# Supplementary material for: A flashing light may not be that flashy: A systematic review on critical fusion frequencies
Source: PLoS One. 2022 Dec 30;17(12):e0279718. doi: 10.1371/journal.pone.0279718 (PMC9803175; doi:10.1371/journal.pone.0279718)
Supplement: S3 File — (XLSX) [file pone.0279718.s003.xlsx]

## Sheet: README
Document Name	S3 File. Test list.xlsx
Author	Marc Legrand
Editor	Alix Lafitte
Date	2022-04-25
Tables
README	Basic information to understand and use this document
Test_list	Test list of articles used to evaluate the comprehensiveness of the search string
General rules for coding
NA	NA is used as a substitute for "not applicable"

## Sheet: Test_list
Author	Title	Published year	DOI	Source
Adrian, E.D.; Matthews Rachel	The action of light on the eye: Part III. The interaction of retinal neurones	1928	10.1113/jphysiol.1928.sp002475	NA
Ault, SJ; House, E. W.	Electroretinographic Responses of the Great Horned Owl (Bubo virginianus)	1987	NA	NA
Autrum, H.; Gallwitz, U.	Zur analyse der Belichtungspotentiale des insecktenauges. Zeitschrift fur Vergleichende	1951	NA	Zoological Records
Autrum, H.; Stoecker, M.	Die Verschmelzungsirequenzen des Bienenauges	1950	10.1515/znb-1950-0107	NA
Autrum, H.	Die Belichtungspotentiale und das Salen der Insekten.	1950	NA	NA
Bernholz, C. D.; Matthews M. L.	Critical flicker frequency in a harp seal - evidence for duplex retinal organization	1975	10.1016/0042-6989(75)90292-8	Web of Science
Bornshein, H.; Tansley, K.	Die papierelektrophoretische Auftrennung yon Phosphoarginin und Arginin	1961	NA	NA
Bostrom, Jannika E.; Haller, Nicola K.; Dimitrova, Marina; Odeen, Anders; Kelber, Almut	The flicker fusion frequency of budgerigars (Melopsittacus undulatus) revisited	2017	10.1007/s00359-016-1130-z	Web of Science
Callahan, TL; Petry, HM	Psychophysical measurement of temporal modulation sensitivity in the tree shrew (Tupaia belangeri)	2000	10.1016/S0042-6989(99)00194-7	Web of Science
Carvalho, PSM; Noltie, DB; Tillitt, DE	Ontogenetic improvement of visual function in the medaka Oryzias latipes based on an optomotor testing system for larval and adult fish	2002	10.1006/anbe.2002.3028	Web of Science
Chatterjee, Payel; Mohan, Umesh; Krishnan, Anand; Sane, Sanjay P.	Evolutionary constraints on flicker fusion frequency in Lepidoptera	2020	10.1007/s00359-020-01429-3	Web of Science
Coile, C.; Politz, C. H.; Smith, J. C.	Behavioral Determination of critical flicker fusion in dogs	1989	10.1016/0031-9384(89)90092-9	Web of Science
Crevier, DW; Meister, M	Synchronous period-doubling in flicker vision of salamander and man	1989	10.1152/jn.1998.79.4.1869	Web of Science
Crozier, W. J.; Wolf, E.	The flicker response contours for genetically related fishes	1939	10.1085/jgp.22.4.463	NA
Devoe, R. D.	LINEAR RELATIONS BETWEEN STIMULUS AMPLITUDES AND AMPLITUDES OF RETINAL ACTION POTENTIALS FROM EYE OF WOLF SPIDER	1963	10.1085/jgp.47.1.13	Web of Science
Dodt, E.; Wirth, A.	Differentiation Between Rods and Cones by Flicker Electroretinography in Pigeon and Guinea Pig	1953	10.1111/j.1748-1716.1954.tb01106.x	NA
Douglas, R. H.; Hawryshyn, C. W.	Behavioural studies of fish vision: an analysis of feature-positive effect	1990	10.1007/978-94-009-0411-8_11	NA
Fleishman, L. J.; Marshall, C. J.; Hertz E. H.	Comparative Study of Temporal Response Properties of the Visual System of Three Species of Anoline Lizards	1995	10.1016/0031-9384(85)9	Biological Abstract/Web of Science
Forster, L.	Target discrimination in jumping spiders.	1985	NA	NA
Frank, TM	Effects of light adaptation on the temporal resolution of deep-sea crustaceans	2003	10.1093/icb/43.4.559	Web of Science
Frank, TM	Comparative study of temporal resolution in the visual systems of mesopelagic crustaceans	1999	10.2307/1542559	Web of Science
Fritsches, KA; Brill, RW; Warrant, EJ	Warm eyes provide superior vision in swordfishes	2005	10.1016/j.cub.2004.12.064	Web of Science
Granit, R; Riddell, HA	The electrical responses of light- and dark-adapted frogs' eyes to rhythmic and continuous stimuli	1934	10.1113/jphysiol.1934.sp003112	NA
Green, D. G.; Siegel, I. M.	Double branched flicker fusion curves from all-rod skate retina	1975	10.1126/science.1215989	Web of Science
Gruber, S. H.	The Visual System of Sharks: Adaptations and Capability	1969	10.1093/icb/17.2.453	Web of Science
Hammer, DX; Schmitz, H; Schmitz, A; Rylander, HG; Welch, AJ	Sensitivity threshold and response characteristics of infrared detection in the beetle Melanophila acuminata (Coleoptera : Buprestidae)	2001	10.1016/S1095-6433(00)00322-6	Web of Science
Hanyu, I.; Ali, M. A.	ELECTRORETINOGRAM + ITS FLICKER FUSION FREQUENCY AT DIFFERENT TEMPERATURES IN LIGHT-ADAPTED SALMON ( SALMO SALAR )	1964	10.1002/jcp.1030630306	Web of Science
Healy, Kevin; McNally, Luke; Ruxton, Graeme D.; Cooper, Natalie; Jackson, Andrew L.	Metabolic rate and body size are linked with perception of temporal information	2013	10.1016/j.anbehav.2013.06.018	Web of Science
Hecht, S.; Shlaer, S.; Verrijp, C. D.	Intermittent Stimulation by light II. The Measurement of critical fusion frequency for the human eye	1993	10.1085/jgp.17.2.237	NA
Hendricks, J.	FLICKER THRESHOLDS AS DETERMINED BY A MODIFIED CONDITIONED SUPPRESSION PROCEDURE	1966	10.1901/jeab.1966.9-501	Web of Science
Jarvis, JR; Taylor, NR; Prescott, NB; Meeks, I; Wathes, CM	Measuring and modelling the photopic flicker sensitivity of the chicken (Gallus g. domesticus)	2002	10.1016/S0042-6989(01)00268-1	Web of Science
Jenssen, T.; Swenson, B.	ECOLOGICAL CORRELATE OF CRITICAL FLICKER-FUSION FREQUENCIES FOR SOME ANOLIS LIZARDS	1974	10.1016/0042-6989(74)90164-3	Web of Science
Landgreen, E.; Fritsches, K.; Brill, R.; Warrant, E.	The visual ecology of a deep-sea fish, the escolar Lepidocybium flavobrunneum (Smith, 1843)	2014	10.1098/rstb.2013.0039	Web of Science
Landis, C.	Determinants of the Critical Flicker-Fusion Threshold	1954	10.1152/physrev.1954.34.2.259	NA
Lisney, Thomas J.; Rubene, Diana; Rozsa, Jani; Lovlie, Hanne; Hastad, Olle; Odeen, Anders	Behavioural assessment of flicker fusion frequency in chicken Gallus gallus domesticus	2011	10.1016/j.visres.2011.04.009	Web of Science
Loop, M. S.; Berkeley, M. A.	Temporal Modulation Sensitivity of Cat Behavioral Measures	1975	10.1016/0042-6989(75)90302-8	Web of Science
Lythgoe, J. N.	The ecology of vision	1980	NA	Zoological Records
Maddocks, SA; Goldsmith, AR; Cuthill, IC	The influence of flicker rate on plasma corticosterone levels of European starlings, Sturnus vulgaris	2001	10.1006/gcen.2001.7718	Web of Science
McComb, D. Michelle; Frank, Tamara M.; Hueter, Robert E.; Kajiura, Stephen M.	Temporal Resolution and Spectral Sensitivity of the Visual System of Three Coastal Shark Species from Different Light Environments	2010	10.1086/648394	Web of Science
Meyer-Rochow, V. B.	Intracellular recordings from photoreceotors of the Antarctic isopod Glyptonotus antarcticus	1997	10.13140/2.1.4387.1365	NA
Meyer-Rochow, VB; Tiang, KM	The eye of Jasus edwardsii (Crustacea,Decapoda): electrophysiology, histology, and behaviour	1984	NA	NA
Miall, RC	FLICKER FUSION FREQUENCIES OF 6 LABORATORY INSECTS, AND RESPONSE OF COMPOUND EYE TO MAINS FLUORESCENT RIPPLE	1978	10.1111/j.1365-3032.1978.tb00139.x	Web of Science
Nomura, Yuichiro; Ikuta, Shohei; Yokota, Satoshi; Mita, Junpei; Oikawa, Mami; Matsushima, Hiroki; Amano, Akira; Shimonomura, Kazuhiro; Seya, Yasuhiro; Koike, Chieko	Evaluation of critical flicker-fusion frequency measurement methods using a touchscreen-based visual temporal discrimination task in the behaving mouse	2019	10.1016/j.neures.2018.12.001	Web of Science
Nowak, L. M.; Green, D. G.	FLICKER FUSION CHARACTERISTICS OF ROD PHOTORECEPTORS IN THE TOAD	1983	10.1016/0042-6989(83)90051-2	Web of Science
NUBOER, JFW; COEMANS, MAJM; VOS, JJ	ARTIFICIAL LIGHTING IN POULTRY HOUSES - DO HENS PERCEIVE THE MODULATION OF FLUORESCENT LAMPS AS FLICKER	1992	10.1080/00071669208417449	Web of Science
Porciatti, V; Fontanesi, G; Bagnoli, P	THE ELECTRORETINOGRAM OF THE LITTLE OWL (ATHENE-NOCTUA)	1989	10.1016/0042-6989(89)90151-X	Web of Science
Potier, Simon; Lieuvin, Margaux; Pfaff, Michael; Kelber, Almut	How fast can raptors see?	2020	10.1242/jeb.209031	Web of Science
Rubene, Diana; Hastad, Olle; Tauson, Ragnar; Wall, Helena; Odeen, Anders	The presence of UV wavelengths improves the temporal resolution of the avian visual system	2010	10.1242/jeb.042424	Web of Science
Ruck, P.; Jahn, T. L.	Electrical Studies on the coumpound eye of ligia occidentalis dana (CRUSTACEA: ISOPODA)	1954	10.1085/jgp.37.6.825	NA
Sekular, R.; Blake, R.	Perception	2002	NA	NA
Shumake, S.; Smith, A.; James, C.; Taylor, H. L.	CRITICAL FUSION FREQUENCY IN RHESUS MONKEYS	1968	10.1007/BF03393804	Web of Science
Stavros, K. A.; Kiorpes, L.	Behavioral measurement of temporal contrast sensitivity development in macaque monkeys (Macaca nemestrina)	2008	10.1016/j.visres.2008.01.031	Web of Science
Srinivasan, MV; Lehrer, M	TEMPORAL ACUITY OF HONEYBEE VISION - BEHAVIORAL-STUDIES USING MOVING STIMULI	1984	10.1007/BF00610583	Web of Science
Symmes, D.	SELF-DETERMINATION OF CRITICAL FLICKER FREQUENCIES IN MONKEYS	1962	10.1126/science.136.3517.714	Web of Science
Tansley, K.; Copenhaver, RM; Gunkel, RD	SOME ASPECTS OF ELECTRORETINOGRAPHIC RESPONSE OF AMERICAN RED SQUIRREL, TAMIOSCIURUS HUDSONICUS LOQUAX	1961	10.1002/jcp.1030570104	Web of Science
Van Praagh, J. P.	Towards a controlled-environment room suitable for normal colony life of honeybees	1972	10.1080/00218839.1972.11099703	NA
Walls, G. L.	The reptilian eye	1934	NA	NA
Waterman, T. H.	Polarization sensitivity (In Comparative Physiology and Evolution of Vision in Invertebrates)	1981	NA	NA
Williams, R. A.; Pollitz, C. H.; Smith, J. C.; Williams, T. P.	FLICKER DETECTION IN THE ALBINO-RAT FOLLOWING LIGHT-INDUCED RETINAL DAMAGE	1985	10.1016/0031-9384(85)90114-3	Web of Science
Woo, Kevin L.; Hunt, Maree; Harper, David; Nelson, Nicola J.; Daugherty, Charles H.; Bell, Ben D.	Discrimination of flicker frequency rates in the reptile tuatara (Sphenodon)	2009	10.1007/s00114-008-0491-8	Web of Science
