# Supplementary material for: A flashing light may not be that flashy: A systematic review on critical fusion frequencies
Source: PLoS One. 2022 Dec 30;17(12):e0279718. doi: 10.1371/journal.pone.0279718 (PMC9803175; doi:10.1371/journal.pone.0279718)
Supplement: S4 File — (XLSX) [file pone.0279718.s004.xlsx]

## Sheet: README
Document Name	S4 File. Citation screening.xlsx
Author	Marc Legrand & Romain Sordello
Editor	Alix Lafitte
Date	2022-03-25
Tables
README	Basic information to understand and use this document
Screening	Screening of all citations extracted from the literature search and from the call for grey literature
Legend of attributes
ID	article's unique ID within our review
Source	article's source: 'WOSCC' Web of Science Core Collection; 'BA' Biological Abstract; 'ZR' Zoological Records
Legend of acronyms
ML	Marc Legrand
RS	Romain Sordello
P	Population
E	Exposure
PECO	Population - Exposure - Comparator - Outcome
Doc	Document
X	Irrelevant
L	Language
CFF	Critical Fusion Frequency
NA	NA is used as a substitute for "not applicable"

## Sheet: Screening
ID	Source	Author	Title	Journal	Volume	Issue	Beggining Page	Ending Page	DOI	Published Year	Abstract	Key	Duplicate	Kappa Title	Title Decision RS	Justification RS	Title decision ML	Justification ML	Title Final Decision	Final Justification	Date	Screener	Going to Abstract Screening	Kappa Abstract	Abstract decision RS	Justification RS	Abstract decision ML	Justification ML	Comments	Abstract Final Decision	Final Justification	Date	Screener	Going to Full Text Screening	PDF ?	Kappa Full-text	FullText Doc Type RS	FullText Language RS	FullText PECO RS	FullText PECO Justif RS	FullText Doc Content RS	FullText Final Decision RS	FullText Final Decision Justif RS	FullText Doc Type ML	FullText Language ML	FullText PECO ML	FullText PECO Justif ML	FullText Doc Content ML	FullText Final Decision ML
1	BA	Haeussinger, D.	[Hepatic encephalopathy.] (Hepatische Enzephalopathie)	Zeitschrift fuer Gastroenterologie	40	Supplement 2	43	45	10.1024/0369-8394.91.22.957	2002	Hepatic encephalopathy (HE) is a neuropsychiatric disease caused by acute and chronic liver disease. Being functional in nature, it is potentially reversible. Pathogenetically, HE is currently seen as the clinical manifestation of a low-grade chronic glial edema that alters astrocyte function and subsequently interferes with glioneuronal communication. Various factors such as ammoniac, inflammato…	BIOABS:BACD200300140407	No	No	NA	NA	Yes	NA	Yes	NA	2021-02-12	ML	Yes	No	NA	NA	Yes	Humans?	NA	Yes	Humans?	2021-03-11	ML	Yes	Yes	Kappa1	Yes	Other	NA	NA	NA	No	Language	Yes	Other	NA	NA	NA	No
2	WOSCC	HINDMARCH, I	1,4-BENZODIAZEPINE, TEMAZEPAM (K 3917), ITS EFFECT ON SOME PSYCHOLOGICAL PARAMETERS OF SLEEP AND BEHAVIOR	ARZNEIMITTEL-FORSCHUNG/DRUG RESEARCH	25	11	1836	1839	Unknown	1975	No abstract	WOS:A1975AX27200040	No	Kappa 3	No	X	No	X	No	X	2021-02-08	RS & ML	No (excluded at title screening)	No	NA	NA	NA	NA	NA	NA	NA	NA	NA	NA	NA	NA	NA	NA	NA	NA	NA	NA	NA	NA	NA	NA	NA	NA	NA
3	WOSCC	Matei, D. G.; Legero, T.; Haefner, S.; Grebing, C.; Weyrich, R.; Zhang, W.; Sonderhouse, L.; Robinson, J. M.; Ye, J.; Riehle, F.; Sterr, U.	1.5 mu m Lasers with Sub-10 mHz Linewidth	PHYSICAL REVIEW LETTERS	118	26	Unknown	Unknown	10.1103/PhysRevLett.118.263202	2017	We report on two ultrastable lasers each stabilized to independent silicon Fabry-Perot cavities operated at 124 K. The fractional frequency instability of each laser is completely determined by the fundamental thermal Brownian noise of the mirror coatings with a flicker noise floor of 4 x 10(-17) for integration times between 0.8 s and a few tens of seconds. We rigorously treat the notorious dive…	WOS:000404345800003	No	No	NA	NA	No	X	No	X	2021-02-12	ML	No (excluded at title screening)	No	NA	NA	NA	NA	NA	NA	NA	NA	NA	NA	NA	NA	NA	NA	NA	NA	NA	NA	NA	NA	NA	NA	NA	NA	NA
4	WOSCC	PARKER, TE; ANDRES, D; GREER, JA; MONTRESS, GK	1/F NOISE IN ETCHED GROOVE SURFACE-ACOUSTIC-WAVE (SAW) RESONATORS	IEEE TRANSACTIONS ON ULTRASONICS FERROELECTRICS AND FREQUENCY CONTROL	41	6	853	862	10.1109/58.330266	1994	Measurements of 1/f (or flicker) frequency fluctuations in SAW resonators fabricated with etched groove reflectors on single crystal quartz have shown that the observed noise levels vary inversely with device size. These measurements were made on sixteen 450 MHz resonators of four different sizes. The 1/f noise levels were also evaluated on twenty-eight other SAW resonators ranging in frequency f…	WOS:A1994PP10600008	No	No	NA	NA	No	X	No	X	2021-02-12	ML	No (excluded at title screening)	No	NA	NA	NA	NA	NA	NA	NA	NA	NA	NA	NA	NA	NA	NA	NA	NA	NA	NA	NA	NA	NA	NA	NA	NA	NA
5	WOSCC	Grop, S.; Bourgeois, P. -Y.; Boudot, R.; Kersale, Y.; Rubiola, E.; Giordano, V.	10 GHz cryocooled sapphire oscillator with extremely low phase noise	ELECTRONICS LETTERS	46	6	420	U60	10.1049/el.2010.0263	2010	The phase noise characterisation of two 10 GHz cryogenic sapphire oscillators exhibiting frequency stability higher than 3 x 10(-15) is reported. One of these oscillators developed for the deep space navigation ground stations of the European Space Agency, incorporates a closed cycle cryocooler as cold source. Near the carrier, the measured phase noise is limited by a flicker frequency noise: S-p…	WOS:000276383500026	No	No	NA	NA	No	X	No	X	2021-02-12	ML	No (excluded at title screening)	No	NA	NA	NA	NA	NA	NA	NA	NA	NA	NA	NA	NA	NA	NA	NA	NA	NA	NA	NA	NA	NA	NA	NA	NA	NA
6	WOSCC	Williams, J; Ramaswamy, D; Oulhaj, A	10 Hz flicker improves recognition memory in older people	BMC NEUROSCIENCE	7	Unknown	Unknown	Unknown	10.1186/1471-2202-7-21	2006	Background: 10 Hz electroencephalographic (EEG) alpha rhythms correlate with memory performance. Alpha and memory decline in older people. We wished to test if alpha-like EEG activity contributes to memory formation. Flicker can elicit alpha-like EEG activity. We tested if alpha-frequency flicker enhances memory in older people. Pariticpants aged 67 - 92 identified short words that followed 1 s o…	WOS:000236784900001	No	Kappa 2	No	Humans	No	Humans	No	Humans	2021-02-05	RS & ML	No (excluded at title screening)	No	NA	NA	NA	NA	NA	NA	NA	NA	NA	NA	NA	NA	NA	NA	NA	NA	NA	NA	NA	NA	NA	NA	NA	NA	NA
7	WOSCC	ZIBRANDTSEN, P; RINDZIUNSKI, E; GREGERSEN, E	10 YEARS FOLLOW-UP OF SURGERY FOR INTERMITTENT EXOTROPIA	ACTA OPHTHALMOLOGICA	64	4	374	378	Unknown	1986	No abstract	WOS:A1986E199000002	No	Kappa 2	No	X	No	Humans	No	Humans	2021-02-05	RS & ML	No (excluded at title screening)	No	NA	NA	NA	NA	NA	NA	NA	NA	NA	NA	NA	NA	NA	NA	NA	NA	NA	NA	NA	NA	NA	NA	NA	NA	NA
8	WOSCC	VONCAMPENHAUSEN, C; SCHRAMME, J	100 YEARS OF BENHAM TOP IN COLOR SCIENCE	PERCEPTION	24	6	695	717	10.1068/p240695	1995	For 100 years Benham's top has been a popular device demonstrating pattern-induced flicker colours (PIFCs). Results of early and recent investigations on PIFCs are reported and show that the phenomenon originates in phase-sensitive lateral interactions of modulated neural activity in the retina followed by additional spatial interactions in the visual cortex behind the locus of binocular fusion. …	WOS:A1995RL70900009	No	No	NA	NA	No	X	No	X	2021-02-12	ML	No (excluded at title screening)	No	NA	NA	NA	NA	NA	NA	NA	NA	NA	NA	NA	NA	NA	NA	NA	NA	NA	NA	NA	NA	NA	NA	NA	NA	NA
9	WOSCC	Deary, Ian J.	125 Years of Intelligence in The American Journal of Psychology	AMERICAN JOURNAL OF PSYCHOLOGY	125	2	145	154	10.5406/amerjpsyc.125.2.0145	2012	A survey is made of intelligence research in the 125 years of The American Journal of Psychology. There are some major articles of note on intelligence, especially Spearman's (1904a) article that discovered general cognitive ability (g). There are some themes within intelligence on which articles appeared over the years, such as processing speed, age, and group differences. Intelligence has not b…	WOS:000304723100002	No	No	NA	NA	No	X	No	X	2021-02-12	ML	No (excluded at title screening)	No	NA	NA	NA	NA	NA	NA	NA	NA	NA	NA	NA	NA	NA	NA	NA	NA	NA	NA	NA	NA	NA	NA	NA	NA	NA
10	WOSCC	VANAKOSKI, J; MATTILA, MJ; VAINIO, P; IDANPAANHEIKKILA, JJ; TORNWALL, M	150 MG FLUCONAZOLE DOES NOT SUBSTANTIALLY INCREASE THE EFFECTS OF 10 MG MIDAZOLAM OR THE PLASMA MIDAZOLAM CONCENTRATIONS IN HEALTHY-SUBJECTS	INTERNATIONAL JOURNAL OF CLINICAL PHARMACOLOGY AND THERAPEUTICS	33	9	518	523	Unknown	1995	Fluconazole, an azole antifungal agent, moderately inhibits the CYP3A-mediated metabolism of midazolam in vitro. We therefore studied whether such an interaction takes place in vivo following oral administration of these drugs, given as relevant double blinded doses in capsule form. In study I parallel groups of healthy subjects received oral midazolam 10 mg (MLD 10) or 15 mg (MID 15), placebo, o…	WOS:A1995RV48700008	No	No	NA	NA	No	E	No	E	2021-02-12	ML	No (excluded at title screening)	No	NA	NA	NA	NA	NA	NA	NA	NA	NA	NA	NA	NA	NA	NA	NA	NA	NA	NA	NA	NA	NA	NA	NA	NA	NA
11	WOSCC	SWIFT, CG; SWIFT, MR; TIPLADY, B	1ST-DOSE RESPONSE TO MIANSERIN - EFFECTS OF AGE	PSYCHOPHARMACOLOGY	96	2	273	276	Unknown	1988	No abstract	WOS:A1988Q069500022	No	No	NA	NA	No	Humans	No	Humans	2021-02-12	ML	No (excluded at title screening)	No	NA	NA	NA	NA	NA	NA	NA	NA	NA	NA	NA	NA	NA	NA	NA	NA	NA	NA	NA	NA	NA	NA	NA	NA	NA
12	WOSCC	MOULDEN, B; RENSHAW, J; MATHER, G	2 CHANNELS FOR FLICKER IN THE HUMAN VISUAL-SYSTEM	PERCEPTION	13	4	387	400	10.1068/p130387	1984	No abstract	WOS:A1984TZ04500003	No	No	NA	NA	No	Humans	No	Humans	2021-02-12	ML	No (excluded at title screening)	No	NA	NA	NA	NA	NA	NA	NA	NA	NA	NA	NA	NA	NA	NA	NA	NA	NA	NA	NA	NA	NA	NA	NA	NA	NA
13	WOSCC	DANZIGER, K; HART, JR	2 KINDS OF VARIABILITY IN A FLICKER-FUSION DISCRIMINATION TASK	JOURNAL OF GENERAL PSYCHOLOGY	73	1	37	42	10.1080/00221309.1965.9711250	1965	No abstract	WOS:A1965CBG4100005	No	No	NA	NA	Yes	NA	Yes	NA	2021-02-12	ML	No (included but no abstract)	No	NA	NA	NA	NA	NA	NA	NA	NA	NA	NA	NA	NA	NA	NA	NA	NA	NA	NA	NA	NA	NA	NA	NA	NA	NA
14	WOSCC	TYLER, CW	2 PROCESSES CONTROL VARIATIONS IN FLICKER SENSITIVITY OVER THE LIFE-SPAN	JOURNAL OF THE OPTICAL SOCIETY OF AMERICA A-OPTICS IMAGE SCIENCE AND VISION	6	4	481	490	10.1364/JOSAA.6.000481	1989	No abstract	WOS:A1989T912500001	No	No	NA	NA	Yes	NA	Yes	NA	2021-02-12	ML	No (included but no abstract)	No	NA	NA	NA	NA	NA	NA	NA	NA	NA	NA	NA	NA	NA	NA	NA	NA	NA	NA	NA	NA	NA	NA	NA	NA	NA
15	WOSCC	Ohata, Motoko; Zhou, Lanxi; Yada, Yukihiro; Yokoyama, Issei; Arihara, Keizo	2,3-Dimethylpyrazine (3DP) and 2,5-dimethyl-4-hydroxy-3(2H)-furanone (DMHF) generated by the Maillard reaction in foods affect autonomic nervous activity and central nervous activity in human	BIOSCIENCE BIOTECHNOLOGY AND BIOCHEMISTRY	84	9	1894	1902	10.1080/09168451.2020.1775066	2020	This study investigated the effect of the odors generated by the glycine/glucose Maillard reaction and the potent odorants 2,3-dimethylpyrazine (3DP) and 2,5-dimethyl-4-hydroxy-3(2H)-furanone (DMHF) on the human mood and integrative physiological activity. The score of certain subjective moods, especially anger-hostility, and tension-anxiety were decreased significantly after inhalation of the Ma…	WOS:000542770800001	No	No	NA	NA	No	Humans	No	Humans	2021-02-12	ML	No (excluded at title screening)	No	NA	NA	NA	NA	NA	NA	NA	NA	NA	NA	NA	NA	NA	NA	NA	NA	NA	NA	NA	NA	NA	NA	NA	NA	NA
16	WOSCC	KELLY, DH; VANNORREN, D	2-BAND MODEL OF HETEROCHROMATIC FLICKER	JOURNAL OF THE OPTICAL SOCIETY OF AMERICA	67	8	1081	1091	10.1364/JOSA.67.001081	1977	No abstract	WOS:A1977DS50800015	No	No	NA	NA	Yes	NA	Yes	NA	2021-02-12	ML	No (included but no abstract)	No	NA	NA	NA	NA	NA	NA	NA	NA	NA	NA	NA	NA	NA	NA	NA	NA	NA	NA	NA	NA	NA	NA	NA	NA	NA
17	WOSCC	PANISH, SC; SWIFT, DJ; SMITH, RA	2-CRITERION THRESHOLD TECHNIQUES - EVIDENCE FOR SEPARATE SPATIAL AND TEMPORAL MECHANISMS	VISION RESEARCH	23	12	1519	1525	10.1016/0042-6989(83)90164-5	1983	No abstract	WOS:A1983RY37200020	No	No	NA	NA	Yes	NA	Yes	NA	2021-02-12	ML	No (included but no abstract)	No	NA	NA	NA	NA	NA	NA	NA	NA	NA	NA	NA	NA	NA	NA	NA	NA	NA	NA	NA	NA	NA	NA	NA	NA	NA
18	WOSCC	BRAIER, JR; ASSO, D	2-FLASH FUSION AS A MEASURE OF CHANGES IN CORTICAL ACTIVATION WITH THE MENSTRUAL-CYCLE	BIOLOGICAL PSYCHOLOGY	11	2	153	156	10.1016/0301-0511(80)90049-6	1980	No abstract	WOS:A1980LY35600005	No	No	NA	NA	No	Humans	No	Humans	2021-02-12	ML	No (excluded at title screening)	No	NA	NA	NA	NA	NA	NA	NA	NA	NA	NA	NA	NA	NA	NA	NA	NA	NA	NA	NA	NA	NA	NA	NA	NA	NA
19	WOSCC	PEARSON, LA; TONG, JE	2-FLASH FUSION THRESHOLD - INFLUENCE OF AGE PSYCHOPHYSICAL METHOD INSTRUCTIONS VIEWING CONDITIONS SEX AND SUBJECT VARIABILITY	BRITISH JOURNAL OF PSYCHOLOGY	59	Unknown	407	&	10.1111/j.2044-8295.1968.tb01155.x	1968	No abstract	WOS:A1968C130100007	No	No	NA	NA	No	Humans	No	Humans	2021-02-12	ML	No (excluded at title screening)	No	NA	NA	NA	NA	NA	NA	NA	NA	NA	NA	NA	NA	NA	NA	NA	NA	NA	NA	NA	NA	NA	NA	NA	NA	NA
20	WOSCC	STEFOSKI, D; DAVIS, FA; FAUT, M; SCHAUF, CL	4-AMINOPYRIDINE IMPROVES CLINICAL SIGNS IN MULTIPLE-SCLEROSIS	ANNALS OF NEUROLOGY	21	1	71	77	10.1002/ana.410210113	1987	No abstract	WOS:A1987F713800011	No	No	NA	NA	No	X	No	X	2021-02-12	ML	No (excluded at title screening)	No	NA	NA	NA	NA	NA	NA	NA	NA	NA	NA	NA	NA	NA	NA	NA	NA	NA	NA	NA	NA	NA	NA	NA	NA	NA
21	WOSCC	KOPPI, S; PANAYIOTOU, P; BAROLIN, GS	A 15-YEARS SURVEY OF MULTIPLE-SCLEROSIS	WIENER MEDIZINISCHE WOCHENSCHRIFT	141	20	440	454	Unknown	1991	The authors have conducted a longitudinal survey for a period of 14 years with 171 patients suffering from multiple sclerosis. In each case, therapeutic and diagnostic procedures were in accordance with the latest development.In almost half of the cases with a duration of illness up to 20 years the degree of impairment can be regarded as minimal. which can be used as an argument in favour of cons…	WOS:A1991GW67300002	No	No	NA	NA	No	X	No	X	2021-02-12	ML	No (excluded at title screening)	No	NA	NA	NA	NA	NA	NA	NA	NA	NA	NA	NA	NA	NA	NA	NA	NA	NA	NA	NA	NA	NA	NA	NA	NA	NA
22	WOSCC	Takeuchi, Yosuke; Nakahara, Keiichi; Nakajima, Makoto; Inoue, Yasuteru; Matsumura, Riyo; Yamaguchi, Munekage; Katabuchi, Hidetaka; Ando, Yukio	A 23-Year-Old Woman with Sudden-Onset Blindness of the Right Eye	JOURNAL OF STROKE & CEREBROVASCULAR DISEASES	28	4	E12	E13	10.1016/j.jstrokecerebrovasdis.2018.12.031	2019	A 23-year-woman was presented for sudden-onset monocular blindness. Branch retinal artery occlusion in the right eye and multiple brain embolism were detected. Trousseau syndrome due to bilateral ovarian cancer was diagnosed; no embolic events were observed after anticoagulant therapy and surgical resection.	WOS:000462349000004	No	No	NA	NA	No	Humans	No	Humans	2021-02-12	ML	No (excluded at title screening)	No	NA	NA	NA	NA	NA	NA	NA	NA	NA	NA	NA	NA	NA	NA	NA	NA	NA	NA	NA	NA	NA	NA	NA	NA	NA
23	WOSCC	Ascher, D; Grzywacz, NM	A Bayesian model of temporal frequency masking	VISION RESEARCH	40	16	2219	2232	10.1016/S0042-6989(00)00078-X	2000	The data of Anderson and Burr [1985. Vision Research, 25, 1147-1154] on the temporal-frequency (TF) specificity of noise maskers indicate that the effect of TF masking is broad and varies across spatial frequency (SF) channels. One subtle but significant feature of the data is that the TF at which the effect of masking is maximal falls continuously as the test TF falls. This continuous shift is h…	WOS:000087747700015	No	No	NA	NA	Yes	NA	Yes	NA	2021-02-12	ML	Yes	No	NA	NA	Yes	NA	NA	Yes	NA	2021-03-11	ML	Yes	Yes	No	NA	NA	NA	NA	NA	NA	NA	Yes	English	No	P	Modelisation	No
24	WOSCC	Mauro, Federica; Raffone, Antonino; VanRullen, Rufin	A Bidirectional Link between Brain Oscillations and Geometric Patterns	JOURNAL OF NEUROSCIENCE	35	20	7921	7926	10.1523/JNEUROSCI.0390-15.2015	2015	Like hallucinogenic drugs, full-field flickering visual stimulation produces regular, geometric hallucinations such as radial or spiral patterns. Computational and theoretical models have revealed that the geometry of these hallucinations can be related to functional neuro-anatomy. However, while experimental evidence links both visual flicker and hallucinogenic drugs to upward and downward modul…	WOS:000438430500002	No	No	NA	NA	Yes	NA	Yes	NA	2021-02-12	ML	Yes	No	NA	NA	No	Humans	NA	No	Humans	2021-03-11	ML	No (excluded at abstract screening)	NA	NA	NA	NA	NA	NA	NA	NA	NA	NA	NA	NA	NA	NA	NA
25	WOSCC	HAMASAKI, DI; PEREGRIN, J	A BLUE-SENSITIVE SYSTEM IN LATERAL EYE OF GREEN IGUANA	VISION RESEARCH	10	2	121	&	10.1016/0042-6989(70)90109-4	1970	No abstract	WOS:A1970F948500002	No	No	NA	NA	Yes	NA	Yes	NA	2021-02-12	ML	No (included but no abstract)	No	NA	NA	NA	NA	NA	NA	NA	NA	NA	NA	NA	NA	NA	NA	NA	NA	NA	NA	NA	NA	NA	NA	NA	NA	NA
26	BA	Nakazawa, Youko; Kondou, Yuka	A case of bilateral diabetic optic neuropathy	Rinsho Ganka	53	4	601	604	Unknown	1999	A 58-year-old male presented with blurring of vision in his right eye. Strict blood sugar control-over 5% drop of HbA1c within a month-resulted in asymptomatic optic disc edema 2 months after start of diabetic treatment. The patient showed spontaneous relief of right visual acuity, so the case was first diagnosed as diabetic papillopathy (DP). Visual acuity and critical fusion frequency of both e…	BIOABS:BACD199900300527	No	No	NA	NA	Yes	NA	Yes	NA	2021-02-12	ML	Yes	No	NA	NA	No	Humans	NA	No	Humans	2021-03-11	ML	No (excluded at abstract screening)	NA	NA	NA	NA	NA	NA	NA	NA	NA	NA	NA	NA	NA	NA	NA
27	BA	Otani, Kyuen; Shibuya, Kiyoshi; Namba, Katsuhiko	A case of gas gangrene of the orbit secondary to maxillary sinusitis	Rinsho Ganka	52	8	1352	1357	Unknown	1998	A 48-year-old male presented with pain in the right cheek, swelling of right eyelids and impaired right visual acuity. Initial examinations of the right eye showed edema and hyperemia of the bulbar conjunctiva, ocular hypotension, decreased critical flicker fusion frequency (CCF), and decreased light reflex. Funduscopy of the right eye showed dilatation and tortuosity of retinal veins with superf…	BIOABS:BACD199800481317	No	Kappa 3	No	X	No	X	No	X	2021-02-08	RS & ML	No (excluded at title screening)	No	NA	NA	NA	NA	NA	NA	NA	NA	NA	NA	NA	NA	NA	NA	NA	NA	NA	NA	NA	NA	NA	NA	NA	NA	NA
28	BA	Sato, Ayako; Yoshino, Hideaki; Nishida, Teruo	A case of infant diagnosed as sarcoidosis with bilateral optic nerves swelling	Rinsho Ganka	56	7	1279	1284	Unknown	2002	A 11-year-old boy presented with bilateral proptosis since 2 months before. He had had right facial palsy 14 months before, which improved 2 months later. His visual acuity was normal in either eye. Funduscopy showed marked swelling of the optic disc in both eyes. Fluorescein angiography showed compatible findings. Computerized tomography showed bilateral swelling of the optic nerve. Critical fli…	BIOABS:BACD200200314362	No	Kappa 2	No	Humans	No	Humans	No	Humans	2021-02-05	RS & ML	No (excluded at title screening)	No	NA	NA	NA	NA	NA	NA	NA	NA	NA	NA	NA	NA	NA	NA	NA	NA	NA	NA	NA	NA	NA	NA	NA	NA	NA
29	WOSCC	NAKAMURA, M; TANIGAWA, M; YAMAMOTO, M	A CASE OF LEBERS HEREDITARY OPTIC NEUROPATHY WITH A MITOCHONDRIAL-DNA MUTATION AT NUCLEOTIDE POSITION-3460	JAPANESE JOURNAL OF OPHTHALMOLOGY	38	3	267	271	Unknown	1994	A Japanese family is reported with Leber's hereditary optic neuropathy (LHON) harboring a mitochondrial (mt) DNA mutation at nucleotide position (np) 3460. The 20-year-old male proband experienced subacute, bilateral optic atrophy, and his asymptomatic mother and elder brother exhibited mild peripapillary telangiectatic microangiopathy. Coenzyme Q10 supplementation, steroid pulse therapy, and hyd…	WOS:A1994PL98500007	No	No	NA	NA	No	Humans	No	Humans	2021-02-12	ML	No (excluded at title screening)	No	NA	NA	NA	NA	NA	NA	NA	NA	NA	NA	NA	NA	NA	NA	NA	NA	NA	NA	NA	NA	NA	NA	NA	NA	NA
30	BA	ISHIMOTO S; ONISHI Y; INOMATA H; KURAKAZU K	A CASE OF LEBER'S IDIOPATHIC STELLATE NEURORETINITIS AFTER HEMOLYTIC STREPTOCOCCAL INFECTION	Folia Ophthalmologica Japonica	40	4	709	713	Unknown	1989	Leber's idiopathic stellate neuroretinitis is characterized by unilateral visual disturbance of sudden onset, optic disc swelling, macular exudates in a star figure, and their spontaneous resolution. The cause is unknown, although an episode of infection precedes the onset of visual symptoms in many reported cases. We report the case of a 14-year-old girl who had a high fever and tonsillitis prio…	BIOABS:BACD198988120764	No	No	NA	NA	No	X	No	X	2021-02-12	ML	No (excluded at title screening)	No	NA	NA	NA	NA	NA	NA	NA	NA	NA	NA	NA	NA	NA	NA	NA	NA	NA	NA	NA	NA	NA	NA	NA	NA	NA
31	BA	SUGIMOTO T; NAKATUJI R; OKAMOTO Y; YAMAGATA Y; SHIMO-OKU M; MAEDA I	A CASE OF MEDIAL SPHENOID WING MENINGIOMA WITHOUT ORBITAL APEX SYNDROME	Folia Ophthalmologica Japonica	39	3	536	537	Unknown	1988	The case of a 59-year-old woman with medial sphenoid wing meningioma is reported. The patient consulted Hyogo College of Medicine in September 1986 with complaint of left proptosis of 12 years duration. A Hertel exophthalmometer showed left proptosis (6 mm), but visual acuity, eye position and ocular movements were completely normal. Moderate functional disturbance of the optic nerve, i.e., decre…	BIOABS:BACD198886104733	No	No	NA	NA	No	X	No	X	2021-02-12	ML	No (excluded at title screening)	No	NA	NA	NA	NA	NA	NA	NA	NA	NA	NA	NA	NA	NA	NA	NA	NA	NA	NA	NA	NA	NA	NA	NA	NA	NA
32	BA	NINOMIYA M; OHASHI K; SASAKI N; YAMAAKI T	A CASE OF OPTIC NEURITIS ACCOMPANYING SYSTEMIC LUPUS ERYTHEMATOSUS SEVERAL YEARS AFTER ONSET	Folia Ophthalmologica Japonica	41	3	636	636	Unknown	1990	A patient with a 4-year history of SLE who received a steroid during this period, exhibited bilateral visual deterioration, light reflex decline, redness and swelling in the optic disks, leakage of fluorochrome from the disk in FAG, decline in central critical flicker fusion frequency, and relative central scotoma in the visual field. The patient was therefore diagnosed as afflicted with binocula…	BIOABS:BACD199090129061	No	No	NA	NA	No	X	No	X	2021-02-12	ML	No (excluded at title screening)	No	NA	NA	NA	NA	NA	NA	NA	NA	NA	NA	NA	NA	NA	NA	NA	NA	NA	NA	NA	NA	NA	NA	NA	NA	NA
33	BA	KOMAI Y; WATANABE T; YOSHIMURA Y; TAKAHASHI Y	A CASE OF OPTIC NEURITIS FOLLOWING MUMPS	Folia Ophthalmologica Japonica	39	1	140	144	Unknown	1988	A six-year-old boy complained of visual loss in his right eye four weeks after suffering from mumps. His general condition had improved, but visual acuity had decreased to light perception in the right eye. The right optic disc was hyperemic and swollen, and its margin was blurred. The retinal vessels were meandering and dilatated. Central critical fusion frequency testing was impossible in the e…	BIOABS:BACD198886028122	No	No	NA	NA	No	X	No	X	2021-02-12	ML	No (excluded at title screening)	No	NA	NA	NA	NA	NA	NA	NA	NA	NA	NA	NA	NA	NA	NA	NA	NA	NA	NA	NA	NA	NA	NA	NA	NA	NA
34	BA	Adachi, Tadafumi; Suzuki, Katsuyoshi; Kumagai, Naoki; Nishida, Teruo	A case of optic neuropathy due to malnutrition and presumed thiamine deficiency	Rinsho Ganka	58	4	607	611	Unknown	2004	A 64-year-old male presented with progressive central visual field defect in both eyes since 12 days before. He was a heavy smoker puffing 40 cigarettes a day since the age of 20 years. He was also a habitual drinker consuming 700 ml of sake every day without regular eating at mealtime. His corrected visual acuity was 0.05 right and 0.1 left. The critical fusion frequency (CFC) was 11 Hz right an…	BIOABS:BACD200400328891	No	No	NA	NA	No	X	No	X	2021-02-12	ML	No (excluded at title screening)	No	NA	NA	NA	NA	NA	NA	NA	NA	NA	NA	NA	NA	NA	NA	NA	NA	NA	NA	NA	NA	NA	NA	NA	NA	NA
35	BA	HARAD K; MATSUNAGA T	A CASE OF PRESUMED OPTIC NEUROPATHY DUE TO ISONICOTINIC ACID HYDRAZIDE	Rinsho Ganka	41	10	1175	1178	Unknown	1987	A 58-year-old male had been under treatment for pulmonary tuberculosis for the past 16 years. In the past 27 months, he was treated with isonicotinic acid (INAH) and rifampicin (RFP). The total dosis accumulated to 1,021 g for INAH and 1,467 g for RFP when the patient complained of blurred vision in both eyes. Optic neuritis was diagnosed on account of central scotoma, disc hyperemia and decrease…	BIOABS:BACD198885085088	No	No	NA	NA	No	Humans	No	Humans	2021-02-12	ML	No (excluded at title screening)	No	NA	NA	NA	NA	NA	NA	NA	NA	NA	NA	NA	NA	NA	NA	NA	NA	NA	NA	NA	NA	NA	NA	NA	NA	NA
36	BA	Yoshii, Masaru; Okisaka, Shigekuni; Yanagawa, Youichi; Takiguchi, Hiroshi	A case of radiation optic neuropathy after resection of a pituitary adenoma	Nippon Ganka Gakkai Zasshi	99	6	739	744	Unknown	1995	A case of optic neuropathy after postoperative radiation therapy is reported. A 69-year-old woman had a partial resection of a pituitary adenoma in 1990 and was treated with 45Gy of irradiation to the postoperative pituitary lesion for one month. Seven months later she had sudden right visual field loss. Goldmann perimetry examination revealed remarked visual field defect in her right eye with vi…	BIOABS:BACD199598379885	No	No	NA	NA	No	Humans	No	Humans	2021-02-12	ML	No (excluded at title screening)	No	NA	NA	NA	NA	NA	NA	NA	NA	NA	NA	NA	NA	NA	NA	NA	NA	NA	NA	NA	NA	NA	NA	NA	NA	NA
37	WOSCC	HORIE, Y	A case study on evaluation method for VDT work load using with face skin temperatures	SYMBIOSIS OF HUMAN AND ARTIFACT: HUMAN AND SOCIAL ASPECTS OF HUMAN-COMPUTER INTERACTIONS	20	Unknown	817	821	10.1016/S0921-2647(06)80315-1	1995	No abstract	WOS:A1995BD79D00128	No	No	NA	NA	No	X	No	X	2021-02-12	ML	No (excluded at title screening)	No	NA	NA	NA	NA	NA	NA	NA	NA	NA	NA	NA	NA	NA	NA	NA	NA	NA	NA	NA	NA	NA	NA	NA	NA	NA
38	WOSCC	PARK, KS; OHKUBO, T	A CASE-STUDY ON THE RELATIONSHIP BETWEEN NEURO-SENSORY WORK AND WORK LOAD	COMPUTERS & INDUSTRIAL ENGINEERING	27	44200	393	396	Unknown	1994	A series of experiments were carried out to obtain data on the psycho-physiological reactions of train conductors/operators while al work. From the results, it can be said that: (1) There exists a strong and positive correlation between heart rate variations and those of CFF, (2) heart rate and CFF variations at work became lower as working hours increased, (3) the driver's deterioration of the l…	WOS:A1994QL18400096	No	No	NA	NA	No	Humans	No	Humans	2021-02-12	ML	No (excluded at title screening)	No	NA	NA	NA	NA	NA	NA	NA	NA	NA	NA	NA	NA	NA	NA	NA	NA	NA	NA	NA	NA	NA	NA	NA	NA	NA
39	WOSCC	CULIG, J; EHSANULLAH, RSB; HALLETT, C; ILIOPOULOU, A; MATHESON, I; TURNER, P	A CLINICAL PHARMACOLOGICAL COMPARISON OF DICLOFENSINE (RO 8-4650) WITH NOMIFENSINE AND AMITRIPTYLINE IN NORMAL HUMAN VOLUNTEERS	BRITISH JOURNAL OF CLINICAL PHARMACOLOGY	15	5	537	543	10.1111/j.1365-2125.1983.tb02087.x	1983	No abstract	WOS:A1983QM94000005	No	Kappa 3	No	X	No	X	No	X	2021-02-08	RS & ML	No (excluded at title screening)	No	NA	NA	NA	NA	NA	NA	NA	NA	NA	NA	NA	NA	NA	NA	NA	NA	NA	NA	NA	NA	NA	NA	NA	NA	NA
40	BA	SUGASAWA J	A CLINICAL STUDY OF RELATIVE AFFERENT PUPILLARY DEFECT VIA OPEN-LOOP IR VIDEOPUPILLOGRAM	Folia Ophthalmologica Japonica	39	8	1369	1375	Unknown	1988	Relative afferent pupillary defect (RAPD), visual acuity, central critical flicker frequency (C-CFF) and visual fields were measured through the course of recovery in 9 patients with unilateral traumatic optic nerve damage. RAPD was measured using a computerized videopupillogram which provided photic stimulus under open-loop condition. When the maximum conduction velocity of the non-traumatized f…	BIOABS:BACD198987065369	No	No	NA	NA	No	Humans	No	Humans	2021-02-12	ML	No (excluded at title screening)	No	NA	NA	NA	NA	NA	NA	NA	NA	NA	NA	NA	NA	NA	NA	NA	NA	NA	NA	NA	NA	NA	NA	NA	NA	NA
41	WOSCC	Ghodke, Baliram V.; Deshmukh, Y. A.; Ray, Ipseeta; Ghildiyal, Rakesh; Ajinkya, Shounak; Patil, Vithal	A Comparative Assessment of the Effect of Escitalopram and Amitriptyline on Psychomotor Function in Patients of Depression	INDIAN JOURNAL OF PHARMACOLOGY	45	Unknown	S89	S89	Unknown	2013	No abstract	WOS:000329496700296	No	No	NA	NA	No	X	No	X	2021-02-12	ML	No (excluded at title screening)	No	NA	NA	NA	NA	NA	NA	NA	NA	NA	NA	NA	NA	NA	NA	NA	NA	NA	NA	NA	NA	NA	NA	NA	NA	NA
42	WOSCC	ALKEN, RG; BELZ, GG	A COMPARATIVE DOSE-EFFECT STUDY WITH CARDIAC-GLYCOSIDES ASSESSING CARDIAC AND EXTRACARDIAC RESPONSES IN NORMAL SUBJECTS	JOURNAL OF CARDIOVASCULAR PHARMACOLOGY	6	4	634	640	10.1097/00005344-198407000-00013	1984	No abstract	WOS:A1984TB11800013	No	No	NA	NA	No	Humans	No	Humans	2021-02-12	ML	No (excluded at title screening)	No	NA	NA	NA	NA	NA	NA	NA	NA	NA	NA	NA	NA	NA	NA	NA	NA	NA	NA	NA	NA	NA	NA	NA	NA	NA
43	WOSCC	KOZBOR, D; DEXTER, D; RODER, JC	A COMPARATIVE-ANALYSIS OF THE PHENOTYPIC CHARACTERISTICS OF AVAILABLE FUSION PARTNERS FOR THE CONSTRUCTION OF HUMAN HYBRIDOMAS	HYBRIDOMA	2	1	7	16	10.1089/hyb.1983.2.7	1983	No abstract	WOS:A1983QF10100002	No	No	NA	NA	No	X	No	X	2021-02-12	ML	No (excluded at title screening)	No	NA	NA	NA	NA	NA	NA	NA	NA	NA	NA	NA	NA	NA	NA	NA	NA	NA	NA	NA	NA	NA	NA	NA	NA	NA
44	WOSCC	RAMAEKERS, JG; MUNTJEWERFF, ND; OHANLON, JF	A COMPARATIVE-STUDY OF ACUTE AND SUBCHRONIC EFFECTS OF DOTHIEPIN, FLUOXETINE AND PLACEBO ON PSYCHOMOTOR AND ACTUAL DRIVING PERFORMANCE	BRITISH JOURNAL OF CLINICAL PHARMACOLOGY	39	4	397	404	10.1111/j.1365-2125.1995.tb04468.x	1995	1 The acute and subchronic effects of dothiepin 75-150 mg and fluoxetine 20 mg on critical fusion frequency (CFF), sustained attention and actual driving performance were compared with those of placebo in a double-blind, cross-over study involving 18 healthy volunteers. Drugs and placebo were administered for 22 days in evening doses. Fluoxetine doses were constant but dothiepin doses increased o…	WOS:A1995RA13400011	No	No	NA	NA	No	X	No	X	2021-02-12	ML	No (excluded at title screening)	No	NA	NA	NA	NA	NA	NA	NA	NA	NA	NA	NA	NA	NA	NA	NA	NA	NA	NA	NA	NA	NA	NA	NA	NA	NA
45	WOSCC	HAKKOU, F; JAOUEN, C; IRAKI, L	A COMPARATIVE-STUDY OF CYPROHEPTADINE AND DL CARNITINE ON PSYCHOMOTOR PERFORMANCE AND MEMORY IN HEALTHY-VOLUNTEERS	FUNDAMENTAL & CLINICAL PHARMACOLOGY	4	2	191	200	10.1111/j.1472-8206.1990.tb00487.x	1990	No abstract	WOS:A1990DB22100008	No	No	NA	NA	No	Humans	No	Humans	2021-02-12	ML	No (excluded at title screening)	No	NA	NA	NA	NA	NA	NA	NA	NA	NA	NA	NA	NA	NA	NA	NA	NA	NA	NA	NA	NA	NA	NA	NA	NA	NA
46	WOSCC	BARTLEY, SH	A COMPARISON BETWEEN CERTAIN RETINAL AND CORTICAL ACTIVITIES UNDERLYING VISION	JOURNAL OF PSYCHOLOGY	63	2	275	&	10.1080/00223980.1966.10543041	1966	No abstract	WOS:A19667907500011	No	No	NA	NA	Yes	NA	Yes	NA	2021-02-12	ML	No (included but no abstract)	No	NA	NA	NA	NA	NA	NA	NA	NA	NA	NA	NA	NA	NA	NA	NA	NA	NA	NA	NA	NA	NA	NA	NA	NA	NA
47	WOSCC	Rabin, J; McLean, W	A comparison between phosphors for aviator's night vision imaging system	AVIATION SPACE AND ENVIRONMENTAL MEDICINE	67	5	429	433	Unknown	1996	Background: The visual display on night vision goggles (NVG's) is green and isochromatic (P22 phosphor). Future systems are expected to use a P43 phosphor which has a narrower visible spectrum and is yellowish green, while the P22 is deeper green. In transitioning to the P43, some NVG's may have P22 and P43 phosphors paired in the same NVG. The purpose of this study was to evaluate the suitabilit…	WOS:A1996UH18500004	No	No	NA	NA	No	Humans	No	Humans	2021-02-12	ML	No (excluded at title screening)	No	NA	NA	NA	NA	NA	NA	NA	NA	NA	NA	NA	NA	NA	NA	NA	NA	NA	NA	NA	NA	NA	NA	NA	NA	NA
48	WOSCC	WERNBERG, M; NIELSEN, SF; HOMMELGAARD, P	A COMPARISON BETWEEN REACTION-TIME MEASUREMENT AND CRITICAL FLICKER FUSION FREQUENCY UNDER RISING NITROUS-OXIDE INHALATION IN HEALTHY-SUBJECTS	ACTA ANAESTHESIOLOGICA SCANDINAVICA	24	2	86	89	10.1111/j.1399-6576.1980.tb01511.x	1980	No abstract	WOS:A1980JM89500002	No	No	NA	NA	No	Humans	No	Humans	2021-02-12	ML	No (excluded at title screening)	No	NA	NA	NA	NA	NA	NA	NA	NA	NA	NA	NA	NA	NA	NA	NA	NA	NA	NA	NA	NA	NA	NA	NA	NA	NA
49	WOSCC	MISIAK, H; SMITH, JM	A COMPARISON OF 3 ANORECTIC DRUGS BY MEANS OF CRITICAL FLICKER FREQUENCY (CFF)	CURRENT THERAPEUTIC RESEARCH-CLINICAL AND EXPERIMENTAL	10	12	641	&	Unknown	1968	No abstract	WOS:A1968C210600008	No	No	NA	NA	Yes	NA	Yes	NA	2021-02-12	ML	No (included but no abstract)	No	NA	NA	NA	NA	NA	NA	NA	NA	NA	NA	NA	NA	NA	NA	NA	NA	NA	NA	NA	NA	NA	NA	NA	NA	NA
50	WOSCC	SMART, JV; SNEDDON, JM; TURNER, P	A COMPARISON OF EFFECTS OF CHLORPHENTERMINE DIETHYLPROPION AND PHENMETRAZINE ON CRITICAL FLICKER FREQUENCY	BRITISH JOURNAL OF PHARMACOLOGY AND CHEMOTHERAPY	30	2	307	&	10.1111/j.1476-5381.1967.tb02137.x	1967	No abstract	WOS:A19679559000012	No	No	NA	NA	Yes	NA	Yes	NA	2021-02-12	ML	No (included but no abstract)	No	NA	NA	NA	NA	NA	NA	NA	NA	NA	NA	NA	NA	NA	NA	NA	NA	NA	NA	NA	NA	NA	NA	NA	NA	NA
51	WOSCC	TURNER, P	A COMPARISON OF FLUPHENAZINE AND CHLORPROMAZINE ON CRITICAL FLICKER FUSION FREQUENCY	JOURNAL OF PHARMACY AND PHARMACOLOGY	18	12	836	&	10.1111/j.2042-7158.1966.tb07825.x	1966	No abstract	WOS:A19668625800017	No	No	NA	NA	Yes	NA	Yes	NA	2021-02-12	ML	No (included but no abstract)	No	NA	NA	NA	NA	NA	NA	NA	NA	NA	NA	NA	NA	NA	NA	NA	NA	NA	NA	NA	NA	NA	NA	NA	NA	NA
52	WOSCC	WINOGROND, IR	A COMPARISON OF INTERPERSONAL DISTANCING BEHAVIOR IN YOUNG AND ELDERLY ADULTS	INTERNATIONAL JOURNAL OF AGING & HUMAN DEVELOPMENT	13	1	53	60	10.2190/TT33-D5JK-N23N-6YMT	1981	No abstract	WOS:A1981LY07500005	No	No	NA	NA	No	X	No	X	2021-02-12	ML	No (excluded at title screening)	No	NA	NA	NA	NA	NA	NA	NA	NA	NA	NA	NA	NA	NA	NA	NA	NA	NA	NA	NA	NA	NA	NA	NA	NA	NA
53	WOSCC	RICHENS, A; JONES, D; ALLEN, E; GRIFFITHS, A; MARSHALL, R	A COMPARISON OF INTRAMUSCULAR MEPTAZINOL (100 MG) AND PAPAVERETUM (20 MG) ON HUMAN-PERFORMANCE STUDIES IN HEALTHY MALE-VOLUNTEERS	POSTGRADUATE MEDICAL JOURNAL	59	Unknown	19	24	Unknown	1983	No abstract	WOS:A1983QE76700004	No	No	NA	NA	No	Humans	No	Humans	2021-02-12	ML	No (excluded at title screening)	No	NA	NA	NA	NA	NA	NA	NA	NA	NA	NA	NA	NA	NA	NA	NA	NA	NA	NA	NA	NA	NA	NA	NA	NA	NA
54	WOSCC	Vianya-Estopa, M; Douthwaite, WA; Pesudovs, K; Noble, BA; Elliott, DB	A comparison of methods for predicting visual acuity after cataract surgery	INVESTIGATIVE OPHTHALMOLOGY & VISUAL SCIENCE	45	Unknown	U204	U204	Unknown	2004	No abstract	WOS:000223338200934	No	No	NA	NA	No	Humans	No	Humans	2021-02-12	ML	No (excluded at title screening)	No	NA	NA	NA	NA	NA	NA	NA	NA	NA	NA	NA	NA	NA	NA	NA	NA	NA	NA	NA	NA	NA	NA	NA	NA	NA
55	WOSCC	NIGHTINGALE, JJ; NORMAN, J	A COMPARISON OF MIDAZOLAM AND TEMAZEPAM FOR PREMEDICATION OF DAY CASE PATIENTS	ANAESTHESIA	43	2	111	113	Unknown	1988	No abstract	WOS:A1988M075100007	No	No	NA	NA	No	X	No	X	2021-02-12	ML	No (excluded at title screening)	No	NA	NA	NA	NA	NA	NA	NA	NA	NA	NA	NA	NA	NA	NA	NA	NA	NA	NA	NA	NA	NA	NA	NA	NA	NA
56	WOSCC	Landers, J; Sharma, A; Goldberg, I; Graham, S	A comparison of perimetric results with the Medmont and Humphrey perimeters	BRITISH JOURNAL OF OPHTHALMOLOGY	87	6	690	694	10.1136/bjo.87.6.690	2003	Background: The Humphrey field analyser (HFA), Humphrey-Zeiss frequency doubling perimeter, and the Medmont automated perimeter ( MAP) are three commonly used automated perimeters with threshold achromatic methodologies. Visual field loss may be detected earlier with strategies that target cell lines with reduced redundancy or which suffer selective damage.Method: To compare these three perimeter…	WOS:000183149800009	No	No	NA	NA	No	X	No	X	2021-02-12	ML	No (excluded at title screening)	No	NA	NA	NA	NA	NA	NA	NA	NA	NA	NA	NA	NA	NA	NA	NA	NA	NA	NA	NA	NA	NA	NA	NA	NA	NA
57	WOSCC	SMITH, WL; PHILIPPUS, MJ; LOWREY, JB	A COMPARISON OF PSYCHOLOGICAL AND PSYCHOPHYSICAL TEST PATTERNS BEFORE AND AFTER RECEIVING PAPAVERINE HCL	CURRENT THERAPEUTIC RESEARCH-CLINICAL AND EXPERIMENTAL	10	9	428	+	Unknown	1968	No abstract	WOS:A1968B763500003	No	No	NA	NA	No	X	No	X	2021-02-12	ML	No (excluded at title screening)	No	NA	NA	NA	NA	NA	NA	NA	NA	NA	NA	NA	NA	NA	NA	NA	NA	NA	NA	NA	NA	NA	NA	NA	NA	NA
58	WOSCC	Chi, CF; Lin, FT	A comparison of seven visual fatigue assessment techniques in three data-acquisition VDT tasks	HUMAN FACTORS	40	4	577	590	10.1518/001872098779649247	1998	We compared 7 methods of measuring visual fatigue - accommodation power, visual acuity, pupil diameter, critical fusion frequency (CFF), eye movement velocity, subjective rating of visual fatigue, and task performance - for their sensitivity to visual load. In the experiment, 10 participants performed a monitoring task at 2 viewing distances, read articles under 2 levels of screen contrast, and t…	WOS:000078287700005	No	No	NA	NA	No	X	No	X	2021-02-12	ML	No (excluded at title screening)	No	NA	NA	NA	NA	NA	NA	NA	NA	NA	NA	NA	NA	NA	NA	NA	NA	NA	NA	NA	NA	NA	NA	NA	NA	NA
59	WOSCC	Tikkinen, Janne; Wuorimaa, Tomi; Siimes, Martti A.	A comparison of simple reaction time, visual discrimination and critical flicker fusion frequency in professional divers at elevated pressure	DIVING AND HYPERBARIC MEDICINE	46	2	82	86	Unknown	2016	Introduction: Inert gas narcosis (IGN) impairs cognitive performance and some divers are more susceptible to IGN than others. We compared the sensitivity of two reaction time tests to detect changes in performance at pressure and compared these results with critical flicker fusion frequency (CFF) changes at the same ambient pressures.Methods: The study assessed simple reaction time (RT), mean tim…	WOS:000378159800005	No	No	NA	NA	No	Humans	No	Humans	2021-02-12	ML	No (excluded at title screening)	No	NA	NA	NA	NA	NA	NA	NA	NA	NA	NA	NA	NA	NA	NA	NA	NA	NA	NA	NA	NA	NA	NA	NA	NA	NA
60	WOSCC	WESNES, K; WARBURTON, DM	A COMPARISON OF TEMAZEPAM AND FLURAZEPAM IN TERMS OF SLEEP QUALITY AND RESIDUAL CHANGES IN PERFORMANCE	NEUROPSYCHOBIOLOGY	11	4	255	259	10.1159/000118090	1984	No abstract	WOS:A1984TN01200010	No	No	NA	NA	No	Humans	No	Humans	2021-02-12	ML	No (excluded at title screening)	No	NA	NA	NA	NA	NA	NA	NA	NA	NA	NA	NA	NA	NA	NA	NA	NA	NA	NA	NA	NA	NA	NA	NA	NA	NA
61	WOSCC	TIPLADY, B; FAGAN, D; LAMONT, M; BROCKWAY, M; SCOTT, DB	A COMPARISON OF THE CNS EFFECTS OF ENPROFYLLINE AND THEOPHYLLINE IN HEALTHY-SUBJECTS ASSESSED BY PERFORMANCE TESTING AND SUBJECTIVE MEASURES	BRITISH JOURNAL OF CLINICAL PHARMACOLOGY	30	1	55	61	10.1111/j.1365-2125.1990.tb03743.x	1990	No abstract	WOS:A1990DN66400007	No	Kappa 3	No	X	No	X	No	X	2021-02-08	RS & ML	No (excluded at title screening)	No	NA	NA	NA	NA	NA	NA	NA	NA	NA	NA	NA	NA	NA	NA	NA	NA	NA	NA	NA	NA	NA	NA	NA	NA	NA
62	BA	CROME P; NEWMAN B	A COMPARISON OF THE EFFECTS OF SINGLE DOSES OF MIANSERIN AND AMITRIPTYLINE ON PSYCHO MOTOR TESTS IN NORMAL VOLUNTEERS	Journal of International Medical Research	6	6	630	634	Unknown	1978	Healthy human volunteers (8) received single doses of either mianserin 10 mg, mianserin 20 mg, amitriptyline 25 mg or placebo. Critical flicker frequency, reaction time, digit substitution and addition times were tested up to 6 h afterwards. Mianserin 20 mg and amitriptyline 25 mg significantly prolonged reaction time and mianserin 10 mg and 20 mg significantly reduced critical flicker frequency.…	BIOABS:BACD197967069124	No	No	NA	NA	No	Humans	No	Humans	2021-02-12	ML	No (excluded at title screening)	No	NA	NA	NA	NA	NA	NA	NA	NA	NA	NA	NA	NA	NA	NA	NA	NA	NA	NA	NA	NA	NA	NA	NA	NA	NA
63	WOSCC	PONCIANO, E; FREITAS, F; CAMARA, J; FARIA, M; BARRETO, M; HINDMARCH, I	A COMPARISON OF THE EFFICACY, TOLERANCE AND RESIDUAL EFFECTS OF ZOPICLONE, FLURAZEPAM AND PLACEBO IN INSOMNIAC OUTPATIENTS	INTERNATIONAL CLINICAL PSYCHOPHARMACOLOGY	5	Unknown	69	77	Unknown	1990	No abstract	WOS:A1990DQ39700009	No	No	NA	NA	No	Humans	No	Humans	2021-02-12	ML	No (excluded at title screening)	No	NA	NA	NA	NA	NA	NA	NA	NA	NA	NA	NA	NA	NA	NA	NA	NA	NA	NA	NA	NA	NA	NA	NA	NA	NA
64	WOSCC	RUCK, P	A COMPARISON OF THE ELECTRICAL RESPONSES OF COMPOUND EYES AND DORSAL OCELLI IN FOUR INSECT SPECIES	JOURNAL OF INSECT PHYSIOLOGY	2	4	261	&	10.1016/0022-1910(58)90012-X	1958	No abstract	WOS:A1958XF18600003	No	No	NA	NA	Yes	NA	Yes	NA	2021-02-12	ML	No (included but no abstract)	No	NA	NA	NA	NA	NA	NA	NA	NA	NA	NA	NA	NA	NA	NA	NA	NA	NA	NA	NA	NA	NA	NA	NA	NA	NA
65	WOSCC	HINDMARCH, I; TIPLADY, B	A COMPARISON OF THE PSYCHOMETRIC EFFECTS OF REMOXIPRIDE WITH THOSE OF HALOPERIDOL, THIORIDAZINE, AND LORAZEPAM IN HEALTHY-VOLUNTEERS	HUMAN PSYCHOPHARMACOLOGY-CLINICAL AND EXPERIMENTAL	9	1	43	49	10.1002/hup.470090106	1994	In this placebo and verum (lorazepam 2 mg) controlled double-blind crossover study the acute effects of Remoxipride 50 mg and 100 mg; Haloperidol 2.5 mg; and Thioridazine 50 mg were examined in 18 healthy volunteers. CNS function was assessed using a battery of psychometric measures, viz: Critical Flicker Fusion Threshold (CFFT); Choice Reaction Time (CRT); Tracking Accuracy (RMS) and Peripheral …	WOS:A1994NF19900006	No	No	NA	NA	No	Humans	No	Humans	2021-02-12	ML	No (excluded at title screening)	No	NA	NA	NA	NA	NA	NA	NA	NA	NA	NA	NA	NA	NA	NA	NA	NA	NA	NA	NA	NA	NA	NA	NA	NA	NA
66	WOSCC	Danjou, P; Paty, I; Fruncillo, R; Worthington, P; Unruh, M; Cevallos, W; Martin, P	A comparison of the residual effects of zaleplon and zolpidem following administration 5 to 2 h before awakening	BRITISH JOURNAL OF CLINICAL PHARMACOLOGY	48	3	367	374	Unknown	1999	Aims To compare the duration of the residual hypnotic and sedative effects of zaleplon with those of zolpidem and placebo following nocturnal administration at various times before morning awakening.Methods Zaleplon 10 mg, zolpidem 10 mg, or placebo was administered double-blind to 36 healthy subjects under standardized conditions in a six-period, incomplete-block, crossover study. Subjects were …	WOS:000082808900013	No	No	NA	NA	No	X	No	X	2021-02-12	ML	No (excluded at title screening)	No	NA	NA	NA	NA	NA	NA	NA	NA	NA	NA	NA	NA	NA	NA	NA	NA	NA	NA	NA	NA	NA	NA	NA	NA	NA
67	BA	ZELENKA R; MACHA J; ROMANOVSKY A	A COMPARISON OF THREE IMMUNIZATION TYPES FOR MONOCLONAL ANTIBODY PRODUCING HYBRIDOMA CELL CONSTRUCTION	Acta Universitatis Carolinae-Biologica	32	6	505	514	Unknown	1988	Efficient immunization is a crucial sstep in monoclonal antibody biotechnology, especially as regards weak immunogens. Many different schedules are used with different antigens and with very different results and direct evaluation of their effectivity is difficult. We, therefore, compared three basically different immunization types, classical immunization by injection, in vitro immunization of i…	BIOABS:BACD199089038057	No	No	NA	NA	No	X	No	X	2021-02-12	ML	No (excluded at title screening)	No	NA	NA	NA	NA	NA	NA	NA	NA	NA	NA	NA	NA	NA	NA	NA	NA	NA	NA	NA	NA	NA	NA	NA	NA	NA
68	WOSCC	Railton, Renee Caron Richards; Foster, T. Mary; Temple, William	A comparison of two methods for assessing critical flicker fusion frequency in hens	BEHAVIOURAL PROCESSES	80	2	196	200	10.1016/j.beproc.2008.11.016	2009	This paper compared two general methods for assessing critical fusion frequency in hens (gallus gallus domesticus). The first method was a conditional discrimination procedure with the stimuli presented successively. The second was a two-alternative forced-choice procedure with the stimuli presented simultaneously. It was found that both methods of stimulus presentation gave comparable results su…	WOS:000263402700013	No	No	NA	NA	Yes	NA	Yes	NA	2021-02-12	ML	Yes	No	NA	NA	Yes	NA	NA	Yes	NA	2021-03-11	ML	Yes	Yes	No	NA	NA	NA	NA	NA	NA	NA	Yes	English	Yes	NA	Study	Yes
69	WOSCC	SMITH, JD; ALLEN, GD; PERRIN, EB	A COMPARISON OF VISUAL AND AUDITORY ASSESSMENTS OF RECOVERY FROM GENERAL ANESTHESIA	ORAL SURGERY ORAL MEDICINE ORAL PATHOLOGY ORAL RADIOLOGY AND ENDODONTICS	23	5	596	&	10.1016/0030-4220(67)90340-4	1967	No abstract	WOS:A19679348700007	No	No	NA	NA	No	X	No	X	2021-02-12	ML	No (excluded at title screening)	No	NA	NA	NA	NA	NA	NA	NA	NA	NA	NA	NA	NA	NA	NA	NA	NA	NA	NA	NA	NA	NA	NA	NA	NA	NA
70	WOSCC	Hirsch, Matthew; Wetzstein, Gordon; Raskar, Ramesh	A Compressive Light Field Projection System	ACM TRANSACTIONS ON GRAPHICS	33	4	Unknown	Unknown	10.1145/2601097.2601144	2014	For about a century, researchers and experimentalists have strived to bring glasses-free 3D experiences to the big screen. Much progress has been made and light field projection systems are now commercially available. Unfortunately, available display systems usually employ dozens of devices making such setups costly, energy inefficient, and bulky. We present a compressive approach to light field …	WOS:000340000100025	No	No	NA	NA	No	X	No	X	2021-02-12	ML	No (excluded at title screening)	No	NA	NA	NA	NA	NA	NA	NA	NA	NA	NA	NA	NA	NA	NA	NA	NA	NA	NA	NA	NA	NA	NA	NA	NA	NA
71	WOSCC	Mouli, Surej; Palaniappan, Ramaswamy; Sillitoe, Ian P.	A Configurable, Inexpensive, Portable, Multi-channel, Multi-frequency, Multi-chromatic RGB LED System for SSVEP Stimulation	BRAIN-COMPUTER INTERFACES: CURRENT TRENDS AND APPLICATIONS	74	Unknown	241	269	10.1007/978-3-319-10978-7_9	2015	Steady state visual evoked potential (SSVEP) is extensively used in the research of brain-computer interface (BCI) and require a controllable and configurable light source. SSVEP requires appropriate control of visual stimulus parameters, such as flicker frequency, light intensity, multi-frequency light source and multi-spectral compositions. Light emitting diodes (LEDs) are extensively used as a…	WOS:000358661500011	No	No	NA	NA	Yes	NA	Yes	NA	2021-02-12	ML	Yes	No	NA	NA	Yes	Humans?	NA	Yes	Humans?	2021-03-11	ML	Yes	Yes	Kappa3	Yes	English	No	P	NA	No	PECO	Yes	English	No	Humans	NA	No
72	WOSCC	MAYER, MJ; DOUGHERTY, RF; HU, LT	A COVARIANCE STRUCTURE-ANALYSIS OF FLICKER SENSITIVITY	VISION RESEARCH	35	11	1575	1583	10.1016/0042-6989(94)00252-H	1995	We tested whether linear structural models of the mechanisms underlying flicker sensitivity could reproduce the variance-covariance matrix of temporal contrast sensitivity data. Monocular sensitivities to frequencies between 2.5 and 45 Hz were measured for 124 subjects, ages 18-88 yr. Exploratory factor analyses revealed that both a two-mechanism and a three-mechanism model could adequately accou…	WOS:A1995QZ39600006	No	No	NA	NA	Yes	NA	Yes	NA	2021-02-12	ML	Yes	No	NA	NA	No	Humans	NA	No	Humans	2021-03-11	ML	No (excluded at abstract screening)	NA	NA	NA	NA	NA	NA	NA	NA	NA	NA	NA	NA	NA	NA	NA
73	WOSCC	Butterworth, Roger F.; Golden, Pamela L.; Bortey, Enoch; Paterson, Craig; Forbes, William P.	A Critical Flicker Frequency Value of 32 Hz Predicts Recurrence of Overt Hepatic Encephalopathy in a Double-Blind, Placebo Controlled Trial of Rifaximin in Patients with Cirrhosis	HEPATOLOGY	56	Unknown	916A	917A	Unknown	2012	No abstract	WOS:000310955603146	No	No	NA	NA	No	Humans	No	Humans	2021-02-12	ML	No (excluded at title screening)	No	NA	NA	NA	NA	NA	NA	NA	NA	NA	NA	NA	NA	NA	NA	NA	NA	NA	NA	NA	NA	NA	NA	NA	NA	NA
74	WOSCC	LAPIERRE, YD	A CRITICAL FLICKER FUSION (CFF) ASSESSMENT OF CLOBAZAM AND DIAZEPAM IN ANXIETY NEUROSIS	PHARMACOPSYCHIATRIA	15	Unknown	54	56	10.1055/s-2007-1019551	1982	No abstract	WOS:A1982NR52700013	No	No	NA	NA	Yes	NA	Yes	NA	2021-02-12	ML	No (included but no abstract)	No	NA	NA	NA	NA	NA	NA	NA	NA	NA	NA	NA	NA	NA	NA	NA	NA	NA	NA	NA	NA	NA	NA	NA	NA	NA
75	WOSCC	Frounchi, Javad; Zarifi, Mohammad Hossein; Dehkhoda, Fahimeh	A custom-made demodulation technique for EIT/EIS systems	13TH INTERNATIONAL CONFERENCE ON ELECTRICAL BIOIMPEDANCE AND THE 8TH CONFERENCE ON ELECTRICAL IMPEDANCE TOMOGRAPHY 2007	17	Unknown	284	287	Unknown	2007	The widely used demodulation technique in EIT/EIS systems is the direct conversion (zero-IF) method in which the measured single tone current (or voltage) signal is mixed with the source waveform at the same frequency so that the magnitude and phase of the measured current (or voltage) can be determined after a low pass filtering stage. This technique suffers from both the flicker noise contamina…	WOS:000254221700072	No	No	NA	NA	No	Humans	No	Humans	2021-02-12	ML	No (excluded at title screening)	No	NA	NA	NA	NA	NA	NA	NA	NA	NA	NA	NA	NA	NA	NA	NA	NA	NA	NA	NA	NA	NA	NA	NA	NA	NA
76	WOSCC	ATHANASIADIS, AD; HATZOPOULOS, AA; THEOPHILIDIS, G	A DATA-ACQUISITION SYSTEM FOR THE ANALYSIS OF THE ISOMETRIC TENSION GENERATED BY AN ELECTRICALLY STIMULATED SKELETAL-MUSCLE	COMPUTER APPLICATIONS IN THE BIOSCIENCES	9	3	325	330	Unknown	1993	The system is designed for data-acquisition and computation of a relatively large number of parameters of a single twitch or tetanic contraction generated by an electrically stimulated skeletal muscle. The parameters that can be computed using the program facilities are: (i) the rise time (T(c)), 50% relaxation time (50% T(r)) and the maximum tension (P(t)) of the twitch contraction; (ii) the app…	WOS:A1993LG26200010	No	No	NA	NA	No	X	No	X	2021-02-12	ML	No (excluded at title screening)	No	NA	NA	NA	NA	NA	NA	NA	NA	NA	NA	NA	NA	NA	NA	NA	NA	NA	NA	NA	NA	NA	NA	NA	NA	NA
77	WOSCC	Eisen-Enosh, Auria; Farah, Nairouz; Burgansky-Eliash, Zvia; Maharshak, Idit; Polat, Uri; Mandel, Yossi	A dichoptic presentation device and a method for measuring binocular temporal function in the visual system	EXPERIMENTAL EYE RESEARCH	201	Unknown	Unknown	Unknown	10.1016/j.exer.2020.108290	2020	Recent studies highlight the importance of the temporal domain in visual processing. Critical Flicker Frequency (CFF), the frequency at which a flickering light is perceived as continuous, is a widely used measure for evaluating visual temporal processing. Another important issue to investigate is the cortical interactions arising between the flicker stimuli of both eyes.This paper presents a rob…	WOS:000601050800003	No	No	NA	NA	Yes	NA	Yes	NA	2021-02-12	ML	Yes	No	NA	NA	No	Humans	NA	No	Humans	2021-03-11	ML	No (excluded at abstract screening)	NA	NA	NA	NA	NA	NA	NA	NA	NA	NA	NA	NA	NA	NA	NA
78	WOSCC	Gregori, Bruno; Papazachariadis, Odysseas; Farruggia, Alfonsa; Accornero, Neri	A differential color flicker test for detecting acquired color vision impairment in multiple sclerosis and diabetic retinopathy	JOURNAL OF THE NEUROLOGICAL SCIENCES	300	44198	130	134	10.1016/j.jns.2010.09.002	2011	Background: Optic neuritis related to multiple sclerosis and diabetic retinopathy are relatively selective postretinal and retinal vision disorders. Vision impairment in both conditions is reliably measured by testing critical fusion frequency (CFF).Methods: To examine color vision, we measured the CFF in response to red and blue stimuli, and tested CFF values in patients without evident vision i…	WOS:000286850900024	No	No	NA	NA	Yes	NA	Yes	NA	2021-02-12	ML	Yes	No	NA	NA	No	Humans	NA	No	Humans	2021-03-11	ML	No (excluded at abstract screening)	NA	NA	NA	NA	NA	NA	NA	NA	NA	NA	NA	NA	NA	NA	NA
79	WOSCC	Gur, M; Snodderly, DM	A dissociation between brain activity and perception: Chromatically opponent cortical neurons signal chromatic flicker that is not perceived	VISION RESEARCH	37	4	377	382	10.1016/S0042-6989(96)00183-6	1997	When two isoluminant colors alternate at frequencies >10 Hz, we perceive only one fused color with a minimal sensation of brightness flicker. In spite of the perception of color fusion, color opponent (CO) cells at early stages of the visual pathway are known to respond to chromatic flicker at frequencies far exceeding the perceptual fusion frequency. To explain color fusion, several groups have …	WOS:A1997WG18700002	No	No	NA	NA	Yes	NA	Yes	NA	2021-02-12	ML	Yes	No	NA	NA	Yes	NA	NA	Yes	NA	2021-03-11	ML	Yes	Yes	No	Yes	English	Yes	NA	Yes	Yes	NA	NA	NA	NA	NA	NA	NA
80	WOSCC	Theunissen, EL; Vermeeren, A; van Oers, ACM; van Maris, I; Ramaekers, JG	A dose-ranging study of the effects of mequitazine on actual driving, memory and psychomotor performance as compared to dexchlorpheniramine, cetirizine and placebo	CLINICAL AND EXPERIMENTAL ALLERGY	34	2	250	258	10.1111/j.1365-2222.2004.01874.x	2004	Background Mequitazine is a so-called 'non-sedative' second-generation antihistamine even though it has never been firmly established that this drug's sedative potential actually differs from that of the 'sedative' first-generation antihistamines.Objective The present study compares the sedative effects of three doses of mequitazine on actual driving, psychomotor performance and memory with those…	WOS:000189293900015	No	No	NA	NA	No	E	No	E	2021-02-12	ML	No (excluded at title screening)	No	NA	NA	NA	NA	NA	NA	NA	NA	NA	NA	NA	NA	NA	NA	NA	NA	NA	NA	NA	NA	NA	NA	NA	NA	NA
81	WOSCC	FAGAN, D; PAUL, DL; TIPLADY, B; SCOTT, DB	A DOSE-RESPONSE STUDY OF THE EFFECTS OF INHALED NITROUS-OXIDE ON PSYCHOLOGICAL PERFORMANCE AND MOOD	PSYCHOPHARMACOLOGY	116	3	333	338	10.1007/BF02245337	1994	In this five-period randomised double-blind crossover study, 12 healthy volunteers inhaled mixtures of nitrous oxide at concentrations of 0% (placebo); 5%, 10%; 20% and 40% in oxygen. Each concentration was inhaled for about 1 h, each period being on a separate day. The effects of nitrous oxide were measured using a comprehensive battery of performance tests including measures of attention, psych…	WOS:A1994PR72500014	No	No	NA	NA	No	X	No	X	2021-02-12	ML	No (excluded at title screening)	No	NA	NA	NA	NA	NA	NA	NA	NA	NA	NA	NA	NA	NA	NA	NA	NA	NA	NA	NA	NA	NA	NA	NA	NA	NA
82	WOSCC	PATHY, MSJ; BAYER, AJ; STOKER, MJ	A DOUBLE-BLIND COMPARISON OF CHLORMETHIAZOLE AND TEMAZEPAM IN ELDERLY PATIENTS WITH SLEEP DISTURBANCES	ACTA PSYCHIATRICA SCANDINAVICA	73	Unknown	99	103	10.1111/j.1600-0447.1986.tb10543.x	1986	No abstract	WOS:A1986D480200015	No	No	NA	NA	No	X	No	X	2021-02-12	ML	No (excluded at title screening)	No	NA	NA	NA	NA	NA	NA	NA	NA	NA	NA	NA	NA	NA	NA	NA	NA	NA	NA	NA	NA	NA	NA	NA	NA	NA
83	WOSCC	BAYER, AJ; BAYER, EM; PATHY, MSJ; STOKER, MJ	A DOUBLE-BLIND CONTROLLED-STUDY OF CHLORMETHIAZOLE AND TRIAZOLAM AS HYPNOTICS IN THE ELDERLY	ACTA PSYCHIATRICA SCANDINAVICA	73	Unknown	104	111	10.1111/j.1600-0447.1986.tb10544.x	1986	No abstract	WOS:A1986D480200016	No	No	NA	NA	No	X	No	X	2021-02-12	ML	No (excluded at title screening)	No	NA	NA	NA	NA	NA	NA	NA	NA	NA	NA	NA	NA	NA	NA	NA	NA	NA	NA	NA	NA	NA	NA	NA	NA	NA
84	WOSCC	Adam, Jamila K.; Rmaih, Wafaa N. S.	A Double-blind Placebo-controlled Investigation of the Psychomotor Profile of Clopidogrel in Healthy Volunteers	JOURNAL OF CARDIOVASCULAR PHARMACOLOGY	52	6	507	509	10.1097/FJC.0b013e31818fd7a3	2008	Clopidogrel is a thienopyridine antiplatelet agent that inhibits adenosine diphosphate-dependent platelet activation and aggregation and is currently one of the most widely prescribed antiplatelet drugs for the treatment of symptomatic coronary artery disease. Several large clinical trials have demonstrated that it has a potent protective effect against adverse vascular events, including coronary…	WOS:000262419100005	No	No	NA	NA	No	X	No	X	2021-02-12	ML	No (excluded at title screening)	No	NA	NA	NA	NA	NA	NA	NA	NA	NA	NA	NA	NA	NA	NA	NA	NA	NA	NA	NA	NA	NA	NA	NA	NA	NA
85	WOSCC	NGEN, CC; HASSAN, R	A DOUBLE-BLIND PLACEBO-CONTROLLED TRIAL OF ZOPICLONE 7.5 MG AND TEMAZEPAM 20 MG IN INSOMNIA	INTERNATIONAL CLINICAL PSYCHOPHARMACOLOGY	5	3	165	171	10.1097/00004850-199007000-00001	1990	No abstract	WOS:A1990EB87100001	No	No	NA	NA	No	X	No	X	2021-02-12	ML	No (excluded at title screening)	No	NA	NA	NA	NA	NA	NA	NA	NA	NA	NA	NA	NA	NA	NA	NA	NA	NA	NA	NA	NA	NA	NA	NA	NA	NA
86	WOSCC	Blin, O; Micallef, J; Audebert, C; Legangneux, E	A double-blind, placebo- and flurazepam-control led investigation of the residual psychomotor and cognitive effects of modified release zolpidem in young healthy volunteers	JOURNAL OF CLINICAL PSYCHOPHARMACOLOGY	26	3	284	289	10.1097/01.jcp.0000218985.07425.d9	2006	Short-acting hypnotic drugs, such as zolpidem, have minimal residual effects but may not provide optimal efficacy throughout the night for all insomnia patients. A modified-release formulation of zolpidem, zolpidem-MR, has been developed to overcome this limitation. This was a phase 1, double-blind, 3-way crossover, placebo-controlled study to investigate the residual psychomotor and cognitive ef…	WOS:000237659000009	No	Kappa 2	No	Humans	No	Humans	No	Humans	2021-02-05	RS & ML	No (excluded at title screening)	No	NA	NA	NA	NA	NA	NA	NA	NA	NA	NA	NA	NA	NA	NA	NA	NA	NA	NA	NA	NA	NA	NA	NA	NA	NA
87	WOSCC	Hindmarch, I; Trick, L; Ridout, F	A double-blind, placebo- and positive-internal-controlled (alprazolam) investigation of the cognitive and psychomotor profile of pregabalin in healthy volunteers	PSYCHOPHARMACOLOGY	183	2	133	143	10.1007/s00213-005-0172-7	2005	Rationale: Pregabalin potently and selectively binds to the alpha(2)-delta subunit of voltage-dependent calcium channels, reducing calcium influx and modulating release of downstream excitatory neurotransmitters, such as glutamate. Pregabalin has demonstrated robust efficacy for several disease states, but its neuropharmacology is still being elucidated. Objective: This study was conducted to eva…	WOS:000233908600001	No	No	NA	NA	No	Humans	No	Humans	2021-02-12	ML	No (excluded at title screening)	No	NA	NA	NA	NA	NA	NA	NA	NA	NA	NA	NA	NA	NA	NA	NA	NA	NA	NA	NA	NA	NA	NA	NA	NA	NA
88	WOSCC	Butler, K; Trick, L; Hindmarch, I	A double-blind, placebo controlled investigation into the effects of nitrous oxide (50%) on cognitive and psychomotor performance in healthy volunteers	INTERNATIONAL JOURNAL OF NEUROPSYCHOPHARMACOLOGY	7	Unknown	S272	S272	Unknown	2004	No abstract	WOS:000224663001430	No	No	NA	NA	No	Humans	No	Humans	2021-02-12	ML	No (excluded at title screening)	No	NA	NA	NA	NA	NA	NA	NA	NA	NA	NA	NA	NA	NA	NA	NA	NA	NA	NA	NA	NA	NA	NA	NA	NA	NA
89	WOSCC	Hindmarch, I; Shamsi, Z; Stanley, N; Fairweather, DB	A double-blind, placebo-controlled investigation of the effects of fexofenadine, loratadine and promethazine on cognitive and psychomotor function	BRITISH JOURNAL OF CLINICAL PHARMACOLOGY	48	2	200	206	10.1046/j.1365-2125.1999.00993.x	1999	Aims To assess whether fexofenadine in a range of doses from 80 to 180 mg has any disruptive effects on aspects of psychomotor and cognitive function in comparison with placebo, loratadine and promethazine, an antihistamine known to produce psychomotor and cognitive impairment.Methods Twenty-four healthy volunteers received fexofenadine 80 mg, 120 mg and 180 mg, loratadine 10 mg, promethazine 30 …	WOS:000081745400013	No	No	NA	NA	No	Humans	No	Humans	2021-02-12	ML	No (excluded at title screening)	No	NA	NA	NA	NA	NA	NA	NA	NA	NA	NA	NA	NA	NA	NA	NA	NA	NA	NA	NA	NA	NA	NA	NA	NA	NA
90	WOSCC	Bovier, Emily R.; Renzi, Lisa M.; Hammond, Billy R.	A Double-Blind, Placebo-Controlled Study on the Effects of Lutein and Zeaxanthin on Neural Processing Speed and Efficiency	PLOS ONE	9	9	Unknown	Unknown	10.1371/journal.pone.0108178	2014	Lutein and zeaxanthin are major carotenoids in the eye but are also found in post-receptoral visual pathways. It has been hypothesized that these pigments influence the processing of visual signals within and post-retina, and that increasing lutein and zeaxanthin levels within the visual system will lead to increased visual processing speeds. To test this, we measured macular pigment density (as …	WOS:000342492700091	No	No	NA	NA	No	X	No	X	2021-02-12	ML	No (excluded at title screening)	No	NA	NA	NA	NA	NA	NA	NA	NA	NA	NA	NA	NA	NA	NA	NA	NA	NA	NA	NA	NA	NA	NA	NA	NA	NA
91	WOSCC	Schmid, Monika; Peck-Radosavljevic, Markus; Koenig, Franz; Mittermaier, Christian; Gangl, Alfred; Ferenci, Peter	A double-blind, randomized, placebo-controlled trial of intravenous l-ornithine-l-aspartate on postural control in patients with cirrhosis	LIVER INTERNATIONAL	30	4	574	582	10.1111/j.1478-3231.2010.02213.x	2010	IntroductionHepatic encephalopathy (HE) is a complication of liver disease. Several treatments have been introduced but only l-ornithine-l-aspartate (LOLA) shows proven efficacy. This double-blind, randomized, placebo-controlled trial evaluated the effect of LOLA on postural control in cirrhotics.MethodsForty patients were randomized to either LOLA or a placebo. HE was evaluated by psychometric t…	WOS:000274809200013	No	No	NA	NA	No	X	No	X	2021-02-12	ML	No (excluded at title screening)	No	NA	NA	NA	NA	NA	NA	NA	NA	NA	NA	NA	NA	NA	NA	NA	NA	NA	NA	NA	NA	NA	NA	NA	NA	NA
92	WOSCC	Trick, L; Stanley, N; Rigney, U; Hindmarch, I	A double-blind, randomized,26-week study comparing the cognitive and psychomotor effects and efficacy of 75 mg (37.5 mg b.i.d.) venlafaxine and 75 mg (25 mg mane mg,50 nocte) dothiepin in elderly patients with moderate major depression being treated in general practice	JOURNAL OF PSYCHOPHARMACOLOGY	18	2	205	214	10.1177/0269881104042622	2004	To investigate the efficacy and cognitive and psychomotor effects of venlafaxine and dothiepin in elderly patients with moderate major depression. A prospective, randomized, double-blind, parallel-group, active comparator controlled study was conducted. Eighty-eight patients (aged greater than or equal to 60 years) were enrolled. Each patient received either venlafaxine (immediate release formula…	WOS:000222649000010	No	No	NA	NA	No	X	No	X	2021-02-12	ML	No (excluded at title screening)	No	NA	NA	NA	NA	NA	NA	NA	NA	NA	NA	NA	NA	NA	NA	NA	NA	NA	NA	NA	NA	NA	NA	NA	NA	NA
93	WOSCC	SHARPE, LT; STOCKMAN, A; MACLEOD, DIA	A DUPLEXITY OF SCOTOPIC FLICKER DETECTION	PERCEPTION	16	2	262	262	Unknown	1987	No abstract	WOS:A1987K392800127	No	No	NA	NA	Yes	NA	Yes	NA	2021-02-12	ML	No (included but no abstract)	No	NA	NA	NA	NA	NA	NA	NA	NA	NA	NA	NA	NA	NA	NA	NA	NA	NA	NA	NA	NA	NA	NA	NA	NA	NA
94	WOSCC	Montero-Hernandez, OC; Enjeti, PN	A fast, detection algorithm suitable for mitigation of numerous power quality disturbances	IEEE TRANSACTIONS ON INDUSTRY APPLICATIONS	41	6	1684	1690	10.1109/TIA.2005.857459	2005	In this paper, a fast detection method for voltage disturbances is explored. The proposed method provides reliable and fast detection for either single-phase or polyphase voltage disturbances such as voltage sags, voltage swells, flicker, frequency change in the utility voltage, and harmonic distortion. The algorithm is based on the theory that allows a set of three-phase voltages be represented …	WOS:000233484100036	No	No	NA	NA	No	X	No	X	2021-02-12	ML	No (excluded at title screening)	No	NA	NA	NA	NA	NA	NA	NA	NA	NA	NA	NA	NA	NA	NA	NA	NA	NA	NA	NA	NA	NA	NA	NA	NA	NA
95	WOSCC	Fang, Wenbin; Zhai, Guangtao; Yang, Xiaokang	A Flash Light System for Individuals with Visual Impairment Based on TPVM	2016 7TH INTERNATIONAL CONFERENCE ON CLOUD COMPUTING AND BIG DATA (CCBD)	Unknown	Unknown	362	366	10.1109/CCBD.2016.16	2016	We propose a flashlight system to aid visually impaired people using the paradigm of temporal psychovisual modulation (TPVM), which is new display mode taking advantage of the limited flicker fusion frequency of human eyes and high refresh rate of modern display devices to achieve visual bifurcation effect. Structured light in visible spectrum is projected out onto the road surface and a synchron…	WOS:000431860300066	No	No	NA	NA	No	X	No	X	2021-02-12	ML	No (excluded at title screening)	No	NA	NA	NA	NA	NA	NA	NA	NA	NA	NA	NA	NA	NA	NA	NA	NA	NA	NA	NA	NA	NA	NA	NA	NA	NA
96	WOSCC	Bodington, D.; Bierman, A.; Narendran, N.	A flicker perception metric	LIGHTING RESEARCH & TECHNOLOGY	48	5	624	641	10.1177/1477153515581006	2016	A metric is proposed for predicting the perception of light source flicker from a measurement of the relative light output waveform. The metric is the weighted quadrature sum of the temporal spectral components comprising the waveform after dividing by the waveform mean. The metric's foundation is that used by the IEC flickermeter, which assumes a linear, time invariant human response to flicker.…	WOS:000382481000009	No	No	NA	NA	Yes	NA	Yes	NA	2021-02-12	ML	Yes	No	NA	NA	No	Humans	NA	No	Humans	2021-03-11	ML	No (excluded at abstract screening)	NA	NA	NA	NA	NA	NA	NA	NA	NA	NA	NA	NA	NA	NA	NA
97	WOSCC	SILVER, PH	A FLICKER PHOTOMETER FOR TRAINED ANIMALS	JOURNAL OF PHYSIOLOGY-LONDON	201	2	P55	&	Unknown	1969	No abstract	WOS:A1969D001600017	No	No	NA	NA	Yes	NA	Yes	NA	2021-02-12	ML	No (included but no abstract)	No	NA	NA	NA	NA	NA	NA	NA	NA	NA	NA	NA	NA	NA	NA	NA	NA	NA	NA	NA	NA	NA	NA	NA	NA	NA
98	WOSCC	Vadakkan, Kunjumon I.	A framework for the first-person internal sensation of visual perception in mammals and a comparable circuitry for olfactory perception in Drosophila	SPRINGERPLUS	4	Unknown	Unknown	Unknown	10.1186/s40064-015-1568-4	2015	Perception is a first-person internal sensation induced within the nervous system at the time of arrival of sensory stimuli from objects in the environment. Lack of access to the first-person properties has limited viewing perception as an emergent property and it is currently being studied using third-person observed findings from various levels. One feasible approach to understand its mechanism…	WOS:000368720800014	No	No	NA	NA	Yes	NA	Yes	NA	2021-02-12	ML	Yes	No	NA	NA	Yes	NA	NA	Yes	NA	2021-03-11	ML	Yes	Yes	No	NA	NA	NA	NA	NA	NA	NA	Yes	English	No	E	Review	No
99	WOSCC	GEYER, H	A FUNDAMENTAL PRINCIPLE OF FLICKER COMPENSATION AND A FLICKER REDUCING CONTROL METHOD FOR VAR COMPENSATORS	ETZ ARCHIV	7	5	165	169	Unknown	1985	No abstract	WOS:A1985AJD5200003	No	No	NA	NA	No	Humans	No	Humans	2021-02-12	ML	No (excluded at title screening)	No	NA	NA	NA	NA	NA	NA	NA	NA	NA	NA	NA	NA	NA	NA	NA	NA	NA	NA	NA	NA	NA	NA	NA	NA	NA
100	WOSCC	Li, Yuxing; Chen, Xiao; Yu, Jing; Yang, Xiaohui	A Fusion Frequency Feature Extraction Method for Underwater Acoustic Signal Based on Variational Mode Decomposition, Duffing Chaotic Oscillator and a Kind of Permutation Entropy	ELECTRONICS	8	1	Unknown	Unknown	10.3390/electronics8010061	2019	In order to effectively extract the frequency characteristics of an underwater acoustic signal under sensor measurement, a fusion frequency feature extraction method for an underwater acoustic signal is presented based on variational mode decomposition (VMD), duffing chaotic oscillator (DCO) and a kind of permutation entropy (PE). Firstly, VMD decomposes the complex multi-component underwater aco…	WOS:000457142800061	No	No	NA	NA	No	X	No	X	2021-02-12	ML	No (excluded at title screening)	No	NA	NA	NA	NA	NA	NA	NA	NA	NA	NA	NA	NA	NA	NA	NA	NA	NA	NA	NA	NA	NA	NA	NA	NA	NA
101	WOSCC	Al-Hasawi, WM; El-Naggar, KM	A genetic based algorithm for voltage flicker measurement	INTERNATIONAL JOURNAL OF ELECTRICAL POWER & ENERGY SYSTEMS	26	8	593	596	10.1016/j.ijepes.2004.04.003	2004	Measurements of voltage flicker levels and its frequency is of great concern to the utility in order to prevent unacceptable voltage fluctuation in the supplying system. This paper introduces a new digital approach for the measurements of voltage flicker and its frequency using the Genetic Algorithm (GAs) optimization technique. The algorithm is tested using simulated data. Effects of number of s…	WOS:000222670500004	Yes:Title-Screening	No	NA	NA	No	Duplicate	No	Duplicate	2021-02-12	ML	No (excluded at title screening)	No	NA	NA	NA	NA	NA	NA	NA	NA	NA	NA	NA	NA	NA	NA	NA	NA	NA	NA	NA	NA	NA	NA	NA	NA	NA
102	WOSCC	Al-Hasawi, WM; El-Naggar, KM	A genetic based algorithm for voltage flicker measurement	11TH IEEE MEDITERRANEAN ELECTROTECHNICAL CONFERENCE, PROCEEDINGS	Unknown	Unknown	600	604	10.1109/MELECON.2002.1014663	2002	Measurements of voltage flicker levels and its frequency is of great concern to the utility in order to prevent unacceptable voltage fluctuation in the supplying system. This paper introduces a new digital approach for the measurements of voltage flicker and its frequency using the Genetic Algorithm (GAs) optimization technique. The algorithm is tested using simulated data. Effects of number of s…	WOS:000177319600114	No	No	NA	NA	Yes	NA	Yes	NA	2021-02-12	ML	Yes	No	NA	NA	Yes	NA	NA	Yes	NA	2021-03-11	ML	Yes	Yes	Kappa1	Yes	English	No	P	NA	No	PECO	Yes	English	No	Humans	NA	No
103	WOSCC	Mayer, L. B.; Krawczyk, M.; Gruenhage, F.; Lammert, F.; Stokes, C. S.	A genetic variant in the promoter of phosphate-activated glutaminase is associated with hepatic encephalopathy	JOURNAL OF INTERNAL MEDICINE	278	3	313	322	10.1111/joim.12374	2015	BackgroundHepatic encephalopathy (HE) is a serious complication of liver cirrhosis. Recently, a microsatellite in the promoter region of the phosphate-activated glutaminase (GLS) gene was associated with the risk of HE. The aim of the present study was to investigate, using the critical flicker frequency (CFF) test, whether the described GLS variant increases the risk of developing HE in patients…	WOS:000359364000008	No	No	NA	NA	Yes	NA	Yes	NA	2021-02-12	ML	Yes	No	NA	NA	No	Humans	NA	No	Humans	2021-03-11	ML	No (excluded at abstract screening)	NA	NA	NA	NA	NA	NA	NA	NA	NA	NA	NA	NA	NA	NA	NA
104	WOSCC	Pusch, Roland; Kassing, Vanessa; Riemer, Ursula; Wagner, Hans-Joachim; von der Emde, Gerhard; Engelmann, Jacob	A grouped retina provides high temporal resolution in the weakly electric fish Gnathonemus petersii	JOURNAL OF PHYSIOLOGY-PARIS	107	44198	84	94	10.1016/j.jphysparis.2012.06.002	2013	Weakly electric fish orient, hunt and communicate by emitting electrical pulses, enabling them to discriminate objects, conspecifics and prey. In addition to the electrosensory modality - although dominating in importance in these fishes - other modalities, like vision, play important roles for survival. The visual system of Gnathonemus petersii, a member of the family mormyridae living in West A…	WOS:000315609300009	No	No	NA	NA	Yes	NA	Yes	NA	2021-02-12	ML	Yes	No	NA	NA	Yes	NA	NA	Yes	NA	2021-03-11	ML	Yes	Yes	No	NA	NA	NA	NA	NA	NA	NA	Yes	English	Yes	NA	Study	Yes
105	WOSCC	Nishida, S; Ashida, H	A hierarchical structure of motion system revealed by interocular transfer of flicker motion aftereffects	VISION RESEARCH	40	3	265	278	10.1016/S0042-6989(99)00176-5	2000	Interocular transfer of the motion aftereffect (MAE) has been extensively investigated for the purpose of analysing the binocularity of the underlying motion mechanism. Previous studies unanimously reported that the transfer of the classical static MAE is partial, but there is a controversy as to whether the transfer of the flicker MAE (MAE measured using counterphase gratings) is partial or perf…	WOS:000084308900001	No	No	NA	NA	Yes	NA	Yes	NA	2021-02-12	ML	Yes	No	NA	NA	Yes	NA	NA	Yes	NA	2021-03-11	ML	Yes	Yes	No	NA	NA	NA	NA	NA	NA	NA	Yes	English	No	Humans	NA	No
106	WOSCC	ZIMMER, H; BOLEN, CL; NICORA, BD	A HIGH-SPEED CONSTANT-ILLUMINATION TACHISTOSCOPE	AMERICAN JOURNAL OF PSYCHOLOGY	76	4	691	&	10.2307/1419724	1963	No abstract	WOS:A1963P187300026	No	No	NA	NA	No	Humans	No	Humans	2021-02-12	ML	No (excluded at title screening)	No	NA	NA	NA	NA	NA	NA	NA	NA	NA	NA	NA	NA	NA	NA	NA	NA	NA	NA	NA	NA	NA	NA	NA	NA	NA
107	WOSCC	KOZBOR, D; TRIPPUTI, P; RODER, JC; CROCE, CM	A HUMAN HYBRID MYELOMA FOR PRODUCTION OF HUMAN MONOCLONAL-ANTIBODIES	JOURNAL OF IMMUNOLOGY	133	6	3001	3005	Unknown	1984	No abstract	WOS:A1984TT07900033	No	No	NA	NA	No	X	No	X	2021-02-12	ML	No (excluded at title screening)	No	NA	NA	NA	NA	NA	NA	NA	NA	NA	NA	NA	NA	NA	NA	NA	NA	NA	NA	NA	NA	NA	NA	NA	NA	NA
108	WOSCC	Wu, Xiaodong; Tian, Muqin; Zhu, Yanfang; Zhao, Qiaoe; Liu, Fang	A hybrid time and frequency domain digital implementation of flickermeter based on mirror image extension	IEEJ TRANSACTIONS ON ELECTRICAL AND ELECTRONIC ENGINEERING	14	7	982	989	10.1002/tee.22892	2019	The flickers caused by wind farm should be assessed accurately because they become a limiting factor for integrating wind turbines into a grid. The traditional flickermeter uses the fast Fourier transform (FFT), weighting in the frequency domain, and the inverse FFT process to weight the flickers to simulate the eye-brain sensitivity to the lamp illumination behavior. However, because of the lowe…	WOS:000471902600002	No	No	NA	NA	No	X	No	X	2021-02-12	ML	No (excluded at title screening)	No	NA	NA	NA	NA	NA	NA	NA	NA	NA	NA	NA	NA	NA	NA	NA	NA	NA	NA	NA	NA	NA	NA	NA	NA	NA
109	WOSCC	Davis, JA; Greenhall, CA; Stacey, PW	A Kalman filter clock algorithm for use in the presence of flicker frequency modulation noise	METROLOGIA	42	1	1	10	10.1088/0026-1394/42/1/001	2005	The National Physical Laboratory (NPL) has developed a Kalman filter based algorithm for combining measurements from its three active hydrogen masers. The algorithm is designed to produce a near optimal composite clock when the dominant noise process of at least one of the masers is flicker frequency modulation (FFM), and significant linear frequency drift is exhibited. The FFM is modelled approx…	WOS:000228288800005	No	No	NA	NA	No	X	No	X	2021-02-12	ML	No (excluded at title screening)	No	NA	NA	NA	NA	NA	NA	NA	NA	NA	NA	NA	NA	NA	NA	NA	NA	NA	NA	NA	NA	NA	NA	NA	NA	NA
110	WOSCC	Zhang, Xin; Xu, Guanghua; Zhang, Xun; Wu, Qingqiang	A Light Spot Humanoid Motion Paradigm Modulated by the Change of Brightness to Recognize the Stride Motion Frequency	FRONTIERS IN HUMAN NEUROSCIENCE	12	Unknown	Unknown	Unknown	10.3389/fnhum.2018.00377	2018	The steady-state visual evoked potential (SSVEP)-based brain-computer interface (BCI) usually has the advantages of high information transfer rate (ITR) and no need for training. However, low frequencies, such as the human stride motion frequency, cannot easily induce SSVEP. To solve this problem, a light spot humanoid motion paradigm modulated by the change of brightness was designed in this stu…	WOS:000447288300001	No	No	NA	NA	No	Humans	No	Humans	2021-02-12	ML	No (excluded at title screening)	No	NA	NA	NA	NA	NA	NA	NA	NA	NA	NA	NA	NA	NA	NA	NA	NA	NA	NA	NA	NA	NA	NA	NA	NA	NA
111	WOSCC	Piccardi, M.; Marangoni, D.; Minnella, A. M.; Savastano, M. C.; Valentini, P.; Ambrosio, L.; Capoluongo, E.; Maccarone, R.; Bisti, S.; Falsini, B.	A Longitudinal Follow-Up Study of Saffron Supplementation in Early Age-Related Macular Degeneration: Sustained Benefits to Central Retinal Function	EVIDENCE-BASED COMPLEMENTARY AND ALTERNATIVE MEDICINE	2012	Unknown	Unknown	Unknown	10.1155/2012/429124	2012	Objectives. In a previous randomized clinical trial (Falsini et al. (2010)), it was shown that short-term Saffron supplementation improves retinal flicker sensitivity in early age-related macular degeneration (AMD). The aim of this study was to evaluate whether the observed functional benefits from Saffron supplementation may extend over a longer follow-up duration. Design. Longitudinal, interven…	WOS:000307572000001	No	No	NA	NA	No	Humans	No	Humans	2021-02-12	ML	No (excluded at title screening)	No	NA	NA	NA	NA	NA	NA	NA	NA	NA	NA	NA	NA	NA	NA	NA	NA	NA	NA	NA	NA	NA	NA	NA	NA	NA
112	WOSCC	Rogers, Bill; Shih, Yen-Yu I.; De La Garza, Bryan; Harrison, Joseph M.; Roby, John; Duong, Timothy Q.	A low cost color visual stimulator for fMRI	JOURNAL OF NEUROSCIENCE METHODS	204	2	379	382	10.1016/j.jneumeth.2011.10.032	2012	This low cost visual stimulator was developed for use in small animal imaging. The stimulator uses a single tri-color LED for each eye and can output red, green, or blue light or any combination of the three. When all three LED colors are illuminated at the same time achromatic light is the output. The stimulator is almost entirely implemented in software with only minimal electronics. The LEDs a…	WOS:000301612700022	No	No	NA	NA	No	Humans	No	Humans	2021-02-12	ML	No (excluded at title screening)	No	NA	NA	NA	NA	NA	NA	NA	NA	NA	NA	NA	NA	NA	NA	NA	NA	NA	NA	NA	NA	NA	NA	NA	NA	NA
113	WOSCC	Sharpe, LT; Stockman, A; Jagla, W; Jagle, H	A luminous efficiency function, V*(lambda), for daylight adaptation	JOURNAL OF VISION	5	11	948	968	10.1167/5.11.3	2005	We propose a new luminosity function, V*(lambda), that improves upon the original CIE 1924 V(lambda) function and its modi. cation by D. B. Judd ( 1951) and J. J. Vos ( 1978), while being consistent with a linear combination of the A. Stockman & L. T. Sharpe ( 2000) long-wavelength-sensitive ( L) and middle-wavelength-sensitive ( M) cone fundamentals. It is based on experimentally determined 25 H…	WOS:000235147200003	No	No	NA	NA	Yes	NA	Yes	NA	2021-02-12	ML	Yes	No	NA	NA	Yes	Humans?	NA	Yes	Humans?	2021-03-11	ML	Yes	Yes	No	NA	NA	NA	NA	NA	NA	NA	Yes	English	No	Humans	NA	No
114	WOSCC	Sharpe, Lindsay T.; Stockman, Andrew; Jagla, Wolfgang; Jaegle, Herbert	A Luminous Efficiency Function, V-D65(star)(lambda), for Daylight Adaptation: A Correction (vol 5, pg 948, 2005)	COLOR RESEARCH AND APPLICATION	36	1	42	46	10.1002/col.20602	2011	We recently proposed a 2 degrees photopic luminosity function, V-D65* (lambda) [J Vis 2005;5:948-968], which improves upon the original CIE 1924 V(lambda) function and its modifications, while being consistent with a linear combination of the Stockman and Sharpe [Vis Res 2000; 40: 1711-1737] long-and middle-wavelength-sensitive cone fundamentals [L(lambda) and M(lambda), respectively]. Its deriva…	WOS:000285422300005	No	No	NA	NA	Yes	NA	Yes	NA	2021-02-12	ML	Yes	No	NA	NA	No	Humans	NA	No	Humans	2021-03-11	ML	No (excluded at abstract screening)	NA	NA	NA	NA	NA	NA	NA	NA	NA	NA	NA	NA	NA	NA	NA
115	WOSCC	Raninen, AN; Hyvarinen, LVM; Rovamo, JM; Pertovaara, A	A man with reduced lateral inhibition a.	INVESTIGATIVE OPHTHALMOLOGY & VISUAL SCIENCE	42	4	S63	S63	Unknown	2001	No abstract	WOS:000168392100339	No	No	NA	NA	No	Humans	No	Humans	2021-02-12	ML	No (excluded at title screening)	No	NA	NA	NA	NA	NA	NA	NA	NA	NA	NA	NA	NA	NA	NA	NA	NA	NA	NA	NA	NA	NA	NA	NA	NA	NA
116	WOSCC	Collin, CA; Chaudhuri, A	A maximum motion technique for assessment of color vision defects	PERCEPTION & PSYCHOPHYSICS	60	8	1337	1343	10.3758/BF03207996	1998	Several luminance-matching methods, such as flicker fusion and the minimum motion technique (MMT), are capable of detecting certain forms of abnormal color vision. We present evidence that the heterochromatic fusion nystagmus (HFN) luminance matching technique can discriminate among normal trichromats, protanopes, and deuteranomals. The HFN luminance matching technique has the advantage that it p…	WOS:000077512800005	No	Kappa 2	Yes	NA	Yes	NA	Yes	NA	2021-02-05	RS & ML	Yes	No	NA	NA	Yes	Humans?	NA	Yes	Humans?	2021-03-11	ML	Yes	Yes	Kappa1	Yes	English	No	Humans	NA	No	PECO	Yes	English	No	Humans	NA	No
117	WOSCC	Jura, Bartosz	A Mechanism of Synaptic Clock Underlying Subjective Time Perception	FRONTIERS IN NEUROSCIENCE	13	Unknown	Unknown	Unknown	10.3389/fnins.2019.00716	2019	Temporal resolution of visual information processing is thought to be an important factor in predator-prey interactions, shaped in the course of evolution by animals' particular ecology. Here I show that light can be considered to have a dual role of a source of information, which guides motor actions, and an environmental feedback for those actions. I consequently show how temporal perception mi…	WOS:000474796000001	No	No	NA	NA	No	Humans	No	Humans	2021-02-12	ML	No (excluded at title screening)	No	NA	NA	NA	NA	NA	NA	NA	NA	NA	NA	NA	NA	NA	NA	NA	NA	NA	NA	NA	NA	NA	NA	NA	NA	NA
118	WOSCC	Jarvis, JR; Prescott, NB; Wathes, CM	A mechanistic inter-species comparison of flicker sensitivity	VISION RESEARCH	43	16	1723	1734	10.1016/S0042-6989(03)00253-0	2003	The general validity of both the Rovamo [Vision Res. 39 (1999) 533] and Barten (Contrast sensitivity of the human eye, SPIE Optical Engineering Press, 1999), modulation transfer function models for describing flicker sensitivity in vertebrates was examined using published data for goldfish, chickens, tree shrews, ground squirrels, cats, pigeons and humans. Both models adequately described the fli…	WOS:000184059100005	No	No	NA	NA	Yes	NA	Yes	NA	2021-02-12	ML	Yes	No	NA	NA	Yes	NA	NA	Yes	NA	2021-03-11	ML	Yes	Yes	Kappa1	Yes	English	Yes	NA	Modelisation	No	Doc content	Yes	English	Yes	NA	Modelisation	No
119	WOSCC	Jarvis, John R.; Wathes, Christopher M.	A mechanistic inter-species comparison of spatial contrast sensitivity	VISION RESEARCH	48	21	2284	2292	10.1016/j.visres.2008.07.002	2008	The validity of the Rovamo-Barten modulation transfer function model for describing spatial contrast sensitivity in vertebrates was examined using published data for the human, macaque, cat, goldfish, pigeon and rat. Under photopic conditions, the model adequately described overall contrast sensitivity for changes in both stimulus luminance and stimulus size for each member of this diverse range …	WOS:000260041700013	No	No	NA	NA	Yes	NA	Yes	NA	2021-02-12	ML	Yes	No	NA	NA	Yes	NA	NA	Yes	NA	2021-03-11	ML	Yes	Yes	No	Yes	English	Yes	NA	Yes	Yes	NA	NA	NA	NA	NA	NA	NA
120	WOSCC	Fiesta, Matthew P.; Eagleman, David M.	A method for achieving an order-of-magnitude increase in the temporal resolution of a standard CRT computer monitor	JOURNAL OF NEUROSCIENCE METHODS	174	1	103	105	10.1016/j.jneumeth.2008.06.020	2008	As the frequency of a flickering light is increased, the perception of flicker is replaced by the perception of steady light at what is known as the critical flicker fusion threshold (CFFT). This threshold provides a useful measure of the brain's information processing speed, and has been used in medicine for over a century both for diagnostic and drug efficacy studies. However, the hardware for …	WOS:000259556300013	No	No	NA	NA	No	Humans	No	Humans	2021-02-12	ML	No (excluded at title screening)	No	NA	NA	NA	NA	NA	NA	NA	NA	NA	NA	NA	NA	NA	NA	NA	NA	NA	NA	NA	NA	NA	NA	NA	NA	NA
121	WOSCC	Wu, Danyue; Shao, Zhenguo; Su, Qingmei	A Method for Computing the Short Term Flicker Severity(Pst) Based on EMD and TEO Fluctuating Feature Extraction	2014 CHINA INTERNATIONAL CONFERENCE ON ELECTRICITY DISTRIBUTION (CICED)	Unknown	Unknown	Unknown	Unknown	Unknown	2014	Traditional flicker detection of IEC needs design multiple filters, the process is complex and the computational burden is heavy. A method for computing the short term flicker severity based on EMD (empirical mode decomposition) and TEO (Teager energy operator) is proposed in this paper. It extracts voltage flicker envelop which captures the main flicker characteristic from the voltage signal of …	WOS:000392856700158	No	No	NA	NA	No	Humans	No	Humans	2021-02-12	ML	No (excluded at title screening)	No	NA	NA	NA	NA	NA	NA	NA	NA	NA	NA	NA	NA	NA	NA	NA	NA	NA	NA	NA	NA	NA	NA	NA	NA	NA
122	WOSCC	KARGER, W	A METHOD FOR DETERMINING FLICKER FUSION FREQUENCY	PFLUGERS ARCHIV-EUROPEAN JOURNAL OF PHYSIOLOGY	300	1	R98	&	Unknown	1968	No abstract	WOS:A1968A961300127	No	No	NA	NA	Yes	NA	Yes	NA	2021-02-12	ML	No (included but no abstract)	No	NA	NA	NA	NA	NA	NA	NA	NA	NA	NA	NA	NA	NA	NA	NA	NA	NA	NA	NA	NA	NA	NA	NA	NA	NA
123	WOSCC	Gao, H. T.; Zhu, E. L.; Huang, S. H.	A Method of Digitized Implement for IEC Flicker Detection Standard	2018 IEEE 8TH ANNUAL INTERNATIONAL CONFERENCE ON CYBER TECHNOLOGY IN AUTOMATION, CONTROL, AND INTELLIGENT SYSTEMS (IEEE-CYBER)	Unknown	Unknown	879	882	Unknown	2018	Voltage flicker is an important parameter to evaluate the quality of power supply. Measuring the voltage flicker using the digitized method leads to the defect of huge storage data. Especially the modern voltage flicker detection method, the disadvantage is more significant. A digitized method based on IEC voltage flicker detection standard is proposed. The improved square detection is adopted to…	WOS:000468941800154	No	No	NA	NA	No	Humans	No	Humans	2021-02-12	ML	No (excluded at title screening)	No	NA	NA	NA	NA	NA	NA	NA	NA	NA	NA	NA	NA	NA	NA	NA	NA	NA	NA	NA	NA	NA	NA	NA	NA	NA
124	WOSCC	Boyle, Julia; Groeger, John A.; Paska, Walter; Cooper, James A.; Rockett, Carol; Jones, Sion; Gandhi, Paul; Scott, Jenny; Atzori, Giuseppe; Dijk, Derk-Jan	A Method to Assess the Dissipation of the Effects of Residual Hypnotics Eszopiclone Versus Zopiclone	JOURNAL OF CLINICAL PSYCHOPHARMACOLOGY	32	5	704	709	10.1097/JCP.0b013e3182664eec	2012	Next-day residual effects of single evening doses of 3 mg of eszopiclone, 7.5 mg of zopiclone, and placebo were assessed in a randomized, double-blind, placebo-controlled, 3-way crossover study that used a mild sleep restriction protocol (sleep duration, 7 hours). During each period, 91 healthy volunteers spent 2 consecutive nights in the laboratory with time in bed restricted to 7 hours. Volunte…	WOS:000308671800020	No	No	NA	NA	No	X	No	X	2021-02-12	ML	No (excluded at title screening)	No	NA	NA	NA	NA	NA	NA	NA	NA	NA	NA	NA	NA	NA	NA	NA	NA	NA	NA	NA	NA	NA	NA	NA	NA	NA
125	WOSCC	Del Campo, Jose A.; Jover, Maria; Royo, Jose L.; Hoyas, Elena; Grande, Lourdes; Galan, Jose J.; Manes, Santos; Ruiz, Agustin; Romero-Gomez, Manuel	A MICROSATELLITE IN THE PROMOTER REGION OF THE GLS GENE PREDICTS THE RISK OF HEPATIC ENCEPHALOPATHY: FUNCTIONAL ANALYSIS USING LUCIFERASE REPORTER	HEPATOLOGY	50	4	456A	456A	Unknown	2009	No abstract	WOS:000270456000321	No	No	NA	NA	Yes	NA	Yes	NA	2021-02-12	ML	No (included but no abstract)	No	NA	NA	NA	NA	NA	NA	NA	NA	NA	NA	NA	NA	NA	NA	NA	NA	NA	NA	NA	NA	NA	NA	NA	NA	NA
126	WOSCC	DALEY, ML; WATZKE, RC; RIDDLE, MC	A MODEL FOR THE APPARENT DECREASE IN OPTICAL TRANSMITTANCE OF THE DIABETIC EYE	IEEE TRANSACTIONS ON BIOMEDICAL ENGINEERING	39	1	88	94	10.1109/10.108132	1992	This paper compares observed changes of ocular transmittance at short and long wavelengths in diabetic patients with values predicted by a model based on the Rayleigh light scattering properties of albumin. Selective chromatic adaptation was used to obtain critical flicker fusion (CFF) frequency thresholds from 21 subjects and 18 patients with insulin-dependent diabetes. The Ferry-Porter characte…	WOS:A1992GY61600012	No	No	NA	NA	No	Humans	No	Humans	2021-02-12	ML	No (excluded at title screening)	No	NA	NA	NA	NA	NA	NA	NA	NA	NA	NA	NA	NA	NA	NA	NA	NA	NA	NA	NA	NA	NA	NA	NA	NA	NA
127	WOSCC	Rule, Michael; Stoffregen, Matthew; Ermentrout, Bard	A Model for the Origin and Properties of Flicker-Induced Geometric Phosphenes	PLOS COMPUTATIONAL BIOLOGY	7	9	Unknown	Unknown	10.1371/journal.pcbi.1002158	2011	We present a model for flicker phosphenes, the spontaneous appearance of geometric patterns in the visual field when a subject is exposed to diffuse flickering light. We suggest that the phenomenon results from interaction of cortical lateral inhibition with resonant periodic stimuli. We find that the best temporal frequency for eliciting phosphenes is a multiple of intrinsic (damped) oscillatory…	WOS:000295404900015	No	Kappa 1	No	X	Yes	NA	Yes	NA	2021-02-02	RS & ML	Yes	No	NA	NA	Yes	Humans?	NA	Yes	Humans?	2021-03-11	ML	Yes	Yes	No	NA	NA	NA	NA	NA	NA	NA	Yes	English	No	Humans	NA	No
128	WOSCC	MOORE, PA	A MODEL OF THE ROLE OF ADAPTATION AND DISADAPTATION IN OLFACTORY RECEPTOR NEURONS - IMPLICATIONS FOR THE CODING OF TEMPORAL AND INTENSITY PATTERNS IN ODOR SIGNALS	CHEMICAL SENSES	19	1	71	86	10.1093/chemse/19.1.71	1994	Natural odors occur as turbulent plumes resulting in spatially and temporally variable odor signals at the chemoreceptor cells. Concentrations can fluctuate widely within discrete packets of odor and individual packets are very intermittent and unpredictable. Chemoreceptor cells display the temporally dynamic properties of adaptation and disadaptation, which serve to alter their responses to thes…	WOS:A1994MX94900007	No	No	NA	NA	No	X	No	X	2021-02-12	ML	No (excluded at title screening)	No	NA	NA	NA	NA	NA	NA	NA	NA	NA	NA	NA	NA	NA	NA	NA	NA	NA	NA	NA	NA	NA	NA	NA	NA	NA
129	BA	Watanabe, Itsuro; Iijima, Hiroyuki; Miwa, Masato; Shimamoto, Rikou	A modification of the Aulhorn flicker test with results of physiological and pathological conditions	Nippon Ganka Gakkai Zasshi	97	1	127	134	Unknown	1993	The Aulhorn flicker test measures the subjective brightness of various frequencies of flickering light. We modified an Aulhorn flicker test with light emitting diode (LED) and the results of 21 normal eyes and 18 affected eyes (7 eyes with idiopathic optic neuritis, one eye with rhinogenous optic neuropathy (ethmoid sinus mucocele), two eyes with preoperative pituitary tumor, one eye with empty s…	BIOABS:BACD199396034507	No	Kappa 3	Yes	NA	Yes	NA	Yes	NA	2021-02-08	RS & ML	Yes	No	NA	NA	Yes	Humans?	NA	Yes	Humans?	2021-03-11	ML	Yes	Yes (just abstract)	No	NA	NA	NA	NA	NA	NA	NA	No	English	NA	NA	NA	No
130	WOSCC	WAGNER, W; OTT, H; HERRMANN, WM; MCDONALD, RJ; BERZEWSKI, B	A MULTIDIMENSIONAL CONCEPT FOR MEASURING CNS EFFECTS OF BETA-ADRENOCEPTOR BLOCKING-AGENTS IN HUMAN PHARMACOLOGY	INTERNATIONAL JOURNAL OF CLINICAL PHARMACOLOGY AND THERAPEUTICS	19	1	23	33	Unknown	1981	No abstract	WOS:A1981LB61400006	No	No	NA	NA	No	X	No	X	2021-02-12	ML	No (excluded at title screening)	No	NA	NA	NA	NA	NA	NA	NA	NA	NA	NA	NA	NA	NA	NA	NA	NA	NA	NA	NA	NA	NA	NA	NA	NA	NA
131	WOSCC	MANNI, R; RATTI, MT; PERUCCA, E; GALIMBERTI, CA; TARTARA, A	A MULTIPARAMETRIC INVESTIGATION OF DAYTIME SLEEPINESS AND PSYCHOMOTOR FUNCTIONS IN EPILEPTIC PATIENTS TREATED WITH PHENOBARBITAL AND SODIUM VALPROATE - A COMPARATIVE CONTROLLED-STUDY	ELECTROENCEPHALOGRAPHY AND CLINICAL NEUROPHYSIOLOGY	86	5	322	328	10.1016/0013-4694(93)90044-V	1993	Subjective and objective measures of daytime sleepiness and psychomotor function were determined in normal control subjects and in epileptic patients on chronic monotherapy with phenobarbital or valproate (n = 10 in each group). All patients had primary generalized epilepsy with a normal resting EEG and were seizure-free for at least 1 year. After nocturnal polysomnographic recording, each subjec…	WOS:A1993LD48800002	No	No	NA	NA	No	Humans	No	Humans	2021-02-12	ML	No (excluded at title screening)	No	NA	NA	NA	NA	NA	NA	NA	NA	NA	NA	NA	NA	NA	NA	NA	NA	NA	NA	NA	NA	NA	NA	NA	NA	NA
132	WOSCC	Hindmarch, I; Rigney, U; Stanley, N; Quinlan, P; Rycroft, J; Lane, J	A naturalistic investigation of the effects of day-long consumption of tea, coffee and water on alertness, sleep onset and sleep quality	PSYCHOPHARMACOLOGY	149	3	203	216	10.1007/s002130000383	2000	Rationale: The effects of caffeine, especially caffeinated coffee, on human performance have been extensively studied. However, few studies have been naturalistic representations of how tea/coffee is normally consumed in terms of dose and time of consumption. Objectives: This study investigated the effects of day-long consumption of tea, coffee and water on cognitive and psychomotor performance, …	WOS:000087048400003	No	No	NA	NA	No	X	No	X	2021-02-12	ML	No (excluded at title screening)	No	NA	NA	NA	NA	NA	NA	NA	NA	NA	NA	NA	NA	NA	NA	NA	NA	NA	NA	NA	NA	NA	NA	NA	NA	NA
133	WOSCC	Soliman, SA; Mantaway, R; El-Hawary, ME	A new approach for measurement and prediction of voltage flicker magnitude and frequency	IEEE/PES TRANSMISSION AND DISTRIBUTION CONFERENCE AND EXHIBITION 2002: ASIA PACIFIC, VOLS 1-3, CONFERENCE PROCEEDINGS: NEW WAVE OF T&D TECHNOLOGY FROM ASIA PACIFIC	Unknown	Unknown	2278	2282	Unknown	2002	This paper introduces a new technique based on Simulated Annealing (SA) optimization algorithm to measure the voltage flicker magnitude and frequency. Moreover, the power system voltage magnitude, frequency and phase angle is estimated by the proposed technique. The problem is a highly nonlinear optimization problem in continuous variables. An efficient SA algorithm with an adaptive cooling sched…	WOS:000181138300418	No	Kappa 1	Yes	NA	No	X	No	X	2021-02-02	RS & ML	No (excluded at title screening)	No	NA	NA	NA	NA	NA	NA	NA	NA	NA	NA	NA	NA	NA	NA	NA	NA	NA	NA	NA	NA	NA	NA	NA	NA	NA
134	WOSCC	ARDEN, GB; HOGG, CR	A NEW CAUSE FOR DIFFICULTY IN SEEING AT NIGHT	DOCUMENTA OPHTHALMOLOGICA	60	2	121	125	10.1007/BF00158026	1985	No abstract	WOS:A1985APX7800003	No	No	NA	NA	Yes	NA	Yes	NA	2021-02-12	ML	No (included but no abstract)	No	NA	NA	NA	NA	NA	NA	NA	NA	NA	NA	NA	NA	NA	NA	NA	NA	NA	NA	NA	NA	NA	NA	NA	NA	NA
135	WOSCC	SHIRLEY, AW	A NEW DESIGN FOR A COLORIMETER	BRITISH JOURNAL OF PHYSIOLOGICAL OPTICS	23	4	254	&	Unknown	1966	No abstract	WOS:A19669951500005	No	No	NA	NA	No	X	No	X	2021-02-12	ML	No (excluded at title screening)	No	NA	NA	NA	NA	NA	NA	NA	NA	NA	NA	NA	NA	NA	NA	NA	NA	NA	NA	NA	NA	NA	NA	NA	NA	NA
136	WOSCC	van der Veen, Rob L. P.; Berendschot, Tos T. J. M.; Hendrikse, Fred; Carden, David; Makridaki, Maria; Murray, Ian J.	A new desktop instrument for measuring macular pigment optical density based on a novel technique for setting flicker thresholds	OPHTHALMIC AND PHYSIOLOGICAL OPTICS	29	2	127	137	10.1111/j.1475-1313.2008.00618.x	2009	A rapid portable technique for estimating macular pigment optical density (MPOD) in large populations is described. The new instrument utilises a novel method for setting flicker thresholds which is undemanding for naive and elderly observers and easily operated by a non-technical person. The method has good repeatability (r = 0.97) and the data are comparable with an optical method based on reti…	WOS:000263257400002	No	No	NA	NA	No	X	No	X	2021-02-12	ML	No (excluded at title screening)	No	NA	NA	NA	NA	NA	NA	NA	NA	NA	NA	NA	NA	NA	NA	NA	NA	NA	NA	NA	NA	NA	NA	NA	NA	NA
137	WOSCC	Akkaya, Sitki; Salor, Ozgul	A New Flicker Detection Method for New Generation Lamps Both Robust to Fundamental Frequency Deviation and Based on the Whole Voltage Frequency Spectrum	ELECTRONICS	7	6	Unknown	Unknown	10.3390/electronics7060099	2018	A simplified Voltage Peak Detection (VPD)-based flickermeter based on spectral decomposition is proposed in this paper to detect flicker caused by high-frequency interharmonic components which effect the illumination of next-generation lamps, such as LEDs and compact fluorescent lamps. The proposed VPD-based flickermeter is specially designed to be robust to fundamental frequency deviations, whic…	WOS:000436129700022	No	No	NA	NA	No	X	No	X	2021-02-12	ML	No (excluded at title screening)	No	NA	NA	NA	NA	NA	NA	NA	NA	NA	NA	NA	NA	NA	NA	NA	NA	NA	NA	NA	NA	NA	NA	NA	NA	NA
138	WOSCC	Song, Mengchuang; Li, Lina; Guo, Jintao; Liu, Tian; Li, Shuyin; Wang, Yingtuo; ul Ain, Qurat; Wang, Jue	A new method for muscular visual fatigue detection using electrooculogram	BIOMEDICAL SIGNAL PROCESSING AND CONTROL	58	Unknown	Unknown	Unknown	10.1016/j.bspc.2020.101865	2020	Objective: Muscular visual fatigue (MVF)is increasingly common in clinic: However, there is no objective and effective means for the detection of muscular visual fatigue. This study focuses on a new method for muscular visual fatigue detection based on electrooculogram (EOG).Methods: We analyzed the mechanism that develops muscular visual fatigue and designed an experiment to induce muscular visu…	WOS:000518869700029	No	No	NA	NA	Yes	NA	Yes	NA	2021-02-12	ML	Yes	No	NA	NA	Yes	Humans?	NA	Yes	Humans?	2021-03-11	ML	Yes	Yes	Kappa1	Yes	English	No	Humans	NA	No	PECO	Yes	English	No	Humans	NA	No
139	BA	FRANCHIN S; GELMI C; INCARBONE F; PICCININI P	A NEW METHOD FOR THE DETECTION OF SUBJECTIVE CRITICAL FLICKER FREQUENCIES	Annali di Ottalmologia e Clinica Oculistica	117	5	421	425	Unknown	1991	Detecting CFFs in an interesting way of studying how both retina and optical ways work. In fact, it represents the temporal resolutive power of the visual system so to be considered an indirect though sensitive mean of evaluating its whole efficiency. We describe here a method to make CFFs evaluation an easy and useful clinical test. The observed is showed a display containing five red LED and fi…	BIOABS:BACD199192131153	No	No	NA	NA	No	Humans	No	Humans	2021-02-12	ML	No (excluded at title screening)	No	NA	NA	NA	NA	NA	NA	NA	NA	NA	NA	NA	NA	NA	NA	NA	NA	NA	NA	NA	NA	NA	NA	NA	NA	NA
140	BA	Meyer, G.; Schiefer, U.; Dietz, K.; Wilhelm, H.	A new miniaturized flicker test for detection of acute optic neuritis	Ophthalmologe	92	1	61	70	Unknown	1995	A new transportable miniaturized flicker test equipped with green LEDs is contrasted with the conventional Tuebingen flicker test, based on brightness perception of intermittent white light. The results are compared with those of former studies. In this study we examined 45 eyes suffering from florid optic neuritis. Another group of 114 eyes were either normal (except minimal ametropia) or suffer…	BIOABS:BACD199598243287	No	No	NA	NA	No	X	No	X	2021-02-12	ML	No (excluded at title screening)	No	NA	NA	NA	NA	NA	NA	NA	NA	NA	NA	NA	NA	NA	NA	NA	NA	NA	NA	NA	NA	NA	NA	NA	NA	NA
141	WOSCC	WALLS, FL; HANDEL, PH; BESSON, R; GAGNEPAIN, JJ	A NEW MODEL OF 1/F NOISE IN BAW QUARTZ RESONATORS	PROCEEDINGS OF THE 1992 IEEE FREQUENCY CONTROL SYMPOSIUM	Unknown	Unknown	327	333	10.1109/FREQ.1992.269996	1992	No abstract	WOS:A1992BY55T00048	No	No	NA	NA	No	X	No	X	2021-02-12	ML	No (excluded at title screening)	No	NA	NA	NA	NA	NA	NA	NA	NA	NA	NA	NA	NA	NA	NA	NA	NA	NA	NA	NA	NA	NA	NA	NA	NA	NA
142	BA	PI Z-M; XU Z-L; ZHANG G-G; GE H	A NEW MONOCLONAL ANTIBODY PREPARATION SYSTEM RAT X RAT HYBRIDOMAS SECRETING ANTI-HUMAN IGG MONOCLONAL ANTIBODIES	Zhonghua Weishengwuxue He Mianyixue Zazhi	8	4	253	257	Unknown	1988	Rat-rat hybridomas system has some advantages in preparing antigen-specific monoclonal antibodies. The monoclonal antibodies can be easily identified and purified by mouse anti-rat Ig monoclonal antibodies (mark-1 and/or mark-3). Rat immunocytoma cell line, IR983F, were fused with spleen cells of Lou/C rat strain which were immunized with human IgG, three days after final boost. Three hybridomas …	BIOABS:BACD198987059622	No	No	NA	NA	No	X	No	X	2021-02-12	ML	No (excluded at title screening)	No	NA	NA	NA	NA	NA	NA	NA	NA	NA	NA	NA	NA	NA	NA	NA	NA	NA	NA	NA	NA	NA	NA	NA	NA	NA
143	BA	HOSOKAWA T; MAKIZUKA T; NAKAI K; SAITO K	A NEW POCKET-TYPE FLICKER APPARATUS	Japanese Journal of Industrial Health	31	5	324	329	Unknown	1989	A small, light and inexpensive pocket flicker (P.F.) apparatus for measuring fatigue was designed, fabricated and tested. The apparatus, being composed of a light emitting diode and a variable resistor with a scale, is so compact that it can be carried in a shirt pocket. Thus, critical fusion frequency (CFF) values can be easily determined at a working place and the load involved is small when co…	BIOABS:BACD199089041971	No	No	NA	NA	No	X	No	X	2021-02-12	ML	No (excluded at title screening)	No	NA	NA	NA	NA	NA	NA	NA	NA	NA	NA	NA	NA	NA	NA	NA	NA	NA	NA	NA	NA	NA	NA	NA	NA	NA
144	WOSCC	Esfahani, Mehdi Torabian; Vahidi, Behrooz	A New Stochastic Model of Electric Arc Furnace Based on Hidden Markov Model: A Study of Its Effects on the Power System	IEEE TRANSACTIONS ON POWER DELIVERY	27	4	1893	1901	10.1109/TPWRD.2012.2206408	2012	Electric arc furnaces (EAFs) are nonlinear and time-variant loads that cause severe fluctuations of current, voltage, and current harmonics, voltage flicker, frequency changes, etc. The requirement is to present an accurate model to analyze the function of these types of loads. In this paper, a new model based on hidden Markov model theory is presented for an electric arc. For this purpose, the c…	WOS:000309200900023	No	No	NA	NA	No	X	No	X	2021-02-12	ML	No (excluded at title screening)	No	NA	NA	NA	NA	NA	NA	NA	NA	NA	NA	NA	NA	NA	NA	NA	NA	NA	NA	NA	NA	NA	NA	NA	NA	NA
145	WOSCC	Sano, M; Tazawa, Y; Nabeshima, T; Mita, M	A new wavelet in the multifocal electroretinogram, probably originating from ganglion cells	INVESTIGATIVE OPHTHALMOLOGY & VISUAL SCIENCE	43	5	1666	1672	Unknown	2002	PURPOSE. To report the properties of a newly detected positive wavelet on the descending limb of P1 of the first-order kernel of the human multifocal electroretinogram (mfERG).METHODS. Twenty eyes of 20 normal individuals, ages 21 to 29 years (mean, 25.6) and nine eyes of 6 patients with optic neuritis ages 5 to 38 years (mean, 17.3) were studied. mfERGs were recorded with a visual evoked respons…	WOS:000175378100055	No	No	NA	NA	No	X	No	X	2021-02-12	ML	No (excluded at title screening)	No	NA	NA	NA	NA	NA	NA	NA	NA	NA	NA	NA	NA	NA	NA	NA	NA	NA	NA	NA	NA	NA	NA	NA	NA	NA
146	WOSCC	Mansur, Ann; Hauer, Tyler M.; Hussain, Mohammed Wasif; Alatwi, Mohammed K.; Tarazi, Apameh; Khodadadi, Mozhgan; Tator, Charles H.	A Nonliquid Crystal Display Screen Computer for Treatment of Photosensitivity and Computer Screen Intolerance in Post -Concussion Syndrome	JOURNAL OF NEUROTRAUMA	35	16	1886	1894	10.1089/neu.2017.5539	2018	Liquid crystal display (LCD) screens refresh at a rate of 60 times per second, which can be perceived by concussed individuals who have photosensitivity, leading to computer intolerance. A non -LCD computer screen that refreshes at a much lower rate could relieve this photosensitivity and computer screen intolerance in patients with post -concussion syndrome (PCS). Twenty-nine patients with PCS, …	WOS:000441527400007	No	No	NA	NA	No	X	No	X	2021-02-12	ML	No (excluded at title screening)	No	NA	NA	NA	NA	NA	NA	NA	NA	NA	NA	NA	NA	NA	NA	NA	NA	NA	NA	NA	NA	NA	NA	NA	NA	NA
147	WOSCC	CHYATTE, C	A NOTE ON THE RELATIONSHIP OF ALPHA INDEX TO CRITICAL FLICKER FREQUENCY	ELECTROENCEPHALOGRAPHY AND CLINICAL NEUROPHYSIOLOGY	10	3	553	554	10.1016/0013-4694(58)90016-6	1958	No abstract	WOS:A1958WR96500016	No	No	NA	NA	Yes	NA	Yes	NA	2021-02-12	ML	No (included but no abstract)	No	NA	NA	NA	NA	NA	NA	NA	NA	NA	NA	NA	NA	NA	NA	NA	NA	NA	NA	NA	NA	NA	NA	NA	NA	NA
148	WOSCC	LEIBOVIC, KN	A NOTE ON VISUAL INTEGRATIVE MECHANISMS	BULLETIN OF MATHEMATICAL BIOPHYSICS	27	Unknown	305	&	10.1007/BF02477285	1965	No abstract	WOS:A19657221200031	No	No	NA	NA	Yes	NA	Yes	NA	2021-02-12	ML	No (included but no abstract)	No	NA	NA	NA	NA	NA	NA	NA	NA	NA	NA	NA	NA	NA	NA	NA	NA	NA	NA	NA	NA	NA	NA	NA	NA	NA
149	WOSCC	ALPERN, M	A NOTE ON VISUAL LATENCY	PSYCHOLOGICAL REVIEW	75	3	260	&	10.1037/h0025660	1968	No abstract	WOS:A1968B183500007	No	No	NA	NA	Yes	NA	Yes	NA	2021-02-12	ML	No (included but no abstract)	No	NA	NA	NA	NA	NA	NA	NA	NA	NA	NA	NA	NA	NA	NA	NA	NA	NA	NA	NA	NA	NA	NA	NA	NA	NA
150	WOSCC	Doustmohammadi, Hossein; Akbari Foroud, Asghar	A novel flicker detection method for vertical axis wind turbine using two-dimensional discrete wavelet transform	INTERNATIONAL TRANSACTIONS ON ELECTRICAL ENERGY SYSTEMS	30	11	Unknown	Unknown	10.1002/2050-7038.12584	2020	Background Pattern recognition applications have increased dramatically over the past four decades. In power system, pattern recognition can be used in fields such as power quality. One of the important power quality aspects is flicker, which is caused by torque fluctuations in wind turbines. Aims In this paper, the various mechanical faults including single and double faults that cause flicker i…	WOS:000559965700001	No	No	NA	NA	No	X	No	X	2021-02-12	ML	No (excluded at title screening)	No	NA	NA	NA	NA	NA	NA	NA	NA	NA	NA	NA	NA	NA	NA	NA	NA	NA	NA	NA	NA	NA	NA	NA	NA	NA
151	WOSCC	Peng, XB; Sun, MX; Yang, HY	A novel in vitro system for gamete fusion in maize	CELL RESEARCH	15	9	734	738	10.1038/sj.cr.7290343	2005	Various systems by using electric pulse, calcium, or polyethylene glycol have been developed in the past decade for the in vitro fusion of plant gametes. These in vitro systems provide a new way to study the fertilization mechanisms of plants. In this study, we developed a bovine serum albumin (BSA)-mediated fusion system for the in vitro fusion of maize gametes. The in vitro fusion of the isolat…	WOS:000232349100007	No	No	NA	NA	No	X	No	X	2021-02-12	ML	No (excluded at title screening)	No	NA	NA	NA	NA	NA	NA	NA	NA	NA	NA	NA	NA	NA	NA	NA	NA	NA	NA	NA	NA	NA	NA	NA	NA	NA
152	WOSCC	Boz, Muhammed Yasin; Kocyigit, Dogukan; Sen, Mehmet Can; Ozgonul, Cem; Gelir, Ethem	A Novel Method for Measuring the Flicker Fusion Frequency: Determination of the Flicker Fusion Frequency by Arduino	ACTA PHYSIOLOGICA	227	Unknown	81	81	Unknown	2019	No abstract	WOS:000532415800153	No	No	NA	NA	Yes	NA	Yes	NA	2021-02-12	ML	No (included but no abstract)	No	NA	NA	NA	NA	NA	NA	NA	NA	NA	NA	NA	NA	NA	NA	NA	NA	NA	NA	NA	NA	NA	NA	NA	NA	NA
153	WOSCC	Schmoll, Martin; Unger, Ewald; Bijak, Manfred; Stoiber, Martin; Lanmueller, Hermann; Jarvis, Jonathan Charles	A novel miniature in-line load-cell to measure in-situ tensile forces in the tibialis anterior tendon of rats	PLOS ONE	12	9	Unknown	Unknown	10.1371/journal.pone.0185209	2017	Direct measurements of muscular forces usually require a substantial rearrangement of the biomechanical system. To circumvent this problem, various indirect techniques have been used in the past. We introduce a novel direct method, using a lightweight (similar to 0.5 g) miniature (3 x 3 x 7 mm) in-line load-cell to measure tension in the tibialis anterior tendon of rats. A linear motor was used t…	WOS:000411339900124	No	No	NA	NA	No	X	No	X	2021-02-12	ML	No (excluded at title screening)	No	NA	NA	NA	NA	NA	NA	NA	NA	NA	NA	NA	NA	NA	NA	NA	NA	NA	NA	NA	NA	NA	NA	NA	NA	NA
154	WOSCC	Chen, Xiaogang; Wang, Yijun; Zhang, Shangen; Gao, Shangkai; Hu, Yong; Gao, Xiaorong	A novel stimulation method for multi-class SSVEP-BCI using intermodulation frequencies	JOURNAL OF NEURAL ENGINEERING	14	2	Unknown	Unknown	10.1088/1741-2552/aa5989	2017	Objective. Steady-state visual evoked potential (SSVEP)-based brain-computer interface (BCI) has been widely investigated because of its easy system configuration, high information transfer rate (ITR) and little user training. However, due to the limitations of brain responses and the refresh rate of a monitor, the available stimulation frequencies for practical BCI application are generally rest…	WOS:000413826500006	No	No	NA	NA	Yes	NA	Yes	NA	2021-02-12	ML	Yes	No	NA	NA	No	Humans	NA	No	Humans	2021-03-11	ML	No (excluded at abstract screening)	NA	NA	NA	NA	NA	NA	NA	NA	NA	NA	NA	NA	NA	NA	NA
155	WOSCC	MACKENZIE, JW	A NOVEL-APPROACH TO ANXIOLYTIC PREMEDICATION FOR DAY-CASE PATIENTS	JOURNAL OF THE ROYAL SOCIETY OF MEDICINE	84	11	646	649	Unknown	1991	The usefulness of 10 mg timolol orally as a non-sedative anxiolytic premedicant for day-case patients was examined in a double-blind placebo-controlled study. Patients were invited to take part by letter sent the week before gynaecological (n = 40) or oral (n = 60) surgery was scheduled.Indices of anxiety and altertness were obtained prior to administration of the tablet; quality of previous anae…	WOS:A1991GM86000005	No	No	NA	NA	No	X	No	X	2021-02-12	ML	No (excluded at title screening)	No	NA	NA	NA	NA	NA	NA	NA	NA	NA	NA	NA	NA	NA	NA	NA	NA	NA	NA	NA	NA	NA	NA	NA	NA	NA
156	WOSCC	DAVIS, RW; MOORE, EF; CHEN, LD; ROQUEMORE, WM; VILIMPOC, V; GOSS, LP	A NUMERICAL EXPERIMENTAL-STUDY OF THE DYNAMIC STRUCTURE OF A BUOYANT JET DIFFUSION FLAME	THEORETICAL AND COMPUTATIONAL FLUID DYNAMICS	6	44230	113	123	10.1007/BF00312344	1994	An overview of a joint numerical/experimental investigation of the dynamic structure of a low-speed buoyant jet diffusion flame is presented. The dynamic interactions between the flame surface and the surrounding fluid mechanical structures are studied by means of a direct numerical simulation closely coordinated with experiments. The numerical simulation employs the full compressible axisymmetri…	WOS:A1994NQ08200004	No	No	NA	NA	No	X	No	X	2021-02-12	ML	No (excluded at title screening)	No	NA	NA	NA	NA	NA	NA	NA	NA	NA	NA	NA	NA	NA	NA	NA	NA	NA	NA	NA	NA	NA	NA	NA	NA	NA
157	WOSCC	Shu, Z; Aggarwal, SK; Katta, VR; Puri, IK	A numerical investigation of the flame structure of an unsteady inverse partially premixed flame	COMBUSTION AND FLAME	111	4	296	311	10.1016/S0010-2180(97)00007-2	1997	The flame structure of unsteady flickering partially premixed dames is numerically investigated, and detailed results are provided for a flame established at Fr = 0.5, Re = 500, and overall phi = 1. A numerical study is conducted in an inverse configuration in which a fuel-rich (CH4-air) annular jet is sandwiched between an axisymmetric air jet (on the inside) and coflowing air (on the outside). …	WOS:A1997YB07800003	No	No	NA	NA	No	X	No	X	2021-02-12	ML	No (excluded at title screening)	No	NA	NA	NA	NA	NA	NA	NA	NA	NA	NA	NA	NA	NA	NA	NA	NA	NA	NA	NA	NA	NA	NA	NA	NA	NA
158	WOSCC	Clifford, CWG; Arnold, DH; Pearson, J	A paradox of temporal perception revealed by a stimulus oscillating in colour and orientation	VISION RESEARCH	43	21	2245	2253	10.1016/S0042-6989(03)00120-2	2003	Psychophysical experiments with stimuli oscillating concurrently in colour and orientation revealed an apparently paradoxical dissociation between the perceived simultaneity of stimulus changes and the perceptual pairing of the events demarked by those changes. When subjects were required to report whether changes in colour and orientation were simultaneous, judgements were generally accurate wit…	WOS:000184574000006	No	No	NA	NA	No	Humans	No	Humans	2021-02-12	ML	No (excluded at title screening)	No	NA	NA	NA	NA	NA	NA	NA	NA	NA	NA	NA	NA	NA	NA	NA	NA	NA	NA	NA	NA	NA	NA	NA	NA	NA
159	BA	NAKATSUKA K; TAMURA M; GOTO M; ASO A	A PEDIGREE WITH DOMINANTLY INHERITED JUVENILE OPTIC ATROPHY	Rinsho Ganka	40	8	909	914	Unknown	1986	Three male siblings, aged 19, 16 and 13 years, and their father, 49 years in age, manifested dominantly inherited juvenile optic atrophy. All the cases showed common clinical features of slightly to markedly reduced visual acuity, temporal disc pallor, defective color vision, central visual field abnormalities and reduced critical flicker fusion frequency. A type III blue-yellow color defect was …	BIOABS:BACD198783056903	No	Kappa 1	No	X	Yes	NA	Yes	NA	2021-02-02	RS & ML	Yes	No	NA	NA	No	Humans	NA	No	Humans	2021-03-11	ML	No (excluded at abstract screening)	NA	NA	NA	NA	NA	NA	NA	NA	NA	NA	NA	NA	NA	NA	NA
160	WOSCC	CASUCCI, G; DICOSTANZO, A; RIVA, R; ALLOCCA, S; TEDESCHI, G	A PHARMACODYNAMIC STUDY OF QUAZEPAM AND TRIAZOLAM	HUMAN PSYCHOPHARMACOLOGY-CLINICAL AND EXPERIMENTAL	6	4	293	299	10.1002/hup.470060405	1991	A double-blind single oral dose study in 10 healthy volunteers was performed during the day to compare the diurnal effects of quazepam (15 mg) and triazolam (0.25 mg) on psychomotor performance. The central effect of the two benzodiazepines was assessed by means of a computer analysis of visually guided saccadic eye movements (SEM), critical flicker fusion threshold (CFFT), and choice reaction ti…	WOS:A1991GR07600004	No	No	NA	NA	Yes	NA	Yes	NA	2021-02-12	ML	Yes	No	NA	NA	No	Humans	NA	No	Humans	2021-03-11	ML	No (excluded at abstract screening)	NA	NA	NA	NA	NA	NA	NA	NA	NA	NA	NA	NA	NA	NA	NA
161	WOSCC	ANKIER, SI; WARRINGTON, SJ; SNEDDON, JM	A PHARMACOKINETIC AND DYNAMIC STUDY OF SINGLE NIGHTLY DOSES OF CONVENTIONAL AND CONTROLLED RELEASE FORMULATIONS OF TRAZODONE	METHODS AND FINDINGS IN EXPERIMENTAL AND CLINICAL PHARMACOLOGY	13	2	121	127	Unknown	1991	We studied the pharmacokinetics and dynamics of single evening oral doses of conventional capsules (100 mg) and a controlled release formulation (150 mg) of trazodone in 12 fasting and non-fasting young healthy volunteers. When corrected for the different doses used, there was no significant difference among the areas under the plasma concentration-time curves (AUC) for the conventional capsules …	WOS:A1991FH66600007	No	No	NA	NA	No	X	No	X	2021-02-12	ML	No (excluded at title screening)	No	NA	NA	NA	NA	NA	NA	NA	NA	NA	NA	NA	NA	NA	NA	NA	NA	NA	NA	NA	NA	NA	NA	NA	NA	NA
162	WOSCC	HINDMARCH, I	A PHARMACOLOGICAL PROFILE OF FLUOXETINE AND OTHER ANTIDEPRESSANTS ON ASPECTS OF SKILLED PERFORMANCE AND CAR HANDLING ABILITY	BRITISH JOURNAL OF PSYCHIATRY	153	Unknown	99	104	10.1192/S0007125000297353	1988	No abstract	WOS:A1988Q813600013	No	No	NA	NA	No	Humans	No	Humans	2021-02-12	ML	No (excluded at title screening)	No	NA	NA	NA	NA	NA	NA	NA	NA	NA	NA	NA	NA	NA	NA	NA	NA	NA	NA	NA	NA	NA	NA	NA	NA	NA
163	WOSCC	Ohnemus, Daniella; Neighbors, Katie; Sorensen, Lisa G.; Lai, Jin-Shei; Alonso, Estella M.	A Pilot Study of a Screening Tool for Pediatric Minimal Hepatic Encephalopathy	JOURNAL OF PEDIATRIC GASTROENTEROLOGY AND NUTRITION	69	6	655	661	10.1097/MPG.0000000000002488	2019	Objectives: Despite the need for monitoring cognition for minimal hepatic encephalopathy (MHE) in children with portal hypertension, few screening methods exist. The Patient-Reported Outcomes Measurement Information System (PROMIS) Pediatric Perceived Cognitive Function (PedsPCF) item bank, a 43-item parent- and self-report questionnaire, could be a useful screening tool. This study aimed to eval…	WOS:000516548900014	No	No	NA	NA	No	Humans	No	Humans	2021-02-12	ML	No (excluded at title screening)	No	NA	NA	NA	NA	NA	NA	NA	NA	NA	NA	NA	NA	NA	NA	NA	NA	NA	NA	NA	NA	NA	NA	NA	NA	NA
164	WOSCC	FAIRWEATHER, DB; KERR, JS; HILTON, S; HINDMARCH, I	A PLACEBO CONTROLLED DOUBLE-BLIND EVALUATION OF THE PHARMACODYNAMICS OF FENGABINE VS AMITRIPTYLINE FOLLOWING SINGLE AND MULTIPLE DOSES IN ELDERLY VOLUNTEERS	BRITISH JOURNAL OF CLINICAL PHARMACOLOGY	35	3	278	283	10.1111/j.1365-2125.1993.tb05695.x	1993	1 The effects of fengabine were compared with those of amitriptyline in healthy elderly volunteers. Doses were administered double-blind and assessments were made before and after ingestion.2 Psychomotor performance and cognitive ability were measured using tests of choice reaction time, tracking, critical flicker fusion threshold, memory scanning and word recognition. Subjective feelings were as…	WOS:A1993KQ75700011	No	No	NA	NA	No	Humans	No	Humans	2021-02-12	ML	No (excluded at title screening)	No	NA	NA	NA	NA	NA	NA	NA	NA	NA	NA	NA	NA	NA	NA	NA	NA	NA	NA	NA	NA	NA	NA	NA	NA	NA
165	WOSCC	Cunliffe, A; Obeid, OA; Powell-Tuck, J	A placebo controlled investigation of the effects of tryptophan or placebo on subjective and objective measures of fatigue	EUROPEAN JOURNAL OF CLINICAL NUTRITION	52	6	425	430	10.1038/sj.ejcn.1600581	1998	Objective: To examine the effect of L-tryptophan administration on subjective and objective measures of fatigue in healthy volunteers.Subjects: Six healthy volunteers (4M:2F) were recruited from staff and students at the College.Setting: Department of Human Nutrition, St. Bartholomews and the Royal London School of Medicine and Dentistry. Design: Subjects were tested for central and peripheral fa…	WOS:000074244000008	No	No	NA	NA	No	Humans	No	Humans	2021-02-12	ML	No (excluded at title screening)	No	NA	NA	NA	NA	NA	NA	NA	NA	NA	NA	NA	NA	NA	NA	NA	NA	NA	NA	NA	NA	NA	NA	NA	NA	NA
166	WOSCC	Williamson, BH; Nolan, PJ; Tribe, AE; Thompson, PJ	A placebo controlled study of flumazenil in bronchoscopic procedures	BRITISH JOURNAL OF CLINICAL PHARMACOLOGY	43	1	77	83	10.1111/j.1365-2125.1997.tb00036.x	1997	Methods A double-blind, randomized, placebo controlled trial of the efficacy of flumazenil was conducted in 22 consecutive patients admitted for bronchoscopy. Sedation was induced by individually titrated amounts of intravenous diazepam (mean +/- s.d., 15.7 +/- 4.4 mg). Post bronchoscopy, patients received up to 1 mg of the benzodiazepine antagonist flumazenil (Anexate(R)) or placebo intravenousl…	WOS:A1997WG07100014	No	Kappa 2	No	X	No	X	No	X	2021-02-05	RS & ML	No (excluded at title screening)	No	NA	NA	NA	NA	NA	NA	NA	NA	NA	NA	NA	NA	NA	NA	NA	NA	NA	NA	NA	NA	NA	NA	NA	NA	NA
167	WOSCC	HINDMARCH, I; EASTON, JC	A PLACEBO-CONTROLLED ASSESSMENT OF MEQUITAZINE AND ASTEMIZOLE IN TESTS OF PSYCHOMOTOR ABILITY	INTERNATIONAL JOURNAL OF CLINICAL PHARMACOLOGY RESEARCH	6	6	457	464	Unknown	1986	No abstract	WOS:A1986F509400003	No	No	NA	NA	No	X	No	X	2021-02-12	ML	No (excluded at title screening)	No	NA	NA	NA	NA	NA	NA	NA	NA	NA	NA	NA	NA	NA	NA	NA	NA	NA	NA	NA	NA	NA	NA	NA	NA	NA
168	WOSCC	Wei, Jyh-Da; Lin, Yuan-Ping; Wu, Ming-Feng; Hong, Ke-Jun; Wang, Yih-Hsiang	A Portable Tool for Eye Fatigue Detection	2017 IEEE/ACM SECOND INTERNATIONAL CONFERENCE ON CONNECTED HEALTH - APPLICATIONS, SYSTEMS AND ENGINEERING TECHNOLOGIES (CHASE)	Unknown	Unknown	260	261	10.1109/CHASE.2017.92	2017	Mobile computing devices facilitate our daily lives, however, overuse of such may cause visual discomfort or even injure our eyes. Thus, personal visual health management is very important. Current eye fatigue examination methods include the critical flicker fusion test and Heuer's 10-point scale questionnaire. However, the flicker fusion system is too heavy and too expensive for general use by a…	WOS:000426965000042	No	No	NA	NA	No	X	No	X	2021-02-12	ML	No (excluded at title screening)	No	NA	NA	NA	NA	NA	NA	NA	NA	NA	NA	NA	NA	NA	NA	NA	NA	NA	NA	NA	NA	NA	NA	NA	NA	NA
169	WOSCC	GREENSTEIN, VC; HOOD, DC; SIEGEL, IM; CARR, RE	A POSSIBLE USE OF ROD CONE INTERACTION IN CONGENITAL STATIONARY NIGHTBLINDNESS	CLINICAL VISION SCIENCES	3	1	69	74	Unknown	1988	No abstract	WOS:A1988P237300007	No	No	NA	NA	Yes	NA	Yes	NA	2021-02-12	ML	No (included but no abstract)	No	NA	NA	NA	NA	NA	NA	NA	NA	NA	NA	NA	NA	NA	NA	NA	NA	NA	NA	NA	NA	NA	NA	NA	NA	NA
170	WOSCC	ROGOWITZ, BE	A PRACTICAL GUIDE TO FLICKER MEASUREMENT - USING THE FLICKER-MATCHING TECHNIQUE	BEHAVIOUR & INFORMATION TECHNOLOGY	5	4	359	373	10.1080/01449298608914529	1986	No abstract	WOS:A1986F507700005	No	No	NA	NA	Yes	NA	Yes	NA	2021-02-12	ML	No (included but no abstract)	No	NA	NA	NA	NA	NA	NA	NA	NA	NA	NA	NA	NA	NA	NA	NA	NA	NA	NA	NA	NA	NA	NA	NA	NA	NA
171	WOSCC	HINDMARCH, I; SUBHAN, Z	A PRELIMINARY INVESTIGATION OF ALBERT-285 (HWA 285) ON PSYCHOMOTOR PERFORMANCE, MOOD, AND MEMORY	DRUG DEVELOPMENT RESEARCH	5	4	379	386	10.1002/ddr.430050411	1985	No abstract	WOS:A1985AHL8000010	No	No	NA	NA	No	Humans	No	Humans	2021-02-12	ML	No (excluded at title screening)	No	NA	NA	NA	NA	NA	NA	NA	NA	NA	NA	NA	NA	NA	NA	NA	NA	NA	NA	NA	NA	NA	NA	NA	NA	NA
172	WOSCC	Timoshanko, A; Stough, C; Vitetta, L; Nathan, PJ	A preliminary investigation on the acute pharmacodynamic effects of hypericum on cognitive and psychomotor performance	BEHAVIOURAL PHARMACOLOGY	12	8	635	640	10.1097/00008877-200112000-00008	2001	Research has indicated that the herb St John's Wort (Hypericum perforatum) has comparable efficacy to conventional antidepressants in the treatment of depression. Although clinical studies have demonstrated that hypericum has a superior side-effect profile compared to standard antidepressants, no study has directly compared the cognitive and psychomotor effects of hypericum with those of other an…	WOS:000172980900008	No	No	NA	NA	No	X	No	X	2021-02-12	ML	No (excluded at title screening)	No	NA	NA	NA	NA	NA	NA	NA	NA	NA	NA	NA	NA	NA	NA	NA	NA	NA	NA	NA	NA	NA	NA	NA	NA	NA
173	WOSCC	Kukacka, Leosg; Drapela, Jiri	A Preliminary Study on Modeling of Voltage Induced Flicker Sensitivity of Fluorescent and LED Lamps with Closed-Loop Control	2020 19TH INTERNATIONAL CONFERENCE ON HARMONICS AND QUALITY OF POWER (ICHQP)	Unknown	Unknown	Unknown	Unknown	Unknown	2020	This paper presents a modeling approach for FL ballasts and LED drivers with adjustable topology and feedback control of switching converter stages suitable for flicker sensitivity studies. The driver model is based on switch-averaging modeling principle. Together with a generalized lamp model it can be used to estimate flicker level of given driver and lamp combination. Out of eight driver class…	WOS:000589426600034	No	No	NA	NA	Yes	NA	Yes	NA	2021-02-12	ML	Yes	No	NA	NA	No	Humans	NA	No	Humans	2021-03-11	ML	No (excluded at abstract screening)	NA	NA	NA	NA	NA	NA	NA	NA	NA	NA	NA	NA	NA	NA	NA
174	WOSCC	KING, DJ; BELL, P; BRATTY, JR; MCENTEGART, DJ	A PRELIMINARY-STUDY OF THE EFFECTS OF FLOSEQUINAN ON PSYCHOMOTOR FUNCTION IN HEALTHY-VOLUNTEERS	INTERNATIONAL CLINICAL PSYCHOPHARMACOLOGY	6	3	155	168	10.1097/00004850-199100630-00004	1991	The central nervous system effects of flosequinan (100 mg), a chemically novel quinolone vasodilator, were assessed by a double-blind crossover comparison with placebo and diazepam (10 mg) in 12 healthy volunteers. After five practice sessions on a battery of automated psychomotor tests, assessments of psychomotor function and mood ratings were made on each volunteer at baseline and 1, 3, 6 and 2…	WOS:A1991HE55500004	No	No	NA	NA	No	Humans	No	Humans	2021-02-12	ML	No (excluded at title screening)	No	NA	NA	NA	NA	NA	NA	NA	NA	NA	NA	NA	NA	NA	NA	NA	NA	NA	NA	NA	NA	NA	NA	NA	NA	NA
175	WOSCC	NUBOER, JFW	A PSYCHOPHYSICAL CRITICAL FUSION FREQUENCY CRITERION FOR THE MEASUREMENT OF THE CHICKENS SPECTRAL SENSITIVITY CURVE	PERCEPTION	17	3	380	380	Unknown	1988	No abstract	WOS:A1988Q783400137	No	No	NA	NA	Yes	NA	Yes	NA	2021-02-12	ML	No (included but no abstract)	No	NA	NA	NA	NA	NA	NA	NA	NA	NA	NA	NA	NA	NA	NA	NA	NA	NA	NA	NA	NA	NA	NA	NA	NA	NA
176	BA	KOH D; ONG C N; PHOON W O	A PSYCHOPHYSIOLOGICAL PROFILE OF TAXI DRIVERS IN SINGAPORE	Journal of Human Ergology	15	2	147	154	Unknown	1986	A battery of tests were conducted to study the psychophysiological profile of 122 accident-free taxi drivers (AFDs) and 134 accident-repeater taxi drivers (ARDs). The AFDs were accident free for the preceding 15 months, while the ARDs had 3 or more reported accidents within that same period. No differences in age, ethnic group, education level, hours of work or mileage travelled were found betwee…	BIOABS:BACD198784040820	No	No	NA	NA	No	Humans	No	Humans	2021-02-12	ML	No (excluded at title screening)	No	NA	NA	NA	NA	NA	NA	NA	NA	NA	NA	NA	NA	NA	NA	NA	NA	NA	NA	NA	NA	NA	NA	NA	NA	NA
177	WOSCC	Holcombe, AO	A purely temporal transparency mechanism in the visual system	PERCEPTION	30	11	1311	1320	10.1068/p3273	2001	I report evidence for a purely temporal perceptual transparency mechanism. Rapid alternation of two images in the same location can result in the simultaneous experience of both, accompanied by a sense of transparency. This is true even when the sum of the two images does not appear transparent, which suggests that the percept is not mediated by the static transparency processes. At slow rates, a…	WOS:000172645800004	No	No	NA	NA	Yes	NA	Yes	NA	2021-02-12	ML	Yes	No	NA	NA	No	Humans	NA	No	Humans	2021-03-11	ML	No (excluded at abstract screening)	NA	NA	NA	NA	NA	NA	NA	NA	NA	NA	NA	NA	NA	NA	NA
178	WOSCC	Hahlweg, Cornelius; Rothe, Hendrik; Weyer, Cornelia	A quintuple of painful lessons from surface inspection to high-speed imaging	OPTICAL BELIEVE IT OR NOT: KEY LESSONS LEARNED IV	9583	Unknown	Unknown	Unknown	10.1117/12.2188707	2015	The paper delivers interesting short stories from about two decades of research and development in the field of surface inspection, hyper spectral imaging, high speed techniques. The paper covers problems with an import restricted SWIR sensor, which turned out to be creatively calibrated, the repeatedly ignored need for IR filters, the self-sustaining diffraction order, if you don't understand it…	WOS:000365973500012	No	No	NA	NA	No	Humans	No	Humans	2021-02-12	ML	No (excluded at title screening)	No	NA	NA	NA	NA	NA	NA	NA	NA	NA	NA	NA	NA	NA	NA	NA	NA	NA	NA	NA	NA	NA	NA	NA	NA	NA
179	WOSCC	Blin, O; Micallef-Rolle, J; Legangeux, E; Zobouyan, I	A randomized double-blind placebo-controlled 3-way crossover study investigating psychomotor and cognitive residual effects of a new zolpidem modified-release formulation in healthy volunteers.	CLINICAL PHARMACOLOGY & THERAPEUTICS	77	2	P27	P27	10.1016/j.clpt.2004.11.106	2005	No abstract	WOS:000226848500101	No	No	NA	NA	No	Humans	No	Humans	2021-02-12	ML	No (excluded at title screening)	No	NA	NA	NA	NA	NA	NA	NA	NA	NA	NA	NA	NA	NA	NA	NA	NA	NA	NA	NA	NA	NA	NA	NA	NA	NA
180	WOSCC	Hindmarch, I; Legangeux, E; Zobouyan, I	A randomized double-blind placebo-controlled 4-way crossover study investigating the residual psychomotor and cognitive effects of single oral doses of a new zolpidem modified-release formulation in healthy elderly volunteers.	CLINICAL PHARMACOLOGY & THERAPEUTICS	77	2	P66	P66	10.1016/j.clpt.2004.12.144	2005	No abstract	WOS:000226848500249	No	No	NA	NA	No	Humans	No	Humans	2021-02-12	ML	No (excluded at title screening)	No	NA	NA	NA	NA	NA	NA	NA	NA	NA	NA	NA	NA	NA	NA	NA	NA	NA	NA	NA	NA	NA	NA	NA	NA	NA
181	WOSCC	Modi, Anal; Desai, Mira; Shah, Samidh; Parikh, Minaxi	A Randomized Open-label Study to Evaluate the Effects of Escitalopram and Mirtazapine on Psychomotor Functions and Memory in Patients with Depression	JOURNAL OF PHARMACOLOGY & PHARMACOTHERAPEUTICS	9	4	174	179	10.4103/jpp.JPP_66_18	2018	Objective: To compare the effects of escitalopram and mirtazapine on psychomotor functions and memory and also to correlate the antidepressant efficacy of these drugs with psychomotor functions. Materials and Methods: This study was carried out at a tertiary care teaching hospital on 104 newly diagnosed literate patients with endogenous depression as per the inclusion and exclusion criteria. Pati…	WOS:000457715300002	No	No	NA	NA	No	Humans	No	Humans	2021-02-12	ML	No (excluded at title screening)	No	NA	NA	NA	NA	NA	NA	NA	NA	NA	NA	NA	NA	NA	NA	NA	NA	NA	NA	NA	NA	NA	NA	NA	NA	NA
182	WOSCC	Bovier, Emily R.; Hammond, Billy R.	A randomized placebo-controlled study on the effects of lutein and zeaxanthin on visual processing speed in young healthy subjects	ARCHIVES OF BIOCHEMISTRY AND BIOPHYSICS	572	Unknown	54	57	10.1016/j.abb.2014.11.012	2015	Speed of processing is a particularly important characteristic of the visual system. Often a behavioral reaction to a visual stimulus must be faster than the conscious perception of that stimulus, as is the case with many sports (e.g., baseball). Visual psychophysics provides a relatively simple and precise means of measuring visual processing speed called the temporal contrast sensitivity functi…	WOS:000353368900009	No	No	NA	NA	No	Humans	No	Humans	2021-02-12	ML	No (excluded at title screening)	No	NA	NA	NA	NA	NA	NA	NA	NA	NA	NA	NA	NA	NA	NA	NA	NA	NA	NA	NA	NA	NA	NA	NA	NA	NA
183	BA	UTSUMI T; TSUZURIGI M; NII J	A REEVALUATION OF PHOTO STRESS RECOVERY TEST GLASER	Nippon Ganka Gakkai Zasshi	83	11	2142	2148	Unknown	1979	Photostress recovery test (PSRT), reported by Glaser et al. (1977), useful for distinguishing optic neuropathy from macular disease, was re-evaluated according to the original method. Subjects [human] consisted of 150 normal eyes, 21 with retinal disease and 12 with optic neuropathy. In normal subjects, the recovery time was extremely short in comparison with their report, probably due to the dif…	BIOABS:BACD198070075108	No	No	NA	NA	Yes	NA	Yes	NA	2021-02-12	ML	Yes	No	NA	NA	No	Humans	NA	No	Humans	2021-03-11	ML	No (excluded at abstract screening)	NA	NA	NA	NA	NA	NA	NA	NA	NA	NA	NA	NA	NA	NA	NA
184	WOSCC	KUDO, T; SAEKI, H; TACHIBANA, T	A SIMPLE AND IMPROVED METHOD TO GENERATE HUMAN HYBRIDOMAS	JOURNAL OF IMMUNOLOGICAL METHODS	145	44198	119	125	10.1016/0022-1759(91)90317-9	1991	By improving our previous method for production of human hybridomas, we developed a simple and remarkably efficient method for production of human hybridomas. We reformed our previous method in the following three points: (1) we added irradiated (30 Gy) myeloma cells as feeder cells to culture of fusion cells; (2) ouabain concentration in the selective medium was reduced from 2 x 10(-6) M to 1 x …	WOS:A1991GW05000014	No	No	NA	NA	No	X	No	X	2021-02-12	ML	No (excluded at title screening)	No	NA	NA	NA	NA	NA	NA	NA	NA	NA	NA	NA	NA	NA	NA	NA	NA	NA	NA	NA	NA	NA	NA	NA	NA	NA
185	WOSCC	Campagna, F.; Montagnese, S.; Ridola, L.; Schiff, S.; Aprile, D.; Testa, G.; De Rui, M.; Senzolo, M.; Nardelli, S.; Pentassuglio, I.; Pasquale, C.; Gatta, A.; Merkel, C.; Riggio, O.; Amodio, P.	A SIMPLE OPERATIVE CRITERION TO ASSESS PATIENTS WITH LOW GRADE OF HEPATIC ENCEPHALOPATHY	JOURNAL OF HEPATOLOGY	62	Unknown	S369	S370	10.1016/S0168-8278(15)30396-2	2015	No abstract	WOS:000361967600395	No	No	NA	NA	No	Humans	No	Humans	2021-02-12	ML	No (excluded at title screening)	No	NA	NA	NA	NA	NA	NA	NA	NA	NA	NA	NA	NA	NA	NA	NA	NA	NA	NA	NA	NA	NA	NA	NA	NA	NA
186	WOSCC	Peng, Goh Zai; Radzi, Mohd Amran Mohd; Hizam, Hashim; Wahab, Noor Izzri Abdul	A Simple Predictive Method of Critical Flicker Detection for Human Healthy Precaution	MATHEMATICAL PROBLEMS IN ENGINEERING	2015	Unknown	Unknown	Unknown	10.1155/2015/871826	2015	Interharmonics and flickers have an interrelationship between each other. Based on International Electrotechnical Commission (IEC) flicker standard, the critical flicker frequency for a human eye is located at 8.8 Hz. Additionally, eye strains, headaches, and in the worst case seizures may happen due to the critical flicker. Therefore, this paper introduces a worthwhile research gap on the invest…	WOS:000363208400001	No	No	NA	NA	No	Humans	No	Humans	2021-02-12	ML	No (excluded at title screening)	No	NA	NA	NA	NA	NA	NA	NA	NA	NA	NA	NA	NA	NA	NA	NA	NA	NA	NA	NA	NA	NA	NA	NA	NA	NA
187	WOSCC	Jaen, E. M.; Colombo, E. M.; Kirschbaum, C. F.	A simple visual task to assess flicker effects on visual performance	LIGHTING RESEARCH & TECHNOLOGY	43	4	457	471	10.1177/1477153511405409	2011	Temporal modulation of lighting at frequencies higher than the critical fusion frequency can affect human efficiency in diverse ways that are not understood. A simple visual search task was used to assess visual performance under lighting with low (3%) and high (32%) temporal modulation and compared with the results of a conventional discrimination task in an identical situation. Even when side-b…	WOS:000297327400006	No	No	NA	NA	Yes	NA	Yes	NA	2021-02-12	ML	Yes	No	NA	NA	Yes	Humans?	NA	Yes	Humans?	2021-03-11	ML	Yes	Yes	No	Yes	English	No	Humans	NA	No	PECO	NA	NA	NA	NA	NA	NA
188	WOSCC	Ridout, F; Shamsi, Z; Meadows, R; Johnson, S; Hindmarch, I	A single-center, randomized, double-blind, placebo-controlled, crossover investigation of the effects of fexofenadine hydrochloride 180 mg alone and with alcohol, with hydroxyzine hydrochloride 50 mg as a positive internal control, on aspects of cognitive and psychomotor function related to driving a car	CLINICAL THERAPEUTICS	25	5	1518	1538	10.1016/S0149-2918(03)80137-6	2003	Background: Antihistamines (HI-receptor antagonists) are the mainstay of symptomatic therapy for allergic disorders. Antihistamines are needed that cause no disruptive effects on cognitive and psychomotor function. It is essential that antihistamines maintain the integrity of the cognitive system, not only in ambulatory patients at increased risk of drug-induced traffic- or work-related accidents…	WOS:000183452700014	No	No	NA	NA	No	Humans	No	Humans	2021-02-12	ML	No (excluded at title screening)	No	NA	NA	NA	NA	NA	NA	NA	NA	NA	NA	NA	NA	NA	NA	NA	NA	NA	NA	NA	NA	NA	NA	NA	NA	NA
189	WOSCC	Wu, Kuan-Hung; Chiu, Huang-Jen; Lo, Yu-Kang	A single-stage high power-factor bridgeless AC-LED driver for lighting applications	INTERNATIONAL JOURNAL OF CIRCUIT THEORY AND APPLICATIONS	42	1	96	109	10.1002/cta.1841	2014	An alternating-current light-emitting diode (AC-LED) driver is implemented between the grid and lamp to eliminate the disadvantages of a directly grid-tied AC-LED lamp. In order to highlight the benefits of AC-LED technology, a single-stage converter with few components is adopted. A high power-factor single-stage bridgeless AC/AC converter is proposed with higher efficiency, greater power factor…	WOS:000329753200008	No	No	NA	NA	No	Humans	No	Humans	2021-02-12	ML	No (excluded at title screening)	No	NA	NA	NA	NA	NA	NA	NA	NA	NA	NA	NA	NA	NA	NA	NA	NA	NA	NA	NA	NA	NA	NA	NA	NA	NA
190	WOSCC	GRAF, V	A SPECTRAL SENSITIVITY CURVE AND WAVELENGTH DISCRIMINATION FOR TURTLE CHRYSEMYS PICTA PICTA	VISION RESEARCH	7	44501	915	&	10.1016/0042-6989(67)90010-7	1967	No abstract	WOS:A1967A216500010	No	Kappa 1	Yes	NA	Yes	NA	Yes	NA	2021-02-02	RS & ML	No (included but no abstract)	No	NA	NA	NA	NA	NA	NA	NA	NA	NA	NA	NA	NA	NA	NA	NA	NA	NA	NA	NA	NA	NA	NA	NA	NA	NA
191	WOSCC	GARDINER, J; HERDAN, G	A STATISTICAL EVALUATION OF THE NITROGLYCERINE FLICKER-FUSION THRESHOLD TEST AND THE WEIGHT-GAIN SIGN IN THE PREDICTION OF THE CLINICAL SYNDROME OF PRE-ECLAMPSIA	JOURNAL OF OBSTETRICS AND GYNAECOLOGY	64	5	691	699	Unknown	1957	No abstract	WOS:A1957WT68100005	No	Kappa 2	Yes	NA	Yes	NA	Yes	NA	2021-02-05	RS & ML	No (included but no abstract)	No	NA	NA	NA	NA	NA	NA	NA	NA	NA	NA	NA	NA	NA	NA	NA	NA	NA	NA	NA	NA	NA	NA	NA	NA	NA
192	WOSCC	Okubo, M; Nicholls, MER	A stimulus-dependent dissociation between the cerebral hemispheres under free-viewing conditions	EXPERIMENTAL BRAIN RESEARCH	172	1	49	56	10.1007/s00221-005-0303-8	2006	Under free-viewing conditions, the leftward stimulus features are frequently overestimated (pseudoneglect). This asymmetry could reflect the operation of: (a) spatial attention mechanisms in the right hemisphere (RH) or, (b) stimulus-specific activation. To test these propositions, we attempted to induce a stimulus-specific dissociation between the hemispheres under free-viewing conditions. In tw…	WOS:000237662300005	No	No	NA	NA	No	X	No	X	2021-02-12	ML	No (excluded at title screening)	No	NA	NA	NA	NA	NA	NA	NA	NA	NA	NA	NA	NA	NA	NA	NA	NA	NA	NA	NA	NA	NA	NA	NA	NA	NA
193	WOSCC	PERRIS, C	A STUDY OF BIPOLAR (MANIC-DEPRESSIVE) AND UNIPOLAR RECURRENT DEPRESSIVE PSYCHOSES .7. STUDIES IN PERCEPTION - B) FLICKER- AND FUSION THRESHOLD	ACTA PSYCHIATRICA SCANDINAVICA	S 42	Unknown	102	&	Unknown	1966	No abstract	WOS:A19668905900008	No	No	NA	NA	No	Humans	No	Humans	2021-02-12	ML	No (excluded at title screening)	No	NA	NA	NA	NA	NA	NA	NA	NA	NA	NA	NA	NA	NA	NA	NA	NA	NA	NA	NA	NA	NA	NA	NA	NA	NA
194	WOSCC	AGUILAR, M; CARPINELL, JP; CLIMENT, V	A STUDY OF CRITICAL FLICKER FREQUENCY WITH CHROMATIC LIGHTS	PERCEPTION	11	1	A34	A34	Unknown	1982	No abstract	WOS:A1982PK99300112	No	No	NA	NA	Yes	NA	Yes	NA	2021-02-12	ML	No (included but no abstract)	No	NA	NA	NA	NA	NA	NA	NA	NA	NA	NA	NA	NA	NA	NA	NA	NA	NA	NA	NA	NA	NA	NA	NA	NA	NA
195	WOSCC	Tai Mengtsung; Yang Yihsuan; Zu Guanning; Hsieh Yenju	A Study of Reading Fatigue	ADVANCES IN PRINTING AND PACKAGING TECHNOLOGIES	262	Unknown	231	+	10.4028/www.scientific.net/AMM.262.231	2013	Compared to traditional printed books, digital e-book readers may cause consumers to read overtime and reading fatigue or even vision injury. Therefore, it is needed to study on reading fatigue based on different reading illuminants, i.e. under brighter, normal, dim, and LED lighting conditions, and different book content carriers, i.e. printed bond paper, Kindle, and iPad, to evaluate degrees of…	WOS:000317551000048	No	No	NA	NA	No	Humans	No	Humans	2021-02-12	ML	No (excluded at title screening)	No	NA	NA	NA	NA	NA	NA	NA	NA	NA	NA	NA	NA	NA	NA	NA	NA	NA	NA	NA	NA	NA	NA	NA	NA	NA
196	WOSCC	Ramaekers, JG; Muntjewerff, ND; Uiterwijk, MMC; vanVeggel, LMA; Patat, A; Durrieu, G; OHanlon, JF	A study of the pharmacodynamic interaction between befloxatone and ethanol on performance and mood in healthy volunteers	JOURNAL OF PSYCHOPHARMACOLOGY	10	4	288	294	10.1177/026988119601000405	1996	The effects of befloxatone (20mg o.d. for 10 days) alone and in combination with ethanol on psychomotor performance, memory and mood were assessed in a randomized, double-blind, placebo controlled study. On treatment days 6, 8 and 10, subjects received 0.5 and 0.8 g/kg ethanol and ethanol placebo in randomly assigned, balanced orders, 2h post-drug. Critical fusion frequency, choice reaction time,…	WOS:A1996WF76700005	No	No	NA	NA	No	Humans	No	Humans	2021-02-12	ML	No (excluded at title screening)	No	NA	NA	NA	NA	NA	NA	NA	NA	NA	NA	NA	NA	NA	NA	NA	NA	NA	NA	NA	NA	NA	NA	NA	NA	NA
197	WOSCC	PULLAR, T; DALE, S; LOWE, J; BIRD, H	A STUDY OF TOLERANCE TO THE PSYCHOMOTOR EFFECTS OF INDOMETHACIN IN HEALTHY-VOLUNTEERS	BRITISH JOURNAL OF RHEUMATOLOGY	28	4	317	319	Unknown	1989	No abstract	WOS:A1989AJ94800009	No	No	NA	NA	No	Humans	No	Humans	2021-02-12	ML	No (excluded at title screening)	No	NA	NA	NA	NA	NA	NA	NA	NA	NA	NA	NA	NA	NA	NA	NA	NA	NA	NA	NA	NA	NA	NA	NA	NA	NA
198	WOSCC	Ganesan, Sundaramurthy; Subramaniam, Ashok Kumar; Kandasamy, Natarajan; Radhakrishnan, Vijayanand	A STUDY OF USEFULNESS OF PSYCHOMETRIC TESTS IN DIAGNOSIS OF MINIMAL HEPATIC ENCEPHALOPATHY IN PATIENTS WITH CIRRHOSIS OF LIVER	JOURNAL OF EVOLUTION OF MEDICAL AND DENTAL SCIENCES-JEMDS	5	79	5889	5893	10.14260/jemds/2016/1329	2016	BACKGROUNDHepatic encephalopathy (HE) is a potentially reversible, metabolically caused disturbance of central nervous system function that occurs in patients with acute or chronic liver disease. It encompasses a board spectrum of neurological symptoms of varying severity and is classified according to clinical symptoms. Minimal hepatic encephalopathy (MHE), previously known as subclinical or lat…	WOS:000394675300009	No	Kappa 3	No	X	No	X	No	X	2021-02-08	RS & ML	No (excluded at title screening)	No	NA	NA	NA	NA	NA	NA	NA	NA	NA	NA	NA	NA	NA	NA	NA	NA	NA	NA	NA	NA	NA	NA	NA	NA	NA
199	WOSCC	KINSBOURNE, M; WARRINGTON, EK	A STUDY OF VISUAL PERSEVERATION	JOURNAL OF NEUROLOGY NEUROSURGERY AND PSYCHIATRY	26	5	468	&	10.1136/jnnp.26.5.468	1963	No abstract	WOS:A19635977B00008	No	No	NA	NA	Yes	NA	Yes	NA	2021-02-12	ML	No (included but no abstract)	No	NA	NA	NA	NA	NA	NA	NA	NA	NA	NA	NA	NA	NA	NA	NA	NA	NA	NA	NA	NA	NA	NA	NA	NA	NA
200	WOSCC	Gao, Yuan; Liu, Yue; Normand, Jean-Marie; Moreau, Guillaume; Gao, Xue; Wang, Yongtian	A study on differences in human perception between a real and an AR scene viewed in an OST-HMD	JOURNAL OF THE SOCIETY FOR INFORMATION DISPLAY	27	3	155	171	10.1002/jsid.752	2019	With the recent growth in the development of augmented reality (AR) technologies, it is becoming important to study human perception of AR scenes. In order to detect whether users will suffer more from visual and operator fatigue when watching virtual objects through optical see-through head-mounted displays (OST-HMDs), compared with watching real objects in the real world, we propose a comparati…	WOS:000460652800004	No	No	NA	NA	No	Humans	No	Humans	2021-02-12	ML	No (excluded at title screening)	No	NA	NA	NA	NA	NA	NA	NA	NA	NA	NA	NA	NA	NA	NA	NA	NA	NA	NA	NA	NA	NA	NA	NA	NA	NA
201	WOSCC	Kim, Hoe Joon; Jung, Soon In; Segovia-Fernandez, Jeronimo; Piazza, Gianluca	A STUDY ON FLICKER FREQUENCY NOISE OF PIEZOELECTRIC ALUMINUM NITRIDE RESONATORS AS A FUNCTION OF ELECTRODE DESIGN	2018 IEEE MICRO ELECTRO MECHANICAL SYSTEMS (MEMS)	Unknown	Unknown	767	770	Unknown	2018	This paper presents experimental studies of flicker frequency (1/f) noise of 1 GHz aluminum nitride (AlN) contour mode resonators (CMR) as a function of electrode design. AlN CMRs with various electrode dimensions and different top electrode materials of Al, Au, and Pt are fabricated to give a wide range of thermoelastic damping (TED), which directly impacts the flicker noise of CMRs. We have mea…	WOS:000434960900203	No	No	NA	NA	No	X	No	X	2021-02-12	ML	No (excluded at title screening)	No	NA	NA	NA	NA	NA	NA	NA	NA	NA	NA	NA	NA	NA	NA	NA	NA	NA	NA	NA	NA	NA	NA	NA	NA	NA
202	BA	WON W-J; CHUNG H-K; CHO M-H	A STUDY ON IMPROVEMENT OF OSMOTOLERANT YEAST BY CELL FUSION	Kon Kuk Journal of Genetic Engineering	4	Unknown	34	40	Unknown	1991	Salt-tolerant yeasts and Saccharomyces cerevisiae were isolated from soy sauces and their protoplasts were fused to improve the flavor of soy sauces. The patent strain isolated from the soy sauce fermentation was turned out to be Zygosaccharomyces rouxii which was salt -tolerant and did alcohol fermentation. The nutritional requirement marker of Z. rouxii was not confirmed, but respiratory deleti…	BIOABS:BACD199293075999	No	No	NA	NA	No	X	No	X	2021-02-12	ML	No (excluded at title screening)	No	NA	NA	NA	NA	NA	NA	NA	NA	NA	NA	NA	NA	NA	NA	NA	NA	NA	NA	NA	NA	NA	NA	NA	NA	NA
203	WOSCC	TAKIURA, T; TAKAHASHI, M; MARUYAMA, K	A STUDY ON NONLINEARITY OF THE VISUAL-SYSTEM IN RESPONSE TO THE FLICKERING STIMULI IN THE LOW TEMPORAL FREQUENCY-DOMAIN	JAPANESE JOURNAL OF PSYCHOLOGY	65	3	190	196	10.4992/jjpsy.65.190	1994	From different aspects than the frequency response analysis of the visual system, we investigated characteristics of the nonlinear response of the visual system to flickering stimuli in low temporal frequency domain. We measured increment threshold curves (masking functions) for 2 Hz flicker of rectangular and sawtooth waveforms, using six and three subjects, respectively. When the amplitude of t…	WOS:A1994PF12400003	No	No	NA	NA	Yes	NA	Yes	NA	2021-02-12	ML	Yes	No	NA	NA	Yes	Humans?	NA	Yes	Humans?	2021-03-11	ML	Yes	Yes	No	NA	NA	NA	NA	NA	NA	NA	Yes	Other	NA	NA	NA	No
204	BA	SEU J H; KWON T K; HONG S D	A STUDY ON STRAIN IMPROVEMENT BY PROTOPLAST FUSION BETWEEN AMYLASE SECRETING YEAST AND ALCOHOL FERMENTING YEAST III. ISOLATION AND CHARACTERIZATION OF FUSANT BETWEEN SACCHAROMYCES-DIASTATICUS AND CANDIDA-TROPICALIS	Korean Journal of Applied Microbiology and Bioengineering	14	5	359	364	Unknown	1986	S. diastaticus hydrolyzed .alpha.-1,4-linkage of the starch and was known fermenting yeast strain, but poorly hydrolyzed .alpha.-1,6 linkage of the starch. To improve the starch fermentation ability of yeast, we tried that protoplast fusion between S. diastaticus and C. tropicalis and finally two strains of fusants (FPDC42, FPDC43) were obtained. C. tropicalis well hydrolysis both .alpha.-1,4 and…	BIOABS:BACD198783033064	No	No	NA	NA	No	X	No	X	2021-02-12	ML	No (excluded at title screening)	No	NA	NA	NA	NA	NA	NA	NA	NA	NA	NA	NA	NA	NA	NA	NA	NA	NA	NA	NA	NA	NA	NA	NA	NA	NA
205	WOSCC	HORIE, Y	A STUDY ON THE EVALUATION OF SIMPLE WORKLOAD BY A THERMAL VIDEO SYSTEM	TOWARDS HUMAN WORK : SOLUTIONS TO PROBLEMS IN OCCUPATIONAL HEALTH AND SAFETY	Unknown	Unknown	250	252	Unknown	1991	No abstract	WOS:A1991BU61P00037	No	No	NA	NA	No	X	No	X	2021-02-12	ML	No (excluded at title screening)	No	NA	NA	NA	NA	NA	NA	NA	NA	NA	NA	NA	NA	NA	NA	NA	NA	NA	NA	NA	NA	NA	NA	NA	NA	NA
206	WOSCC	Kitsinelis, Spiroc; Zissis, Georges; Arexis, Lydie	A STUDY ON THE FLICKER OF COMMERCIAL LAMPS	LIGHT & ENGINEERING	20	3	25	33	Unknown	2012	Flicker has always been an issue for incandescent and fluorescent lamps with possible important health impacts. The AC operation of these lamps at mains frequency (50 Hz) means that a 100 Hz light output oscillation is exhibited and even with higher frequency (kHz) operating circuits the flicker at that 100 Hz frequency can be decreased but not eliminated. With the ever increasing penetration of …	WOS:000309900600005	No	No	NA	NA	No	X	No	X	2021-02-12	ML	No (excluded at title screening)	No	NA	NA	NA	NA	NA	NA	NA	NA	NA	NA	NA	NA	NA	NA	NA	NA	NA	NA	NA	NA	NA	NA	NA	NA	NA
207	WOSCC	Kurimoto, Takuji; Ueda, Kaori; Mori, Sotaro; Sakamoto, Mari; Yamada-Nakanishi, Yuko; Matsumiya, Wataru; Nakamura, Makoto	A study protocol for evaluating the efficacy and safety of skin electrical stimulation for Leber hereditary optic neuropathy: a single-arm, open-label, non-randomized prospective exploratory study	CLINICAL OPHTHALMOLOGY	13	Unknown	897	904	10.2147/OPTH.S204669	2019	Background: Leber hereditary optic neuropathy (LHON) is a maternally inherited disease caused by three missense mutations of mitochondrial (mt) DNA, ie, m 3460 G>A, m 11778 G>A, or m 14484 T>C in the greater portion of LHON. m 11778 G>A mutation is especially observed in >90% of the cases in Japanese families. Although spontaneous remission of visual function infrequently occurs, effective treatm…	WOS:000469355100001	No	No	NA	NA	No	X	No	X	2021-02-12	ML	No (excluded at title screening)	No	NA	NA	NA	NA	NA	NA	NA	NA	NA	NA	NA	NA	NA	NA	NA	NA	NA	NA	NA	NA	NA	NA	NA	NA	NA
208	WOSCC	HALL, ST; CEUPPENS, PR	A STUDY TO EVALUATE THE EFFECT OF ONDANSETRON ON PSYCHOMOTOR PERFORMANCE AFTER REPEATED ORAL DOSING IN HEALTHY-SUBJECTS	PSYCHOPHARMACOLOGY	104	1	86	90	10.1007/BF02244559	1991	The aim of the study was to determine the effect of repeated oral administration of ondansetron, a 5-hydroxytryptamine type 3 (5-HT3) receptor antagonist, on psychomotor performance. The study was of a randomised, double-blind four-way, cross-over design in 12 healthy subjects, with 1 mg and 8 mg ondansetron, placebo and 2 mg lorazepam evaluated. Each subject received five administrations per tre…	WOS:A1991FJ62300014	No	No	NA	NA	No	Humans	No	Humans	2021-02-12	ML	No (excluded at title screening)	No	NA	NA	NA	NA	NA	NA	NA	NA	NA	NA	NA	NA	NA	NA	NA	NA	NA	NA	NA	NA	NA	NA	NA	NA	NA
209	WOSCC	BARBUR, VA	A SUPRATHRESHOLD MEASURE OF PERCEIVED BRIGHTNESS	OPHTHALMIC AND PHYSIOLOGICAL OPTICS	5	2	137	144	Unknown	1985	No abstract	WOS:A1985AGR2900004	No	No	NA	NA	No	Humans	No	Humans	2021-02-12	ML	No (excluded at title screening)	No	NA	NA	NA	NA	NA	NA	NA	NA	NA	NA	NA	NA	NA	NA	NA	NA	NA	NA	NA	NA	NA	NA	NA	NA	NA
210	WOSCC	Forsythe, Anna; Zhang, Wei; Phillip Strauss, Uwe; Fellous, Marc; Korei, Maesumeh; Keating, Karen	A systematic review and meta-analysis of neurotrophic tyrosine receptor kinase gene fusion frequencies in solid tumors	THERAPEUTIC ADVANCES IN MEDICAL ONCOLOGY	12	Unknown	Unknown	Unknown	10.1177/1758835920975613	2020	Introduction:The research objective was to systematically review evidence on neurotrophic tyrosine receptor kinase (NTRK) gene fusion frequency in solid tumors.Methods:Using Preferred Reporting Items for Systematic Reviews and Meta-Analyses (PRISMA) guidelines, a systematic literature review (SLR) was conducted of studies published from January 1987 to 2 January 2020. Selected studies were apprai…	WOS:000602988300001	No	No	NA	NA	No	X	No	X	2021-02-12	ML	No (excluded at title screening)	No	NA	NA	NA	NA	NA	NA	NA	NA	NA	NA	NA	NA	NA	NA	NA	NA	NA	NA	NA	NA	NA	NA	NA	NA	NA
211	WOSCC	Nunez, Paul L.; Srinivasan, Ramesh	A theoretical basis for standing and traveling brain waves measured with human EEG with implications for an integrated consciousness	CLINICAL NEUROPHYSIOLOGY	117	11	2424	2435	10.1016/j.clinph.2006.06.754	2006	Objective: We propose a theoretical framework for EEG and evoked potential studies based on the single postulate that these data are composed of a combination of waves (as this term is used in the physical sciences) and thalamocortical network activity.Methods: Using known properties of traveling and standing waves, independent of any neocortical dynamic theory, our simple postulate leads to expe…	WOS:000242249800007	No	No	NA	NA	No	X	No	X	2021-02-12	ML	No (excluded at title screening)	No	NA	NA	NA	NA	NA	NA	NA	NA	NA	NA	NA	NA	NA	NA	NA	NA	NA	NA	NA	NA	NA	NA	NA	NA	NA
212	WOSCC	Wacker, Matthias; Galicki, Miroslav; Putsche, Peter; Milde, Thomas; Schwab, Karin; Haueisen, Jens; Ligges, Carolin; Witte, Herbert	A Time-Variant Processing Approach for the Analysis of Alpha and Gamma MEG Oscillations During Flicker Stimulus Generated Entrainment	IEEE TRANSACTIONS ON BIOMEDICAL ENGINEERING	58	11	3069	3077	10.1109/TBME.2011.2160640	2011	Repetitive flicker stimulation (photic driving) offers the possibility to study the properties and coupling characteristics of stimulation-sensitive neuronal oscillators by means of the MEG/EEG analysis. With flicker frequencies in the region of the individual alpha band frequency, the dynamics of the entrainment process of the alpha oscillation, as well as the dynamics of the accompanying gamma …	WOS:000296019500004	No	No	NA	NA	No	X	No	X	2021-02-12	ML	No (excluded at title screening)	No	NA	NA	NA	NA	NA	NA	NA	NA	NA	NA	NA	NA	NA	NA	NA	NA	NA	NA	NA	NA	NA	NA	NA	NA	NA
213	WOSCC	Xu, Minpeng; Chen, Long; Zhang, Lixin; Qi, Hongzhi; Ma, Lan; Tang, Jiabei; Wan, Baikun; Ming, Dong	A visual parallel-BCI speller based on the time-frequency coding strategy	JOURNAL OF NEURAL ENGINEERING	11	2	Unknown	Unknown	10.1088/1741-2560/11/2/026014	2014	Objective. Spelling is one of the most important issues in brain computer interface (BCI) research. This paper is to develop a visual parallel-BCI speller system based on the time frequency coding strategy in which the sub-speller switching among four simultaneously presented sub-spellers and the character selection are identified in a parallel mode. Approach. The parallel-BCI speller was constit…	WOS:000333419400019	No	No	NA	NA	No	X	No	X	2021-02-12	ML	No (excluded at title screening)	No	NA	NA	NA	NA	NA	NA	NA	NA	NA	NA	NA	NA	NA	NA	NA	NA	NA	NA	NA	NA	NA	NA	NA	NA	NA
214	WOSCC	GLOVINSKY, Y; QUIGLEY, HA; DRUM, B; BISSETT, RA; JAMPEL, HD	A WHOLE-FIELD SCOTOPIC RETINAL SENSITIVITY TEST FOR THE DETECTION OF EARLY GLAUCOMA DAMAGE	ARCHIVES OF OPHTHALMOLOGY	110	4	486	490	10.1001/archopht.1992.01080160064031	1992	We designed and evaluated a new test for the detection of early glaucoma damage in 133 persons who were classified as normal, suspected of having glaucoma, or having glaucoma. The test stimulates the entire visual field with a flashing white light under dark-adapted conditions. It can be performed easily by a high proportion of subjects and is as reproducible as present psychophysical tests. Glau…	WOS:A1992HN27900022	No	No	NA	NA	Yes	NA	Yes	NA	2021-02-12	ML	Yes	No	NA	NA	No	Humans	NA	No	Humans	2021-03-11	ML	No (excluded at abstract screening)	NA	NA	NA	NA	NA	NA	NA	NA	NA	NA	NA	NA	NA	NA	NA
215	WOSCC	POKORNY, J; MORELAND, JD; SMITH, VC	ABERRANT FLICKER SENSITIVITY REVEALED BY HETEROCHROMATIC MODULATION PHOTOMETRY	COLOUR VISION DEFICIENCIES XI	56	Unknown	375	382	Unknown	1993	No abstract	WOS:A1993BZ71N00038	No	No	NA	NA	Yes	NA	Yes	NA	2021-02-12	ML	No (included but no abstract)	No	NA	NA	NA	NA	NA	NA	NA	NA	NA	NA	NA	NA	NA	NA	NA	NA	NA	NA	NA	NA	NA	NA	NA	NA	NA
216	WOSCC	McAnany, J. Jason; Park, Jason C.; Collison, Frederick T.; Fishman, Gerald A.; Stone, Edwin M.	Abnormal 8-Hz flicker electroretinograms in carriers of X-linked retinoschisis	DOCUMENTA OPHTHALMOLOGICA	133	1	61	70	10.1007/s10633-016-9551-0	2016	To evaluate rod-isolated, cone-isolated, and combined rod and cone flicker electroretinograms (ERGs) as a possible means to identify electrophysiological abnormalities in carriers of X-linked retinoschisis (XLRS).Full-field ERGs were recorded from six carriers of XLRS (aged 34-66 years) and eight normally sighted subjects (aged 27-59 years) under rod-isolated (ERG(R)), cone-isolated (ERG(C)), and…	WOS:000380723700007	No	No	NA	NA	No	Humans	No	Humans	2021-02-12	ML	No (excluded at title screening)	No	NA	NA	NA	NA	NA	NA	NA	NA	NA	NA	NA	NA	NA	NA	NA	NA	NA	NA	NA	NA	NA	NA	NA	NA	NA
217	WOSCC	Reiss, Lina A. J.; Ito, Rindy A.; Eggleston, Jessica L.; Wozny, David R.	Abnormal Binaural Spectral Integration in Cochlear Implant Users	JARO-JOURNAL OF THE ASSOCIATION FOR RESEARCH IN OTOLARYNGOLOGY	15	2	235	248	10.1007/s10162-013-0434-8	2014	Bimodal stimulation, or stimulation of a cochlear implant (CI) together with a contralateral hearing aid (HA), can improve speech perception in noise However, this benefit is variable, and some individuals even experience interference with bimodal stimulation. One contributing factor to this variability may be differences in binaural spectral integration (BSI) due to abnormal auditory experience.…	WOS:000332835500007	No	No	NA	NA	No	Humans	No	Humans	2021-02-12	ML	No (excluded at title screening)	No	NA	NA	NA	NA	NA	NA	NA	NA	NA	NA	NA	NA	NA	NA	NA	NA	NA	NA	NA	NA	NA	NA	NA	NA	NA
218	WOSCC	Golaszewski, Stefan; Langthaler, Patrick B.; Schwenker, Kerstin; Florea, Cristina; Christova, Monica; Brigo, Francesco; Trinka, Eugen; Nardone, Raffaele	Abnormal cortical synaptic plasticity in minimal hepatic encephalopathy	BRAIN RESEARCH BULLETIN	125	Unknown	200	204	10.1016/j.brainresbull.2016.07.011	2016	Minimal hepatic encephalopathy (MHE) represents the earliest stage of hepatic encephalopathy (HE). MHE is characterized by cognitive function impairment in the domains of attention, vigilance and integrative function, while obvious clinical manifestations are lacking. In the present study, we aimed at assessing whether subjects with MHE showed alterations in synaptic plasticity within the motor c…	WOS:000382796500020	No	No	NA	NA	Yes	NA	Yes	NA	2021-02-12	ML	Yes	No	NA	NA	No	Humans	NA	No	Humans	2021-03-11	ML	No (excluded at abstract screening)	NA	NA	NA	NA	NA	NA	NA	NA	NA	NA	NA	NA	NA	NA	NA
219	WOSCC	RAYMOND, JE	ABNORMAL VISUAL-ADAPTATION TO FLICKER IN MULTIPLE-SCLEROSIS	CANADIAN JOURNAL OF NEUROLOGICAL SCIENCES	15	3	286	291	10.1017/S0317167100027761	1988	No abstract	WOS:A1988P787600008	No	No	NA	NA	Yes	NA	Yes	NA	2021-02-12	ML	No (included but no abstract)	No	NA	NA	NA	NA	NA	NA	NA	NA	NA	NA	NA	NA	NA	NA	NA	NA	NA	NA	NA	NA	NA	NA	NA	NA	NA
220	WOSCC	FOSTER, DH; HERON, JR; JONES, RE; SNELGAR, RS; MASON, RJ; HONAN, WP	ABNORMALITIES IN LUMINANCE THRESHOLD, CHROMATIC AND LUMINANCE FLICKER FUSION, AND OTHER TEMPORAL MEASURES IN MULTIPLE-SCLEROSIS	CLINICAL VISION SCIENCES	1	1	65	73	Unknown	1986	No abstract	WOS:A1986K457600005	No	No	NA	NA	Yes	NA	Yes	NA	2021-02-12	ML	No (included but no abstract)	No	NA	NA	NA	NA	NA	NA	NA	NA	NA	NA	NA	NA	NA	NA	NA	NA	NA	NA	NA	NA	NA	NA	NA	NA	NA
221	WOSCC	ATKIN, A; BODISWOLLNER, I; WOLKSTEIN, M; MOSS, A; PODOS, SM	ABNORMALITIES OF CENTRAL CONTRAST SENSITIVITY IN GLAUCOMA	AMERICAN JOURNAL OF OPHTHALMOLOGY	88	2	205	211	10.1016/0002-9394(79)90467-7	1979	No abstract	WOS:A1979HJ98400009	No	No	NA	NA	Yes	NA	Yes	NA	2021-02-12	ML	No (included but no abstract)	No	NA	NA	NA	NA	NA	NA	NA	NA	NA	NA	NA	NA	NA	NA	NA	NA	NA	NA	NA	NA	NA	NA	NA	NA	NA
222	WOSCC	MASON, RJ; SNELGAR, RS; FOSTER, DH; HERON, JR; JONES, RE	ABNORMALITIES OF CHROMATIC AND LUMINANCE CRITICAL FLICKER FREQUENCY IN MULTIPLE-SCLEROSIS	INVESTIGATIVE OPHTHALMOLOGY & VISUAL SCIENCE	23	2	246	252	Unknown	1982	No abstract	WOS:A1982PB89700014	No	No	NA	NA	Yes	NA	Yes	NA	2021-02-12	ML	No (included but no abstract)	No	NA	NA	NA	NA	NA	NA	NA	NA	NA	NA	NA	NA	NA	NA	NA	NA	NA	NA	NA	NA	NA	NA	NA	NA	NA
223	WOSCC	Hindmarch, I; Kimber, S; Cockle, SM	Abrupt and brief discontinuation of antidepressant treatment: effects on cognitive function and psychomotor performance	INTERNATIONAL CLINICAL PSYCHOPHARMACOLOGY	15	6	305	318	10.1097/00004850-200015060-00001	2000	The abrupt discontinuation of antidepressants can result in a syndrome of adverse events, including somatic, mood and psychomotor reactions. This study examined the effects of discontinuing and resuming antidepressant treatment with four selective serotonin reuptake inhibitors (SSRIs) on cognitive and psychomotor function. Eighty-seven patients receiving maintenance therapy with fluoxetine, sertr…	WOS:000090141900001	No	No	NA	NA	Yes	NA	Yes	NA	2021-02-12	ML	Yes	No	NA	NA	No	Humans	NA	No	Humans	2021-03-11	ML	No (excluded at abstract screening)	NA	NA	NA	NA	NA	NA	NA	NA	NA	NA	NA	NA	NA	NA	NA
224	WOSCC	DARRAGH, A; LAMBE, R; OBOYLE, C; KENNY, M; BRICK, I	ABSENCE OF CENTRAL EFFECTS IN MAN OF THE BENZODIAZEPINE ANTAGONIST RO-15-1788	PSYCHOPHARMACOLOGY	80	2	192	195	10.1007/BF00427969	1983	No abstract	WOS:A1983QU46200020	No	No	NA	NA	No	Humans	No	Humans	2021-02-12	ML	No (excluded at title screening)	No	NA	NA	NA	NA	NA	NA	NA	NA	NA	NA	NA	NA	NA	NA	NA	NA	NA	NA	NA	NA	NA	NA	NA	NA	NA
225	WOSCC	ARRIAGA, F; ROMBAUT, N	ABSENCE OF CENTRAL EFFECTS WITH LEVOCABASTINE EYE DROPS	ALLERGY	45	7	552	554	10.1111/j.1398-9995.1990.tb00531.x	1990	No abstract	WOS:A1990EC54200009	No	No	NA	NA	Yes	NA	Yes	NA	2021-02-12	ML	No (included but no abstract)	No	NA	NA	NA	NA	NA	NA	NA	NA	NA	NA	NA	NA	NA	NA	NA	NA	NA	NA	NA	NA	NA	NA	NA	NA	NA
226	WOSCC	Bernard, Katy; Penelaud, Pierre-Francois; Mocaer, Elisabeth; Donazzolo, Yves	Absence of Psychostimulant Effects of a Supratherapeutic Dose of Tianeptine A Placebo-Controlled Study Versus Methylphenidate in Young Healthy Volunteers	JOURNAL OF CLINICAL PSYCHOPHARMACOLOGY	31	4	441	448	10.1097/JCP.0b013e3182217a50	2011	Objective: The primary objective of the present study was to assess the potential psychostimulant effect of a single oral supratherapeutic dose of tianeptine (75 mg in 1 shot) in young healthy volunteers compared with methylphenidate (40 mg) and placebo.Method: Eighteen healthy young male and female volunteers with no history of psychostimulant abuse completed this balanced, crossover, placebo-co…	WOS:000292284600007	No	No	NA	NA	No	Humans	No	Humans	2021-02-12	ML	No (excluded at title screening)	No	NA	NA	NA	NA	NA	NA	NA	NA	NA	NA	NA	NA	NA	NA	NA	NA	NA	NA	NA	NA	NA	NA	NA	NA	NA
227	WOSCC	HINSON, JM	ABSOLUTE AND RELATIVE MEASURES OF DIMENSIONAL CONTRAST	JOURNAL OF THE EXPERIMENTAL ANALYSIS OF BEHAVIOR	50	2	249	260	10.1901/jeab.1988.50-249	1988	No abstract	WOS:A1988Q421700011	No	No	NA	NA	Yes	NA	Yes	NA	2021-02-12	ML	No (included but no abstract)	No	NA	NA	NA	NA	NA	NA	NA	NA	NA	NA	NA	NA	NA	NA	NA	NA	NA	NA	NA	NA	NA	NA	NA	NA	NA
228	WOSCC	Dinesan, Hemanth; Fasci, Eugenio; Castrillo, Antonio; Gianfrani, Livio	Absolute frequency stabilization of an extended-cavity diode laser by means of noise-immune cavity-enhanced optical heterodyne molecular spectroscopy	OPTICS LETTERS	39	7	2198	2201	10.1364/OL.39.002198	2014	We implemented an optical frequency standard based on noise-immune cavity-enhanced optical heterodyne molecular spectroscopy (NICE-OHMS) at 1.39 mu m. The emission frequency of an extended-cavity diode laser was actively stabilized against the center of the 4(4,1) -> 4(4,0) transition of the H-2 O-18 v(1) + v(3) band, under optical saturation conditions. The nonlinear regime of laser-gas interact…	WOS:000333887800126	No	No	NA	NA	Yes	NA	Yes	NA	2021-02-12	ML	Yes	No	NA	NA	Yes	Humans?	NA	Yes	Humans?	2021-03-11	ML	Yes	Yes	No	NA	NA	NA	NA	NA	NA	NA	Yes	English	No	P	NA	No
229	WOSCC	Babalonis, Shanna; Lofwall, Michelle R.; Nuzzo, Paul A.; Siegel, Anthony J.; Walsh, Sharon L.	Abuse liability and reinforcing efficacy of oral tramadol in humans	DRUG AND ALCOHOL DEPENDENCE	129	44198	116	124	10.1016/j.drugalcdep.2012.09.018	2013	Background: Tramadol, a moNAminergic reuptake inhibitor, is hepatically metabolized to an opioid agonist (M1). This atypical analgesic is generally considered to have limited abuse liability. Recent reports of its abuse have increased in the U.S., leading to more stringent regulation in some states, but not nationally. The purpose of this study was to examine the relative abuse liability and rein…	WOS:000316827600016	No	No	NA	NA	No	Humans	No	Humans	2021-02-12	ML	No (excluded at title screening)	No	NA	NA	NA	NA	NA	NA	NA	NA	NA	NA	NA	NA	NA	NA	NA	NA	NA	NA	NA	NA	NA	NA	NA	NA	NA
230	WOSCC	FLITCROFT, DI	ACCOMMODATION AND FLICKER - EVIDENCE OF A ROLE FOR TEMPORAL CUES IN ACCOMMODATION CONTROL	OPHTHALMIC AND PHYSIOLOGICAL OPTICS	11	1	81	90	10.1016/0275-5408(91)90015-B	1991	Static accommodation responses to sinusoidal grating stimuli that displayed temporal modulations in luminance contrast (i.e. contrast flicker) were measured with a laser speckle optometer. The effects of a variety of temporal waveforms were investigated including square-wave modulations, sinusoidal modulations, and band-pass filtered noise. The effects of altering both the amplitude and the tempo…	WOS:A1991EV27000013	No	No	NA	NA	Yes	NA	Yes	NA	2021-02-12	ML	Yes	No	NA	NA	Yes	Humans?	NA	Yes	Humans?	2021-03-11	ML	Yes	Yes	No	NA	NA	NA	NA	NA	NA	NA	Yes	English	No	Humans	NA	No
231	WOSCC	Chauhan, K; Charman, WN	Accommodation responses to flickering stimuli	OPHTHALMIC AND PHYSIOLOGICAL OPTICS	16	5	391	408	Unknown	1996	It has been suggested that accommodation to visual display unit (VDU) symbols or to stimuli lit by fluorescent tu bes or similar temporally modulated light sources may be less accurate due to flicker. Furthermore, if the microfluctuations of accommodation play a part in the control of steady-state accommodation, the effects of stimulus flicker might affect the quality of this control. Experiments…	WOS:A1996VE82100005	No	No	NA	NA	Yes	NA	Yes	NA	2021-02-12	ML	Yes	No	NA	NA	Yes	Humans?	NA	Yes	Humans?	2021-03-11	ML	Yes	Yes	No	NA	NA	NA	NA	NA	NA	NA	Yes	English	No	Humans	NA	No
232	WOSCC	Jaschinski, W; Bonacker, M; Alshuth, E	Accommodation, convergence, pupil diameter and eye blinks at a CRT display flickering near fusion limit	ERGONOMICS	39	1	152	164	10.1080/00140139608964441	1996	This study investigates possible effects of temporally modulated light stimulation near critical fusion frequency (CFF) when subjects observe a cathode ray tube (CRT) operated at different refresh rates. Various visual functions were measured in a series of tests of 2.5 min duration. In experiment 1, at a repetition rate of 50 Hz mean pupil size was 0.055 mm smaller than at 300 Hz. The precision …	WOS:A1996TY64200013	No	No	NA	NA	Yes	NA	Yes	NA	2021-02-12	ML	Yes	No	NA	NA	Yes	Humans?	NA	Yes	Humans?	2021-03-11	ML	Yes	Yes	No	Yes	English	No	Humans	NA	No	PECO	NA	NA	NA	NA	NA	NA
233	WOSCC	Jaschinski, W.; Bonacker, M.; Schubert-Alshuth, E.	Accommodation, convergence, pupil diameter, and eye blinks with a CRT display flickering near critical fusion frequency	PERCEPTION	23	Unknown	99	100	Unknown	1994	No abstract	WOS:000207910200257	No	No	NA	NA	Yes	NA	Yes	NA	2021-02-12	ML	No (included but no abstract)	No	NA	NA	NA	NA	NA	NA	NA	NA	NA	NA	NA	NA	NA	NA	NA	NA	NA	NA	NA	NA	NA	NA	NA	NA	NA
234	WOSCC	Sekeroglu, Hande Taylan; Uzun, Salih; Sanac, All Sefik	Accomodative Esotropia: Clinical Features, Treatment Results and Effect of Treatment on Binocularity	TURKIYE KLINIKLERI TIP BILIMLERI DERGISI	32	4	1072	1077	10.5336/medsci.2011-27037	2012	Objective: To evaluate clinical features and treatment results in patients who have accomodative esotropia, and to discuss the effect of refractive and/or surgical correction on the development of binocularity. Material and Methods: The clinical and demographic features of 161 patients who had the diagnosis of accomodative esotropia, and who had been followed for at least 6 months in Hacettepe Un…	WOS:000309698500024	No	No	NA	NA	Yes	NA	Yes	NA	2021-02-12	ML	Yes	No	NA	NA	No	Humans	NA	No	Humans	2021-03-11	ML	No (excluded at abstract screening)	NA	NA	NA	NA	NA	NA	NA	NA	NA	NA	NA	NA	NA	NA	NA
235	WOSCC	Murata, K; Araki, S; Yokoyama, K; Yamashita, K; Okumatsu, T; Sakou, S	Accumulation of VDT work-related visual fatigue assessed by visual evoked potential, near point distance and critical flicker fusion	INDUSTRIAL HEALTH	34	2	61	69	10.2486/indhealth.34.61	1996	To confirm daily accumulation of visual fatigue induced by work with visual display terminals (VDT), visual evoked potential (VEP), near point distance (NPD) and critical flicker fusion (CFF) were measured in three VDT workers and three sex- and age-matched controls (non-VDT workers) in the morning, noontime and evening for five consecutive days (Monday to Friday), totally 15 times per subject. T…	WOS:A1996UG80800001	No	No	NA	NA	No	Humans	No	Humans	2021-02-12	ML	No (excluded at title screening)	No	NA	NA	NA	NA	NA	NA	NA	NA	NA	NA	NA	NA	NA	NA	NA	NA	NA	NA	NA	NA	NA	NA	NA	NA	NA
236	WOSCC	INGLING, CR; TSOU, BHP; GAST, TJ; BURNS, SA; EMERICK, JO; RIESENBERG, L	ACHROMATIC CHANNEL .1. NONLINEARITY OF MINIMUM-BORDER AND FLICKER MATCHES	VISION RESEARCH	18	4	379	390	10.1016/0042-6989(78)90047-0	1978	No abstract	WOS:A1978FD60200004	No	No	NA	NA	Yes	NA	Yes	NA	2021-02-12	ML	No (included but no abstract)	No	NA	NA	NA	NA	NA	NA	NA	NA	NA	NA	NA	NA	NA	NA	NA	NA	NA	NA	NA	NA	NA	NA	NA	NA	NA
237	WOSCC	HAEGERSTROMPORTNOY, G; SCHNECK, ME; FISHER, S; HEWLETT, S	ACHROMATS SATURATING RODS PROHIBIT CONE FLICKER DETECTION	INVESTIGATIVE OPHTHALMOLOGY & VISUAL SCIENCE	34	4	743	743	Unknown	1993	No abstract	WOS:A1993KT89300205	No	No	NA	NA	Yes	NA	Yes	NA	2021-02-12	ML	No (included but no abstract)	No	NA	NA	NA	NA	NA	NA	NA	NA	NA	NA	NA	NA	NA	NA	NA	NA	NA	NA	NA	NA	NA	NA	NA	NA	NA
238	WOSCC	Golub, V. V.; Volodin, V. V.; Krivokorytov, M. S.	Acoustic control of the structure of the gas torch	XXXI INTERNATIONAL CONFERENCE ON EQUATIONS OF STATE FOR MATTER (ELBRUS 2016)	774	Unknown	Unknown	Unknown	10.1088/1742-6596/774/1/012088	2016	Diffusion torches in the transverse acoustic field studied experimentally. The structure and the luminosity of the torch were recorded by a high-speed camera with shadow device and photodetectors. The dependence of the length of a laminar methane plume on the average velocity and volumetric flow rate was measured. The frequency spectra of the luminosity of the flame at different flow rates of met…	WOS:000403483200089	No	No	NA	NA	No	X	No	X	2021-02-12	ML	No (excluded at title screening)	No	NA	NA	NA	NA	NA	NA	NA	NA	NA	NA	NA	NA	NA	NA	NA	NA	NA	NA	NA	NA	NA	NA	NA	NA	NA
239	WOSCC	KINGSMITH, PE; KRANDA, K; WOOD, ICJ	ACQUIRED COLOR DEFECT OF OPPONENT-COLOR SYSTEM	INVESTIGATIVE OPHTHALMOLOGY	15	7	584	587	Unknown	1976	No abstract	WOS:A1976BX58700019	No	No	NA	NA	Yes	NA	Yes	NA	2021-02-12	ML	No (included but no abstract)	No	NA	NA	NA	NA	NA	NA	NA	NA	NA	NA	NA	NA	NA	NA	NA	NA	NA	NA	NA	NA	NA	NA	NA	NA	NA
240	WOSCC	KELSEY, JH; ARDEN, GB	ACQUIRED CONE DYSFUNCTION	BRITISH JOURNAL OF OPHTHALMOLOGY	56	11	812	816	10.1136/bjo.56.11.812	1972	No abstract	WOS:A1972O302300004	No	No	NA	NA	Yes	NA	Yes	NA	2021-02-12	ML	No (included but no abstract)	No	NA	NA	NA	NA	NA	NA	NA	NA	NA	NA	NA	NA	NA	NA	NA	NA	NA	NA	NA	NA	NA	NA	NA	NA	NA
241	WOSCC	ZWEIFACH, PH; WOLF, E	ACQUIRED CONE DYSFUNCTION AND OTHER PHOTOPIC SYSTEM DISEASES	ARCHIVES OF OPHTHALMOLOGY	79	1	18	&	Unknown	1968	No abstract	WOS:A1968A362800007	No	No	NA	NA	Yes	NA	Yes	NA	2021-02-12	ML	No (included but no abstract)	No	NA	NA	NA	NA	NA	NA	NA	NA	NA	NA	NA	NA	NA	NA	NA	NA	NA	NA	NA	NA	NA	NA	NA	NA	NA
242	WOSCC	Armel, KC; Ramachandran, VS	Acquired synesthesia in retinitis pigmentosa	NEUROCASE	5	4	293	296	10.1093/neucas/5.4.293	1999	Patient PH developed retinitis pigmentosa in childhood and progressively lost his vision until he became completely blind at 40 years old. At age 42, he started experiencing vivid 'synesthesia'; tactile stimuli on the hand evoked a vivid visual sensation of 'movement: 'expansion' or 'jumping'. Intriguingly, the synesthesia was much more vivid when the hand was in front of the face rather than beh…	WOS:000082395600003	No	No	NA	NA	Yes	NA	Yes	NA	2021-02-12	ML	Yes	No	NA	NA	No	Humans	NA	No	Humans	2021-03-11	ML	No (excluded at abstract screening)	NA	NA	NA	NA	NA	NA	NA	NA	NA	NA	NA	NA	NA	NA	NA
243	WOSCC	KELSEY, JH; ARDEN, GB	ACQUIRED UNILATERAL LOSS OF DARK ADAPTATION	BRITISH JOURNAL OF OPHTHALMOLOGY	55	1	38	&	10.1136/bjo.55.1.38	1971	No abstract	WOS:A1971J133000005	No	No	NA	NA	Yes	NA	Yes	NA	2021-02-12	ML	No (included but no abstract)	No	NA	NA	NA	NA	NA	NA	NA	NA	NA	NA	NA	NA	NA	NA	NA	NA	NA	NA	NA	NA	NA	NA	NA	NA	NA
244	WOSCC	[Anonymous]	Acquisition of a learned operant and critical flicker-fusion rate in tuatara (Sphenodon)	NEW ZEALAND JOURNAL OF ZOOLOGY	32	3	232	232	Unknown	2005	No abstract	WOS:000232744200041	No	Kappa 1	Yes	NA	Yes	NA	Yes	NA	2021-02-02	RS & ML	No (included but no abstract)	No	NA	NA	NA	NA	NA	NA	NA	NA	NA	NA	NA	NA	NA	NA	NA	NA	NA	NA	NA	NA	NA	NA	NA	NA	NA
245	WOSCC	MERIGAN, WH; BARKDOLL, E; MAURISSEN, JPJ; ESKIN, TA; LAPHAM, LW	ACRYLAMIDE EFFECTS ON THE MACAQUE VISUAL-SYSTEM .1. PSYCHOPHYSICS AND ELECTROPHYSIOLOGY	INVESTIGATIVE OPHTHALMOLOGY & VISUAL SCIENCE	26	3	309	316	Unknown	1985	No abstract	WOS:A1985ADW4600007	No	No	NA	NA	Yes	NA	Yes	NA	2021-02-12	ML	No (included but no abstract)	No	NA	NA	NA	NA	NA	NA	NA	NA	NA	NA	NA	NA	NA	NA	NA	NA	NA	NA	NA	NA	NA	NA	NA	NA	NA
246	WOSCC	MERIGAN, WH; BARKDOLL, E; MAURISSEN, JPJ	ACRYLAMIDE-INDUCED VISUAL IMPAIRMENT IN PRIMATES	TOXICOLOGY AND APPLIED PHARMACOLOGY	62	2	342	345	10.1016/0041-008X(82)90133-8	1982	No abstract	WOS:A1982NB47400018	No	No	NA	NA	Yes	NA	Yes	NA	2021-02-12	ML	No (included but no abstract)	No	NA	NA	NA	NA	NA	NA	NA	NA	NA	NA	NA	NA	NA	NA	NA	NA	NA	NA	NA	NA	NA	NA	NA	NA	NA
247	WOSCC	BABEL, J; STANGOS, N	ACTION OF AMIODARONE (CORDARONE) ON EYE	SCHWEIZERISCHE MEDIZINISCHE WOCHENSCHRIFT	102	7	220	&	Unknown	1972	No abstract	WOS:A1972L487300002	No	No	NA	NA	Yes	NA	Yes	NA	2021-02-12	ML	No (included but no abstract)	No	NA	NA	NA	NA	NA	NA	NA	NA	NA	NA	NA	NA	NA	NA	NA	NA	NA	NA	NA	NA	NA	NA	NA	NA	NA
248	WOSCC	VANHOEK, LD	ACTION OF COLOR IN A HETEROCHROMATIC FLICKER PHOTOMETRIC LUMINOSITY MATCH	VISION RESEARCH	16	2	205	213	10.1016/0042-6989(76)90100-0	1976	No abstract	WOS:A1976BC86000013	No	No	NA	NA	Yes	NA	Yes	NA	2021-02-12	ML	No (included but no abstract)	No	NA	NA	NA	NA	NA	NA	NA	NA	NA	NA	NA	NA	NA	NA	NA	NA	NA	NA	NA	NA	NA	NA	NA	NA	NA
249	WOSCC	CARRICAB.P	ACTION OF PARATHION ON TRANSFER-FUNCTION OF FREQUENCY OF COMPOUND EYES OF BEES, APIS-MELLIFICA	COMPTES RENDUS HEBDOMADAIRES DES SEANCES DE L ACADEMIE DES SCIENCES SERIE D	275	18	2029	&	Unknown	1972	No abstract	WOS:A1972N968200023	No	No	NA	NA	Yes	NA	Yes	NA	2021-02-12	ML	No (included but no abstract)	No	NA	NA	NA	NA	NA	NA	NA	NA	NA	NA	NA	NA	NA	NA	NA	NA	NA	NA	NA	NA	NA	NA	NA	NA	NA
250	WOSCC	ALI, MA; CROUZY, R	ACTION SPECTRUM AND QUANTAL THRESHOLDS OF RETINOMOTOR RESPONSES IN BROOK TROUT SALVELINUS FONTINALIS (MITCHILL)	ZEITSCHRIFT FUR VERGLEICHENDE PHYSIOLOGIE	59	1	86	&	10.1007/BF00298813	1968	No abstract	WOS:A1968B177800006	No	No	NA	NA	Yes	NA	Yes	NA	2021-02-12	ML	No (included but no abstract)	No	NA	NA	NA	NA	NA	NA	NA	NA	NA	NA	NA	NA	NA	NA	NA	NA	NA	NA	NA	NA	NA	NA	NA	NA	NA
251	WOSCC	Groepel, Peter; Baumeister, Roy F.; Beckmann, Juergen	Action Versus State Orientation and Self-Control Performance After Depletion	PERSONALITY AND SOCIAL PSYCHOLOGY BULLETIN	40	4	476	487	10.1177/0146167213516636	2014	Three studies investigated the role of action versus state orientation in how people deal with depletion of self-control resources. Action-oriented persons were expected to continue allocating resources and hence to perform better than state-oriented persons who were expected to conserve strength. Consistent with this, action-oriented persons performed better on the d2 test of attention than stat…	WOS:000333007200005	No	Kappa 2	No	X	Yes	NA	No	X	2021-02-05	RS & ML	No (excluded at title screening)	No	NA	NA	NA	NA	NA	NA	NA	NA	NA	NA	NA	NA	NA	NA	NA	NA	NA	NA	NA	NA	NA	NA	NA	NA	NA
252	WOSCC	SAVOLAINEN, K; MATTILA, MJ; MATTILA, ME	ACTIONS AND INTERACTIONS OF CINNARIZINE AND PHENYLPROPANOLAMINE ON HUMAN PSYCHOMOTOR PERFORMANCE	CURRENT THERAPEUTIC RESEARCH-CLINICAL AND EXPERIMENTAL	52	1	160	168	10.1016/S0011-393X(05)80448-5	1992	This placebo-controlled, double-blind, crossover study was conducted to evaluate the actions and interactions of cinnarizine and a centrally acting sympathomimetic agent on human psychomotor performance. Twelve healthy men received single doses of 10 mg of cinnarizine (C), 50 mg of phenylpropanolamine (P50), the combinations of 10 mg of cinnarizine with 25 mg (CP25) or 50 mg (CP50) of phenylpropa…	WOS:A1992JD84900020	No	Kappa 1	No	X	No	Humans	No	Humans	2021-02-02	RS & ML	No (excluded at title screening)	No	NA	NA	NA	NA	NA	NA	NA	NA	NA	NA	NA	NA	NA	NA	NA	NA	NA	NA	NA	NA	NA	NA	NA	NA	NA
253	WOSCC	PALVA, ES; LINNOILA, M; ROUTLEDGE, P; SEPPALA, T	ACTIONS AND INTERACTIONS OF DIAZEPAM AND ALCOHOL ON PSYCHOMOTOR-SKILLS IN YOUNG AND MIDDLE-AGED SUBJECTS	ACTA PHARMACOLOGICA ET TOXICOLOGICA	50	5	363	369	Unknown	1982	No abstract	WOS:A1982NU84300007	No	No	NA	NA	No	Humans	No	Humans	2021-02-12	ML	No (excluded at title screening)	No	NA	NA	NA	NA	NA	NA	NA	NA	NA	NA	NA	NA	NA	NA	NA	NA	NA	NA	NA	NA	NA	NA	NA	NA	NA
254	WOSCC	KUITUNEN, T; MATTILA, MJ; SEPPALA, T	ACTIONS AND INTERACTIONS OF HYPNOTICS ON HUMAN-PERFORMANCE - SINGLE DOSES OF ZOPICLONE, TRIAZOLAM AND ALCOHOL	INTERNATIONAL CLINICAL PSYCHOPHARMACOLOGY	5	Unknown	115	130	Unknown	1990	No abstract	WOS:A1990DQ39700014	No	No	NA	NA	No	Humans	No	Humans	2021-02-12	ML	No (excluded at title screening)	No	NA	NA	NA	NA	NA	NA	NA	NA	NA	NA	NA	NA	NA	NA	NA	NA	NA	NA	NA	NA	NA	NA	NA	NA	NA
255	WOSCC	NUOTTO, E; SAARIALHOKERE, U	ACTIONS AND INTERACTIONS OF INDOMETHACIN AND DIAZEPAM ON PERFORMANCE IN HEALTHY-VOLUNTEERS	PHARMACOLOGY & TOXICOLOGY	62	5	293	297	10.1111/j.1600-0773.1988.tb01890.x	1988	No abstract	WOS:A1988N836700010	No	No	NA	NA	No	Humans	No	Humans	2021-02-12	ML	No (excluded at title screening)	No	NA	NA	NA	NA	NA	NA	NA	NA	NA	NA	NA	NA	NA	NA	NA	NA	NA	NA	NA	NA	NA	NA	NA	NA	NA
256	WOSCC	MATTILA, M; MATTILA, MJ; VRIJMOEDDEVRIES, M; KUITUNEN, T	ACTIONS AND INTERACTIONS OF PSYCHOTROPIC-DRUGS ON HUMAN-PERFORMANCE AND MOOD - SINGLE DOSES OF ORG-3770, AMITRIPTYLINE, AND DIAZEPAM	PHARMACOLOGY & TOXICOLOGY	65	2	81	88	10.1111/j.1600-0773.1989.tb01132.x	1989	No abstract	WOS:A1989AL57300001	No	No	NA	NA	No	Humans	No	Humans	2021-02-12	ML	No (excluded at title screening)	No	NA	NA	NA	NA	NA	NA	NA	NA	NA	NA	NA	NA	NA	NA	NA	NA	NA	NA	NA	NA	NA	NA	NA	NA	NA
257	WOSCC	MATTILA, MJ; PALVA, E; SEPPALA, T; OSTROVSKAYA, RU	ACTIONS AND INTERACTIONS WITH ALCOHOL OF DRUGS ON PSYCHOMOTOR-SKILLS - COMPARISON OF DIAZEPAM AND GAMMA-HYDROXYBUTYRIC ACID	ARCHIVES INTERNATIONALES DE PHARMACODYNAMIE ET DE THERAPIE	234	2	236	246	Unknown	1978	No abstract	WOS:A1978FT03500007	No	No	NA	NA	Yes	NA	Yes	NA	2021-02-12	ML	No (included but no abstract)	No	NA	NA	NA	NA	NA	NA	NA	NA	NA	NA	NA	NA	NA	NA	NA	NA	NA	NA	NA	NA	NA	NA	NA	NA	NA
258	WOSCC	HARRER, S; LITSCHAUER, B; WUNDSCH, L	ACTIVATION INDUCED CHANGES IN VISUAL FUNCTIONS	WIENER KLINISCHE WOCHENSCHRIFT	100	9	295	302	Unknown	1988	No abstract	WOS:A1988N292600004	No	Kappa 1	Yes	NA	Yes	NA	Yes	NA	2021-02-02	RS & ML	No (included but no abstract)	No	NA	NA	NA	NA	NA	NA	NA	NA	NA	NA	NA	NA	NA	NA	NA	NA	NA	NA	NA	NA	NA	NA	NA	NA	NA
259	WOSCC	Luft, WA; Iuvone, PM; Stell, WK	Activation of dopaminergic amacrine cells and release of dopamine in response to visual stimulus.	INVESTIGATIVE OPHTHALMOLOGY & VISUAL SCIENCE	42	4	S674	S674	Unknown	2001	No abstract	WOS:000168392103591	No	No	NA	NA	Yes	NA	Yes	NA	2021-02-12	ML	No (included but no abstract)	No	NA	NA	NA	NA	NA	NA	NA	NA	NA	NA	NA	NA	NA	NA	NA	NA	NA	NA	NA	NA	NA	NA	NA	NA	NA
260	WOSCC	GANDEVIA, SC; MCKENZIE, DK	ACTIVATION OF HUMAN MUSCLES AT SHORT MUSCLE LENGTHS DURING MAXIMAL STATIC EFFORTS	JOURNAL OF PHYSIOLOGY-LONDON	407	Unknown	599	613	10.1113/jphysiol.1988.sp017434	1988	No abstract	WOS:A1988R564600035	No	No	NA	NA	No	X	No	X	2021-02-12	ML	No (excluded at title screening)	No	NA	NA	NA	NA	NA	NA	NA	NA	NA	NA	NA	NA	NA	NA	NA	NA	NA	NA	NA	NA	NA	NA	NA	NA	NA
261	WOSCC	Montoliu, Carmina; Piedrafita, Blanca; Serra, Miguel A.; del Olmo, Juan A.; Ferrandez, Antonio; Rodrigo, Jose M.; Felipo, Vicente	Activation of soluble guanylate cyclase by nitric oxide in lymphocytes correlates with minimal hepatic encephalopathy in cirrhotic patients	JOURNAL OF MOLECULAR MEDICINE-JMM	85	3	233	241	10.1007/s00109-006-0149-y	2007	Patients with liver cirrhosis with normal neurological and mental status examination may present minimal forms of hepatic encephalopathy, showing intellectual function impairment that cannot be detected through general clinical examination but can be unveiled using specific neuropsychological or neurophysiological examination. Evaluation of minimal hepatic encephalopathy (MHE) in cirrhotic patien…	WOS:000244300000004	No	No	NA	NA	No	Humans	No	Humans	2021-02-12	ML	No (excluded at title screening)	No	NA	NA	NA	NA	NA	NA	NA	NA	NA	NA	NA	NA	NA	NA	NA	NA	NA	NA	NA	NA	NA	NA	NA	NA	NA
262	WOSCC	Sada, Y	Active mental rest (oral reading): Effect on perceptual-motor learning	JAPANESE JOURNAL OF EDUCATIONAL PSYCHOLOGY	48	2	138	144	10.5926/jjep1953.48.2_138	2000	The present study investigated an effect active mental rest on perceptual-motor learning in adults (8 men, 28 women, divided into 3 groups of 12 each). The experiment compared the effectiveness of 3 techniques in promoting recovery during 1-minute rest periods between 10 periods of rotary pursuit practice done with the right hand. The 3 techniques were : (1) active rest (muscular) : tapping with …	WOS:000088583300004	No	No	NA	NA	No	X	No	X	2021-02-12	ML	No (excluded at title screening)	No	NA	NA	NA	NA	NA	NA	NA	NA	NA	NA	NA	NA	NA	NA	NA	NA	NA	NA	NA	NA	NA	NA	NA	NA	NA
263	WOSCC	HINDMARCH, I	ACTIVITY OF GINKGO BILOBA EXTRACT ON SHORT-TERM-MEMORY	PRESSE MEDICALE	15	31	1592	1594	Unknown	1986	No abstract	WOS:A1986E343400036	No	No	NA	NA	No	X	No	X	2021-02-12	ML	No (excluded at title screening)	No	NA	NA	NA	NA	NA	NA	NA	NA	NA	NA	NA	NA	NA	NA	NA	NA	NA	NA	NA	NA	NA	NA	NA	NA	NA
264	WOSCC	Arpesella, G; Mikus, PM; Lombardi, P; Pierangeli, A; Giannoni, A; Zampieri, S; Catani, C; Carraro, U	Activity-rest regimen of Latissimus Dorsi stimulation for cardiomyoplasty: Anatomy, isomyosins and sustained power of sheep LD up to one year	BASIC AND APPLIED MYOLOGY	7	1	45	53	Unknown	1997	A prudent explanation of the clinical effect of dynamic cardiomyoplasty is that a minimal systolic assistance enhances the chronic elastic girdle effect of the transposed Latissimus Dorsi (LD). Slowness of the contraction-relaxation cycle and reduced power output of a fully conditioned LD limit its systolic support. Steady partial transformation of ED could increase power output by taking advanta…	WOS:A1997WT44900008	No	No	NA	NA	No	X	No	X	2021-02-12	ML	No (excluded at title screening)	No	NA	NA	NA	NA	NA	NA	NA	NA	NA	NA	NA	NA	NA	NA	NA	NA	NA	NA	NA	NA	NA	NA	NA	NA	NA
265	WOSCC	Arpesella, G; Carraro, U; Mikus, PM; Dozza, F; Lombardi, P; Marinelli, G; Zampieri, S; El Messlemani, AH; Rossini, K; Pierangeli, A	Activity-rest stimulation of latissimus dorsi for cardiomyoplasty: 1-year results in sheep	ANNALS OF THORACIC SURGERY	66	6	1983	1990	10.1016/S0003-4975(98)00906-0	1998	Background. In dynamic cardiomyoplasty electrostimulation achieves full transformation of the latissimus dorsi (LD); therefore, its slowness limits the systolic support. Daily activity-rest could maintain partial transformation of the LD.Methods. Sheep LD were burst-stimulated either 10 or 24 hours/day. Before and 2, 4, 6, and 12 months after stimulation, LD power output, fatigue resistance, and …	WOS:000078294900032	No	No	NA	NA	No	X	No	X	2021-02-12	ML	No (excluded at title screening)	No	NA	NA	NA	NA	NA	NA	NA	NA	NA	NA	NA	NA	NA	NA	NA	NA	NA	NA	NA	NA	NA	NA	NA	NA	NA
266	WOSCC	Rigatelli, G; Carraro, U; Barbiero, M; Zanchetta, M; Dimopoulos, K; Cobelli, F; Riccardi, R; Rigatelli, G	Activity-rest stimulation protocol improves cardiac assistance in dynamic cardiomyoplasty	EUROPEAN JOURNAL OF CARDIO-THORACIC SURGERY	21	3	478	482	10.1016/S1010-7940(01)01152-6	2002	Objective: No data have ever been published regarding cardiac as si stance in demand dynamic cardiomyoplasty (DDCMP). We tested the efficacy of the Doppler flow wire in measuring beat-to-beat aortic flow velocity and evaluating cardiac assistance in demand cardiomyoplasty patients. Methods: The technique,vas tested in seven patients (M/F = 6/1 age = 57.1 +/- 6.2 years: atrial fibrillation/sinus r…	WOS:000174996400018	No	No	NA	NA	No	X	No	X	2021-02-12	ML	No (excluded at title screening)	No	NA	NA	NA	NA	NA	NA	NA	NA	NA	NA	NA	NA	NA	NA	NA	NA	NA	NA	NA	NA	NA	NA	NA	NA	NA
267	WOSCC	Song Jian-jun	Acupuncture at "four gates" points for insomnia in 53 free combat athletes	WORLD JOURNAL OF ACUPUNCTURE-MOXIBUSTION	25	3	67	70	10.1016/S1003-5257(15)30068-4	2015	Objective To observe the clinical efficacy of acupuncture at "fourgates"(LI 4) and Taichong (LR 3) on sport insomnia. Methods Fifty three free combat athletes with insomnia were treated with acupuncture at " four gates" (L1 4 and LR 3). The treatment was given once daily, 5 days were one course. Flicker fusion frequency and clinical efficacy were evaluated after two courses. Results Flicker fusio…	WOS:000395645300016	No	No	NA	NA	No	X	No	X	2021-02-12	ML	No (excluded at title screening)	No	NA	NA	NA	NA	NA	NA	NA	NA	NA	NA	NA	NA	NA	NA	NA	NA	NA	NA	NA	NA	NA	NA	NA	NA	NA
268	WOSCC	MATTILA, MJ; MATTILA, M; KONNO, K	ACUTE AND SUBACUTE ACTIONS ON HUMAN-PERFORMANCE AND INTERACTIONS WITH DIAZEPAM OF TEMELASTINE (SK-AND-F93944) AND DIPHENHYDRAMINE	EUROPEAN JOURNAL OF CLINICAL PHARMACOLOGY	31	3	291	298	10.1007/BF00981126	1986	No abstract	WOS:A1986E948400007	No	No	NA	NA	No	X	No	X	2021-02-12	ML	No (excluded at title screening)	No	NA	NA	NA	NA	NA	NA	NA	NA	NA	NA	NA	NA	NA	NA	NA	NA	NA	NA	NA	NA	NA	NA	NA	NA	NA
269	WOSCC	MATTILA, M	ACUTE AND SUBACUTE EFFECTS OF DIAZEPAM ON HUMAN-PERFORMANCE - COMPARISON OF PLAIN TABLET AND CONTROLLED RELEASE CAPSULE	PHARMACOLOGY & TOXICOLOGY	63	5	369	374	10.1111/j.1600-0773.1988.tb00970.x	1988	No abstract	WOS:A1988R276400012	No	No	NA	NA	No	X	No	X	2021-02-12	ML	No (excluded at title screening)	No	NA	NA	NA	NA	NA	NA	NA	NA	NA	NA	NA	NA	NA	NA	NA	NA	NA	NA	NA	NA	NA	NA	NA	NA	NA
270	WOSCC	PALVA, ES; LINNOILA, M; SAARIO, I; MATTILA, MJ	ACUTE AND SUB-ACUTE EFFECTS OF DIAZEPAM ON PSYCHOMOTOR-SKILLS - INTERACTION WITH ALCOHOL	ACTA PHARMACOLOGICA ET TOXICOLOGICA	45	4	257	264	Unknown	1979	No abstract	WOS:A1979HR93100002	No	Kappa 2	No	X	No	E	No	X	2021-02-05	RS & ML	No (excluded at title screening)	No	NA	NA	NA	NA	NA	NA	NA	NA	NA	NA	NA	NA	NA	NA	NA	NA	NA	NA	NA	NA	NA	NA	NA	NA	NA
271	BA	STOMBERG C; MATTILA M J	ACUTE AND SUBACUTE EFFECTS ON PSYCHOMOTOR PERFORMANCE OF FEMOXETINE ALONE AND WITH ALCOHOL	European Journal of Clinical Pharmacology	28	6	641	648	10.1007/BF00607908	1985	The effects on human psychomotor performance of femoxetine (FEMO), a 5-hydroxytryptamine-selective antidepressant, alone and in combination with alcohol (EtOH) were compared with those of amitriptyline (AMI) and placebo in a controlled double-blind crossover trial in 11 student volunteers. Objective measurements (body sway, choice reaction, flicker fusion, tracking, nystagmus, digit symbol substi…	BIOABS:BACD198681009603	No	No	NA	NA	No	Humans	No	Humans	2021-02-12	ML	No (excluded at title screening)	No	NA	NA	NA	NA	NA	NA	NA	NA	NA	NA	NA	NA	NA	NA	NA	NA	NA	NA	NA	NA	NA	NA	NA	NA	NA
272	WOSCC	STROMBERG, C; MATTILA, MJ	ACUTE AND SUBACUTE EFFECTS ON PSYCHOMOTOR PERFORMANCE OF FEMOXETINE ALONE AND WITH ALCOHOL	EUROPEAN JOURNAL OF CLINICAL PHARMACOLOGY	28	6	641	647	10.1007/BF00607908	1985	No abstract	WOS:A1985APQ4600006	Yes:Before-Screening	No	NA	NA	NA	NA	NA	NA	NA	NA	No (duplicate before screening)	No	NA	NA	NA	NA	NA	NA	NA	NA	NA	NA	NA	NA	NA	NA	NA	NA	NA	NA	NA	NA	NA	NA	NA	NA	NA
273	WOSCC	MATTILA, MJ; KOSKI, J; STROMBERG, C	ACUTE AND SUBCHRONIC EFFECTS OF ORG-2305 AND DIAZEPAM ON PSYCHOMOTOR PERFORMANCE IN MAN	BRITISH JOURNAL OF CLINICAL PHARMACOLOGY	23	2	219	227	10.1111/j.1365-2125.1987.tb03033.x	1987	No abstract	WOS:A1987F987100014	No	No	NA	NA	No	X	No	X	2021-02-12	ML	No (excluded at title screening)	No	NA	NA	NA	NA	NA	NA	NA	NA	NA	NA	NA	NA	NA	NA	NA	NA	NA	NA	NA	NA	NA	NA	NA	NA	NA
274	WOSCC	WINNEKE, G	ACUTE BEHAVIORAL-EFFECTS OF EXPOSURE TO SOME ORGANIC-SOLVENTS - PSYCHOPHYSIOLOGICAL ASPECTS	ACTA NEUROLOGICA SCANDINAVICA	66	Unknown	117	129	Unknown	1982	No abstract	WOS:A1982PW88100011	No	No	NA	NA	Yes	NA	Yes	NA	2021-02-12	ML	No (included but no abstract)	No	NA	NA	NA	NA	NA	NA	NA	NA	NA	NA	NA	NA	NA	NA	NA	NA	NA	NA	NA	NA	NA	NA	NA	NA	NA
275	WOSCC	STROMBERG, C; MATTILA, MJ	ACUTE COMPARISON OF CLOVOXAMINE AND MIANSERIN, ALONE AND IN COMBINATION WITH ETHANOL, ON HUMAN PSYCHOMOTOR PERFORMANCE	PHARMACOLOGY & TOXICOLOGY	60	5	374	379	10.1111/j.1600-0773.1987.tb01530.x	1987	No abstract	WOS:A1987J098400013	No	No	NA	NA	No	Humans	No	Humans	2021-02-12	ML	No (excluded at title screening)	No	NA	NA	NA	NA	NA	NA	NA	NA	NA	NA	NA	NA	NA	NA	NA	NA	NA	NA	NA	NA	NA	NA	NA	NA	NA
276	WOSCC	PATAT, A; KLEIN, MJ; HUCHER, M; GRANIER, J	ACUTE EFFECTS OF AMITRIPTYLINE ON HUMAN-PERFORMANCE AND INTERACTIONS WITH DIAZEPAM	EUROPEAN JOURNAL OF CLINICAL PHARMACOLOGY	35	6	585	592	10.1007/BF00637593	1988	No abstract	WOS:A1988R355900003	No	No	NA	NA	No	Humans	No	Humans	2021-02-12	ML	No (excluded at title screening)	No	NA	NA	NA	NA	NA	NA	NA	NA	NA	NA	NA	NA	NA	NA	NA	NA	NA	NA	NA	NA	NA	NA	NA	NA	NA
277	WOSCC	IDESTROM, CM; SCHALLING, D; SJOQVIST, F; CARLQUIST, U	ACUTE EFFECTS OF DIPHENYLHYDANTOIN IN RELATION TO PLASMA LEVELS - BEHAVIORAL AND PSYCHOPHYSIOLOGICAL STUDIES	PSYCHOLOGICAL MEDICINE	2	2	111	+	10.1017/S0033291700040599	1972	No abstract	WOS:A1972M544600003	No	No	NA	NA	Yes	NA	Yes	NA	2021-02-12	ML	No (included but no abstract)	No	NA	NA	NA	NA	NA	NA	NA	NA	NA	NA	NA	NA	NA	NA	NA	NA	NA	NA	NA	NA	NA	NA	NA	NA	NA
278	WOSCC	BHATTACHARYA, SK; TRIPATHI, SR; PRADHAN, CK; KASHYAP, SK	ACUTE EFFECTS OF HEAT ON NEUROPSYCHOLOGICAL CHANGES AND PHYSIOLOGICAL-RESPONSES UNDER NOISE CONDITION	INDIAN JOURNAL OF EXPERIMENTAL BIOLOGY	28	9	849	857	Unknown	1990	No abstract	WOS:A1990DX43700011	No	No	NA	NA	Yes	NA	Yes	NA	2021-02-12	ML	No (included but no abstract)	No	NA	NA	NA	NA	NA	NA	NA	NA	NA	NA	NA	NA	NA	NA	NA	NA	NA	NA	NA	NA	NA	NA	NA	NA	NA
279	WOSCC	STROMBERG, C; SEPPALA, T; MATTILA, MJ	ACUTE EFFECTS OF MAPROTILINE, DOXEPIN AND ZIMELDINE WITH ALCOHOL IN HEALTHY-VOLUNTEERS	ARCHIVES INTERNATIONALES DE PHARMACODYNAMIE ET DE THERAPIE	291	Unknown	217	228	Unknown	1988	No abstract	WOS:A1988M500000019	No	No	NA	NA	No	X	No	X	2021-02-12	ML	No (excluded at title screening)	No	NA	NA	NA	NA	NA	NA	NA	NA	NA	NA	NA	NA	NA	NA	NA	NA	NA	NA	NA	NA	NA	NA	NA	NA	NA
280	WOSCC	MOLANDER, L; DUVHOK, C	ACUTE EFFECTS OF OXAZEPAM, DIAZEPAM AND METHYLPERONE, ALONE AND IN COMBINATION WITH ALCOHOL ON SEDATION, COORDINATION AND MOOD	ACTA PHARMACOLOGICA ET TOXICOLOGICA	38	2	145	160	Unknown	1976	No abstract	WOS:A1976BC01400007	No	No	NA	NA	No	X	No	X	2021-02-12	ML	No (excluded at title screening)	No	NA	NA	NA	NA	NA	NA	NA	NA	NA	NA	NA	NA	NA	NA	NA	NA	NA	NA	NA	NA	NA	NA	NA	NA	NA
281	WOSCC	WILSON, DK; KAPLAN, RM; TIMMS, RM; DAWSON, A	ACUTE EFFECTS OF OXYGEN TREATMENT UPON INFORMATION-PROCESSING IN HYPOXEMIC COPD PATIENTS	CHEST	88	2	239	243	10.1378/chest.88.2.239	1985	No abstract	WOS:A1985ANH7400020	No	No	NA	NA	No	X	No	X	2021-02-12	ML	No (excluded at title screening)	No	NA	NA	NA	NA	NA	NA	NA	NA	NA	NA	NA	NA	NA	NA	NA	NA	NA	NA	NA	NA	NA	NA	NA	NA	NA
282	WOSCC	MATTILA, MJ; SAARIALHOKERE, U; MATTILA, M	ACUTE EFFECTS OF SERTRALINE, AMITRIPTYLINE, AND PLACEBO ON THE PSYCHOMOTOR PERFORMANCE OF HEALTHY-SUBJECTS OVER 50 YEARS OF AGE	JOURNAL OF CLINICAL PSYCHIATRY	49	Unknown	52	58	Unknown	1988	No abstract	WOS:A1988R442000010	No	No	NA	NA	No	X	No	X	2021-02-12	ML	No (excluded at title screening)	No	NA	NA	NA	NA	NA	NA	NA	NA	NA	NA	NA	NA	NA	NA	NA	NA	NA	NA	NA	NA	NA	NA	NA	NA	NA
283	WOSCC	LILJEQUIST, R; MATTILA, MJ	ACUTE EFFECTS OF TEMAZEPAM AND NITRAZEPAM ON PSYCHOMOTOR-SKILLS AND MEMORY	ACTA PHARMACOLOGICA ET TOXICOLOGICA	44	5	364	369	Unknown	1979	No abstract	WOS:A1979HC09700010	No	No	NA	NA	Yes	NA	Yes	NA	2021-02-12	ML	No (included but no abstract)	No	NA	NA	NA	NA	NA	NA	NA	NA	NA	NA	NA	NA	NA	NA	NA	NA	NA	NA	NA	NA	NA	NA	NA	NA	NA
284	WOSCC	Ito, Wakako; Kanbayashi, Takashi; Shimizu, Kazumi; Ito, Sachiko U.; Wakasa, Masahiko; Inoue, Yuichi; Shimizu, Tetsuo; Nishino, Seiji	Acute effects of zaleplon on daytime functions on the following day: psychomotor and physical performances, arousal levels and mood	GAZZETTA MEDICA ITALIANA ARCHIVIO PER LE SCIENZE MEDICHE	176	5	257	264	10.23736/S0393-3660.16.03353-2	2017	BACKGROUND: Sleep problems are commonly experienced by athletes. Although taking hypnotics is one of the treatments for insomnia, a major problem with use of these drugs is the residual effects. The aim of this study was to assess residual effects of zaleplon on psychomotor functions, physical performances, mood and subjective sleep evaluations.METHODS: Single oral doses of zaleplon (10 mg) or pl…	WOS:000400412600004	No	No	NA	NA	No	X	No	X	2021-02-12	ML	No (excluded at title screening)	No	NA	NA	NA	NA	NA	NA	NA	NA	NA	NA	NA	NA	NA	NA	NA	NA	NA	NA	NA	NA	NA	NA	NA	NA	NA
285	WOSCC	Ito, Sachiko-Uemura; Kanbayashi, Takashi; Takemura, Takaubu; Kondo, Hideaki; Inomata, Shoko; Szilagyi, Gyongyi; Shimizu, Tetsuo; Nishino, Seiji	Acute effects of zolpidem on daytime alertness, psychomotor and physical performance	NEUROSCIENCE RESEARCH	59	3	309	313	10.1016/j.neures.2007.07.009	2007	In a double-blind cross-over study, seven athletes received zolpidem (10 mg) or placebo in two sessions over two nights. Residual effects on subsequent daytime functions were evaluated objectively by measuring psychomotor and physical performance using a combined test of finger dexterity, a simple discriminatory reaction test, critical flicker fusion test (CFF), vertical jump, and 50-m sprint, as…	WOS:000251023500010	No	No	NA	NA	Yes	NA	Yes	NA	2021-02-12	ML	Yes	Kappa3	No	Humans	No	Humans	NA	No	Humans	2021-02-23	RS & ML	NA	NA	NA	NA	NA	NA	NA	NA	NA	NA	NA	NA	NA	NA	NA	NA
286	WOSCC	SHORT, TG; GALLETLY, DC	ACUTE TOLERANCE FROM BENZODIAZEPINE NIGHT SEDATION	ANAESTHESIA	46	11	929	931	10.1111/j.1365-2044.1991.tb09849.x	1991	No abstract	WOS:A1991GM77700008	No	No	NA	NA	Yes	NA	Yes	NA	2021-02-12	ML	No (included but no abstract)	No	NA	NA	NA	NA	NA	NA	NA	NA	NA	NA	NA	NA	NA	NA	NA	NA	NA	NA	NA	NA	NA	NA	NA	NA	NA
287	WOSCC	BURN, JM; PARSONS, OA	ADAPTATION EFFECTS IN CENTRAL BINOCULAR FLICKER DISCRIMINATION OF BRAIN-DAMAGED SUBJECTS	PERCEPTUAL AND MOTOR SKILLS	25	2	457	&	10.2466/pms.1967.25.2.457	1967	No abstract	WOS:A1967A360100015	No	No	NA	NA	No	Humans	No	Humans	2021-02-12	ML	No (excluded at title screening)	No	NA	NA	NA	NA	NA	NA	NA	NA	NA	NA	NA	NA	NA	NA	NA	NA	NA	NA	NA	NA	NA	NA	NA	NA	NA
288	WOSCC	Shady, S; MacLeod, DIA; Fisher, HS	Adaptation from invisible flicker	PROCEEDINGS OF THE NATIONAL ACADEMY OF SCIENCES OF THE UNITED STATES OF AMERICA	101	14	5170	5173	10.1073/pnas.0303452101	2004	Human ability to resolve temporal variation, or flicker, in the luminance (brightness) or chromaticity (color) of an image declines with increasing frequency and is limited, within the central visual field, to a critical flicker frequency of approximate to50 and 25 Hz, respectively. Much remains unknown about the neural filtering that underlies this frequency-dependent attenuation of flicker sens…	WOS:000220761200080	No	No	NA	NA	Yes	NA	Yes	NA	2021-02-12	ML	Yes	No	NA	NA	No	Humans	NA	No	Humans	2021-03-11	ML	No (excluded at abstract screening)	NA	NA	NA	NA	NA	NA	NA	NA	NA	NA	NA	NA	NA	NA	NA
289	WOSCC	Malone, JC; Armento, MEA; Nemeth, RM; Billington, EJ; Carpenter, CN; Andrews, KB	Adaptation level effects in discrimination of flicker frequency	BEHAVIOURAL PROCESSES	65	1	95	109	10.1016/j.beproc.2003.08.001	2004	Pigeons accustomed to food reinforcement for responding in the presence of a 25-Hz flickering light were exposed to several sets of flicker-frequency stimuli arranged as increasing and decreasing series. In the first experiment, food was occasionally delivered for key pecks during 30-s periods of 25-Hz flicker appearing at the beginning, midway, and at the end of an ascending and descending serie…	WOS:000188861400011	No	No	NA	NA	Yes	NA	Yes	NA	2021-02-12	ML	Yes	No	NA	NA	Yes	NA	NA	Yes	NA	2021-03-11	ML	Yes	Yes	No	NA	NA	NA	NA	NA	NA	NA	Yes	English	Yes	NA	Study	Yes
290	WOSCC	COLETTA, NJ; ADAMS, AJ	ADAPTATION OF A COLOR-OPPONENT MECHANISM INCREASES PARAFOVEAL SENSITIVITY TO LUMINANCE FLICKER	VISION RESEARCH	26	8	1241	1248	10.1016/0042-6989(86)90104-5	1986	No abstract	WOS:A1986D940800007	No	No	NA	NA	Yes	NA	Yes	NA	2021-02-12	ML	No (included but no abstract)	No	NA	NA	NA	NA	NA	NA	NA	NA	NA	NA	NA	NA	NA	NA	NA	NA	NA	NA	NA	NA	NA	NA	NA	NA	NA
291	WOSCC	Purkiss, TJ; DeMarco, PJ	Adaptation of spatiotemporal mechanisms by increment and decrement stimuli	JOURNAL OF THE OPTICAL SOCIETY OF AMERICA A-OPTICS IMAGE SCIENCE AND VISION	19	8	1475	1483	10.1364/JOSAA.19.001475	2002	Sawtooth modulation has been used in the past to examine visual sensitivity to luminance increments and decrements. The threshold elevation caused by adaptation depends on the spatial profile of the stimulus field and the polarities of the adaptation and test stimuli. We hypothesized that the adaptation effects reflect a change in the sensitivity of the spatictemporal channels that detect the sti…	WOS:000177021500002	No	No	NA	NA	Yes	NA	Yes	NA	2021-02-12	ML	Yes	No	NA	NA	Yes	Humans?	NA	Yes	Humans?	2021-03-11	ML	Yes	Yes	No	NA	NA	NA	NA	NA	NA	NA	Yes	English	No	Humans	NA	No
292	WOSCC	ANSTIS, S; GIASCHI, D; COGAN, AI	ADAPTATION TO APPARENT MOTION	VISION RESEARCH	25	8	1051	1062	10.1016/0042-6989(85)90093-8	1985	No abstract	WOS:A1985AQM7800004	No	No	NA	NA	Yes	NA	Yes	NA	2021-02-12	ML	No (included but no abstract)	No	NA	NA	NA	NA	NA	NA	NA	NA	NA	NA	NA	NA	NA	NA	NA	NA	NA	NA	NA	NA	NA	NA	NA	NA	NA
293	WOSCC	LAVERGNE, G	ADAPTATION TO DARKNESS AND CRITICAL FREQUENCY OF FUSION IN AMBLYOPIC EYE	DOCUMENTA OPHTHALMOLOGICA	23	Unknown	210	+	10.1007/BF02550749	1967	No abstract	WOS:A1967A512900015	No	No	NA	NA	No	Humans	No	Humans	2021-02-12	ML	No (excluded at title screening)	No	NA	NA	NA	NA	NA	NA	NA	NA	NA	NA	NA	NA	NA	NA	NA	NA	NA	NA	NA	NA	NA	NA	NA	NA	NA
294	WOSCC	Anstis, S	Adaptation to peripheral flicker	VISION RESEARCH	36	21	3479	3485	10.1016/0042-6989(96)00016-8	1996	With strict fixation, a flickering disk presented in the peripheral retina rapidly appeared to lose contrast and stop Bickering, owing to adaptation, Subjects measured this adaptation by continually adjusting the flicker amplitude of a peripherally viewed disk to hold it just at threshold, Results: (1) The contrast threshold for flicker increased logarithmically over time, (2) The slope of the te…	WOS:A1996VR74600011	No	No	NA	NA	Yes	NA	Yes	NA	2021-02-12	ML	Yes	No	NA	NA	Yes	Humans?	NA	Yes	Humans?	2021-03-11	ML	Yes	Yes	No	NA	NA	NA	NA	NA	NA	NA	Yes	English	No	Humans	NA	No
295	WOSCC	HARRIS, JP; CALVERT, JE; SNELGAR, RS	ADAPTATION TO PERIPHERAL FLICKER - RELATIONSHIP TO CONTRAST DETECTION THRESHOLDS	VISION RESEARCH	30	3	381	386	10.1016/0042-6989(90)90080-5	1990	No abstract	WOS:A1990CU09700005	No	No	NA	NA	Yes	NA	Yes	NA	2021-02-12	ML	No (included but no abstract)	No	NA	NA	NA	NA	NA	NA	NA	NA	NA	NA	NA	NA	NA	NA	NA	NA	NA	NA	NA	NA	NA	NA	NA	NA	NA
296	BA	OTA I; SHIROYAMA N; HORIGUCHI M; MIYAKE Y	ADAPTATIONAL CHANGES IN HUMAN CONE FLICKER ELECTRORETINOGRAM	Nippon Ganka Gakkai Zasshi	92	3	549	556	Unknown	1988	Deteriorated cone electroretinogram (ERG) can be recorded when an adaptation light is first presented to an eye which has been fully dark adapted. During light adaptation, cone ERG shows an increase in amplitude (increase phenomenon). The mechanism of this increase phenomenon is still obscure. We analyzed increase phenomenon statistically in 30 normal subjects changing the stimulus intensities. A…	BIOABS:BACD198886075524	No	No	NA	NA	No	Humans	No	Humans	2021-02-12	ML	No (excluded at title screening)	No	NA	NA	NA	NA	NA	NA	NA	NA	NA	NA	NA	NA	NA	NA	NA	NA	NA	NA	NA	NA	NA	NA	NA	NA	NA
297	WOSCC	ARMINGTON, JC	ADAPTATIONAL CHANGES IN THE HUMAN ELECTRORETINOGRAM AND OCCIPITAL RESPONSE	VISION RESEARCH	4	44259	179	192	10.1016/0042-6989(64)90001-X	1964	No abstract	WOS:A1964WZ49200001	No	No	NA	NA	No	Humans	No	Humans	2021-02-12	ML	No (excluded at title screening)	No	NA	NA	NA	NA	NA	NA	NA	NA	NA	NA	NA	NA	NA	NA	NA	NA	NA	NA	NA	NA	NA	NA	NA	NA	NA
298	WOSCC	STROMEYER, CF; LEE, J	ADAPTATIONAL EFFECTS OF SHORT-WAVE CONE SIGNALS ON RED-GREEN CHROMATIC DETECTION	VISION RESEARCH	28	8	931	940	10.1016/0042-6989(88)90102-2	1988	No abstract	WOS:A1988P379700008	No	No	NA	NA	Yes	NA	Yes	NA	2021-02-12	ML	No (included but no abstract)	No	NA	NA	NA	NA	NA	NA	NA	NA	NA	NA	NA	NA	NA	NA	NA	NA	NA	NA	NA	NA	NA	NA	NA	NA	NA
299	WOSCC	AMORES, A; GILES, V; THODE, G; ALVAREZ, MC	ADAPTATIVE CHARACTER OF A ROBERTSONIAN FUSION IN CHROMOSOMES OF THE FISH GOBIUS-PAGANELLUS (PISCES, PERCIFORMES)	HEREDITY	65	Unknown	151	155	10.1038/hdy.1990.82	1990	No abstract	WOS:A1990EF28300002	No	No	NA	NA	No	X	No	X	2021-02-12	ML	No (excluded at title screening)	No	NA	NA	NA	NA	NA	NA	NA	NA	NA	NA	NA	NA	NA	NA	NA	NA	NA	NA	NA	NA	NA	NA	NA	NA	NA
300	WOSCC	HILDEBRANDT, G; GEYER, F	ADAPTATIVE SIGNIFICANCE OF CIRCASEPTAN-REACTIVE PERIODS	CHRONOBIOLOGIA	6	2	111	111	Unknown	1979	No abstract	WOS:A1979HB16600089	No	No	NA	NA	Yes	NA	Yes	NA	2021-02-12	ML	No (included but no abstract)	No	NA	NA	NA	NA	NA	NA	NA	NA	NA	NA	NA	NA	NA	NA	NA	NA	NA	NA	NA	NA	NA	NA	NA	NA	NA
301	WOSCC	van Meel, Catharina S.; Heslenfeld, Dirk J.; Oosterlaan, Jaap; Sergeant, Joseph A.	Adaptive control deficits in attention-deficit/hyperactivity disorder (ADHD): The role of error processing	PSYCHIATRY RESEARCH	151	3	211	220	10.1016/j.psychres.2006.05.011	2007	Cognitive performance of children with attention-deficit hyperactivity disorder (ADHD) is characterized by large moment-to-moment fluctuations in cognitive control reflected by a highly inconsistent and inaccurate response style. It has been suggested that abnormal error processing underlies this failure to implement adequate control. We investigated the error-related negativity (ERN), a negative…	WOS:000247650800004	No	No	NA	NA	No	X	No	X	2021-02-12	ML	No (excluded at title screening)	No	NA	NA	NA	NA	NA	NA	NA	NA	NA	NA	NA	NA	NA	NA	NA	NA	NA	NA	NA	NA	NA	NA	NA	NA	NA
302	WOSCC	Ji, Yue; Du, Yun; Yan, Guozhong; Li, Xingfei; Wu, Jun; Tuo, Weixiao; Li, Jinyi	Adaptive Kalman Filter Enhanced With Spectrum Analysis for Wide-Bandwidth Angular Velocity Estimation Fusion	IEEE SENSORS JOURNAL	20	19	11527	11536	10.1109/JSEN.2020.2997780	2020	The optoelectronic inertial stabilization platform is widely used in the fields of astronomical observation, monitoring and search, quantum communication and other fields, which all need strong vibration suppression and tracking capability. To realize high-precision angular measurement throughout the wide bandwidth for inertial stabilization platform, the fusion algorithm is studied to fuse the s…	WOS:000582804900054	No	No	NA	NA	No	X	No	X	2021-02-12	ML	No (excluded at title screening)	No	NA	NA	NA	NA	NA	NA	NA	NA	NA	NA	NA	NA	NA	NA	NA	NA	NA	NA	NA	NA	NA	NA	NA	NA	NA
303	WOSCC	Shyu, Kuo-Kai; Chiu, Yun-Jen; Lee, Po-Lei; Liang, Jia-Ming; Peng, Shao-Hwo	Adaptive SSVEP-Based BCI System With Frequency and Pulse Duty-Cycle Stimuli Tuning Design	IEEE TRANSACTIONS ON NEURAL SYSTEMS AND REHABILITATION ENGINEERING	21	5	697	703	10.1109/TNSRE.2013.2265308	2013	This study aims to design a steady state visual evoked potentials (SSVEP) based brain-computer interface (BCI) system with only three electrodes. It is known that low frequency flickering induces more intensive SSVEP, but might cause users feel uncomfortable and easily tired. Therefore, this paper proposes a novel middle/high frequency flickering stimulus. However, users show different SSVEP resp…	WOS:000324387300001	No	No	NA	NA	Yes	NA	Yes	NA	2021-02-12	ML	Yes	No	NA	NA	Yes	Humans?	NA	Yes	Humans?	2021-03-11	ML	Yes	Yes	No	NA	NA	NA	NA	NA	NA	NA	Yes	English	No	Humans	NA	No
304	WOSCC	Chu, CC; Chen, TY; Henneberry, TJ	Adult whiteflies (Homoptera : Aleyrodidae), and whitefly parasitoids (Hymenoptera : Aphelinidae) response to cool white fluorescent light powered by alternating or direct current	SOUTHWESTERN ENTOMOLOGIST	29	2	111	116	Unknown	2004	Attraction of Bemisa tabaci biotype B (Gennadius), Trialeurodes vaporariorum (Westwood), and Trialeurodes abutilonea (Haldeman) whiteflies and Eretmocerus eremicus (Rose and Zolnerowich) and Encarsia formosa (Gahan) whitefly parasitoids to alternating or direct electrical current powered light sources was studied in a dark room. Fewer adults of all whitefly species were caught on Tanglefoot(R) co…	WOS:000223327600004	No	No	NA	NA	Yes	NA	Yes	NA	2021-02-12	ML	Yes	No	NA	NA	Yes	NA	NA	Yes	NA	2021-03-11	ML	Yes	No	NA	NA	NA	NA	NA	NA	NA	NA	NA	NA	NA	NA	NA	NA
305	WOSCC	Al-Kuraishy, Hayder M.; Al-Gareeb, Ali I.	Advanced Central Effects of Yohimbine on the Cognitive Function, Psychomotor Performance Task and Working Memory: A Randomized Controlled Clinical Trial Study	BRITISH JOURNAL OF PHARMACEUTICAL RESEARCH	5	5	328	335	10.9734/BJPR/2015/15255	2015	Systemic administration of yohimbine lead to powerful anxiety-promoting effects and facilitated long-term performances, due to a2-adrenergic receptor action, while its effect on the extinction of reward-related memories are probabilistically independent of their effects on a2-adrenergic receptors. So the objective of presenting study was to evaluate the enhancement effects of yohimbine on psychom…	WOS:000219167800004	No	No	NA	NA	No	Humans	No	Humans	2021-02-12	ML	No (excluded at title screening)	No	NA	NA	NA	NA	NA	NA	NA	NA	NA	NA	NA	NA	NA	NA	NA	NA	NA	NA	NA	NA	NA	NA	NA	NA	NA
306	WOSCC	Luo, Ming; Ma, Ping; Li, Lei; Cao, Wu-Kui	Advances in psychometric tests for screening minimal hepatic encephalopathy: From paper-and-pencil to computer-aided assessment	TURKISH JOURNAL OF GASTROENTEROLOGY	30	5	398	407	10.5152/tjg.2019.18226	2019	Minimal hepatic encephalopathy (MHE) is a major neuropsychiatric complication of liver cirrhosis and portosystemic shunting. Although MHE produces a spectrum of cognitive impairments in the domains of short-term attention, working memory, and executive function, it generally does not present with obvious clinical manifestation on conventional assessments. Paper-and-pencil psychometric tests, such…	WOS:000467087100002	No	No	NA	NA	No	Humans	No	Humans	2021-02-12	ML	No (excluded at title screening)	No	NA	NA	NA	NA	NA	NA	NA	NA	NA	NA	NA	NA	NA	NA	NA	NA	NA	NA	NA	NA	NA	NA	NA	NA	NA
307	WOSCC	ZUBEK, JP; HARPER, DW	AFTEREFFECTS OF SHORT-TERM MONOCULAR DEPRIVATION ON CRITICAL FLICKER FREQUENCY OF NON-OCCLUDED EYE	PERCEPTUAL AND MOTOR SKILLS	43	1	123	126	10.2466/pms.1976.43.1.123	1976	No abstract	WOS:A1976CC53600024	No	No	NA	NA	Yes	NA	Yes	NA	2021-02-12	ML	No (included but no abstract)	No	NA	NA	NA	NA	NA	NA	NA	NA	NA	NA	NA	NA	NA	NA	NA	NA	NA	NA	NA	NA	NA	NA	NA	NA	NA
308	WOSCC	AKOS, K; AKOS, M	AGE CHANGES IN MEN OF CRITICAL FLICKER FREQUENCY SERIES EFFECT (CFFSE)	GERONTOLOGIA	16	1	41	&	10.1159/000211747	1970	No abstract	WOS:A1970F387500005	No	No	NA	NA	No	Humans	No	Humans	2021-02-12	ML	No (excluded at title screening)	No	NA	NA	NA	NA	NA	NA	NA	NA	NA	NA	NA	NA	NA	NA	NA	NA	NA	NA	NA	NA	NA	NA	NA	NA	NA
309	WOSCC	BOTWINICK, J; BRINLEY, JF	AGE DIFFERENCES IN RELATIONS BETWEEN CFF AND APPARENT MOTION	JOURNAL OF GENETIC PSYCHOLOGY	102	JUN	189	&	10.1080/00221325.1963.10532740	1963	No abstract	WOS:A19635143B00001	No	No	NA	NA	No	Humans	No	Humans	2021-02-12	ML	No (excluded at title screening)	No	NA	NA	NA	NA	NA	NA	NA	NA	NA	NA	NA	NA	NA	NA	NA	NA	NA	NA	NA	NA	NA	NA	NA	NA	NA
310	WOSCC	Brown, Alyse; Corner, Molly; Crewther, David; Crewther, Sheila	Age Related Decline in Cortical Multifocal Flash VEP: Latency Increases Shown to Be Predominately Magnocellular	FRONTIERS IN AGING NEUROSCIENCE	10	Unknown	Unknown	Unknown	10.3389/fnagi.2018.00430	2019	As the visual system ages, flicker sensitivity decreases and the latencies of cortical visual evoked potentials (VEP) increase. However, the extent to which these effects reflect age-related changes in the magnocellular (M) and or parvocellular (P) pathways remain unclear. Here, we investigated the relation between flicker fusion frequencies and VEP non-linearities induced by rapid stimulation, a…	WOS:000455987400001	No	No	NA	NA	No	X	No	X	2021-02-12	ML	No (excluded at title screening)	No	NA	NA	NA	NA	NA	NA	NA	NA	NA	NA	NA	NA	NA	NA	NA	NA	NA	NA	NA	NA	NA	NA	NA	NA	NA
311	WOSCC	Nagel, E; Vilser, W; Lanzl, I	Age, blood pressure, and vessel diameter as factors influencing the arterial retinal flicker response	INVESTIGATIVE OPHTHALMOLOGY & VISUAL SCIENCE	45	5	1486	1492	10.1167/iovs.03-0667	2004	Purpose. The present study investigated whether age, blood pressure (BP), and baseline vessel diameter influence the retinal arterial response to flicker light.Method. Thirty healthy subjects (mean age, 46.3; range, 22-73 years) and 15 patients with untreated essential arterial hypertension (mean, 50.9; range, 26-69 years) were examined. The diameter of the retinal arterioles was measured by a Re…	WOS:000221084700030	No	No	NA	NA	No	X	No	X	2021-02-12	ML	No (excluded at title screening)	No	NA	NA	NA	NA	NA	NA	NA	NA	NA	NA	NA	NA	NA	NA	NA	NA	NA	NA	NA	NA	NA	NA	NA	NA	NA
312	WOSCC	OGURA, C; KISHIMOTO, A; MIZUKAWA, R; HAZAMA, H; HONMA, H; KAWAHARA, K	AGE-DIFFERENCES IN EFFECTS ON BLOOD-PRESSURE, FLICKER FUSION FREQUENCY, SALIVATION AND PHARMACOKINETICS OF SINGLE ORAL DOSES OF DOTHIEPIN AND AMITRIPTYLINE	EUROPEAN JOURNAL OF CLINICAL PHARMACOLOGY	25	6	811	814	10.1007/BF00542525	1983	No abstract	WOS:A1983SA39200019	No	No	NA	NA	No	Humans	No	Humans	2021-02-12	ML	No (excluded at title screening)	No	NA	NA	NA	NA	NA	NA	NA	NA	NA	NA	NA	NA	NA	NA	NA	NA	NA	NA	NA	NA	NA	NA	NA	NA	NA
313	WOSCC	JEEVES, MA	AGEING + NOISE IN VISUAL SYSTEM	NATURE	203	494	435	&	10.1038/203435a0	1964	No abstract	WOS:A19648821B00369	No	No	NA	NA	No	Humans	No	Humans	2021-02-12	ML	No (excluded at title screening)	No	NA	NA	NA	NA	NA	NA	NA	NA	NA	NA	NA	NA	NA	NA	NA	NA	NA	NA	NA	NA	NA	NA	NA	NA	NA
314	WOSCC	Hathibelagal, Amithavikram R.; Bharadwaj, Shrikant R.; Yadav, Anil R.; Subramanian, Ahalya; Sadler, James R. E.; Barbur, John L.	Age-related change in flicker thresholds with rod- and cone-enhanced stimuli	PLOS ONE	15	7	Unknown	Unknown	10.1371/journal.pone.0232784	2020	Purpose Rod and cone photoreceptor-specific tests can be time-consuming. A new non-invasive test is described. The test is based on the measurement of flicker modulation thresholds with rod- and cone-enhanced visual stimuli, which requires only minimum adaptation time. Here, we investigated how the rod-and cone-mediated flicker thresholds vary with age. Methods Monocular thresholds with rod and c…	WOS:000552601500027	No	No	NA	NA	No	Humans	No	Humans	2021-02-12	ML	No (excluded at title screening)	No	NA	NA	NA	NA	NA	NA	NA	NA	NA	NA	NA	NA	NA	NA	NA	NA	NA	NA	NA	NA	NA	NA	NA	NA	NA
315	WOSCC	Brooks, Cassandra J.; Anderson, Andrew J.; Roach, Neil W.; McGraw, Paul V.; McKendrick, Allison M.	Age-related changes in auditory and visual interactions in temporal rate perception	JOURNAL OF VISION	15	16	Unknown	Unknown	10.1167/15.16.2	2015	We investigated how aging affects the integration of temporal rate for auditory flutter (amplitude modulation) presented with visual flicker. Since older adults were poorer at detecting auditory amplitude modulation, modulation depth was individually adjusted so that temporal rate was equally discriminable for 10 Hz flutter and flicker, thereby balancing the reliability of rate information availa…	WOS:000368253000002	No	No	NA	NA	No	Humans	No	Humans	2021-02-12	ML	No (excluded at title screening)	No	NA	NA	NA	NA	NA	NA	NA	NA	NA	NA	NA	NA	NA	NA	NA	NA	NA	NA	NA	NA	NA	NA	NA	NA	NA
316	WOSCC	Zhang, Youwen; Rubin, Glen R.; Fineberg, Naomi; Huisingh, Carrie; McGwin, Gerald; Pittler, Steven J.; Kraft, Timothy W.	Age-related changes in Cngb1-X1 knockout mice: prolonged cone survival	DOCUMENTA OPHTHALMOLOGICA	124	3	163	175	10.1007/s10633-012-9317-2	2012	The rod photoreceptor cGMP-gated cation channel has an essential role in phototransduction functioning as the primary point for calcium and sodium entry into the rod outer segment. The channel consists of two subunits, alpha and beta. The alpha-subunit can function in isolation as an ion channel, and the beta-subunit modulates channel activity and has a structural role. We previously reported tha…	WOS:000304397800001	No	No	NA	NA	No	X	No	X	2021-02-12	ML	No (excluded at title screening)	No	NA	NA	NA	NA	NA	NA	NA	NA	NA	NA	NA	NA	NA	NA	NA	NA	NA	NA	NA	NA	NA	NA	NA	NA	NA
317	WOSCC	Hathibelagal, Amithavikram R.; Bharadwaj, Shrikant R.; Subramanian, Ahalya; Sadler, James; Barbur, John L.	Age-related changes in flicker sensitivity with rod- and cone-enhanced stimuli	ACTA OPHTHALMOLOGICA	97	Unknown	Unknown	Unknown	10.1111/j.1755-37682019.5143	2019	No abstract	WOS:000540559500158	No	No	NA	NA	No	Humans	No	Humans	2021-02-12	ML	No (excluded at title screening)	No	NA	NA	NA	NA	NA	NA	NA	NA	NA	NA	NA	NA	NA	NA	NA	NA	NA	NA	NA	NA	NA	NA	NA	NA	NA
318	WOSCC	Mendelson, JR; Wells, EF	Age-related changes in the visual cortex	VISION RESEARCH	42	6	695	703	10.1016/S0042-6989(01)00307-8	2002	The ability to accurately perceive the speed of moving objects is one of many visual functions that decline with age. One factor that may contribute to this is a deterioration in temporal processing speed. At present, there is a dearth of information concerning how this may occur in the central nervous system, particularly in the visual cortex. Thus, in the present study, we investigated the neur…	WOS:000174944800002	No	No	NA	NA	No	Humans	No	Humans	2021-02-12	ML	No (excluded at title screening)	No	NA	NA	NA	NA	NA	NA	NA	NA	NA	NA	NA	NA	NA	NA	NA	NA	NA	NA	NA	NA	NA	NA	NA	NA	NA
319	WOSCC	MULLER, J; KACHADORIAN, WA	AGGREGATE-CARRYING MEMBRANES DURING ADH STIMULATION AND WASHOUT IN TOAD BLADDER	AMERICAN JOURNAL OF PHYSIOLOGY	247	1	C90	C98	Unknown	1984	No abstract	WOS:A1984TB64500014	No	No	NA	NA	No	X	No	X	2021-02-12	ML	No (excluded at title screening)	No	NA	NA	NA	NA	NA	NA	NA	NA	NA	NA	NA	NA	NA	NA	NA	NA	NA	NA	NA	NA	NA	NA	NA	NA	NA
320	WOSCC	Owsley, Cynthia	Aging and vision	VISION RESEARCH	51	13	1610	1622	10.1016/j.visres.2010.10.020	2011	Given the increasing size of the older adult population in many countries, there is a pressing need to identify the nature of aging-related vision impairments, their underlying mechanisms, and how they impact older adults' performance of everyday visual tasks. The results of this research can then be used to develop and evaluate interventions to slow or reverse aging-related declines in vision, t…	WOS:000293549100012	No	No	NA	NA	No	Humans	No	Humans	2021-02-12	ML	No (excluded at title screening)	No	NA	NA	NA	NA	NA	NA	NA	NA	NA	NA	NA	NA	NA	NA	NA	NA	NA	NA	NA	NA	NA	NA	NA	NA	NA
321	WOSCC	WEALE, RA	AGING AND VISION	VISION RESEARCH	26	9	1507	1512	10.1016/0042-6989(86)90170-7	1986	No abstract	WOS:A1986E505500012	No	No	NA	NA	No	Humans	No	Humans	2021-02-12	ML	No (excluded at title screening)	No	NA	NA	NA	NA	NA	NA	NA	NA	NA	NA	NA	NA	NA	NA	NA	NA	NA	NA	NA	NA	NA	NA	NA	NA	NA
322	WOSCC	KUYK, TK; WESSON, MD	AGING-RELATED FOVEAL FLICKER SENSITIVITY LOSSES IN NORMAL OBSERVERS	OPTOMETRY AND VISION SCIENCE	68	10	786	789	10.1097/00006324-199110000-00005	1991	Photopic flicker sensitivity for healthy subjects over 60 years of age was compared with that of subjects in their 20s and 30s. The stimulus was achromatic and viewed foveally through a 2.0-mm artificial pupil which assured a constant pupil size in all subjects. As a group, older subjects had lower flicker sensitivity than younger subjects. This was found even when the retinal illuminance differe…	WOS:A1991GL30100005	No	Kappa 3	Yes	NA	Yes	NA	Yes	NA	2021-02-08	RS & ML	Yes	No	NA	NA	No	Humans	NA	No	Humans	2021-03-11	ML	No (excluded at abstract screening)	NA	NA	NA	NA	NA	NA	NA	NA	NA	NA	NA	NA	NA	NA	NA
323	WOSCC	Montagnese, S.; Schiff, S.; De Rui, M.; Raduazzo, I. D.; Gatta, A.; Angeli, P.; Bolognesi, M.; Sacerdoti, D.; Merkel, C.; Amodio, P.	AGREEMENT AND PREDICTIVE VALIDITY OF NEUROPHYSIOLOGICAL, PSYCHOMETRIC AND PSYCHOPHYSICAL INDICES OF HEPATIC ENCEPHALOPATHY (HE)	JOURNAL OF HEPATOLOGY	56	Unknown	S252	S253	10.1016/S0168-8278(12)60650-3	2012	No abstract	WOS:000303241301197	No	No	NA	NA	Yes	NA	Yes	NA	2021-02-12	ML	No (included but no abstract)	No	NA	NA	NA	NA	NA	NA	NA	NA	NA	NA	NA	NA	NA	NA	NA	NA	NA	NA	NA	NA	NA	NA	NA	NA	NA
324	WOSCC	KRISHNA, N	AKOS,K - CRITICAL FLICKER FREQUENCY SERIES EFFECT	ARCHIVES OF ENVIRONMENTAL HEALTH	15	1	134	&	Unknown	1967	No abstract	WOS:A19679643200026	No	No	NA	NA	Yes	NA	Yes	NA	2021-02-12	ML	No (included but no abstract)	No	NA	NA	NA	NA	NA	NA	NA	NA	NA	NA	NA	NA	NA	NA	NA	NA	NA	NA	NA	NA	NA	NA	NA	NA	NA
325	WOSCC	WHITTLE, P	AKOS,K - CRITICAL FLICKER FREQUENCY SERIES EFFECT	QUARTERLY JOURNAL OF EXPERIMENTAL PSYCHOLOGY	18	Unknown	380	&	Unknown	1966	No abstract	WOS:A19668567200018	Yes:Title-Screening	No	NA	NA	No	Duplicate	No	Duplicate	2021-02-12	ML	No (excluded at title screening)	No	NA	NA	NA	NA	NA	NA	NA	NA	NA	NA	NA	NA	NA	NA	NA	NA	NA	NA	NA	NA	NA	NA	NA	NA	NA
326	WOSCC	WILSON, HR; METS, MB; NAGY, SE; KRESSEL, AB	ALBINO SPATIAL VISION AS AN INSTANCE OF ARRESTED VISUAL DEVELOPMENT	VISION RESEARCH	28	9	979	990	10.1016/0042-6989(88)90075-2	1988	No abstract	WOS:A1988P695800004	No	No	NA	NA	Yes	NA	Yes	NA	2021-02-12	ML	No (included but no abstract)	No	NA	NA	NA	NA	NA	NA	NA	NA	NA	NA	NA	NA	NA	NA	NA	NA	NA	NA	NA	NA	NA	NA	NA	NA	NA
327	WOSCC	Liguori, A; D'Agostino, RB; Dworkin, SI; Edwards, D; Robinson, JH	Alcohol effects on mood, equilibrium, and simulated driving	ALCOHOLISM-CLINICAL AND EXPERIMENTAL RESEARCH	23	5	815	821	10.1097/00000374-199905000-00008	1999	Background: The effects of alcohol on simple versus complex psychomotor performance were compared in 18 adults.Methods: Subjects received ethanol doses of 0.0, 0,5, and 0.8 g/kg in a randomized, double-blind, within-subject design. Forty minutes after finishing their drinking, the subjects completed a 60-min battery of tests that included: 1) a sensory organization posturography test (EquiTest(R)…	WOS:000080579200009	No	No	NA	NA	No	Humans	No	Humans	2021-02-12	ML	No (excluded at title screening)	No	NA	NA	NA	NA	NA	NA	NA	NA	NA	NA	NA	NA	NA	NA	NA	NA	NA	NA	NA	NA	NA	NA	NA	NA	NA
328	WOSCC	JANSEN, AAI; DEGIER, JJ; SLANGEN, JL	ALCOHOL EFFECTS ON SIGNAL-DETECTION PERFORMANCE	NEUROPSYCHOBIOLOGY	14	2	83	87	10.1159/000118209	1985	No abstract	WOS:A1985AXQ7300009	No	No	NA	NA	Yes	NA	Yes	NA	2021-02-12	ML	No (included but no abstract)	No	NA	NA	NA	NA	NA	NA	NA	NA	NA	NA	NA	NA	NA	NA	NA	NA	NA	NA	NA	NA	NA	NA	NA	NA	NA
329	WOSCC	Zhuang, Xiaohua; Kang, Para; King, Andrea; Cao, Dingcai	Alcohol Intoxication Impairs Mesopic Rod and Cone Temporal Processing in Social Drinkers	ALCOHOLISM-CLINICAL AND EXPERIMENTAL RESEARCH	39	9	1842	1849	10.1111/acer.12833	2015	BackgroundAlcohol-related driving accidents and fatalities occur most frequently at nighttime and at dawn, that is, a mesopic lighting condition in which visual processing depends on both rod and cone photoreceptors. The temporal functions of the rod and cone pathways are critical for driving in this lighting condition. However, how alcohol influences the temporal functions in the rod and cone pa…	WOS:000360824300031	No	No	NA	NA	No	Humans	No	Humans	2021-02-12	ML	No (excluded at title screening)	No	NA	NA	NA	NA	NA	NA	NA	NA	NA	NA	NA	NA	NA	NA	NA	NA	NA	NA	NA	NA	NA	NA	NA	NA	NA
330	WOSCC	Lu, Shena; Cai, Yongchun; Shen, Mowei; Zhou, Ying; Han, Shihui	Alerting and orienting of attention without visual awareness	CONSCIOUSNESS AND COGNITION	21	2	928	938	10.1016/j.concog.2012.03.012	2012	Two types of the attentional network, alerting and orienting, help organisms respond to environmental events for survival in the temporal and spatial dimensions, respectively. Here, we applied chromatic flicker beyond the critical fusion frequency to address whether awareness was necessary for activation of the two attentional networks. We found that high-frequency chromatic flicker, despite its …	WOS:000304336600051	No	No	NA	NA	Yes	NA	Yes	NA	2021-02-12	ML	Yes	No	NA	NA	Yes	Humans?	NA	Yes	Humans?	2021-03-11	ML	Yes	Yes	No	NA	NA	NA	NA	NA	NA	NA	Yes	English	No	Humans	NA	No
331	WOSCC	KESTIN, IG; CHAPMAN, JM; COATES, MB	ALFENTANIL USED TO SUPPLEMENT PROPOFOL INFUSIONS FOR ESOPHAGOSCOPY AND BRONCHOSCOPY	ANAESTHESIA	44	12	994	996	10.1111/j.1365-2044.1989.tb09207.x	1989	No abstract	WOS:A1989CE92900015	No	No	NA	NA	No	X	No	X	2021-02-12	ML	No (excluded at title screening)	No	NA	NA	NA	NA	NA	NA	NA	NA	NA	NA	NA	NA	NA	NA	NA	NA	NA	NA	NA	NA	NA	NA	NA	NA	NA
332	WOSCC	RINKEVICH, B; LILKERLEVAV, T; GOREN, M	ALLORECOGNITION XENORECOGNITION RESPONSES IN BOTRYLLOIDES (ASCIDIACEA) SUBPOPULATIONS FROM THE MEDITERRANEAN COAST OF ISRAEL	JOURNAL OF EXPERIMENTAL ZOOLOGY	270	3	302	313	10.1002/jez.1402700309	1994	Examinations of Botrylloides colonies along the Mediterranean coast of Israel have revealed the existence of three distinct morphs (subpopulations, SPs) which differ in some morphological characteristics and life history patterns. Here we study allorecognition and xenorecognition responses expressed by colonies of three SPs, by employing >400 colony allorecognition and xenorecognition assays. SP1…	WOS:A1994PL35200008	No	No	NA	NA	No	X	No	X	2021-02-12	ML	No (excluded at title screening)	No	NA	NA	NA	NA	NA	NA	NA	NA	NA	NA	NA	NA	NA	NA	NA	NA	NA	NA	NA	NA	NA	NA	NA	NA	NA
333	WOSCC	Raz, Mical	ALONE AGAIN: JOHN ZUBEK AND THE TROUBLED HISTORY OF SENSORY DEPRIVATION RESEARCH	JOURNAL OF THE HISTORY OF THE BEHAVIORAL SCIENCES	49	4	379	395	10.1002/jhbs.21631	2013	In the 1950s, sensory deprivation research emerged as an influential new field for behavioral science researchers, supported by the intelligence community. Within a few years, deprivation research had become ubiquitous; images of sensory deprivation were invoked to explain a wide range of phenomena, from religious revelations to the very structure of psychoanalysis. Yet within a decade and a half…	WOS:000325156100002	No	No	NA	NA	No	Humans	No	Humans	2021-02-12	ML	No (excluded at title screening)	No	NA	NA	NA	NA	NA	NA	NA	NA	NA	NA	NA	NA	NA	NA	NA	NA	NA	NA	NA	NA	NA	NA	NA	NA	NA
334	WOSCC	ADLER, B; BOCK, O; GRUSSER, OJ	ALPHA-STRIPES - A SPATIAL PERIODICITY APPEARING IN STROBOSCOPICALLY ILLUMINATED MOVING RANDOM DOT PATTERNS	VISION RESEARCH	21	6	913	924	10.1016/0042-6989(81)90193-0	1981	No abstract	WOS:A1981LX63800021	No	No	NA	NA	No	Humans	No	Humans	2021-02-12	ML	No (excluded at title screening)	No	NA	NA	NA	NA	NA	NA	NA	NA	NA	NA	NA	NA	NA	NA	NA	NA	NA	NA	NA	NA	NA	NA	NA	NA	NA
335	WOSCC	ROSENZWEIG, P; WARRINGTON, S; PATAT, A; ASCALONE, V; BERGOUGNAN, L; MORSELLI, PL	ALPIDEM - LACK OF SEDATIVE EFFECT ON PSYCHOMOTOR PERFORMANCE IN THERAPEUTIC DOSES	HUMAN PSYCHOPHARMACOLOGY-CLINICAL AND EXPERIMENTAL	8	6	409	415	10.1002/hup.470080606	1993	This is a randomised, double blind, cross-over, placebo-controlled study carried out in 12 healthy young male volunteers. It consisted of six test days separated by two week wash-out periods. The objective was to compare the potential sedative effects of 3 single oral doses of alpidem (50 mg, 100 mg and 200 mg) versus diazepam (10 mg and 15 mg). Pharmacodynamics were assessed by objective psychom…	WOS:A1993NB04300005	No	No	NA	NA	Yes	NA	Yes	NA	2021-02-12	ML	Yes	No	NA	NA	No	Humans	NA	No	Humans	2021-03-11	ML	No (excluded at abstract screening)	NA	NA	NA	NA	NA	NA	NA	NA	NA	NA	NA	NA	NA	NA	NA
336	WOSCC	Bourin, M; Colombel, MC; Guitton, B	Alprazolam 0.125 mg twice a day improves aspects of psychometric performance in healthy volunteers	JOURNAL OF CLINICAL PSYCHOPHARMACOLOGY	18	5	364	372	10.1097/00004714-199810000-00003	1998	The effects of alprazolam (0.125 mg) taken twice a day on several cognitive and performance tasks (Pictures test, Digit-Symbol Substitution Test, Choice Reaction Time [CRT], Critical Flicker Fusion [CFF]) were investigated in healthy students. A double-blind, independent group design was used to compare placebo with alprazolam (32 volunteers in each group). After random assignment, ail subjects r…	WOS:000076301000003	No	No	NA	NA	No	Humans	No	Humans	2021-02-12	ML	No (excluded at title screening)	No	NA	NA	NA	NA	NA	NA	NA	NA	NA	NA	NA	NA	NA	NA	NA	NA	NA	NA	NA	NA	NA	NA	NA	NA	NA
337	WOSCC	BLOCK, RI; BERCHOU, R	ALPRAZOLAM AND LORAZEPAM EFFECTS ON MEMORY ACQUISITION AND RETRIEVAL-PROCESSES	PHARMACOLOGY BIOCHEMISTRY AND BEHAVIOR	20	2	233	241	10.1016/0091-3057(84)90248-X	1984	No abstract	WOS:A1984SG26400013	No	No	NA	NA	No	Humans	No	Humans	2021-02-12	ML	No (excluded at title screening)	No	NA	NA	NA	NA	NA	NA	NA	NA	NA	NA	NA	NA	NA	NA	NA	NA	NA	NA	NA	NA	NA	NA	NA	NA	NA
338	WOSCC	SUBHAN, Z; HARRISON, C; HINDMARCH, I	ALPRAZOLAM AND LORAZEPAM SINGLE AND MULTIPLE-DOSE EFFECTS ON PSYCHOMOTOR-SKILLS AND SLEEP	EUROPEAN JOURNAL OF CLINICAL PHARMACOLOGY	29	6	709	712	10.1007/BF00615963	1986	No abstract	WOS:A1986A177800012	No	No	NA	NA	No	Humans	No	Humans	2021-02-12	ML	No (excluded at title screening)	No	NA	NA	NA	NA	NA	NA	NA	NA	NA	NA	NA	NA	NA	NA	NA	NA	NA	NA	NA	NA	NA	NA	NA	NA	NA
339	WOSCC	LOVEKIN, LG	ALTERATION OF FLICKER FUSION FIELD - PRODUCED BY PRESENTING STIMULUS AT DIFFERENT RATES	ARCHIVES OF OPHTHALMOLOGY	79	3	304	&	10.1001/archopht.1968.03850040306015	1968	No abstract	WOS:A1968A744500015	No	No	NA	NA	Yes	NA	Yes	NA	2021-02-12	ML	No (included but no abstract)	No	NA	NA	NA	NA	NA	NA	NA	NA	NA	NA	NA	NA	NA	NA	NA	NA	NA	NA	NA	NA	NA	NA	NA	NA	NA
340	WOSCC	MCFARLAND, RA; WARREN, AB; KARIS, C	ALTERATIONS IN CRITICAL FLICKER FREQUENCY AS A FUNCTION OF AGE AND LIGHT - DARK RATIO	JOURNAL OF EXPERIMENTAL PSYCHOLOGY	56	6	529	538	10.1037/h0049128	1958	No abstract	WOS:A1958WK30900010	No	No	NA	NA	Yes	NA	Yes	NA	2021-02-12	ML	No (included but no abstract)	No	NA	NA	NA	NA	NA	NA	NA	NA	NA	NA	NA	NA	NA	NA	NA	NA	NA	NA	NA	NA	NA	NA	NA	NA	NA
341	WOSCC	BENNETT, PB; CROSS, AVC	ALTERATIONS IN THE FUSION FREQUENCY OF FLICKER CORRELATED WITH ELECTROENCEPHALOGRAM CHANGES AT INCREASED PARTIAL PRESSURES OF NITROGEN	JOURNAL OF PHYSIOLOGY-LONDON	151	3	P28	P29	Unknown	1960	No abstract	WOS:A1960WB67700038	No	No	NA	NA	Yes	NA	Yes	NA	2021-02-12	ML	No (included but no abstract)	No	NA	NA	NA	NA	NA	NA	NA	NA	NA	NA	NA	NA	NA	NA	NA	NA	NA	NA	NA	NA	NA	NA	NA	NA	NA
342	WOSCC	Scholl, HPN; Besch, D; Vonthein, R; Weber, BHF; Apfelstedt-Sylla, E	Alterations of slow and fast rod ERG signals in patients with molecularly confirmed Stargardt disease type 1	INVESTIGATIVE OPHTHALMOLOGY & VISUAL SCIENCE	43	4	1248	1256	Unknown	2002	PURPOSE. To investigate the slow and fast rod signals of the scotopic 15-Hz flicker ERG in patients with molecularly confirmed Stargardt disease type I (STGD1). There is evidence that these slow and the fast rod ERG signals can be attributed to the rod bipolar-All cell pathway and the rod-cone coupling pathway, respectively.METHODS. Twenty-seven patients with STGD1 with mutations in both alleles …	WOS:000174700900046	No	No	NA	NA	No	Humans	No	Humans	2021-02-12	ML	No (excluded at title screening)	No	NA	NA	NA	NA	NA	NA	NA	NA	NA	NA	NA	NA	NA	NA	NA	NA	NA	NA	NA	NA	NA	NA	NA	NA	NA
343	WOSCC	LOCKHART, JM	AMBIENT TEMPERATURE AND FLICKER-FUSION THRESHOLD	JOURNAL OF EXPERIMENTAL PSYCHOLOGY	87	3	314	&	10.1037/h0030513	1971	No abstract	WOS:A1971I864400004	No	No	NA	NA	Yes	NA	Yes	NA	2021-02-12	ML	No (included but no abstract)	No	NA	NA	NA	NA	NA	NA	NA	NA	NA	NA	NA	NA	NA	NA	NA	NA	NA	NA	NA	NA	NA	NA	NA	NA	NA
344	WOSCC	Michitaka, Kojiro; Hiraoka, Atsushi; Kume, Misaki; Uehara, Takahide; Hidaka, Satoshi; Ninomiya, Tomoyuki; Hasebe, Aki; Miyamoto, Yasunao; Ichiryu, Misa; Tanihira, Tetsuya; Nakahara, Hiromasa; Ochi, Hironori; Tanabe, Atsushi; Uesugi, Kazuhiro; Tokumoto, Yoshio; Mashiba, Toshie; Abe, Masanori; Hiasa, Yoichi; Matsuura, Bunzo; Onji, Morikazu	Amino acid imbalance in patients with chronic liver diseases	HEPATOLOGY RESEARCH	40	4	393	398	10.1111/j.1872-034X.2009.00614.x	2010	Aim:The aim of this study is to clarify the amino acid imbalance in patients with chronic hepatitis (CH) as well as those with liver cirrhosis (LC).Methods:We assayed total branched-chain amino acids (BCAA), tyrosine (Tyr) levels and their ratio (BTR) in sera of 101 patients with CH (37 in fibrosis stage F1, 23 in F2, 21 in F3) and 20 with LC (F4) who were diagnosed by liver biopsy. Their levels …	WOS:000276035300005	No	No	NA	NA	No	Humans	No	Humans	2021-02-12	ML	No (excluded at title screening)	No	NA	NA	NA	NA	NA	NA	NA	NA	NA	NA	NA	NA	NA	NA	NA	NA	NA	NA	NA	NA	NA	NA	NA	NA	NA
345	WOSCC	LILJEQUIST, R; SEPPALA, T; MATTILA, MJ	AMITRIPTYLINE-INDUCED AND MIANSERIN-INDUCED CHANGES IN ACQUISITION OF PAIRED ASSOCIATION LEARNING TASK	BRITISH JOURNAL OF CLINICAL PHARMACOLOGY	5	2	149	153	10.1111/j.1365-2125.1978.tb01616.x	1978	No abstract	WOS:A1978EL97100010	No	No	NA	NA	No	X	No	X	2021-02-12	ML	No (excluded at title screening)	No	NA	NA	NA	NA	NA	NA	NA	NA	NA	NA	NA	NA	NA	NA	NA	NA	NA	NA	NA	NA	NA	NA	NA	NA	NA
346	WOSCC	KORTTILA, K; LINNOILA, M	AMNESIC ACTION OF AND SKILLS RELATED TO DRIVING AFTER INTRAVENOUS FLUNITRAZEPAM	ACTA ANAESTHESIOLOGICA SCANDINAVICA	20	2	160	168	10.1111/j.1399-6576.1976.tb05023.x	1976	No abstract	WOS:A1976BR42400009	No	No	NA	NA	No	Humans	No	Humans	2021-02-12	ML	No (excluded at title screening)	No	NA	NA	NA	NA	NA	NA	NA	NA	NA	NA	NA	NA	NA	NA	NA	NA	NA	NA	NA	NA	NA	NA	NA	NA	NA
347	WOSCC	HINDMARCH, I; SHERWOOD, N; KERR, JS	AMNESTIC EFFECTS OF TRIAZOLAM AND OTHER HYPNOTICS	PROGRESS IN NEURO-PSYCHOPHARMACOLOGY & BIOLOGICAL PSYCHIATRY	17	3	407	413	10.1016/0278-5846(93)90074-3	1993	1. The effects of a number of hypnotics were compared to a range of results collected for triazolam on objective measures of CNS sedation (critical flicker fusion) and short-term memory function (memory scanning).2. Assessments taken after the drugs had been administered but prior to the onset of sleep showed that in comparison to placebo most of the compounds were effective sedatives and this co…	WOS:A1993KW16000007	No	No	NA	NA	No	Humans	No	Humans	2021-02-12	ML	No (excluded at title screening)	No	NA	NA	NA	NA	NA	NA	NA	NA	NA	NA	NA	NA	NA	NA	NA	NA	NA	NA	NA	NA	NA	NA	NA	NA	NA
348	WOSCC	LEE, BB; MARTIN, PR; VALBERG, A	AMPLITUDE AND PHASE OF RESPONSES OF MACAQUE RETINAL GANGLION-CELLS TO FLICKERING STIMULI	JOURNAL OF PHYSIOLOGY-LONDON	414	Unknown	245	263	10.1113/jphysiol.1989.sp017686	1989	No abstract	WOS:A1989AH41500014	No	No	NA	NA	Yes	NA	Yes	NA	2021-02-12	ML	No (included but no abstract)	No	NA	NA	NA	NA	NA	NA	NA	NA	NA	NA	NA	NA	NA	NA	NA	NA	NA	NA	NA	NA	NA	NA	NA	NA	NA
349	WOSCC	Thomas, CG; Menon, RS	Amplitude response and stimulus presentation frequency response of human primary visual cortex using BOLD EPI at 4 T	MAGNETIC RESONANCE IN MEDICINE	40	2	203	209	10.1002/mrm.1910400206	1998	Detailed measurement of the neural response to flicker frequency using functional MRI (fMRI) were made. The fMRI signal peaks at a flicker frequency of 8 Hz in human V1, in agreement with previous positron emission tomography (PET) and fMRI experiments, The modulation amplitude of the hemodynamic response to varying continuous periods of flicker stimulation was measured. The hemodynamic response …	WOS:000075214500005	No	No	NA	NA	No	Humans	No	Humans	2021-02-12	ML	No (excluded at title screening)	No	NA	NA	NA	NA	NA	NA	NA	NA	NA	NA	NA	NA	NA	NA	NA	NA	NA	NA	NA	NA	NA	NA	NA	NA	NA
350	WOSCC	RAMMSAYER, TH; VOGEL, WH	AMPT PARTIALLY REVERSES EUPHORIC BUT NOT PSYCHOMOTOR EFFECTS OF ALCOHOL IN HUMANS	PSYCHOBIOLOGY	23	3	248	255	Unknown	1995	There are two dopaminergic brain systems that may be involved in the action of alcohol-the mesolimbic dopamine (DA) system, presumably by mediating alcohol-induced euphoria, and the mesostriatal DA system, by acting as a tonic regulatory system. In a double-blind placebo-controlled experiment, either 1,750 mg of alpha-methyl-para-tyrosine (AMPT; an inhibitor of tyrosine hydroxylase), 0.65 g/kg of…	WOS:A1995RY40900011	No	No	NA	NA	No	Humans	No	Humans	2021-02-12	ML	No (excluded at title screening)	No	NA	NA	NA	NA	NA	NA	NA	NA	NA	NA	NA	NA	NA	NA	NA	NA	NA	NA	NA	NA	NA	NA	NA	NA	NA
351	WOSCC	Mancuso, Katherine; Neitz, Maureen; Neitz, Jay	An adaptation of the Cambridge Colour Test for use with animals	VISUAL NEUROSCIENCE	23	44259	695	701	10.1017/S0952523806233364	2006	Recently, molecular biological techniques have presented new opportunities for addressing questions concerning the neural mechanisms involved in color coding, thereby rousing renewed interest in animal color vision testing. We have modified a computer-based assessment tool, the Cambridge Colour Test, to make it suitable for use with animals. Here, the validity and reliability of the testing metho…	WOS:000240481500056	No	No	NA	NA	Yes	NA	Yes	NA	2021-02-12	ML	Yes	No	NA	NA	Yes	NA	NA	Yes	NA	2021-03-11	ML	Yes	Yes	No	NA	NA	NA	NA	NA	NA	NA	Yes	English	No	E	NA	No
352	WOSCC	Rodriguez, John D.; Wallstrom, Garrick; Narayanan, Divya; Welch, Donna; Abelson, Mark B.	An Alternative Psychophysical Diagnostic Indicator of the Aging Eye	JOURNAL OF OPHTHALMOLOGY	2019	Unknown	Unknown	Unknown	10.1155/2019/2036192	2019	Purpose. Impaired adaptation to changes in lighting levels as well as mesopic visual function is a common complaint in those over the age of 65. The use of photostress is a well-established method to test the adaption rate and the response of the visual cycle. In this study, we test visual function recovery to mesopic luminance stimuli following a long duration photostress in young and elderly su…	WOS:000498195000002	No	No	NA	NA	No	Humans	No	Humans	2021-02-12	ML	No (excluded at title screening)	No	NA	NA	NA	NA	NA	NA	NA	NA	NA	NA	NA	NA	NA	NA	NA	NA	NA	NA	NA	NA	NA	NA	NA	NA	NA
353	WOSCC	HAMASAKI, DI	AN ANATOMICAL AND ELECTROPHYSIOLOGICAL STUDY OF RETINA OF OWL MONKEY AOTES TRIVIRGATUS	JOURNAL OF COMPARATIVE NEUROLOGY	130	2	163	&	10.1002/cne.901300205	1967	No abstract	WOS:A19679616300004	No	No	NA	NA	Yes	NA	Yes	NA	2021-02-12	ML	No (included but no abstract)	No	NA	NA	NA	NA	NA	NA	NA	NA	NA	NA	NA	NA	NA	NA	NA	NA	NA	NA	NA	NA	NA	NA	NA	NA	NA
354	WOSCC	RUDENKO, AE; BEKALO, SI	AN APPARATUS FOR DETERMINATION OF THE CRITICAL FREQUENCY OF FLICKER FUSION AND TIME OF SENSORY AND MOTOR REACTIONS	FIZIOLOGICHESKII ZHURNAL	34	2	106	109	Unknown	1988	No abstract	WOS:A1988M784900020	No	No	NA	NA	No	Humans	No	Humans	2021-02-12	ML	No (excluded at title screening)	No	NA	NA	NA	NA	NA	NA	NA	NA	NA	NA	NA	NA	NA	NA	NA	NA	NA	NA	NA	NA	NA	NA	NA	NA	NA
355	ZR	Scheier, A.; Cairns, J., Jr.	An apparatus for estimating the effects of toxicants on the critical flicker frequency response of the bluegill sunfish.	Purdue Industrial Waste Conference	No. 23	Unknown	1	7	Unknown	1968	No abstract	ZOOREC:ZOOR10600031660	No	No	NA	NA	Yes	NA	Yes	NA	2021-02-12	ML	No (included but no abstract)	No	NA	NA	NA	NA	NA	NA	NA	NA	NA	NA	NA	NA	NA	NA	NA	NA	NA	NA	NA	NA	NA	NA	NA	NA	NA
356	WOSCC	BIRCH, BRP; MILLER, RA	AN ASSESSMENT OF RESEDATION FOLLOWING FLUMAZENIL-INDUCED ANTAGONISM OF INTRAVENOUS MIDAZOLAM - COMPARISON OF PSYCHOMOTOR AND AMNESIC RECOVERY WITH A NON-SEDATED REFERENCE GROUP	JOURNAL OF PSYCHOPHARMACOLOGY	9	2	103	111	10.1177/026988119500900204	1995	The specific benzodiazepine antagonist flumazenil can enhance patient recovery following local anaesthetic day-case surgery performed under sedation. However, in view of its short elimination half-life, concerns have been expressed about the risk of resedation following its use. An open, randomised, parallel group study was designed to explore this question. Eighty-five patients were studied. Gro…	WOS:A1995RD78500004	No	No	NA	NA	No	Humans	No	Humans	2021-02-12	ML	No (excluded at title screening)	No	NA	NA	NA	NA	NA	NA	NA	NA	NA	NA	NA	NA	NA	NA	NA	NA	NA	NA	NA	NA	NA	NA	NA	NA	NA
357	BA	Fukuhara, Jun	An automated flicker perimeter using a personal computer	Rinsho Ganka	56	4	461	465	Unknown	2002	We developed an automated flicker perimeter using a personal computer. It measures the flicker sensitivity at 59 points within 30 degrees from the fixation point. We applied this method to 256 normal eyes and some with ocular hypertension. The flicker sensitivity declined towards the periphery and with advanced age. The present method allowed measurement within a short duration, better fixation a…	BIOABS:BACD200200234007	No	No	NA	NA	No	X	No	X	2021-02-12	ML	No (excluded at title screening)	No	NA	NA	NA	NA	NA	NA	NA	NA	NA	NA	NA	NA	NA	NA	NA	NA	NA	NA	NA	NA	NA	NA	NA	NA	NA
358	WOSCC	Poplin, Dwight	An automatic flicker detection method for embedded camera systems	IEEE TRANSACTIONS ON CONSUMER ELECTRONICS	52	2	308	311	10.1109/TCE.2006.1649642	2006	The last few years have seen explosive growth in the market for inexpensive cameras embedded in mobile electronic systems such as cell phones. These embedded cameras often use CMOS image. sensors with an electronic rolling shutter. Rolling shutter image sensors are susceptible to highly objectionable artifacts caused by flickering AC lighting fixtures. Flicker artifacts can easily be avoided if t…	WOS:000238870000002	No	No	NA	NA	No	X	No	X	2021-02-12	ML	No (excluded at title screening)	No	NA	NA	NA	NA	NA	NA	NA	NA	NA	NA	NA	NA	NA	NA	NA	NA	NA	NA	NA	NA	NA	NA	NA	NA	NA
359	ZR	Jenssen, T.A.; Swenson, B.	An ecological correlate of critical flicker-fusion frequencies for some Anolis lizards. Vision	Res	14	10	965	970	Unknown	1974	No abstract	ZOOREC:ZOOR11100033672	No	No	NA	NA	Yes	NA	Yes	NA	2021-02-12	ML	No (included but no abstract)	No	NA	NA	NA	NA	NA	NA	NA	NA	NA	NA	NA	NA	NA	NA	NA	NA	NA	NA	NA	NA	NA	NA	NA	NA	NA
360	WOSCC	BROWN, CC; KRAUSMAN, D	AN ELECTROLUMINESCENT LAMP DEVICE FOR CRITICAL FLICKER FUSION AND APPARENT MOTION	BEHAVIOR RESEARCH METHODS & INSTRUMENTATION	2	4	189	&	10.3758/BF03209301	1970	No abstract	WOS:A1970G931300013	No	No	NA	NA	Yes	NA	Yes	NA	2021-02-12	ML	No (included but no abstract)	No	NA	NA	NA	NA	NA	NA	NA	NA	NA	NA	NA	NA	NA	NA	NA	NA	NA	NA	NA	NA	NA	NA	NA	NA	NA
361	WOSCC	FRASCELLA, J; LEHMKUHLE, S	AN ELECTROPHYSIOLOGICAL ASSESSMENT OF X-CELL AND Y-CELL AS PATTERN AND FLICKER DETECTORS IN THE DORSAL LATERAL GENICULATE-NUCLEUS OF THE CAT	EXPERIMENTAL BRAIN RESEARCH	55	1	117	126	Unknown	1984	No abstract	WOS:A1984ST56500013	No	No	NA	NA	Yes	NA	Yes	NA	2021-02-12	ML	No (included but no abstract)	No	NA	NA	NA	NA	NA	NA	NA	NA	NA	NA	NA	NA	NA	NA	NA	NA	NA	NA	NA	NA	NA	NA	NA	NA	NA
362	WOSCC	CARTHY, JD; GOODMAN, LJ	AN ELECTROPHYSIOLOGICAL INVESTIGATION OF THE DIVIDED EYE OF GYRINUS-BICOLOR F	JOURNAL OF INSECT PHYSIOLOGY	10	3	431	436	10.1016/0022-1910(64)90067-8	1964	No abstract	WOS:A1964XF26600003	No	No	NA	NA	Yes	NA	Yes	NA	2021-02-12	ML	No (included but no abstract)	No	NA	NA	NA	NA	NA	NA	NA	NA	NA	NA	NA	NA	NA	NA	NA	NA	NA	NA	NA	NA	NA	NA	NA	NA	NA
363	WOSCC	Haamedi, SN; Djamgoz, MBA	An electrophysiological test of the effect of the temporal pattern of light adaptation on teleost H1 type horizontal cell plasticity	NEUROSCIENCE LETTERS	301	1	9	12	10.1016/S0304-3940(01)01590-7	2001	The possible importance of the temporal pattern of photon delivery in light adaptation-induced physiological plasticity in the outer retina of carp was tested by intracellular recording. Steady and flicker (3 Hz) background adaptation was applied whilst recording chromatic voltage responses of H1 type horizontal cells (HCs) to 680 and 440 nm full-field test flashes (generating response amplitudes…	WOS:000167505200003	No	No	NA	NA	Yes	NA	Yes	NA	2021-02-12	ML	Yes	No	NA	NA	Yes	NA	NA	Yes	NA	2021-03-11	ML	Yes	Yes	No	Yes	English	Yes	NA	Yes	Yes	NA	NA	NA	NA	NA	NA	NA
364	WOSCC	Jaberi, Shaghayegh; Rahmani, Amir Masoud	An Energy Efficient and Trusted Data Fusion by using Cellular Automata in Wireless Sensor Networks	PROCEEDINGS OF SENSORCOMM 2011, THE FIFTH INTERNATIONAL CONFERENCE ON SENSOR TECHNOLOGIES AND APPLICATIONS	Unknown	Unknown	203	208	Unknown	2011	Wireless sensor networks are becoming more and more common. One of the limitations of wireless sensor nodes is their inherent limited energy resource. Besides maximizing the lifetime of the sensor node, it is preferable to increase the trust value of data fusion results. In this paper, a new protocol is introduced, named EETDFCA (an Energy Efficient and Trusted Data Fusion by using Cellular Autom…	WOS:000456708600034	No	No	NA	NA	No	X	No	X	2021-02-12	ML	No (excluded at title screening)	No	NA	NA	NA	NA	NA	NA	NA	NA	NA	NA	NA	NA	NA	NA	NA	NA	NA	NA	NA	NA	NA	NA	NA	NA	NA
365	WOSCC	Robinson, D. Grant; Margrain, Tom H.; Bailey, Clare; Binns, Alison M.	An Evaluation of a Battery of Functional and Structural Tests as Predictors of Likely Risk of Progression of Age-Related Macular Degeneration	INVESTIGATIVE OPHTHALMOLOGY & VISUAL SCIENCE	60	2	580	589	10.1167/iovs.18-25092	2019	PURPOSE. To evaluate the ability of visual function and structural tests to identify the likely risk of progression from early/intermediate to advanced AMD, using the Age-Related Eye Disease Study (AREDS) simplified scale as a surrogate for risk of progression. The secondary aim was to determine the relationship between disease severity grade and the observed functional and structural deficits.ME…	WOS:000459881100012	No	No	NA	NA	No	Humans	No	Humans	2021-02-12	ML	No (excluded at title screening)	No	NA	NA	NA	NA	NA	NA	NA	NA	NA	NA	NA	NA	NA	NA	NA	NA	NA	NA	NA	NA	NA	NA	NA	NA	NA
366	WOSCC	WARD, RJ; POWELL, EJ; SCHORZMAN, MH; BENVENISTE, RJ	AN EVALUATION OF HUMAN PERFORMANCE DURING EXPOSURE TO ELEVATED HEAT AND HUMIDITY	JOURNAL OF PSYCHOLOGY	62	1	83	+	10.1080/00223980.1966.10543027	1966	No abstract	WOS:A19667386900011	No	No	NA	NA	No	X	No	X	2021-02-12	ML	No (excluded at title screening)	No	NA	NA	NA	NA	NA	NA	NA	NA	NA	NA	NA	NA	NA	NA	NA	NA	NA	NA	NA	NA	NA	NA	NA	NA	NA
367	WOSCC	WARRINGTON, SJ; ANKIER, SI; TURNER, P	AN EVALUATION OF POSSIBLE INTERACTIONS BETWEEN ETHANOL AND TRAZODONE OR AMITRIPTYLINE	BRITISH JOURNAL OF CLINICAL PHARMACOLOGY	18	4	549	557	10.1111/j.1365-2125.1984.tb02503.x	1984	No abstract	WOS:A1984TM69000012	No	No	NA	NA	Yes	NA	Yes	NA	2021-02-12	ML	No (included but no abstract)	No	NA	NA	NA	NA	NA	NA	NA	NA	NA	NA	NA	NA	NA	NA	NA	NA	NA	NA	NA	NA	NA	NA	NA	NA	NA
368	WOSCC	CASHMAN, JN; POWER, SJ	AN EVALUATION OF TESTS OF PSYCHOMOTOR FUNCTION IN ASSESSING RECOVERY FOLLOWING A BRIEF ANESTHETIC	ACTA ANAESTHESIOLOGICA SCANDINAVICA	33	8	693	697	10.1111/j.1399-6576.1989.tb02994.x	1989	No abstract	WOS:A1989CC07200015	No	No	NA	NA	Yes	NA	Yes	NA	2021-02-12	ML	No (included but no abstract)	No	NA	NA	NA	NA	NA	NA	NA	NA	NA	NA	NA	NA	NA	NA	NA	NA	NA	NA	NA	NA	NA	NA	NA	NA	NA
369	WOSCC	Hindmarch, I; Shamsi, Z; Kimber, S	An evaluation of the effects of high-dose fexofenadine on the central nervous system: a double-blind, placebo-controlled study in healthy volunteers	CLINICAL AND EXPERIMENTAL ALLERGY	32	1	133	139	10.1046/j.0022-0477.2001.01245.x	2002	Background As regards central nervous system (CNS) effects there are three types of antihistamines. Those that cross the blood-brain barrier and cause widespread impairment of cognitive and psychomotor function; those that cross into the brain and, although without much impairment at low clinical doses, have a dose-related relationship to impairment; and those that do not cross into the brain and…	WOS:000174061300021	No	No	NA	NA	No	X	No	X	2021-02-12	ML	No (excluded at title screening)	No	NA	NA	NA	NA	NA	NA	NA	NA	NA	NA	NA	NA	NA	NA	NA	NA	NA	NA	NA	NA	NA	NA	NA	NA	NA
370	WOSCC	McKeague, Claire; Binns, Alison M.; Margrain, Tom H.	An Evaluation of Two Candidate Functional Biomarkers for AMD	OPTOMETRY AND VISION SCIENCE	91	8	916	924	10.1097/OPX.0000000000000318	2014	Purpose. To evaluate the intersession repeatability of the Colour Assessment and Diagnosis (CAD) test and a novel 14-Hz flicker test in a population of healthy participants to provide benchmark data for their use as functional biomarkers for age-related macular degeneration (AMD).Methods. Visual function was assessed using both techniques in 30 healthy adults (mean [ standard deviation] age 36.3 …	WOS:000340556500015	No	No	NA	NA	No	Humans	No	Humans	2021-02-12	ML	No (excluded at title screening)	No	NA	NA	NA	NA	NA	NA	NA	NA	NA	NA	NA	NA	NA	NA	NA	NA	NA	NA	NA	NA	NA	NA	NA	NA	NA
371	BA	MISAWA T; SHIGETA S	AN EXPERIMENTAL STUDY OF WORK LOAD ON VDT PERFORMANCE PART 1. EFFECTS OF POLARITY OF SCREEN AND COLOR OF DISPLAY	Japanese Journal of Industrial Health	28	6	420	427	Unknown	1986	Study were made on the effects of polarity of screen and color of display on work load of VDT tasks. The subjects of the present experiment were eight healthy male college students (age: 21-23 yr) having a naked binocular vision of not less than 0.7 and no astigmatism nor hyperopia. The test consisted of an experimental word processing task in which the subjects virusally searched e's in given se…	BIOABS:BACD198784029881	No	No	NA	NA	No	Humans	No	Humans	2021-02-12	ML	No (excluded at title screening)	No	NA	NA	NA	NA	NA	NA	NA	NA	NA	NA	NA	NA	NA	NA	NA	NA	NA	NA	NA	NA	NA	NA	NA	NA	NA
372	BA	MISAWA T; SHIGETA S	AN EXPERIMENTAL STUDY OF WORK LOAD ON VDT PERFORMANCE PART 2. EFFECTS OF DIFFERENCE IN INPUT DEVICES	Japanese Journal of Industrial Health	28	6	462	469	Unknown	1986	Effects of the difference in input device on work load of VDT task were studied. The subjects of the experiment were eight healthy male college students (age: 21-22 yr) having a binocular vision of not less than 0.7 and no astigmatism or hyperopia. The test consisted of an experimental word processing task in which the subjects visually searched e's in given sequences of alphabetical letters disp…	BIOABS:BACD198784029882	No	No	NA	NA	No	Humans	No	Humans	2021-02-12	ML	No (excluded at title screening)	No	NA	NA	NA	NA	NA	NA	NA	NA	NA	NA	NA	NA	NA	NA	NA	NA	NA	NA	NA	NA	NA	NA	NA	NA	NA
373	BA	MISAWA T; YOSHINO K; SHIGETA S	AN EXPERIMENTAL STUDY ON THE DURATION OF A SINGLE SPELL OF WORK ON VIDEO DISPLAY TERMINAL PERFORMANCE	Japanese Journal of Industrial Health	26	4	296	302	Unknown	1984	The relationship between work load and the duration of a single spell of work on VDT [video display terminal] performance studied in an experimental word processing task was observed. Nine healthy male college students performed 2 h visual tasks under the following 3 sets of work conditions; VDT work for 2 h without intermission, work with a 10 min intermission after a 1 h task and work with a 5 …	BIOABS:BACD198579108840	No	No	NA	NA	No	Humans	No	Humans	2021-02-12	ML	No (excluded at title screening)	No	NA	NA	NA	NA	NA	NA	NA	NA	NA	NA	NA	NA	NA	NA	NA	NA	NA	NA	NA	NA	NA	NA	NA	NA	NA
374	BA	BARHAD B; CSIKI I; PAFNOTE M; NEGOESCU R	AN EXPERIMENTAL STUDY ON THE MENTAL STRESS DURING WORK	Revista de Igiena Bacteriologie Virusologie Parazitologie Epidemiologie Pneumoftiziologie Serie Igiena	35	2	107	113	Unknown	1986	This experimental study was carried out in a new group of 7 subjects, and was aimed at establishing a relationship between the changes of certain physiological and psychophysiological parameters that are used as indicators of the activation status and of the degree of mental stress. The following parameters were measured: heart rate, the electro-oculogram, the pletysmogram, the respiratory rate, …	BIOABS:BACD198783069766	No	No	NA	NA	No	Humans	No	Humans	2021-02-12	ML	No (excluded at title screening)	No	NA	NA	NA	NA	NA	NA	NA	NA	NA	NA	NA	NA	NA	NA	NA	NA	NA	NA	NA	NA	NA	NA	NA	NA	NA
375	WOSCC	SOMIYA, T	AN EXPLANATION FOR A CONTRADICTION IN EFFECTS OF FIGURE MEASURED IN TERMS OF LIGHT THRESHOLD AND CFF	PERCEPTUAL AND MOTOR SKILLS	22	1	249	&	10.2466/pms.1966.22.1.249	1966	No abstract	WOS:A19667382700039	No	No	NA	NA	Yes	NA	Yes	NA	2021-02-12	ML	No (included but no abstract)	No	NA	NA	NA	NA	NA	NA	NA	NA	NA	NA	NA	NA	NA	NA	NA	NA	NA	NA	NA	NA	NA	NA	NA	NA	NA
376	WOSCC	Bosten, J. M.; Goodbourn, P. T.; Bargary, G.; Verhallen, R. J.; Lawrance-Owen, A. J.; Hogg, R. E.; Mollon, J. D.	An exploratory factor analysis of visual performance in a large population	VISION RESEARCH	141	Unknown	303	316	10.1016/j.visres.2017.02.005	2017	A factor analysis was performed on 25 visual and auditory performance measures from 1060 participants. The results revealed evidence both for a factor relating to general perceptual performance, and for eight independent factors that relate to particular perceptual skills. In an unrotated PCA, the general factor for perceptual performance accounted for 19.9% of the total variance in the 25 perfor…	WOS:000418783200029	No	No	NA	NA	Yes	NA	Yes	NA	2021-02-12	ML	Yes	No	NA	NA	No	Humans	NA	No	Humans	2021-03-11	ML	No (excluded at abstract screening)	NA	NA	NA	NA	NA	NA	NA	NA	NA	NA	NA	NA	NA	NA	NA
377	WOSCC	CHAND, PK; DAVEY, MR; POWER, JB; COCKING, EC	AN IMPROVED PROCEDURE FOR PROTOPLAST FUSION USING POLYETHYLENE-GLYCOL	JOURNAL OF PLANT PHYSIOLOGY	133	4	480	485	10.1016/S0176-1617(88)80041-5	1988	No abstract	WOS:A1988R499500018	No	No	NA	NA	No	X	No	X	2021-02-12	ML	No (excluded at title screening)	No	NA	NA	NA	NA	NA	NA	NA	NA	NA	NA	NA	NA	NA	NA	NA	NA	NA	NA	NA	NA	NA	NA	NA	NA	NA
378	WOSCC	Shamsi, Z; Kimber, S; Hindmarch, I	An investigation into the effects of cetirizine on cognitive function and psychomotor performance in healthy volunteers	EUROPEAN JOURNAL OF CLINICAL PHARMACOLOGY	56	12	865	871	10.1007/s002280000257	2001	Objective: The cognitive and psychomotor effects of 2.5, 5 and 10 mg cetirizine, a second-generation H-1 receptor antagonist, were compared with loratadine 10, 20 and 40 mg, promethazine 25 mg and placebo in 24 healthy Volunteers in a double-blind, randomised cross-over study.Methods. Following each dose, subjects were required to perform a series of tests of cognitive function and psychomotor pe…	WOS:000167846700002	No	No	NA	NA	No	Humans	No	Humans	2021-02-12	ML	No (excluded at title screening)	No	NA	NA	NA	NA	NA	NA	NA	NA	NA	NA	NA	NA	NA	NA	NA	NA	NA	NA	NA	NA	NA	NA	NA	NA	NA
379	WOSCC	TABERNER, PV; ROBERTS, CJC; SHROSBREE, E; PYCOCK, CJ; ENGLISH, L	AN INVESTIGATION INTO THE INTERACTION BETWEEN ETHANOL AT LOW-DOSES AND THE BENZODIAZEPINES NITRAZEPAM AND TEMAZEPAM ON PSYCHOMOTOR PERFORMANCE IN NORMAL SUBJECTS	PSYCHOPHARMACOLOGY	81	4	321	326	10.1007/BF00427570	1983	No abstract	WOS:A1983RV96100009	No	No	NA	NA	No	Humans	No	Humans	2021-02-12	ML	No (excluded at title screening)	No	NA	NA	NA	NA	NA	NA	NA	NA	NA	NA	NA	NA	NA	NA	NA	NA	NA	NA	NA	NA	NA	NA	NA	NA	NA
380	WOSCC	EVANS, BJW; DRASDO, N; RICHARDS, IL	AN INVESTIGATION OF SOME SENSORY AND REFRACTIVE VISUAL FACTORS IN DYSLEXIA	VISION RESEARCH	34	14	1913	1926	10.1016/0042-6989(94)90315-8	1994	The role of visual factors in dyslexia has been a long-standing source of controversy. Recent research has suggested that there may be a deficit of the transient visual subsystem in dyslexia. The evidence for this hypothesis comes principally from investigations of spatial and temporal contrast sensitivity and visual persistence. This evidence is reviewed and it is noted that previous work has ne…	WOS:A1994NZ96400012	No	No	NA	NA	No	Humans	No	Humans	2021-02-12	ML	No (excluded at title screening)	No	NA	NA	NA	NA	NA	NA	NA	NA	NA	NA	NA	NA	NA	NA	NA	NA	NA	NA	NA	NA	NA	NA	NA	NA	NA
381	WOSCC	HINDMARCH, I; HARRISON, C; SHILLINGFORD, CA	AN INVESTIGATION OF THE EFFECTS OF LOFEPRAMINE, NOMIFENSINE, AMITRIPTYLINE AND PLACEBO ON ASPECTS OF MEMORY AND PSYCHOMOTOR PERFORMANCE RELATED TO CAR DRIVING	INTERNATIONAL CLINICAL PSYCHOPHARMACOLOGY	3	2	157	165	10.1097/00004850-198804000-00006	1988	No abstract	WOS:A1988N703200006	No	No	NA	NA	No	Humans	No	Humans	2021-02-12	ML	No (excluded at title screening)	No	NA	NA	NA	NA	NA	NA	NA	NA	NA	NA	NA	NA	NA	NA	NA	NA	NA	NA	NA	NA	NA	NA	NA	NA	NA
382	WOSCC	Racette, Lyne; Casson, Peter R.; Claman, Paul; Zackon, David H.; Casson, Evanne J.	An investigation of the visual disturbances experienced by patients on clomiphene citrate	FERTILITY AND STERILITY	93	4	1169	1172	10.1016/j.fertnstert.2008.11.025	2010	Objective: To evaluate the impact of clomiphene citrate on vision.Design: Observational study.Setting: Patients were referred to the University of Ottawa Eye Institute ophthalmology clinic from the Department of Obstetrics and Gynaecology of the Ottawa Hospital-General Campus.Patient(s): Eight adult females taking clomiphene citrate and experiencing visual disturbances.Intervention(s): Patients r…	WOS:000275541000020	No	No	NA	NA	No	Humans	No	Humans	2021-02-12	ML	No (excluded at title screening)	No	NA	NA	NA	NA	NA	NA	NA	NA	NA	NA	NA	NA	NA	NA	NA	NA	NA	NA	NA	NA	NA	NA	NA	NA	NA
383	WOSCC	STEPHENS, G; CINOTTI, A; CHAVIS, P; STEPHENS, E; FIORE, R	AN OBJECTIVE NON-INVASIVE TEST FOR DEGREE OF AGING IN THE RETINA	AGE	3	4	111	111	Unknown	1980	No abstract	WOS:A1980KU82200027	No	No	NA	NA	Yes	NA	Yes	NA	2021-02-12	ML	No (included but no abstract)	No	NA	NA	NA	NA	NA	NA	NA	NA	NA	NA	NA	NA	NA	NA	NA	NA	NA	NA	NA	NA	NA	NA	NA	NA	NA
384	WOSCC	Lunia, M. K.; Sharma, B. C.; Sachdeva, S.; Srivastava, S.	AN OPEN LABEL RANDOMISED CONTROLLED TRIAL OF PROBIOTICS FOR PRIMARY PROPHYLAXIS OF HEPATIC ENCEPHALOPATHY IN PATIENTS WITH CIRRHOSIS	JOURNAL OF HEPATOLOGY	58	Unknown	S35	S35	10.1016/S0168-8278(13)60080-X	2013	No abstract	WOS:000322983000079	No	No	NA	NA	No	Humans	No	Humans	2021-02-12	ML	No (excluded at title screening)	No	NA	NA	NA	NA	NA	NA	NA	NA	NA	NA	NA	NA	NA	NA	NA	NA	NA	NA	NA	NA	NA	NA	NA	NA	NA
385	WOSCC	Lee, Po-Lei; Sie, Jyun-Jie; Liu, Yu-Ju; Wu, Chi-Hsun; Lee, Ming-Huan; Shu, Chih-Hung; Li, Po-Hung; Sun, Chia-Wei; Shyu, Kuo-Kai	An SSVEP-Actuated Brain Computer Interface Using Phase-Tagged Flickering Sequences: A Cursor System	ANNALS OF BIOMEDICAL ENGINEERING	38	7	2383	2397	10.1007/s10439-010-9964-y	2010	This study presents a new steady-state visual evoked potential (SSVEP)-based brain computer interface (BCI). SSVEPs, induced by phase-tagged flashes in eight light emitting diodes (LEDs), were used to control four cursor movements (up, right, down, and left) and four button functions (on, off, right-, and left-clicks) on a screen menu. EEG signals were measured by one EEG electrode placed at Oz p…	WOS:000278519400012	No	No	NA	NA	Yes	NA	Yes	NA	2021-02-12	ML	Yes	No	NA	NA	No	Humans	NA	No	Humans	2021-03-11	ML	No (excluded at abstract screening)	NA	NA	NA	NA	NA	NA	NA	NA	NA	NA	NA	NA	NA	NA	NA
386	WOSCC	Lee, Po-Lei; Yeh, Chia-Lung; Cheng, John Yung-Sung; Yang, Chia-Yen; Lan, Gong-Yau	An SSVEP-Based BCI Using High Duty-Cycle Visual Flicker	IEEE TRANSACTIONS ON BIOMEDICAL ENGINEERING	58	12	3350	3359	10.1109/TBME.2011.2162586	2011	Steady-state visual-evoked potential (SSVEP)-based brain-computer interfaces (BCIs) have generated significant interest due to their high information transfer rate (ITR). Due to the amplitude-frequency characteristic of the SSVEP, the flickering frequency of an SSVEP-based BCI is typically lower than 20 Hz to achieve a high SNR. However, a visual flicker with a flashing frequency below the critic…	WOS:000297340700006	No	No	NA	NA	Yes	NA	Yes	NA	2021-02-12	ML	Yes	No	NA	NA	No	Humans	NA	No	Humans	2021-03-11	ML	No (excluded at abstract screening)	NA	NA	NA	NA	NA	NA	NA	NA	NA	NA	NA	NA	NA	NA	NA
387	WOSCC	HEDGES, A	AN.448 ON CRITICAL FLICKER FREQUENCY AND HEART-RATE IN MAN	SOUTH AFRICAN MEDICAL JOURNAL	46	6	139	&	Unknown	1972	No abstract	WOS:A1972L499900006	No	No	NA	NA	No	Humans	No	Humans	2021-02-12	ML	No (excluded at title screening)	No	NA	NA	NA	NA	NA	NA	NA	NA	NA	NA	NA	NA	NA	NA	NA	NA	NA	NA	NA	NA	NA	NA	NA	NA	NA
388	WOSCC	Webb, J; Kamali, F	Analgesic effects of lamotrigine and phenytoin on cold-induced pain: a crossover placebo-controlled study in healthy volunteers	PAIN	76	3	357	363	10.1016/S0304-3959(98)00068-2	1998	The analgesic activity of a single dose of lamotrigine (300 mg p.o.) and phenytoin (300 mg p.o.) was evaluated in a randomised, double-blind, placebo-controlled study in 12 healthy volunteers. A computerised cold-presser test (CPT) was used to measure analgesia. Dihydrocodeine (90 mg p.o.) was used to validate the effectiveness of the CPT in measuring analgesia in the volunteers. On each study da…	WOS:000075054700010	No	No	NA	NA	No	Humans	No	Humans	2021-02-12	ML	No (excluded at title screening)	No	NA	NA	NA	NA	NA	NA	NA	NA	NA	NA	NA	NA	NA	NA	NA	NA	NA	NA	NA	NA	NA	NA	NA	NA	NA
389	WOSCC	Kircheis, G; Zafiris, O; Rood, HA; Boers, F; Zilles, K; Haussinger, D	Analysis of critical flicker frequency threshold in hepatic encephalopathy: dynamics and cortical activations	ENCEPHALOPATHY AND NITROGEN METABOLISM IN LIVER FAILURE	Unknown	Unknown	93	103	Unknown	2003	Critical flicker frequency (CFF) is a reproducible determination for quantification of the severity of hepatic encephalopathy (HE) in cirrhotic patients. It is not affected appreciably by training. CFFs change consistently in parallel with the evolution of HE after transjugular intrahepatic portal-systemic stent (TIPSS) placement. CFF determination is suitable for monitoring fluctuations in the s…	WOS:000184434100010	No	No	NA	NA	Yes	NA	Yes	NA	2021-02-12	ML	Yes	No	NA	NA	No	Humans	NA	No	Humans	2021-03-11	ML	No (excluded at abstract screening)	NA	NA	NA	NA	NA	NA	NA	NA	NA	NA	NA	NA	NA	NA	NA
390	WOSCC	Ikushima, Yoichiro; Yabuuchi, Hidetake; Morishita, Junji; Honda, Hiroshi	Analysis of Dominant Factors Affecting Fatigue Caused by Soft-Copy Reading	ACADEMIC RADIOLOGY	20	11	1448	1456	10.1016/j.acra.2013.08.013	2013	Rationale and Objectives: The aim of this study was to analyze the dominant factors affecting fatigue caused by soft-copy reading to identify a method for decreasing fatigue in clinical practice.Materials and Methods: Two types of fatigue-fatigue in the central nervous system and subjective visual fatigue were evaluated using a critical fusion frequency test and a questionnaire administered to 17…	WOS:000326139800017	No	No	NA	NA	No	X	No	X	2021-02-12	ML	No (excluded at title screening)	No	NA	NA	NA	NA	NA	NA	NA	NA	NA	NA	NA	NA	NA	NA	NA	NA	NA	NA	NA	NA	NA	NA	NA	NA	NA
391	BA	Nohara, Masahiko; Nakamura, Michinori; Nakamura, Kimitoshi; Nonaka, Kyoichiro; Nonaka, Takahisa; Hatakeyama, Tadashi; Hirabayashi, Shigenobu; Koide, Yoshihide; Koide, Tatsuko; Miyazawa, Takaharu; Mimura, Shohei; Segawa, Katsuzo	Analysis of eye lesions induced by organophosphorus gas (sarin) poisoning in Matsumoto	Rinsho Ganka	50	5	769	774	Unknown	1996	Mass poisoning by organophosphorus gas, sarin, took place on June 27, 1994. We retrospectively evaluated the subjective symptoms and clinical findings from the clinical records in 52 victims. Patients complained of darkness, visual blurring, ocular pain, hyperemia and miosis in addition to systemic symptoms as running nose, nausea, headache and sore throat. Clinical features included miosis, conj…	BIOABS:BACD199699110463	No	No	NA	NA	No	X	No	X	2021-02-12	ML	No (excluded at title screening)	No	NA	NA	NA	NA	NA	NA	NA	NA	NA	NA	NA	NA	NA	NA	NA	NA	NA	NA	NA	NA	NA	NA	NA	NA	NA
392	WOSCC	Otomo, Takahide; Mochiduki, Shinya; Ishii, Eriko; Hoshino, Yuko; Yamada, Mitsuho	Analysis of Eye Movement and Critical Fusion Frequency Responses to Different Movie Types	IEICE TRANSACTIONS ON FUNDAMENTALS OF ELECTRONICS COMMUNICATIONS AND COMPUTER SCIENCES	E102A	9	1254	1258	10.1587/transfun.E102.A.1254	2019	We can enjoy various video contents such as movies in several ways. In this report, we show the effects of content differences on physiological parameters such as eye movements and CFF. This time we confirmed the difference in responses that after watching a movie. In addition, a consistent change that can infer that due to a movie was also indicated. Our results showed that content differences a…	WOS:000484009500033	No	No	NA	NA	No	Humans	No	Humans	2021-02-12	ML	No (excluded at title screening)	No	NA	NA	NA	NA	NA	NA	NA	NA	NA	NA	NA	NA	NA	NA	NA	NA	NA	NA	NA	NA	NA	NA	NA	NA	NA
393	BA	Rozhentsov, V. V.; Kornyushina, T. A.; Feigin, A. A.	Analysis of flicker fusion critical frequency by the iteration method	Human Physiology	32	5	543	546	10.1134/S0362119706050070	2006	Two methods of the presentation of light stimuli for determining the flicker fusion critical frequency were compared: the classic method using a continuous increase in flicker frequency and a new iteration method in which impulses of fixed duration were presented step by step. The informative value of each method was also estimated under actual occupational conditions, where visual fatigue was es…	BIOABS:BACD200600424184	No	No	NA	NA	Yes	NA	Yes	NA	2021-02-12	ML	Yes	No	NA	NA	No	Humans	NA	No	Humans	2021-03-11	ML	No (excluded at abstract screening)	NA	NA	NA	NA	NA	NA	NA	NA	NA	NA	NA	NA	NA	NA	NA
394	WOSCC	BURNS, SA; ELSNER, AE; KREITZ, MR	ANALYSIS OF NONLINEARITIES IN THE FLICKER ERG	OPTOMETRY AND VISION SCIENCE	69	2	95	105	10.1097/00006324-199202000-00002	1992	The electroretinogram (ERG) response to steadily flickering fields shows significant nonlinear components. These nonlinear components have been used to investigate the ERG. We find the following. (1) The fundamental retinal response can be recorded at frequencies greater than 100 Hz and the second and higher harmonic responses have measurable response frequencies as high as 200 Hz. Both the funda…	WOS:A1992HD78900002	No	No	NA	NA	Yes	NA	Yes	NA	2021-02-12	ML	Yes	No	NA	NA	Yes	Humans?	NA	Yes	Humans?	2021-03-11	ML	Yes	Yes	Kappa3	Yes	English	No	Humans	NA	No	PECO	Yes	English	No	Humans	NA	No
395	WOSCC	TYLER, CW	ANALYSIS OF NORMAL FLICKER SENSITIVITY AND ITS VARIABILITY IN THE VISUOGRAM TEST	INVESTIGATIVE OPHTHALMOLOGY & VISUAL SCIENCE	32	9	2552	2560	Unknown	1991	Flicker sensitivity was measured in groups of younger and older adult observers to assess its mean values and the test-retest variability both between sessions and in a single session. Test-retest sensitivities differed by less than 15% but tended to decrease slightly in a session and increase slightly between sessions. Optical blur had little effect on the measured sensitivities, implying that t…	WOS:A1991GB24800017	No	No	NA	NA	Yes	NA	Yes	NA	2021-02-12	ML	Yes	No	NA	NA	Yes	Humans?	NA	Yes	Humans?	2021-03-11	ML	Yes	Yes	No	NA	NA	NA	NA	NA	NA	NA	Yes	English	No	Humans	NA	No
396	BA	SUVOROV G A; BADAYAN M A; KHVASTUNOV R M	ANALYSIS OF THE COMBINED EFFECT OF NOISE AND WARMING MICROCLIMATE ON SOME INDICES OF THE STATUS OF HUMAN BODY	Gigiena Truda i Professional'nye Zabolevaniya	Unknown	10	8	12	Unknown	1991	Experimental study was performed to establish the characteristics of a complex action of noise and heating microclimate on some physiological and psychophysiological indices. The affecting factors were registered on one of the three possible levels: for noise-65, 80, 95, dBA; for temperature-23.degree., 28.degree., 33.degree.C in 90 min. after which the recuperation process was registered for 30 …	BIOABS:BACD199294100551	No	No	NA	NA	No	Humans	No	Humans	2021-02-12	ML	No (excluded at title screening)	No	NA	NA	NA	NA	NA	NA	NA	NA	NA	NA	NA	NA	NA	NA	NA	NA	NA	NA	NA	NA	NA	NA	NA	NA	NA
397	WOSCC	Hofmann-Assmus, Marion	Analysis of the Flicker Frequency is more reliable than psychometric Tests	ZEITSCHRIFT FUR GASTROENTEROLOGIE	52	5	Unknown	Unknown	Unknown	2014	No abstract	WOS:000336218400003	No	No	NA	NA	Yes	NA	Yes	NA	2021-02-12	ML	No (included but no abstract)	No	NA	NA	NA	NA	NA	NA	NA	NA	NA	NA	NA	NA	NA	NA	NA	NA	NA	NA	NA	NA	NA	NA	NA	NA	NA
398	BA	Iwagaki, Atsushi; Otsuji, Osamu; Okuyama, Sachiko; Matsumoto, Chota; Nakao, Yuzo; Otori, Toshifumi	Analysis of the normal value of critical fusion frequency using the modified central CFF-meter	Japanese Journal of Clinical Ophthalmology	48	5	952	953	Unknown	1994	No abstract	BIOABS:BACD199497456088	No	No	NA	NA	Yes	NA	Yes	NA	2021-02-12	ML	No (included but no abstract)	No	NA	NA	NA	NA	NA	NA	NA	NA	NA	NA	NA	NA	NA	NA	NA	NA	NA	NA	NA	NA	NA	NA	NA	NA	NA
399	WOSCC	BIRD, JF; FLOWER, RW; MOWBRAY, GH	ANALYSIS OF THE RETINA VIA SUPRAFUSION ELECTRORETINOGRAPHY	BIOPHYSICAL JOURNAL	29	3	379	396	10.1016/S0006-3495(80)85141-1	1980	No abstract	WOS:A1980JJ91900003	No	No	NA	NA	Yes	NA	Yes	NA	2021-02-12	ML	No (included but no abstract)	No	NA	NA	NA	NA	NA	NA	NA	NA	NA	NA	NA	NA	NA	NA	NA	NA	NA	NA	NA	NA	NA	NA	NA	NA	NA
400	WOSCC	Wang, Qiong; Lv, Yali; Zhong, Mei; Zhu, Fengwei; Wei, Lixin; Shi, Huaiyin	Analysis of the status of EGFR, ROS1 and MET genes in non small cell lung adenocarcinoma	JOURNAL OF BUON	22	4	1053	1060	Unknown	2017	Purpose: To investigate the status and distribution of epidermal growth factor receptor (EGFR), hepcitocyte growth factor receptor (MET), and receptor tyrosine kinase (ROS1) genes in patients with non-small cell lung (NSCL) adenocarcinoma.Methods: The copy number of the MET gene was detected using fluorescence in situ hybridization (FISH). The splice mutation in exon 14 gene was detected by Sange…	WOS:000412789500036	No	No	NA	NA	No	X	No	X	2021-02-12	ML	No (excluded at title screening)	No	NA	NA	NA	NA	NA	NA	NA	NA	NA	NA	NA	NA	NA	NA	NA	NA	NA	NA	NA	NA	NA	NA	NA	NA	NA
401	WOSCC	YEH, ETH; BENACERRAF, B; ROCK, KL	ANALYSIS OF THYMOCYTE MHC SPECIFICITY WITH THYMOCYTE HYBRIDOMAS	JOURNAL OF EXPERIMENTAL MEDICINE	160	3	799	813	10.1084/jem.160.3.799	1984	No abstract	WOS:A1984TH18400013	No	No	NA	NA	No	X	No	X	2021-02-12	ML	No (excluded at title screening)	No	NA	NA	NA	NA	NA	NA	NA	NA	NA	NA	NA	NA	NA	NA	NA	NA	NA	NA	NA	NA	NA	NA	NA	NA	NA
402	WOSCC	BIRD, JF; MOWBRAY, GH	ANALYSIS OF TRANSIENT VISUAL SENSATIONS ABOVE FLICKER FUSION FREQUENCY	VISION RESEARCH	13	3	673	687	10.1016/0042-6989(73)90031-X	1973	No abstract	WOS:A1973O608100010	No	Kappa 1	Yes	NA	Yes	NA	Yes	NA	2021-02-02	RS & ML	No (included but no abstract)	No	NA	NA	NA	NA	NA	NA	NA	NA	NA	NA	NA	NA	NA	NA	NA	NA	NA	NA	NA	NA	NA	NA	NA	NA	NA
403	WOSCC	TYLER, CW	ANALYSIS OF VISUAL MODULATION SENSITIVITY - 2 COMPONENTS IN FLICKER PERCEPTION	VISION RESEARCH	15	7	843	848	10.1016/0042-6989(75)90264-3	1975	No abstract	WOS:A1975AC66700013	No	No	NA	NA	Yes	NA	Yes	NA	2021-02-12	ML	No (included but no abstract)	No	NA	NA	NA	NA	NA	NA	NA	NA	NA	NA	NA	NA	NA	NA	NA	NA	NA	NA	NA	NA	NA	NA	NA	NA	NA
404	WOSCC	TYLER, CW	ANALYSIS OF VISUAL MODULATION SENSITIVITY .2. PERIPHERAL RETINA AND THE ROLE OF PHOTORECEPTOR DIMENSIONS	JOURNAL OF THE OPTICAL SOCIETY OF AMERICA A-OPTICS IMAGE SCIENCE AND VISION	2	3	393	398	10.1364/JOSAA.2.000393	1985	No abstract	WOS:A1985ACQ3300004	No	No	NA	NA	Yes	NA	Yes	NA	2021-02-12	ML	No (included but no abstract)	No	NA	NA	NA	NA	NA	NA	NA	NA	NA	NA	NA	NA	NA	NA	NA	NA	NA	NA	NA	NA	NA	NA	NA	NA	NA
405	WOSCC	TYLER, CW	ANALYSIS OF VISUAL MODULATION SENSITIVITY .3. MERIDIONAL VARIATIONS IN PERIPHERAL FLICKER SENSITIVITY	JOURNAL OF THE OPTICAL SOCIETY OF AMERICA A-OPTICS IMAGE SCIENCE AND VISION	4	8	1612	1619	10.1364/JOSAA.4.001612	1987	No abstract	WOS:A1987J462600035	No	No	NA	NA	Yes	NA	Yes	NA	2021-02-12	ML	No (included but no abstract)	No	NA	NA	NA	NA	NA	NA	NA	NA	NA	NA	NA	NA	NA	NA	NA	NA	NA	NA	NA	NA	NA	NA	NA	NA	NA
406	WOSCC	TYLER, CW; HAMER, RD	ANALYSIS OF VISUAL MODULATION SENSITIVITY .4. VALIDITY OF THE FERRY-PORTER LAW	JOURNAL OF THE OPTICAL SOCIETY OF AMERICA A-OPTICS IMAGE SCIENCE AND VISION	7	4	743	758	10.1364/JOSAA.7.000743	1990	No abstract	WOS:A1990CZ95900024	No	No	NA	NA	Yes	NA	Yes	NA	2021-02-12	ML	No (included but no abstract)	No	NA	NA	NA	NA	NA	NA	NA	NA	NA	NA	NA	NA	NA	NA	NA	NA	NA	NA	NA	NA	NA	NA	NA	NA	NA
407	WOSCC	HAMER, RD; TYLER, CW	ANALYSIS OF VISUAL MODULATION SENSITIVITY .5. FASTER VISUAL RESPONSE FOR G-CONE THAN FOR R-CONE PATHWAY	JOURNAL OF THE OPTICAL SOCIETY OF AMERICA A-OPTICS IMAGE SCIENCE AND VISION	9	11	1889	1904	10.1364/JOSAA.9.001889	1992	To determine the linear, unadapted responses of the cone pathways, we have measured the critical fusion frequency (CFF) for green (555-nm) and red (642-nm) flicker as a function of retinal illuminance. Both functions obeyed the Ferry-Porter law (CFF proportional to log illuminance) to high accuracy over a greater-than-or-equal-to 5-log-unit range. In both foveola and periphery the CFF/illuminance…	WOS:A1992JU86800003	No	No	NA	NA	Yes	NA	Yes	NA	2021-02-12	ML	Yes	No	NA	NA	Yes	NA	NA	Yes	NA	2021-03-11	ML	Yes	Yes	No	Yes	English	No	Humans	NA	No	PECO	NA	NA	NA	NA	NA	NA
408	WOSCC	Chen, Qing; Jia, Xiufang; Zhao, Chengyong	Analysis on Measuring Performance of Three Flicker Detecting Methods	2009 IEEE POWER & ENERGY SOCIETY GENERAL MEETING, VOLS 1-8	Unknown	Unknown	1332	1338	Unknown	2009	Voltage fluctuation and flicker is an important aspect of power quality. The core of flicker analysis is to track the envelope of voltage signals and then calculate the short-term flicker severity P.,, which is the premise of flicker source location. This paper firstly derives the formulas of extracting flicker envelope of signals containing harmonics using Teager energy operator and Hilbert tran…	WOS:000275524900213	No	No	NA	NA	Yes	NA	Yes	NA	2021-02-12	ML	Yes	No	NA	NA	No	X	NA	No	X	2021-03-11	ML	No (excluded at abstract screening)	NA	NA	NA	NA	NA	NA	NA	NA	NA	NA	NA	NA	NA	NA	NA
409	WOSCC	Bishop, Keith N.; McClung, J. Ross; Goldberg, Stephen J.; Shall, Mary S.	Anatomic and physiological characteristics of the ferret lateral rectus muscle and abducens nucleus	JOURNAL OF APPLIED PHYSIOLOGY	103	5	1706	1714	10.1152/japplphysiol.00580.2007	2007	The ferret has become a popular model for physiological and neurodevelopmental research in the visual system. We believed it important, therefore, to study extraocular whole muscle as well as single motor unit physiology in the ferret. Using extracellular stimulation, 62 individual motor units in the ferret abducens nucleus were evaluated for their contractile characteristics. Of these motor unit…	WOS:000250480400030	No	No	NA	NA	No	X	No	X	2021-02-12	ML	No (excluded at title screening)	No	NA	NA	NA	NA	NA	NA	NA	NA	NA	NA	NA	NA	NA	NA	NA	NA	NA	NA	NA	NA	NA	NA	NA	NA	NA
410	WOSCC	COGAN, AI	ANATOMY OF A FLASH .1. 2-PEAK MASKING AND A TEMPORAL FILLING-IN	PERCEPTION	18	2	243	256	10.1068/p180243	1989	No abstract	WOS:A1989AJ99800011	No	No	NA	NA	Yes	NA	Yes	NA	2021-02-12	ML	No (included but no abstract)	No	NA	NA	NA	NA	NA	NA	NA	NA	NA	NA	NA	NA	NA	NA	NA	NA	NA	NA	NA	NA	NA	NA	NA	NA	NA
411	WOSCC	ZICARI, D; AGNENI, F; RICCIOTTI, F; ZICARI, N; VINGOLO, EM	ANGIOPROTECTIVE ACTION OF ARNICA 5-CH - PRELIMINARY DATA	INVESTIGATIVE OPHTHALMOLOGY & VISUAL SCIENCE	36	4	S479	S479	Unknown	1995	No abstract	WOS:A1995QM91502207	No	No	NA	NA	No	X	No	X	2021-02-12	ML	No (excluded at title screening)	No	NA	NA	NA	NA	NA	NA	NA	NA	NA	NA	NA	NA	NA	NA	NA	NA	NA	NA	NA	NA	NA	NA	NA	NA	NA
412	WOSCC	STEIN, RJ	ANGLE-RESOLVED AND ENERGY-RESOLVED CHARGED-PARTICLE SPECTROSCOPIES - SIMPLE WAY	REVIEW OF SCIENTIFIC INSTRUMENTS	47	6	716	719	10.1063/1.1134715	1976	No abstract	WOS:A1976BU88900012	No	No	NA	NA	No	X	No	X	2021-02-12	ML	No (excluded at title screening)	No	NA	NA	NA	NA	NA	NA	NA	NA	NA	NA	NA	NA	NA	NA	NA	NA	NA	NA	NA	NA	NA	NA	NA	NA	NA
413	WOSCC	Agarwal, Ankit; Taneja, Sunil; Chopra, Madhu; Duseja, Ajay; Dhiman, Radha K.	Animal Naming Test - a simple and accurate test for diagnosis of minimal hepatic encephalopathy and prediction of overt hepatic encephalopathy	CLINICAL AND EXPERIMENTAL HEPATOLOGY	6	2	116	124	10.5114/ceh.2019.95105	2020	Aim of the study: Minimal hepatic encephalopathy (MHE) is the mildest form in the spectrum of hepatic encepha-lopathy (HE). We compared the usefulness of the Psychometric Hepatic Encephalopathy Score (PHES) and Animal Naming Test (ANT) for the diagnosis of MHE and the prediction of the development of overt episodes of HE.Material and methods: 103 consecutive patients with liver cirrhosis without …	WOS:000542918000008	No	No	NA	NA	No	Humans	No	Humans	2021-02-12	ML	No (excluded at title screening)	No	NA	NA	NA	NA	NA	NA	NA	NA	NA	NA	NA	NA	NA	NA	NA	NA	NA	NA	NA	NA	NA	NA	NA	NA	NA
414	BA	OIKAWA T	ANISEIKONIA A TEMPORAL ANALYSIS FOR FUSION	Nippon Ganka Gakkai Zasshi	85	8	965	976	Unknown	1981	Aniseikonia and fusion [in human] were studied with television images controlled by a microcomputer. Fusional images were obtained through 2 polarizing plates on the television screen and 2 which were faced to eyes. This examination was performed in normal subjects and unilaterally aphakic subjects with contact lens. The following parameters were employed: the ratio of artificial aniseikonia (0, …	BIOABS:BACD198273064955	No	No	NA	NA	No	Humans	No	Humans	2021-02-12	ML	No (excluded at title screening)	No	NA	NA	NA	NA	NA	NA	NA	NA	NA	NA	NA	NA	NA	NA	NA	NA	NA	NA	NA	NA	NA	NA	NA	NA	NA
415	BA	ISOMURA Y; AWAYA S	ANISEIKONIA AND BIN OCULAR FUSION WITH SPECIAL REFERENCE TO STEREO ACUITY	Nippon Ganka Gakkai Zasshi	84	10	1619	1628	Unknown	1980	To clarify the aniseikonia tolerance for differences of stereoacuity in normal subjects, aniseikonia was produced by mounting iseikonic lenses of 4 different powers on 1 eye. Stereoacuity was assessed by the TNO and Titmus stereo tests and actual aniseikonia was measured by the phase difference haploscope. Aniseikonia and stereoacuity were measured in 7 cases of unilateral aphakia and in 15 cases…	BIOABS:BACD198171063098	No	No	NA	NA	No	Humans	No	Humans	2021-02-12	ML	No (excluded at title screening)	No	NA	NA	NA	NA	NA	NA	NA	NA	NA	NA	NA	NA	NA	NA	NA	NA	NA	NA	NA	NA	NA	NA	NA	NA	NA
416	WOSCC	CAGENELLO, R; ROGERS, BJ	ANISOTROPIES IN THE PERCEPTION OF STEREOSCOPIC SURFACES - THE ROLE OF ORIENTATION DISPARITY	VISION RESEARCH	33	16	2189	2201	10.1016/0042-6989(93)90099-I	1993	We measured stereoscopic slant detection thresholds for surfaces slanting about a horizontal or a vertical axis. For random-dot covered surfaces, 1.25 deg of slant was required to detect slant about a horizontal axis, whereas 2.1 deg of slant was required to detect slant about a vertical axis. This anisotropy could be due to the fact that orientation disparities, which contain information about s…	WOS:A1993LZ02600003	No	No	NA	NA	Yes	NA	Yes	NA	2021-02-12	ML	Yes	No	NA	NA	No	X	NA	No	X	2021-03-11	ML	No (excluded at abstract screening)	NA	NA	NA	NA	NA	NA	NA	NA	NA	NA	NA	NA	NA	NA	NA
417	WOSCC	CAMPOS, EC; ZANASI, MR	ANOMALOUS FUSIONAL MOVEMENTS - SENSORIMOTOR ASPECT OF ANOMALOUS BINOCULAR VISION	ALBRECHT VON GRAEFES ARCHIV FUR KLINISCHE UND EXPERIMENTELLE OPHTHALMOLOGIE	205	2	101	111	10.1007/BF00410104	1978	No abstract	WOS:A1978EL05500003	No	No	NA	NA	Yes	NA	Yes	NA	2021-02-12	ML	No (included but no abstract)	No	NA	NA	NA	NA	NA	NA	NA	NA	NA	NA	NA	NA	NA	NA	NA	NA	NA	NA	NA	NA	NA	NA	NA	NA	NA
418	WOSCC	MOLLON, JD; POLDEN, PG	ANOMALY IN RESPONSE OF EYE TO LIGHT OF SHORT WAVELENGTHS - INTRODUCTION	PHILOSOPHICAL TRANSACTIONS OF THE ROYAL SOCIETY OF LONDON SERIES B-BIOLOGICAL SCIENCES	278	960	207	240	10.1098/rstb.1977.0038	1977	No abstract	WOS:A1977DB15400001	No	No	NA	NA	Yes	NA	Yes	NA	2021-02-12	ML	No (included but no abstract)	No	NA	NA	NA	NA	NA	NA	NA	NA	NA	NA	NA	NA	NA	NA	NA	NA	NA	NA	NA	NA	NA	NA	NA	NA	NA
419	BA	BENSIMON G; BENOIT D; LACOMBLEZ L; WEILLER W; WAROT D; WEIL J S; PUECH A J	ANTAGONISM BY MODAFINIL OF THE PSYCHOMOTOR AND COGNITIVE IMPAIRMENT INDUCED BY SLEEP-DEPRIVATION IN 12 HEALTHY VOLUNTEERS	European Psychiatry	6	2	93	98	Unknown	1991	Modafinil is a new psychotropic compound with central .alpha.1 adrenergic-stimulant activity in animals. In the present study, its pharmacological activity in man was evaluated in the sleep-deprivation induced psychomotor and cognitive impairment paradigm. This was a double-blind placebo-controlled study involving 12 healthy volunteers. Standard psychomotor and memory tasks were used, including c…	BIOABS:BACD199293069072	No	No	NA	NA	No	Humans	No	Humans	2021-02-12	ML	No (excluded at title screening)	No	NA	NA	NA	NA	NA	NA	NA	NA	NA	NA	NA	NA	NA	NA	NA	NA	NA	NA	NA	NA	NA	NA	NA	NA	NA
420	WOSCC	MEYER, BH; WEIS, OF; MULLER, FO	ANTAGONISM OF DIAZEPAM BY AMINOPHYLLINE IN HEALTHY-VOLUNTEERS	ANESTHESIA AND ANALGESIA	63	10	900	902	Unknown	1984	No abstract	WOS:A1984TM55300005	No	No	NA	NA	No	Humans	No	Humans	2021-02-12	ML	No (excluded at title screening)	No	NA	NA	NA	NA	NA	NA	NA	NA	NA	NA	NA	NA	NA	NA	NA	NA	NA	NA	NA	NA	NA	NA	NA	NA	NA
421	WOSCC	DARRAGH, A; LAMBE, R; BRICK, I; OBOYLE, C	ANTAGONISM OF THE CENTRAL EFFECTS OF 3-METHYLCLONAZEPAM	BRITISH JOURNAL OF CLINICAL PHARMACOLOGY	14	6	871	872	10.1111/j.1365-2125.1982.tb02052.x	1982	No abstract	WOS:A1982PX44100020	No	No	NA	NA	Yes	NA	Yes	NA	2021-02-12	ML	No (included but no abstract)	No	NA	NA	NA	NA	NA	NA	NA	NA	NA	NA	NA	NA	NA	NA	NA	NA	NA	NA	NA	NA	NA	NA	NA	NA	NA
422	WOSCC	JOHNSON, MA; BLACKWELL, CP; SMITH, J	ANTAGONISM OF THE EFFECTS OF CLONIDINE BY THE ALPHA(2)-ADRENOCEPTOR ANTAGONIST, FLUPAROXAN	BRITISH JOURNAL OF CLINICAL PHARMACOLOGY	39	5	477	483	10.1111/j.1365-2125.1995.tb04483.x	1995	1 The effects of fluparoxan, an alpha(2)-adrenoceptor antagonist, on the pharmacodynamic changes induced by clonidine were investigated in this placebo-controlled, double-blind, two-period, cross-over study in 16 healthy male volunteers (aged 19 to 44 years).2 Subjects received either fluparoxan or placebo, twice-daily for 5 1/2 days (11 doses). One hour after the first and last dose of each trea…	WOS:A1995RA13500003	No	No	NA	NA	Yes	NA	Yes	NA	2021-02-12	ML	Yes	No	NA	NA	No	Humans	NA	No	Humans	2021-03-11	ML	No (excluded at abstract screening)	NA	NA	NA	NA	NA	NA	NA	NA	NA	NA	NA	NA	NA	NA	NA
423	WOSCC	Nakajima, Hideki; Motomura, Masakatsu; Tanaka, Keiko; Fujikawa, Azusa; Nakata, Ruka; Maeda, Yasuhiro; Shima, Tomoaki; Mukaino, Akihiro; Yoshimura, Shunsuke; Miyazaki, Teiichiro; Shiraishi, Hirokazu; Kawakami, Atsushi; Tsujino, Akira	Antibodies to myelin oligodendrocyte glycoprotein in idiopathic optic neuritis	BMJ OPEN	5	4	Unknown	Unknown	10.1136/bmjopen-2015-007766	2015	Objectives: To investigate the differences of clinical features, cerebrospinal fluid (CSF), MRI findings and response to steroid therapies between patients with optic neuritis (ON) who have myelin oligodendrocyte glycoprotein (MOG) antibodies and those who have seronegative ON.Setting: We recruited participants in the department of neurology and ophthalmology in our hospital in Japan.Methods: We …	WOS:000352143400015	No	No	NA	NA	No	X	No	X	2021-02-12	ML	No (excluded at title screening)	No	NA	NA	NA	NA	NA	NA	NA	NA	NA	NA	NA	NA	NA	NA	NA	NA	NA	NA	NA	NA	NA	NA	NA	NA	NA
424	WOSCC	VOLZ, HP; STURM, Y	ANTIDEPRESSANT DRUGS AND PSYCHOMOTOR PERFORMANCE - A REVIEW	NEUROPSYCHOBIOLOGY	31	3	146	155	10.1159/000119185	1995	Nearly all antidepressants are tested psychometrically in order to detect side effects of these drugs. Based on a review of the relevant published data on critical flicker fusion frequency measurements, simple reaction time, complex reaction time, tracking, tapping, and car driving simulation measurements, the underlying principles of the different effects of these drugs in healthy volunteers are…	WOS:A1995QT89000006	No	Kappa 3	No	X	No	X	No	X	2021-02-08	RS & ML	No (excluded at title screening)	No	NA	NA	NA	NA	NA	NA	NA	NA	NA	NA	NA	NA	NA	NA	NA	NA	NA	NA	NA	NA	NA	NA	NA	NA	NA
425	WOSCC	ALLAIN, H; LIEURY, A; BRUNETBOURGIN, F; MIRABAUD, C; TREBON, P; LECOZ, F; GANDON, JM	ANTIDEPRESSANTS AND COGNITION - COMPARATIVE EFFECTS OF MOCLOBEMIDE, VILOXAZINE AND MAPROTILINE	PSYCHOPHARMACOLOGY	106	Unknown	S56	S61	10.1007/BF02246237	1992	The respective effects of three antidepressant drugs (moclobemide, 450 mg/j; viloxazine, 300 mg/j; maprotiline, 150 mg/j) on vigilance, attention, and memory were compared. Young depressed outpatients (n = 46) entered a double-blind, randomised, monocentre clinical trial lasting for 6 weeks. Drug actions were assessed through the regular determination of critical flicker fusion point (CFF), react…	WOS:A1992HA41200014	No	No	NA	NA	Yes	NA	Yes	NA	2021-02-12	ML	Yes	No	NA	NA	No	Humans	NA	No	Humans	2021-03-11	ML	No (excluded at abstract screening)	NA	NA	NA	NA	NA	NA	NA	NA	NA	NA	NA	NA	NA	NA	NA
426	WOSCC	CURRAN, HV; SAKULSRIPRONG, M; LADER, M	ANTIDEPRESSANTS AND HUMAN-MEMORY - AN INVESTIGATION OF 4 DRUGS WITH DIFFERENT SEDATIVE AND ANTICHOLINERGIC PROFILES	PSYCHOPHARMACOLOGY	95	4	520	527	Unknown	1988	No abstract	WOS:A1988P333100016	No	No	NA	NA	No	Humans	No	Humans	2021-02-12	ML	No (excluded at title screening)	No	NA	NA	NA	NA	NA	NA	NA	NA	NA	NA	NA	NA	NA	NA	NA	NA	NA	NA	NA	NA	NA	NA	NA	NA	NA
427	WOSCC	ADAMUS, WS; OLDIGSKERBER, J; LOHMANN, HF	ANTIHISTAMINE ACTIVITY AND CENTRAL EFFECTS OF WAL 801 CL IN MAN	EUROPEAN JOURNAL OF CLINICAL PHARMACOLOGY	33	4	381	385	10.1007/BF00637634	1987	No abstract	WOS:A1987L327400008	No	No	NA	NA	No	Humans	No	Humans	2021-02-12	ML	No (excluded at title screening)	No	NA	NA	NA	NA	NA	NA	NA	NA	NA	NA	NA	NA	NA	NA	NA	NA	NA	NA	NA	NA	NA	NA	NA	NA	NA
428	WOSCC	THARION, WJ; MCMENEMY, DJ; RAUCH, TM	ANTIHISTAMINE EFFECTS ON THE CENTRAL-NERVOUS-SYSTEM, COGNITIVE PERFORMANCE AND SUBJECTIVE STATES	NEUROPSYCHOBIOLOGY	29	2	97	104	10.1159/000119069	1994	Diphenhydramine causes drowsiness and performance decrements in some tasks whereas terfenadine generally does not. This study examined central nervous system (CNS) differences in response to the administration of diphenhydramine (50 mg) and terfenadine (60 mg) up to 3 h after drug administration. Two evoked potential measures, the Brainstem Auditory Evoked Potential and the Pattern Reversal Evoke…	WOS:A1994MY05400007	No	Kappa 2	No	X	No	E	No	X	2021-02-05	RS & ML	No (excluded at title screening)	No	NA	NA	NA	NA	NA	NA	NA	NA	NA	NA	NA	NA	NA	NA	NA	NA	NA	NA	NA	NA	NA	NA	NA	NA	NA
429	WOSCC	NICHOLSON, AN; STONE, BM	ANTIHISTAMINES - IMPAIRED PERFORMANCE AND THE TENDENCY TO SLEEP	EUROPEAN JOURNAL OF CLINICAL PHARMACOLOGY	30	1	27	32	10.1007/BF00614191	1986	No abstract	WOS:A1986A453400006	No	No	NA	NA	Yes	NA	Yes	NA	2021-02-12	ML	No (included but no abstract)	No	NA	NA	NA	NA	NA	NA	NA	NA	NA	NA	NA	NA	NA	NA	NA	NA	NA	NA	NA	NA	NA	NA	NA	NA	NA
430	WOSCC	NICHOLSON, AN; SMITH, PA; SPENCER, MB	ANTIHISTAMINES AND VISUAL FUNCTION - STUDIES ON DYNAMIC ACUITY AND THE PUPILLARY RESPONSE TO LIGHT	BRITISH JOURNAL OF CLINICAL PHARMACOLOGY	14	5	683	690	10.1111/j.1365-2125.1982.tb04957.x	1982	No abstract	WOS:A1982PP68200008	No	No	NA	NA	Yes	NA	Yes	NA	2021-02-12	ML	No (included but no abstract)	No	NA	NA	NA	NA	NA	NA	NA	NA	NA	NA	NA	NA	NA	NA	NA	NA	NA	NA	NA	NA	NA	NA	NA	NA	NA
431	WOSCC	GENGO, FM; GABOS, C	ANTIHISTAMINES, DROWSINESS, AND PSYCHOMOTOR IMPAIRMENT - CENTRAL NERVOUS-SYSTEM EFFECT OF CETIRIZINE	ANNALS OF ALLERGY	59	6	53	57	Unknown	1987	No abstract	WOS:A1987L492900011	No	No	NA	NA	Yes	NA	Yes	NA	2021-02-12	ML	No (included but no abstract)	No	NA	NA	NA	NA	NA	NA	NA	NA	NA	NA	NA	NA	NA	NA	NA	NA	NA	NA	NA	NA	NA	NA	NA	NA	NA
432	WOSCC	NICHOLSON, AN	ANTIHISTAMINIC ACTIVITY AND CENTRAL EFFECTS OF TERFENADINE - A REVIEW OF EUROPEAN STUDIES	ARZNEIMITTEL-FORSCHUNG/DRUG RESEARCH	32-2	9A	1191	1193	Unknown	1982	No abstract	WOS:A1982PM87000010	No	No	NA	NA	Yes	NA	Yes	NA	2021-02-12	ML	No (included but no abstract)	No	NA	NA	NA	NA	NA	NA	NA	NA	NA	NA	NA	NA	NA	NA	NA	NA	NA	NA	NA	NA	NA	NA	NA	NA	NA
433	WOSCC	MATTILA, M; SEPPALA, T; MATTILA, MJ	ANXIOGENIC EFFECT OF YOHIMBINE IN HEALTHY-SUBJECTS - COMPARISON WITH CAFFEINE AND ANTAGONISM BY CLONIDINE AND DIAZEPAM	INTERNATIONAL CLINICAL PSYCHOPHARMACOLOGY	3	3	215	229	10.1097/00004850-198807000-00003	1988	No abstract	WOS:A1988Q815500003	No	No	NA	NA	No	Humans	No	Humans	2021-02-12	ML	No (excluded at title screening)	No	NA	NA	NA	NA	NA	NA	NA	NA	NA	NA	NA	NA	NA	NA	NA	NA	NA	NA	NA	NA	NA	NA	NA	NA	NA
434	WOSCC	BRUCE, M; SCOTT, N; SHINE, P; LADER, M	ANXIOGENIC EFFECTS OF CAFFEINE IN PATIENTS WITH ANXIETY DISORDERS	ARCHIVES OF GENERAL PSYCHIATRY	49	11	867	869	Unknown	1992	The effects on measures of anxiety from two doses of oral caffeine (250 and 500 mg) and placebo were compared in 12 patients with generalized anxiety disorder (GAD), 12 patients with panic disorder, and 12 normal subjects. Caffeine produced significantly less decrease in electroencephalographic alpha wave activity, greater decrease in N1-P2 auditory evoked potential amplitude, and greater increas…	WOS:A1992JX30300004	No	No	NA	NA	No	Humans	No	Humans	2021-02-12	ML	No (excluded at title screening)	No	NA	NA	NA	NA	NA	NA	NA	NA	NA	NA	NA	NA	NA	NA	NA	NA	NA	NA	NA	NA	NA	NA	NA	NA	NA
435	WOSCC	MAGNUSSEN, S	APPARENT CONTRAST OF TEMPORAL SQUARE-WAVES DERIVED FROM LIGHT-PHASE AND DARK-PHASE MATCHING DATA	VISION RESEARCH	17	2	329	331	10.1016/0042-6989(77)90105-5	1977	No abstract	WOS:A1977CZ40800028	No	No	NA	NA	Yes	NA	Yes	NA	2021-02-12	ML	No (included but no abstract)	No	NA	NA	NA	NA	NA	NA	NA	NA	NA	NA	NA	NA	NA	NA	NA	NA	NA	NA	NA	NA	NA	NA	NA	NA	NA
436	WOSCC	MARKS, LE	APPARENT DEPTH OF MODULATION AS A FUNCTION OF FREQUENCY AND AMPLITUDE OF TEMPORAL MODULATIONS OF LUMINANCE	JOURNAL OF THE OPTICAL SOCIETY OF AMERICA	60	7	970	&	10.1364/JOSA.60.000970	1970	No abstract	WOS:A1970G791000017	No	No	NA	NA	Yes	NA	Yes	NA	2021-02-12	ML	No (included but no abstract)	No	NA	NA	NA	NA	NA	NA	NA	NA	NA	NA	NA	NA	NA	NA	NA	NA	NA	NA	NA	NA	NA	NA	NA	NA	NA
437	WOSCC	Muckli, L; Kriegeskorte, N; Lanfermann, H; Zanella, FE; Singer, W; Goebel, R	Apparent motion: Event-related functional magnetic resonance imaging of perceptual switches and states	JOURNAL OF NEUROSCIENCE	22	9	Unknown	Unknown	Unknown	2002	When spatially segregated visual stimuli are presented in alternation, subjects may perceive a single stimulus moving between the two positions (apparent motion). By adjusting spatial and temporal parameters, an ambiguous condition can be created in which perception of back-and-forth motion alternates with the perception of two stationary blinking stimuli. We presented subjects with such ambiguou…	WOS:000175296200002	No	No	NA	NA	Yes	NA	Yes	NA	2021-02-12	ML	Yes	No	NA	NA	No	Humans	NA	No	Humans	2021-03-11	ML	No (excluded at abstract screening)	NA	NA	NA	NA	NA	NA	NA	NA	NA	NA	NA	NA	NA	NA	NA
438	WOSCC	ADLER, B; GRUSSER, OJ	APPARENT MOVEMENT AND APPEARANCE OF PERIODIC STRIPES DURING EYE-MOVEMENTS ACROSS A STROBOSCOPICALLY ILLUMINATED RANDOM DOT PATTERN	EXPERIMENTAL BRAIN RESEARCH	37	3	537	550	Unknown	1979	No abstract	WOS:A1979HX12600009	No	No	NA	NA	No	Humans	No	Humans	2021-02-12	ML	No (excluded at title screening)	No	NA	NA	NA	NA	NA	NA	NA	NA	NA	NA	NA	NA	NA	NA	NA	NA	NA	NA	NA	NA	NA	NA	NA	NA	NA
439	WOSCC	BIEDERMA.M; THORSON, J; LANGE, GD	APPARENT MOVEMENT DUE TO CLOSELY SPACED SEQUENTIALLY FLASHED DOTS IN HUMAN PERIPHERAL FIELD OF VISION	VISION RESEARCH	11	9	889	+	10.1016/0042-6989(71)90210-0	1971	No abstract	WOS:A1971K294700001	No	No	NA	NA	No	Humans	No	Humans	2021-02-12	ML	No (excluded at title screening)	No	NA	NA	NA	NA	NA	NA	NA	NA	NA	NA	NA	NA	NA	NA	NA	NA	NA	NA	NA	NA	NA	NA	NA	NA	NA
440	WOSCC	Chen, Jingjing; Zhang, Dan; Engel, Andreas K.; Gong, Qin; Maye, Alexander	Application of a single-flicker online SSVEP BCI for spatial navigation	PLOS ONE	12	5	Unknown	Unknown	10.1371/journal.pone.0178385	2017	A promising approach for brain-computer interfaces (BCIs) employs the steady-state visual evoked potential (SSVEP) for extracting control information. Main advantages of these SSVEP BCIs are a simple and low-cost setup, little effort to adjust the system parameters to the user and comparatively high information transfer rates (ITR). However, traditional frequency -coded SSVEP BCIs require the use…	WOS:000402608700057	No	No	NA	NA	Yes	NA	Yes	NA	2021-02-12	ML	Yes	No	NA	NA	No	Humans	NA	No	Humans	2021-03-11	ML	No (excluded at abstract screening)	NA	NA	NA	NA	NA	NA	NA	NA	NA	NA	NA	NA	NA	NA	NA
441	WOSCC	Guo, Min; Jin, Qingren; Chen, Weidong; Chu, Hongbo	Application of Correlation and Power Flow Method for Locating Branch of Flicker Source	2015 4TH INTERNATIONAL CONFERENCE ON ENERGY AND ENVIRONMENTAL PROTECTION (ICEEP 2015)	Unknown	Unknown	3680	3686	Unknown	2015	Voltage fluctuation and flicker has become an important concern for customer, especially those who are sensitive to power quality at the point of common coupling. While voltage fluctuation and flicker occurs, the identification of flicker disturbance sources has great significance to confirming responsibility of power quality and bringing power quality under control. The voltage level of flicker …	WOS:000375561904100	No	No	NA	NA	No	X	No	X	2021-02-12	ML	No (excluded at title screening)	No	NA	NA	NA	NA	NA	NA	NA	NA	NA	NA	NA	NA	NA	NA	NA	NA	NA	NA	NA	NA	NA	NA	NA	NA	NA
442	BA	Feigin, A. A.; Zak, P. P.; Kornyushina, T. A.; Rozenblyum, Yu. Z.; Nesteryuk, L. I.; Golikov, P. E.	Application of eyeglasses with spectral filters in video display users	Fiziologiya Cheloveka	23	6	12	17	Unknown	1997	In order to increase color discriminating capabilities of the eye in video display terminal users, color contrast light filters (coatings on therapeutic or regular eyeglasses) were designed. Twenty-three subjects with visual acuity not lower than 1.0 were chosen for the experiment. Effects of the eyeglasses on the following visual functions were studied: accommodation, frequency-and-contrast sens…	BIOABS:BACD199800277579	No	No	NA	NA	No	Humans	No	Humans	2021-02-12	ML	No (excluded at title screening)	No	NA	NA	NA	NA	NA	NA	NA	NA	NA	NA	NA	NA	NA	NA	NA	NA	NA	NA	NA	NA	NA	NA	NA	NA	NA
443	WOSCC	SWISHER, CW; MANDES, EJ	APPLICATION OF HARMONIC-ANALYSIS TO RESIDUAL BRIGHTNESS FLICKER	PERCEPTUAL AND MOTOR SKILLS	37	1	191	198	10.2466/pms.1973.37.1.191	1973	No abstract	WOS:A1973Q791900037	No	No	NA	NA	No	Humans	No	Humans	2021-02-12	ML	No (excluded at title screening)	No	NA	NA	NA	NA	NA	NA	NA	NA	NA	NA	NA	NA	NA	NA	NA	NA	NA	NA	NA	NA	NA	NA	NA	NA	NA
444	BA	KWOK H H L	APPLICATIONS OF THE AUTO REGRESSIVE TECHNIQUE TO SPECTRAL ANALYSIS OF PHYSIOLOGICAL SIGNALS	Automedica (London)	3	1	7	18	Unknown	1979	The autoregressive technique was applied to spectral analysis of physiological signals from the gastrointestinal tract. Detailed studies were made on the various model parameters and their importance to a successful modelling process. Particular attention was paid to the order selection scheme and the effects due to different signal sampling frequencies and noise contents. The significance of the…	BIOABS:BACD198069042737	No	No	NA	NA	Yes	NA	Yes	NA	2021-02-12	ML	Yes	No	NA	NA	Yes	NA	NA	Yes	NA	2021-03-11	ML	Yes	No	No	NA	NA	NA	NA	NA	NA	NA	NA	NA	NA	NA	NA	NA
445	WOSCC	Rammsayer, TH	Are there dissociable roles of the mesostriatal and mesolimbocortical dopamine systems on temporal information processing in humans?	NEUROPSYCHOBIOLOGY	35	1	36	45	10.1159/000119328	1997	There is some experimental evidence suggesting that temporal processing of brief duration in the range of milliseconds is based on dopamine (DA)-dependent neural counting mechanisms, whereas processing of longer duration is cognitively mediated. To further elucidate the critical role of DA receptors of the D2 receptor family for temporal information processing in humans, the effects of the 3 mg o…	WOS:A1997WF96300007	No	No	NA	NA	No	Humans	No	Humans	2021-02-12	ML	No (excluded at title screening)	No	NA	NA	NA	NA	NA	NA	NA	NA	NA	NA	NA	NA	NA	NA	NA	NA	NA	NA	NA	NA	NA	NA	NA	NA	NA
446	WOSCC	FOLEY, PJ; KAZDAN, J	AREA-INTENSITY RELATIONS WITHIN FOVEA FOR FLICKERING WHITE + PART-SPECTRUM TARGETS	JOURNAL OF THE OPTICAL SOCIETY OF AMERICA	54	4	547	&	10.1364/JOSA.54.000547	1964	No abstract	WOS:A19646254B00045	No	No	NA	NA	Yes	NA	Yes	NA	2021-02-12	ML	No (included but no abstract)	No	NA	NA	NA	NA	NA	NA	NA	NA	NA	NA	NA	NA	NA	NA	NA	NA	NA	NA	NA	NA	NA	NA	NA	NA	NA
447	WOSCC	LEVANDER, S; SACHS, C	AROUSAL AND PERSONALITY-TRAITS - EFFECTS OF CENTRAL STIMULANTS IN NARCOLEPSY	PERSONALITY AND INDIVIDUAL DIFFERENCES	8	3	365	370	10.1016/0191-8869(87)90037-7	1987	No abstract	WOS:A1987H454700009	No	No	NA	NA	No	Humans	No	Humans	2021-02-12	ML	No (excluded at title screening)	No	NA	NA	NA	NA	NA	NA	NA	NA	NA	NA	NA	NA	NA	NA	NA	NA	NA	NA	NA	NA	NA	NA	NA	NA	NA
448	WOSCC	Hou, R. H.; Samuels, E. R.; Langley, R. W.; Szabadi, E.; Bradshaw, C. M.	Arousal and the pupil: why diazepam-induced sedation is not accompanied by miosis	PSYCHOPHARMACOLOGY	195	1	41	59	10.1007/s00213-007-0884-y	2007	Rationale There is a close relationship between arousal and pupil diameter, decrease in the level of arousal being accompanied by constriction of the pupil (miosis), probably reflecting the attenuation of sympathetic outflow as sedation sets in. Paradoxically, sedation induced by benzodiazepines is not accompanied by miosis.Objective The objective of this study was to examine the hypothesis that …	WOS:000250135700005	No	No	NA	NA	Yes	NA	Yes	NA	2021-02-12	ML	Yes	No	NA	NA	No	Humans	NA	No	Humans	2021-03-11	ML	No (excluded at abstract screening)	NA	NA	NA	NA	NA	NA	NA	NA	NA	NA	NA	NA	NA	NA	NA
449	WOSCC	DOUCHAMPSRIBOUX, F; HEINZ, JK; DOUCHAMPS, J	AROUSAL AS A TRIDIMENSIONAL VARIABLE - AN EXPLORATORY-STUDY OF BEHAVIORAL-CHANGES IN ROWERS FOLLOWING A MARATHON RACE	INTERNATIONAL JOURNAL OF SPORT PSYCHOLOGY	20	1	31	41	Unknown	1989	No abstract	WOS:A1989AT54700003	No	No	NA	NA	No	Humans	No	Humans	2021-02-12	ML	No (excluded at title screening)	No	NA	NA	NA	NA	NA	NA	NA	NA	NA	NA	NA	NA	NA	NA	NA	NA	NA	NA	NA	NA	NA	NA	NA	NA	NA
450	WOSCC	SIMONS, K; ELHATTON, K	ARTIFACTS IN FUSION AND STEREOPSIS TESTING BASED ON RED-GREEN DICHOPTIC IMAGE SEPARATION	JOURNAL OF PEDIATRIC OPHTHALMOLOGY & STRABISMUS	31	5	290	297	Unknown	1994	A red/green anaglyph stereotest (TNO) was administered to a group of patients who had anisometropic amblyopia, and the Worth 4-Dot test for fusion to two groups of strabismus patients. Both tests were administered twice, with the red/green lens position of the glasses reversed between eyes for the second administration. Twelve of 15 patients with anisometropic amblyopia exhibited a stereo acuity …	WOS:A1994PP87700003	No	No	NA	NA	No	Humans	No	Humans	2021-02-12	ML	No (excluded at title screening)	No	NA	NA	NA	NA	NA	NA	NA	NA	NA	NA	NA	NA	NA	NA	NA	NA	NA	NA	NA	NA	NA	NA	NA	NA	NA
451	WOSCC	NUBOER, JFW; COEMANS, MAJM; VOS, JJ	ARTIFICIAL LIGHTING IN POULTRY HOUSES - DO HENS PERCEIVE THE MODULATION OF FLUORESCENT LAMPS AS FLICKER	BRITISH POULTRY SCIENCE	33	1	123	133	10.1080/00071669208417449	1992	1. Many poultry houses are illuminated by fluorescent lamps which procedures discontinuous illumination with a frequency of either 100 or 120 Hz.2. This study investigated whether domestic fowls perceive this discontinuity as flicker by training two Leghorn hens to choose between a continuous and discontinuous light, all other variables being identical.3. The light-stimulus was either monochromat…	WOS:A1992HG57700011	No	No	NA	NA	Yes	NA	Yes	NA	2021-02-12	ML	Yes	Kappa3	Yes	NA	Yes	NA	NA	Yes	NA	2021-02-23	RS & ML	Yes	Yes	No	NA	NA	NA	NA	NA	NA	NA	Yes	English	Yes	NA	Study	Yes
452	BA	VAN TOI V; GROUNAUER P A; BURCKHARDT C W	ARTIFICIALLY INCREASING INTRAOCULAR PRESSURE CAUSES FLICKER SENSITIVITY LOSSES	Investigative Ophthalmology and Visual Science	31	8	1567	1574	Unknown	1990	It has been reported that psychophysical flicker sensitivity, electroretinogram (ERG), pattern electroretinogram (P-ERG), and visual evoked cortical potential (VECP) responses are affected by ocular hypertension and glaucoma. Moreover, it has also been revealed that artificially augmented intraocular pressure (IOP) impairs electrophysiologic responses. In this investigation the authors varied the…	BIOABS:BACD199090105824	No	No	NA	NA	Yes	NA	Yes	NA	2021-02-12	ML	Yes	No	NA	NA	Yes	Humans?	NA	Yes	Humans?	2021-03-11	ML	Yes	Yes	No	NA	NA	NA	NA	NA	NA	NA	Yes	English	No	Humans	NA	No
453	WOSCC	TOI, VV; GROUNAUER, PA; BURCKHARDT, CW	ARTIFICIALLY INCREASING INTRAOCULAR-PRESSURE CAUSES FLICKER SENSITIVITY LOSSES	INVESTIGATIVE OPHTHALMOLOGY & VISUAL SCIENCE	31	8	1567	1574	Unknown	1990	No abstract	WOS:A1990DV10000021	Yes:Title-Screening	No	NA	NA	No	Duplicate	No	Duplicate	2021-02-12	ML	No (excluded at title screening)	No	NA	NA	NA	NA	NA	NA	NA	NA	NA	NA	NA	NA	NA	NA	NA	NA	NA	NA	NA	NA	NA	NA	NA	NA	NA
454	WOSCC	GINSBURG, N	ASCENDING-DESCENDING DIFFERENCES IN CFF MEASUREMENT AS A FUNCTION OF ECCENTRICITY AND STARTING POINT	JOURNAL OF PSYCHOLOGY	67	1	161	&	10.1080/00223980.1967.10543061	1967	No abstract	WOS:A19679901300017	No	No	NA	NA	Yes	NA	Yes	NA	2021-02-12	ML	No (included but no abstract)	No	NA	NA	NA	NA	NA	NA	NA	NA	NA	NA	NA	NA	NA	NA	NA	NA	NA	NA	NA	NA	NA	NA	NA	NA	NA
455	WOSCC	GHOZLAN, A; WIDLOCHER, D	ASCENDING-DESCENDING THRESHOLD DIFFERENCE AND INTERNAL SUBJECTIVE JUDGMENT IN CFF MEASUREMENTS OF DEPRESSED-PATIENTS BEFORE AND AFTER CLINICAL IMPROVEMENT	PERCEPTUAL AND MOTOR SKILLS	77	2	435	439	10.2466/pms.1993.77.2.435	1993	The purpose of this study was to measure, using the method of limits, the ascending-descending threshold difference, DELTA = f(a) - f(d), in subjects with major depression. 28 patients were given two sessions, one before treatment and the other after recovery. Mean values of DELTA measured in the second session were significantly smaller than those scored before treatment. The two sets of values …	WOS:A1993MB42600014	No	No	NA	NA	No	Humans	No	Humans	2021-02-12	ML	No (excluded at title screening)	No	NA	NA	NA	NA	NA	NA	NA	NA	NA	NA	NA	NA	NA	NA	NA	NA	NA	NA	NA	NA	NA	NA	NA	NA	NA
456	WOSCC	GHOZLAN, A	ASCENDING-DESCENDING THRESHOLD DIFFERENCES AND INTERNAL SUBJECTIVE JUDGMENT IN CFF MEASUREMENTS	PERCEPTUAL AND MOTOR SKILLS	70	3	1107	1110	10.2466/PMS.70.4.1107-1110	1990	No abstract	WOS:A1990DT04600010	No	No	NA	NA	Yes	NA	Yes	NA	2021-02-12	ML	No (included but no abstract)	No	NA	NA	NA	NA	NA	NA	NA	NA	NA	NA	NA	NA	NA	NA	NA	NA	NA	NA	NA	NA	NA	NA	NA	NA	NA
457	ZR	Lythgoe, J.N.	Aspects of photoreception in aquatic environments.	Symposia of the Society for Experimental Biology	Unknown	Unknown	373	386	Unknown	1985	No abstract	ZOOREC:ZOOR12300062262	No	No	NA	NA	Yes	NA	Yes	NA	2021-02-12	ML	No (included but no abstract)	No	NA	NA	NA	NA	NA	NA	NA	NA	NA	NA	NA	NA	NA	NA	NA	NA	NA	NA	NA	NA	NA	NA	NA	NA	NA
458	WOSCC	Smyth, KC; Shaddix, CR; Everest, DA	Aspects of soot dynamics as revealed by measurements of broadband fluorescence and flame luminosity in flickering diffusion flames	COMBUSTION AND FLAME	111	3	185	207	10.1016/S0010-2180(97)00017-5	1997	Numerous investigators have attributed laser-induced broadband fluorescence observed in both rich, premixed flames and in diffusion flames to small polycyclic aromatic hydrocarbons (PAH). However, the wide variety of experimental flame conditions and excitation/detection wavelengths have clouded the interpretation of such measurements, for example, in terms of indicating either the presence of so…	WOS:A1997XZ88600004	No	No	NA	NA	No	X	No	X	2021-02-12	ML	No (excluded at title screening)	No	NA	NA	NA	NA	NA	NA	NA	NA	NA	NA	NA	NA	NA	NA	NA	NA	NA	NA	NA	NA	NA	NA	NA	NA	NA
459	WOSCC	Campbell, WB	Assessing developmental errors in branchiostegal rays as indicators of chronic stress in two species of Pacific salmon	CANADIAN JOURNAL OF ZOOLOGY	81	11	1876	1884	10.1139/Z03-187	2003	Stress during ontogeny reduces homeostasis, increasing the formation of developmental errors. Fused and partial branchiostegal rays were assessed as indicators of stress throughout embryogenesis in coho salmon (Oncorhynchus kisutch Walbaum) and chinook salmon (Oncorhynchus tshawytscha Walbaum). Error frequencies and the proportion of fish possessing them should increase when development is stress…	WOS:000188730300012	No	No	NA	NA	No	E	No	E	2021-02-12	ML	No (excluded at title screening)	No	NA	NA	NA	NA	NA	NA	NA	NA	NA	NA	NA	NA	NA	NA	NA	NA	NA	NA	NA	NA	NA	NA	NA	NA	NA
460	WOSCC	Sakamoto, Maiko; Perry, William; Hilsabeck, Robin C.; Barakat, Fatma; Hassanein, Tarek	Assessment and Usefulness of Clinical Scales for Semiquantification of Overt Hepatic Encephalopathy	CLINICS IN LIVER DISEASE	16	1	27	+	10.1016/j.cld.2011.12.005	2012	Hepatic encephalopathy (HE) represents the effects of liver dysfunction on the brain. When HE is clinically obvious (eg, confusion, poor judgment, personality change), it is termed overt HE. The severity of HE is measured by different methods. Assessing the severity of HE is important for determining patient prognosis and effectiveness of therapy. This article discusses the different methods for …	WOS:000301159000004	No	No	NA	NA	Yes	NA	Yes	NA	2021-02-12	ML	Yes	No	NA	NA	Yes	Humans?	NA	Yes	Humans?	2021-03-11	ML	Yes	Yes	No	NA	NA	NA	NA	NA	NA	NA	Yes	English	No	P	NA	No
461	WOSCC	Schatz, Andreas; Wilke, Robert; Strasser, Torsten; Gekeler, Florian; Messias, Andre; Zrenner, Eberhart	Assessment of "non-recordable" electroretinograms by 9 Hz flicker stimulation under scotopic conditions	DOCUMENTA OPHTHALMOLOGICA	124	1	27	39	10.1007/s10633-011-9302-1	2012	To refine methods of electroretinographical (ERG) recording for the analysis of low retinal potentials under scotopic conditions in advanced retinal degenerative diseases. Standard Ganzfeld ERG equipment (Diagnosys LLC, Cambridge, UK) was used in 27 healthy volunteers (mean age 28 +/- A SD 8.5 years) to define the stimulation protocol. The protocol was then applied in clinical routine and 992 rec…	WOS:000300158700003	No	No	NA	NA	No	Humans	No	Humans	2021-02-12	ML	No (excluded at title screening)	No	NA	NA	NA	NA	NA	NA	NA	NA	NA	NA	NA	NA	NA	NA	NA	NA	NA	NA	NA	NA	NA	NA	NA	NA	NA
462	WOSCC	UEDA, M; ADACHIUSAMI, E	ASSESSMENT OF CENTRAL VISUAL FUNCTION AFTER SUCCESSFUL RETINAL-DETACHMENT SURGERY BY PATTERN VISUAL EVOKED CORTICAL POTENTIALS	BRITISH JOURNAL OF OPHTHALMOLOGY	76	8	482	485	10.1136/bjo.76.8.482	1992	The pattern of visual recovery after successful surgery by pattern visual evoked cortical potentials (VECP), visual acuity, colour vision, and critical fusion frequency was investigated in 14 eyes with retinal detachment involving the macula. The temporal tuning characteristics in the evoked potentials were measured as based on the P100 amplitude and the frequency necessary for evoking 0-mu-V amp…	WOS:A1992JG09000009	No	No	NA	NA	Yes	NA	Yes	NA	2021-02-12	ML	Yes	No	NA	NA	Yes	Humans?	NA	Yes	Humans?	2021-03-11	ML	Yes	Yes	No	NA	NA	NA	NA	NA	NA	NA	Yes	English	No	Humans	NA	No
463	WOSCC	KALRA, L; JACKSON, SHD; SWIFT, CG	ASSESSMENT OF CHANGES IN PSYCHOMOTOR PERFORMANCE OF ELDERLY SUBJECTS	BRITISH JOURNAL OF CLINICAL PHARMACOLOGY	36	5	383	389	10.1111/j.1365-2125.1993.tb00385.x	1993	1 The repeatability of a computerised psychomotor test battery on a day-to-day and week-to-week basis was assessed by determining its test-retest reliability and variations in group-means and intraindividual psychomotor performance scores of elderly people.2 Psychomotor performance was assessed in 50 well-screened elderly subjects (21 males, 29 females; mean age 70.4 +/- 5.0 (s.d.) years) on 5 co…	WOS:A1993MH26400001	No	No	NA	NA	No	Humans	No	Humans	2021-02-12	ML	No (excluded at title screening)	No	NA	NA	NA	NA	NA	NA	NA	NA	NA	NA	NA	NA	NA	NA	NA	NA	NA	NA	NA	NA	NA	NA	NA	NA	NA
464	WOSCC	Neye, R. M.; Kircheis, G.; Hilger, N.; Lueth, S.	Assessment of Cirrhotic Patients With Covert Hepatic Encephalopathy (HE) Through the EncephalApp (Stroop-Test) Based on Critical Flicker Frequency and PHES-Test	AMERICAN JOURNAL OF GASTROENTEROLOGY	114	Unknown	S4	S4	10.14309/01.ajg.0000582008.20916.95	2019	No abstract	WOS:000508634500009	No	No	NA	NA	No	Humans	No	Humans	2021-02-12	ML	No (excluded at title screening)	No	NA	NA	NA	NA	NA	NA	NA	NA	NA	NA	NA	NA	NA	NA	NA	NA	NA	NA	NA	NA	NA	NA	NA	NA	NA
465	WOSCC	Nakamura, H; Sakuma, T; Nishiguchi, K; Wolf, E; Arai, M; Hirose, T	Assessment of cone functions in congenital retinoschisis by multifocal ERGS and flicker perimetry	INVESTIGATIVE OPHTHALMOLOGY & VISUAL SCIENCE	46	Unknown	Unknown	Unknown	Unknown	2005	No abstract	WOS:000227980404839	No	No	NA	NA	Yes	NA	Yes	NA	2021-02-12	ML	No (included but no abstract)	No	NA	NA	NA	NA	NA	NA	NA	NA	NA	NA	NA	NA	NA	NA	NA	NA	NA	NA	NA	NA	NA	NA	NA	NA	NA
466	WOSCC	BODISWOLLNER, I; BRANNAN, JR	ASSESSMENT OF CURRENT VISUAL PSYCHOPHYSICAL TESTING METHODS WITH SPECIAL REFERENCE TO PRIMARY OPEN-ANGLE GLAUCOMATOUS DISEASE (POAGD)	NEURO-OPHTHALMOLOGY	14	1	61	71	10.3109/01658109409019488	1994	Early diagnosis of glaucoma with standard perimetric technique remains unsatisfactory as the appearance of discernible visual field defects indicates already extensive optic nerve fiber loss. Experimental evidence, reviewed here in detail, indicates that retinal neurons selective for coarse, temporally modulated patterns are most vulnerable in early glaucoma. Applying this data to perimetric tech…	WOS:A1994NK43400010	No	No	NA	NA	Yes	NA	Yes	NA	2021-02-12	ML	Yes	Kappa2	Yes	Humans?	Yes	Humans?	NA	Yes	NA	2021-02-23	RS & ML	Yes	Yes	No	NA	NA	NA	NA	NA	NA	NA	Yes	English	No	Humans	Review	No
467	WOSCC	Chen, M. K.; Chou, C. J.; Chen, H. S.	ASSESSMENT OF GLARE RATING FOR NON-UNIFORM LIGHT SOURCES	PROCEEDINGS OF CIE 2016 LIGHTING QUALITY AND ENERGY EFFICIENCY	Unknown	Unknown	697	703	Unknown	2016	The current white LEDs could provoke more discomfort glare than traditional light sources. In this study, three experiments were designed to analyse visual comfort effect and visual fatigue degree of the white LED arrays with/without nano-wire grid polarizer. A 2D imaging colorimeter was used to analyse the uniformity of the two lighting types (polarized and unpolarized LEDs) in Experiment 1. In …	WOS:000386326700091	No	No	NA	NA	Yes	NA	Yes	NA	2021-02-12	ML	Yes	No	NA	NA	Yes	Humans?	NA	Yes	Humans?	2021-03-11	ML	Yes	No	NA	NA	NA	NA	NA	NA	NA	NA	NA	NA	NA	NA	NA	NA
468	WOSCC	Kircheis, Gerald; Fleig, Wolfgang E.; Goertelmeyer, Roman; Grafe, Susanne; Haeussinger, Dieter	Assessment of low-grade hepatic encephalopathy: A critical analysis	JOURNAL OF HEPATOLOGY	47	5	642	650	10.1016/j.jhep.2007.05.019	2007	Background/Aims: The value of paper-pencil tests and West-Haven-criteria for assessment of low-grade hepatic encephalopathy under conditions of a randomized, double-blind, placebo-controlled, clinical trial was evaluated in a cohort of 217 cirrhotics.Methods: Patients were graded at least twice clinically for severity of hepatic encephalopathy and tested concomitantly with a recommended psychomet…	WOS:000250637800004	No	No	NA	NA	Yes	NA	Yes	NA	2021-02-12	ML	Yes	No	NA	NA	No	Humans	NA	No	Humans	2021-03-11	ML	No (excluded at abstract screening)	NA	NA	NA	NA	NA	NA	NA	NA	NA	NA	NA	NA	NA	NA	NA
469	WOSCC	Kappus, Matthew R.; Bajaj, Jasmohan S.	Assessment of Minimal Hepatic Encephalopathy (with Emphasis on Computerized Psychometric Tests)	CLINICS IN LIVER DISEASE	16	1	43	+	10.1016/j.cld.2011.12.002	2012	Minimal hepatic encephalopathy (MHE) is associated with a high risk of development of overt hepatic encephalopathy, impaired quality of life, and driving accidents. The detection of MHE requires specialized testing because it cannot, by definition, be diagnosed on standard clinical examination. Psychometric and neurophysiologic techniques are often used to test for MHE. Paper-pencil psychometric …	WOS:000301159000005	No	No	NA	NA	Yes	NA	Yes	NA	2021-02-12	ML	Yes	No	NA	NA	Yes	Humans?	NA	Yes	Humans?	2021-03-11	ML	Yes	Yes	No	Yes	English	No	Humans	Review	No	PECO	NA	NA	NA	NA	NA	NA
470	WOSCC	SALETU, B; GRUNBERGER, J; AMREIN, R; SKRETA, M	ASSESSMENT OF PHARMACODYNAMICS OF A NEW CONTROLLED-RELEASE FORM OF DIAZEPAM (VALIUM CR ROCHE) BY QUANTITATIVE EEG AND PSYCHOMETRIC ANALYSIS IN NEUROTIC SUBJECTS	JOURNAL OF INTERNATIONAL MEDICAL RESEARCH	9	6	408	433	10.1177/030006058100900603	1981	No abstract	WOS:A1981MR35000003	No	No	NA	NA	No	Humans	No	Humans	2021-02-12	ML	No (excluded at title screening)	No	NA	NA	NA	NA	NA	NA	NA	NA	NA	NA	NA	NA	NA	NA	NA	NA	NA	NA	NA	NA	NA	NA	NA	NA	NA
471	WOSCC	SALETU, B; GRUNBERGER, J; LINZMAYER, L; NITSCHE, V	ASSESSMENT OF PSYCHOACTIVITY AND LONG-TERM EFFICACY OF A RETARD PREPARATION OF OXAZEPAM BY BLOOD LEVEL DETERMINATIONS AND QUANTITATIVE EEG AND PSYCHOMETRIC ANALYSES	WIENER KLINISCHE WOCHENSCHRIFT	90	11	382	389	Unknown	1978	No abstract	WOS:A1978FB03300007	No	No	NA	NA	Yes	NA	Yes	NA	2021-02-12	ML	No (included but no abstract)	No	NA	NA	NA	NA	NA	NA	NA	NA	NA	NA	NA	NA	NA	NA	NA	NA	NA	NA	NA	NA	NA	NA	NA	NA	NA
472	WOSCC	HESS, RF; BAKER, CL	ASSESSMENT OF RETINAL FUNCTION IN SEVERELY AMBLYOPIC INDIVIDUALS	VISION RESEARCH	24	10	1367	1376	10.1016/0042-6989(84)90192-5	1984	No abstract	WOS:A1984TY72600028	No	No	NA	NA	No	Humans	No	Humans	2021-02-12	ML	No (excluded at title screening)	No	NA	NA	NA	NA	NA	NA	NA	NA	NA	NA	NA	NA	NA	NA	NA	NA	NA	NA	NA	NA	NA	NA	NA	NA	NA
473	WOSCC	DOCKHORN, RJ; DOCKHORN, DW; ALDERMAN, JL; MCSORLEY, PA; FROSOLONO, MF; SANDERS, RL	ASSESSMENT OF SEDATIVE EFFECTS OF ANTIHISTAMINES BY CRITICAL FLICKER FUSION	JOURNAL OF ALLERGY AND CLINICAL IMMUNOLOGY	89	1	357	357	Unknown	1992	No abstract	WOS:A1992HB76000801	No	No	NA	NA	Yes	NA	Yes	NA	2021-02-12	ML	No (included but no abstract)	No	NA	NA	NA	NA	NA	NA	NA	NA	NA	NA	NA	NA	NA	NA	NA	NA	NA	NA	NA	NA	NA	NA	NA	NA	NA
474	WOSCC	de Asis Fernandez, Francisco; Gonzalez-Mohino, Fernando; Gonzalez-Rave, Jose M.	Assessment of sensory sensitivity through critical flicker fusion frequency thresholds after a maximum voluntary apnoea	DIVING AND HYPERBARIC MEDICINE	49	3	186	191	10.28920/dhm49.3.186-191	2019	Introduction: The influence of acute exercise on sensory sensitivity (SS) differs according to the type and duration of exercise performed. In the present study, we assessed changes on SS soon after a maximal dynamic apnoea.Methods: Thirty-nine experienced male breath-hold divers were recruited. Critical flicker fusion frequency (CFFF) thresholds were used to measure SS. Thresholds were determine…	WOS:000488762100006	No	No	NA	NA	No	Humans	No	Humans	2021-02-12	ML	No (excluded at title screening)	No	NA	NA	NA	NA	NA	NA	NA	NA	NA	NA	NA	NA	NA	NA	NA	NA	NA	NA	NA	NA	NA	NA	NA	NA	NA
475	WOSCC	Phatrabuddha, Nantaporn; Yingratanasuk, Tanongsak; Rotwannasin, Piti; Jaidee, Wanlop; Krajaiklang, Narin	Assessment of Sleep Deprivation and Fatigue Among Chemical Transportation Drivers in Chonburi, Thailand	SAFETY AND HEALTH AT WORK	9	2	159	163	10.1016/j.shaw.2017.06.014	2018	Background: Fatigue and sleepiness are inter-related and common among road transport drivers. In this study, sleep deprivation and fatigue among chemical transportation drivers were examined.Methods: A cross-sectional study surveying 107 drivers from three hazardous types of chemical production and transportation industries (nonflammable gases, flammable gases, and flammable liquids) was conducte…	WOS:000435615000006	No	No	NA	NA	No	X	No	X	2021-02-12	ML	No (excluded at title screening)	No	NA	NA	NA	NA	NA	NA	NA	NA	NA	NA	NA	NA	NA	NA	NA	NA	NA	NA	NA	NA	NA	NA	NA	NA	NA
476	WOSCC	PATAT, A; PERAULT, MC; VANDEL, B; DANJOU, P; BROHIER, S; ZIELENIUK, I; ROSENZWEIG, P	ASSESSMENT OF THE INTERACTION BETWEEN A PARTIAL AGONIST AND A FULL AGONIST OF BENZODIAZEPINE RECEPTORS, BASED ON PSYCHOMOTOR PERFORMANCE AND MEMORY, IN HEALTHY-VOLUNTEERS	JOURNAL OF PSYCHOPHARMACOLOGY	9	2	91	101	10.1177/026988119500900203	1995	Potential interactions between the imidazopyridine anxiolytic alpidem and the full benzodiazepine agonist lorazepam were assessed in a randomized, double-blind, four-way cross-over, placebo-controlled study in 16 healthy young male volunteers. Each volunteer received alpidem, 50 mg, or a placebo twice daily for 8 days with a 1-week wash-out interval. The interaction between alpidem, at the steady…	WOS:A1995RD78500003	No	No	NA	NA	No	Humans	No	Humans	2021-02-12	ML	No (excluded at title screening)	No	NA	NA	NA	NA	NA	NA	NA	NA	NA	NA	NA	NA	NA	NA	NA	NA	NA	NA	NA	NA	NA	NA	NA	NA	NA
477	WOSCC	AANTAA, R	ASSESSMENT OF THE SEDATIVE EFFECTS OF DEXMEDETOMIDINE, AN ALPHA-2-ADRENOCEPTOR AGONIST, WITH ANALYSIS OF SACCADIC EYE-MOVEMENTS	PHARMACOLOGY & TOXICOLOGY	68	5	394	398	10.1111/j.1600-0773.1991.tb01259.x	1991	Single intravenous doses (0.5-mu-g/kg and 1.0-mu-g/kg) of dexmedetomidine (4(5)-(1-(2,3-dimethylphenyl)ethyl)imidazole), a selective alpha-2-adrenoceptor agonist, and saline placebo were administered to six healthy volunteers (4 males and 2 females) in a double-blind, placebo-controlled cross-over study. The effects on vigilance were assessed using both subjective estimation (visual analogue scal…	WOS:A1991FP15600014	No	No	NA	NA	Yes	NA	Yes	NA	2021-02-12	ML	Yes	No	NA	NA	No	Humans	NA	No	Humans	2021-03-11	ML	No (excluded at abstract screening)	NA	NA	NA	NA	NA	NA	NA	NA	NA	NA	NA	NA	NA	NA	NA
478	WOSCC	Fernandez-Vargas, Jacobo; Pfaff, Hanns U.; Rodriguez, Francisco B.; Varona, Pablo	Assisted closed-loop optimization of SSVEP-BCI efficiency	FRONTIERS IN NEURAL CIRCUITS	7	Unknown	Unknown	Unknown	10.3389/fncir.2013.00027	2013	We designed a novel assisted closed-loop optimization protocol to improve the efficiency of brain-computer interfaces (BCI) based on steady state visually evoked potentials (SSVEP). In traditional paradigms, the control over the BCI-performance completely depends on the subjects' ability to learn from the given feedback cues. By contrast, in the proposed protocol both the subject and the machine …	WOS:000317562300002	No	No	NA	NA	No	Humans	No	Humans	2021-02-12	ML	No (excluded at title screening)	No	NA	NA	NA	NA	NA	NA	NA	NA	NA	NA	NA	NA	NA	NA	NA	NA	NA	NA	NA	NA	NA	NA	NA	NA	NA
479	WOSCC	Takizawa, Go; Miki, Atsushi; Maeda, Fumiatsu; Goto, Katsutoshi; Araki, Syunsuke; Ieki, Yoshiaki; Kiryu, Junichi; Yaoeda, Kiyoshi	Association between a relative afferent pupillary defect using pupillography and inner retinal atrophy in optic nerve disease	CLINICAL OPHTHALMOLOGY	9	Unknown	1895	1903	10.2147/OPTH.S91278	2015	Purpose: The aim of this study was to compare the asymmetrical light reflex of the control subjects and patients with optic nerve disease and to evaluate the relationships among the relative afferent pupillary defect (RAPD), visual acuity (VA), central critical fusion frequency (CFF), ganglion cell complex thickness (GCCT), and circumpapillary retinal nerve fiber layer thickness (cpRNFLT) using s…	WOS:000366372000002	No	No	NA	NA	Yes	NA	Yes	NA	2021-02-12	ML	Yes	No	NA	NA	No	Humans	NA	No	Humans	2021-03-11	ML	No (excluded at abstract screening)	NA	NA	NA	NA	NA	NA	NA	NA	NA	NA	NA	NA	NA	NA	NA
480	WOSCC	Niepel, Graham; Bibani, Rashid H.; Vilisaar, Janek; Langley, Robert W.; Bradshaw, Christopher M.; Szabadi, Elemer; Constantinescu, Cris S.	Association of a deficit of arousal with fatigue in multiple sclerosis: Effect of modafinil	NEUROPHARMACOLOGY	64	Unknown	380	388	10.1016/j.neuropharm.2012.06.036	2013	Multiple sclerosis (MS) is a multifocal demyelinating disease of the central nervous system, leading to chronic disability. Fatigue is a common and distressing symptom of MS which is unrelated to its clinical form, stage of development, the degree of disability, or the lesion load on magnetic resonance imaging. Fatigue in MS is associated with excessive daytime sleepiness and autonomic dysfunctio…	WOS:000311250300043	No	No	NA	NA	No	X	No	X	2021-02-12	ML	No (excluded at title screening)	No	NA	NA	NA	NA	NA	NA	NA	NA	NA	NA	NA	NA	NA	NA	NA	NA	NA	NA	NA	NA	NA	NA	NA	NA	NA
481	WOSCC	Trushkin, E. V.; Timofeeva, M. A.; Sysoeva, O. V.; Davydov, Y. I.; Knicker, A.; Struder, H.; Tonevitsky, A. G.	Association of SLC6A4 Gene 5-HTTLPR Polymorphism with Parameters of Simple and Complex Reaction Times and Critical Flicker Frequency Threshold in Athletes during Exhaustive Exercise	BULLETIN OF EXPERIMENTAL BIOLOGY AND MEDICINE	150	4	471	474	10.1007/s10517-011-1171-9	2011	The incidence of SLC6A4 gene 5HTTLPR polymorphism alleles was evaluated in 223 male athletes engaged in endurance sports, the results were compared with those in 177 male non-athletes. Association between 5-HTTLPR genotypes and the effect of exhaustive treadmill running on simple and complex visual reactions and critical flicker frequency threshold was studied. We found that the incidence of LL g…	WOS:000288564900022	No	Kappa 1	No	Humans	No	Humans	No	Humans	2021-02-02	RS & ML	No (excluded at title screening)	No	NA	NA	NA	NA	NA	NA	NA	NA	NA	NA	NA	NA	NA	NA	NA	NA	NA	NA	NA	NA	NA	NA	NA	NA	NA
482	WOSCC	SPONSEL, WE; DEPAUL, KL; MARTONE, JF; SHIELDS, MB; OLLIE, AR; STEWART, WC	ASSOCIATION OF VISTECH CONTRAST SENSITIVITY AND VISUAL-FIELD FINDINGS IN GLAUCOMA	BRITISH JOURNAL OF OPHTHALMOLOGY	75	9	558	560	10.1136/bjo.75.9.558	1991	Single eye visual fields and contrast sensitivity were assessed in 60 subjects, who were being followed up in a glaucoma clinic for manifest glaucoma or a suspicion of glaucoma because of raised intraocular pressure. The Fieldmaster 5000 (static/kinetic perimeter) was used for the visual fields, and a Vistech wall chart sine wave grating test was used for contrast sensitivity measurements. The su…	WOS:A1991GC47300012	No	No	NA	NA	Yes	NA	Yes	NA	2021-02-12	ML	Yes	Kappa3	No	Humans	No	Humans	NA	No	Humans	2021-02-23	RS & ML	NA	NA	NA	NA	NA	NA	NA	NA	NA	NA	NA	NA	NA	NA	NA	NA
483	BA	Lindner, H.	Asthenopic complaints in conjunction with illumination by gas discharge lamps	Ophthalmologe	91	2	201	211	Unknown	1994	Asthenopic complaints frequently, occur when visual requirements are high in conjunction with illumination by gas discharge lamps. Four causes should be considered: level of the vision task, quality of light (spectral distribution, fluorescent flicker), quality of illumination, individual characteristics of the affected subject. Of 3000 patients, 58% had asthenopic complaints when exposed to gas …	BIOABS:BACD199497365729	No	No	NA	NA	No	X	No	X	2021-02-12	ML	No (excluded at title screening)	No	NA	NA	NA	NA	NA	NA	NA	NA	NA	NA	NA	NA	NA	NA	NA	NA	NA	NA	NA	NA	NA	NA	NA	NA	NA
484	WOSCC	Wall, M; White, WN	Asymmetric papilledema in idiopathic intracranial hypertension: Prospective interocular comparison of sensory visual function	INVESTIGATIVE OPHTHALMOLOGY & VISUAL SCIENCE	39	1	134	142	Unknown	1998	PURPOSE. Visual loss is the main morbidity of idiopathic intracranial hypertension (IIH). The relationship between papilledema grade and visual loss is unclear. The goal of this study was to determine whether there is a relationship between papilledema grade and visual loss.METHODS. Fundus photographs of 478 patients with IIH were reviewed, and their degree of papilledema was graded using Frisen'…	WOS:000071410800016	No	No	NA	NA	Yes	NA	Yes	NA	2021-02-12	ML	Yes	No	NA	NA	No	Humans	NA	No	Humans	2021-03-11	ML	No (excluded at abstract screening)	NA	NA	NA	NA	NA	NA	NA	NA	NA	NA	NA	NA	NA	NA	NA
485	WOSCC	Ando, S; Takahashi, C; Ikumi, K; Masuda, S; Shimizu, T	Asymmetric somatic hybridization between alfalfa (Medicago sativa L.) cultivar and CMS line	BREEDING SCIENCE	47	3	195	201	Unknown	1997	In order to develop methods for the transfer of organelle genetic information in alfalfa (Medicago sativa L.) from one species to another, we investigated asymmetric somatic hybridization and succeeded in developing a stable method for cybrid callus formation, Protoplasts of a cultivar (Spredor II) were inactivated with iodoacetamide (IOA) and protoplasts of the cytoplasmic male sterile (CMS) lin…	WOS:A1997XY48200001	No	No	NA	NA	No	X	No	X	2021-02-12	ML	No (excluded at title screening)	No	NA	NA	NA	NA	NA	NA	NA	NA	NA	NA	NA	NA	NA	NA	NA	NA	NA	NA	NA	NA	NA	NA	NA	NA	NA
486	WOSCC	Hayashi, Hironobu; Kawaguchi, Masahiko; Okamoto, Masahiro; Hasuwa, Kyoko; Matsuura, Toyoaki; Taniguchi, Shigeki; Furuya, Hitoshi	Asymptomatic and Symptomatic Postoperative Visual Dysfunction After Cardiovascular Surgery With Cardiopulmonary Bypass: A Small-Sized Prospective Observational Study	JOURNAL OF CARDIOTHORACIC AND VASCULAR ANESTHESIA	27	5	884	889	10.1053/j.jvca.2013.01.026	2013	Objective: Postoperative visual dysfunction (POVD) after cardiovascular surgery rarely is reported, since it is more likely underdetected and underreported. This study was designed to verify the presence of POVD, including a variety of asymptomatic as well as symptomatic visual dysfunctions after cardiovascular surgery with cardiopulmonary bypass (CPB).Design: A prospective observational study.Se…	WOS:000325055100009	No	No	NA	NA	No	X	No	X	2021-02-12	ML	No (excluded at title screening)	No	NA	NA	NA	NA	NA	NA	NA	NA	NA	NA	NA	NA	NA	NA	NA	NA	NA	NA	NA	NA	NA	NA	NA	NA	NA
487	WOSCC	Adamou, M.; Plummer, W.; Maidment, I.; Mirtsou-Fidani, V.; Hale, A.	Atomoxetine and cortical activity in adults with ADHD	INTERNATIONAL JOURNAL OF NEUROPSYCHOPHARMACOLOGY	9	Unknown	S258	S258	Unknown	2006	No abstract	WOS:000239495501397	No	No	NA	NA	No	Humans	No	Humans	2021-02-12	ML	No (excluded at title screening)	No	NA	NA	NA	NA	NA	NA	NA	NA	NA	NA	NA	NA	NA	NA	NA	NA	NA	NA	NA	NA	NA	NA	NA	NA	NA
488	WOSCC	Gulbinaite, Rasa; Roozendaal, Diane H. M.; VanRullen, Rufin	Attention differentially modulates the amplitude of resonance frequencies in the visual cortex	NEUROIMAGE	203	Unknown	Unknown	Unknown	10.1016/j.neuroimage.2019.116146	2019	Rhythmic visual stimuli (flicker) elicit rhythmic brain responses at the frequency of the stimulus, and attention generally enhances these oscillatory brain responses (steady state visual evoked potentials, SSVEPs). Although SSVEP responses have been tested for flicker frequencies up to 100 Hz [Herrmann, 2001], effects of attention on SSVEP amplitude have only been reported for lower frequencies …	WOS:000496900900002	No	No	NA	NA	Yes	NA	Yes	NA	2021-02-12	ML	Yes	No	NA	NA	Yes	Humans?	NA	Yes	Humans?	2021-03-11	ML	Yes	Yes	No	Yes	English	No	Humans	NA	No	PECO	NA	NA	NA	NA	NA	NA
489	WOSCC	Chen, Jing; Valsecchi, Matteo; Gegenfurtner, Karl R.	Attention is allocated closely ahead of the target during smooth pursuit eye movements: Evidence from EEG frequency tagging	NEUROPSYCHOLOGIA	102	Unknown	206	216	10.1016/j.neuropsychologia.2017.06.024	2017	It is under debate whether attention during smooth pursuit is centered right on the pursuit target or allocated preferentially ahead of it. Attentional deployment was previously probed using a secondary task, which might have altered attention allocation and led to inconsistent findings. We measured frequency-tagged steady-state visual evoked potentials (SSVEP) to measure attention allocation in …	WOS:000407662200022	No	No	NA	NA	Yes	NA	Yes	NA	2021-02-12	ML	Yes	No	NA	NA	No	Humans	NA	No	Humans	2021-03-11	ML	No (excluded at abstract screening)	NA	NA	NA	NA	NA	NA	NA	NA	NA	NA	NA	NA	NA	NA	NA
490	WOSCC	Jancke, L; Mirzazade, S; Shah, NJ	Attention modulates the blood oxygen level dependent response in the primary visual cortex measured with functional magnetic resonance imaging	NATURWISSENSCHAFTEN	86	2	79	81	10.1007/s001140050575	1999	No abstract	WOS:000078716100004	No	No	NA	NA	Yes	NA	Yes	NA	2021-02-12	ML	No (included but no abstract)	No	NA	NA	NA	NA	NA	NA	NA	NA	NA	NA	NA	NA	NA	NA	NA	NA	NA	NA	NA	NA	NA	NA	NA	NA	NA
491	WOSCC	Rosielle, LJ; Crabb, BT; Cooper, EE	Attentional coding of categorical relations in scene perception: Evidence from the flicker paradigm	PSYCHONOMIC BULLETIN & REVIEW	9	2	319	326	10.3758/BF03196288	2002	The purpose of the present investigation was to determine whether the positions of objects in a scene are coded relative to one another categorically (i.e., above, below, or side of, Experiment 1) and to determine whether spatial position in scene perception is coded preattentively or only under focused attention (Experiment 2). In Experiment 1, participants viewed alternating versions of a scene…	WOS:000176723700013	No	No	NA	NA	Yes	NA	Yes	NA	2021-02-12	ML	Yes	No	NA	NA	No	Humans	NA	No	Humans	2021-03-11	ML	No (excluded at abstract screening)	NA	NA	NA	NA	NA	NA	NA	NA	NA	NA	NA	NA	NA	NA	NA
492	WOSCC	Shioiri, Satoshi; Ogawa, Masayuki; Yaguchi, Hirohisa; Cavanagh, Patrick	Attentional facilitation of detection of flicker on moving objects	JOURNAL OF VISION	15	14	Unknown	Unknown	10.1167/15.14.3	2015	We investigated the influence of attention and motion on the sensitivity of flicker detection for a target among distractors. Experiment 1 showed that when the target and distractors were moving, detection performance plummeted compared to when they were not moving, suggesting that the most sensitive detectors were local, temporal frequency-tuned receptive fields. With the stimuli in motion, a qu…	WOS:000368252200003	No	Kappa 2	Yes	NA	Yes	NA	Yes	NA	2021-02-05	RS & ML	Yes	No	NA	NA	Yes	Humans?	NA	Yes	Humans?	2021-03-11	ML	Yes	Yes	No	NA	NA	NA	NA	NA	NA	NA	Yes	English	No	Humans	NA	No
493	WOSCC	Ding, J; Sperling, G; Srinivasan, R	Attentional modulation of SSVEP power depends on the network tagged by the flicker frequency	CEREBRAL CORTEX	16	7	1016	1029	10.1093/cercor/bhj044	2006	Modulation of the steady-state visual evoked potential (SSVEP) by attention was studied in detail using 15 'tag' frequencies in the range of 2.5-20 Hz. The stimuli were two series of random disc search arrays superimposed on two concentric color-marked annuli respectively. Two series of arrays were updated independently; one updated at one fixed frequency (flicker) and the other updated randomly …	WOS:000238391200011	No	No	NA	NA	Yes	NA	Yes	NA	2021-02-12	ML	Yes	No	NA	NA	No	Humans	NA	No	Humans	2021-03-11	ML	No (excluded at abstract screening)	NA	NA	NA	NA	NA	NA	NA	NA	NA	NA	NA	NA	NA	NA	NA
494	WOSCC	Hodgins, Holley S.; Adair, Kathryn C.	Attentional processes and meditation	CONSCIOUSNESS AND COGNITION	19	4	872	878	10.1016/j.concog.2010.04.002	2010	Visual attentional processing was examined in adult meditators and non-meditators on behavioral measures of change blindness, concentration, perspective-shifting, selective attention, and sustained inattentional blindness. Results showed that meditators (1) noticed more changes in flickering scenes and noticed them more quickly, (2) counted more accurately in a challenging concentration task, (3)…	WOS:000284519800003	No	No	NA	NA	No	Humans	No	Humans	2021-02-12	ML	No (excluded at title screening)	No	NA	NA	NA	NA	NA	NA	NA	NA	NA	NA	NA	NA	NA	NA	NA	NA	NA	NA	NA	NA	NA	NA	NA	NA	NA
495	WOSCC	Mitchell, JF; Stoner, GR; Fallah, M; Reynolds, JH	Attentional selection of superimposed surfaces cannot be explained by modulation of the gain of color channels	VISION RESEARCH	43	12	1323	1328	10.1016/S0042-6989(03)00123-8	2003	When two differently colored, superimposed patterns of dots rotate in opposite directions, this yields the percept of two superimposed transparent surfaces. If observers are cued to attend to one set of dots, they are impaired in making judgments about the other set. Since the two sets of dots are overlapping, the cueing effect cannot be explained by spatial attention. This has led to the interpr…	WOS:000183127300001	No	No	NA	NA	No	Humans	No	Humans	2021-02-12	ML	No (excluded at title screening)	No	NA	NA	NA	NA	NA	NA	NA	NA	NA	NA	NA	NA	NA	NA	NA	NA	NA	NA	NA	NA	NA	NA	NA	NA	NA
496	WOSCC	Chu, CC; Chen, TY; Henneberry, TJ	Attractiveness of flickering and non-flickering cool white fluorescent light to Culex quinquefasciatus (Diptera : Culicidae), Musca domestica (Diptera : Muscidae) and Pectinophora gossypiella (Lepidoptera : Gelechiidae) adults, and Acheta domesticus (Orthoptera : Gryllidae) and Periplaneta americana (Blattodea : Blattidae) nymphs	SOUTHWESTERN ENTOMOLOGIST	31	1	77	81	Unknown	2006	No abstract	WOS:000237012900011	No	No	NA	NA	Yes	NA	Yes	NA	2021-02-12	ML	No (included but no abstract)	No	NA	NA	NA	NA	NA	NA	NA	NA	NA	NA	NA	NA	NA	NA	NA	NA	NA	NA	NA	NA	NA	NA	NA	NA	NA
497	WOSCC	Brooks, Cassandra J.; Chan, Yu Man; Anderson, Andrew J.; McKendrick, Allison M.	Audiovisual Temporal Perception in Aging: The Role of Multisensory Integration and Age-Related Sensory Loss	FRONTIERS IN HUMAN NEUROSCIENCE	12	Unknown	Unknown	Unknown	10.3389/fnhum.2018.00192	2018	Within each sensory modality, age-related deficits in temporal perception contribute to the difficulties older adults experience when performing everyday tasks. Since perceptual experience is inherently multisensory, older adults also face the added challenge of appropriately integrating or segregating the auditory and visual cues present in our dynamic environment into coherent representations o…	WOS:000431788300001	No	No	NA	NA	No	Humans	No	Humans	2021-02-12	ML	No (excluded at title screening)	No	NA	NA	NA	NA	NA	NA	NA	NA	NA	NA	NA	NA	NA	NA	NA	NA	NA	NA	NA	NA	NA	NA	NA	NA	NA
498	WOSCC	SMIAROWSKI, RA; KINTZ, BL	AUDITORY FUSION FREQUENCY OF INTERMITTEN SOUNDS	JOURNAL OF GENERAL PSYCHOLOGY	74	1	129	+	10.1080/00221309.1966.9710315	1966	No abstract	WOS:A19667259400010	No	No	NA	NA	No	X	No	X	2021-02-12	ML	No (excluded at title screening)	No	NA	NA	NA	NA	NA	NA	NA	NA	NA	NA	NA	NA	NA	NA	NA	NA	NA	NA	NA	NA	NA	NA	NA	NA	NA
499	WOSCC	SVISTUNOV, NT; BUKHARIN, EA	AUDITORY, VESTIBULAR AND VISUAL RESPONSES OF MAN TO INTERMITTENT NOISE	KOSMICHESKAYA BIOLOGIYA I AVIAKOSMICHESKAYA MEDITSINA	23	2	86	88	Unknown	1989	No abstract	WOS:A1989T835300020	No	No	NA	NA	No	Humans	No	Humans	2021-02-12	ML	No (excluded at title screening)	No	NA	NA	NA	NA	NA	NA	NA	NA	NA	NA	NA	NA	NA	NA	NA	NA	NA	NA	NA	NA	NA	NA	NA	NA	NA
500	WOSCC	REGAN, D; SPEKREIJSE, H	AUDITORY-VISUAL INTERACTIONS AND CORRESPONDENCE BETWEEN PERCEIVED AUDITORY SPACE AND PERCEIVED VISUAL SPACE	PERCEPTION	6	2	133	138	10.1068/p060133	1977	No abstract	WOS:A1977CZ63200003	No	No	NA	NA	Yes	NA	Yes	NA	2021-02-12	ML	No (included but no abstract)	No	NA	NA	NA	NA	NA	NA	NA	NA	NA	NA	NA	NA	NA	NA	NA	NA	NA	NA	NA	NA	NA	NA	NA	NA	NA
501	WOSCC	Swanson, William H.; Sun, Hao; Lee, Barry B.; Cao, Dingcai	Author Response: Frequency-Doubling Technology and Parasol Cells	INVESTIGATIVE OPHTHALMOLOGY & VISUAL SCIENCE	52	6	3759	3760	10.1167/iovs.11-7468	2011	No abstract	WOS:000293335400045	No	No	NA	NA	No	X	No	X	2021-02-12	ML	No (excluded at title screening)	No	NA	NA	NA	NA	NA	NA	NA	NA	NA	NA	NA	NA	NA	NA	NA	NA	NA	NA	NA	NA	NA	NA	NA	NA	NA
502	WOSCC	Matsumoto, C; Takada, S; Okuyama, S; Arimura, E; Hashimoto, S; Shimomura, Y	Automated flicker perimetry in glaucoma using Octopus 311: a comparative study with the Humphrey Matrix	ACTA OPHTHALMOLOGICA SCANDINAVICA	84	2	210	215	10.1111/j.1600-0420.2005.00588.x	2006	Purpose: We evaluated the clinical usefulness of flicker perimetry in glaucoma and glaucoma suspect patients using the new Octopus 311 automated perimeter.Methods: A total of 52 eyes of 52 glaucoma patients, 26 eyes of 26 glaucoma suspect patients and 61 eyes of 61 normal subjects were examined using standard automated perimetry (SAP), flicker perimetry and frequency doubling technology (FDT) per…	WOS:000236461400012	No	No	NA	NA	No	Humans	No	Humans	2021-02-12	ML	No (excluded at title screening)	No	NA	NA	NA	NA	NA	NA	NA	NA	NA	NA	NA	NA	NA	NA	NA	NA	NA	NA	NA	NA	NA	NA	NA	NA	NA
503	BA	Fukuhara, Jun	Automated flicker perimetry using a personal computer	Rinsho Ganka	55	5	845	849	Unknown	2001	We developed a new flicker perimetry by presenting a blinking target on the screen of a personal computer. Flicker sensitivity was measured at 25 points within the central 30degree visual field (method of limits) and at 59 points within the central 60degree field (bracketing method). The test subjects included 26 normal eyes, 106 eyes with ocular hypertension, and 24 eyes with glaucoma. The metho…	BIOABS:BACD200100268815	No	No	NA	NA	No	X	No	X	2021-02-12	ML	No (excluded at title screening)	No	NA	NA	NA	NA	NA	NA	NA	NA	NA	NA	NA	NA	NA	NA	NA	NA	NA	NA	NA	NA	NA	NA	NA	NA	NA
504	BA	Fukuhara, Jun; Marutani, Hiroshi; Tanaka, Fumie; Yukawa, Eiichi; Ayani, Ritsu; Saishin, Mototsugu	Automated flicker perimetry using a personal computer	Rinsho Ganka	53	5	860	864	Unknown	1999	We developed an automated flicker perimeter which shows a blinking target on the screen of a personal computer. The flicker sensitivity is measured at 25 points over the central 30degree visual field. This method was applied to 49 eyes in normal persons ranging from second to 8th decade in age. The flicker sensitivity declined along with age and eccentricity. The method of limits was more rapid a…	BIOABS:BACD199900286662	No	No	NA	NA	No	X	No	X	2021-02-12	ML	No (excluded at title screening)	No	NA	NA	NA	NA	NA	NA	NA	NA	NA	NA	NA	NA	NA	NA	NA	NA	NA	NA	NA	NA	NA	NA	NA	NA	NA
505	WOSCC	Jones, Pete R.; Kalwarowsky, Sarah; Atkinson, Janette; Braddick, Oliver J.; Nardini, Marko	Automated Measurement of Resolution Acuity in Infants Using Remote Eye-Tracking	INVESTIGATIVE OPHTHALMOLOGY & VISUAL SCIENCE	55	12	8102	8110	10.1167/iovs.14-15108	2014	PURPOSE. To validate a novel, automated test of infant resolution acuity based on remote eye-tracking.METHODS. Infants aged 2 to 12 months were tested binocularly using a new adaptive computerized test of infant vision using eye tracking (ACTIVE), and Keeler infant acuity cards (KIAC). The ACTIVE test ran automatically, using remote eye-tracking to assess whether the infant fixated a black-and-wh…	WOS:000347222300045	No	No	NA	NA	No	Humans	No	Humans	2021-02-12	ML	No (excluded at title screening)	No	NA	NA	NA	NA	NA	NA	NA	NA	NA	NA	NA	NA	NA	NA	NA	NA	NA	NA	NA	NA	NA	NA	NA	NA	NA
506	WOSCC	Patel, Ripal; Mandaliya, Kashyap; Shelar, Pushkar; Savani, Rushi; Patel, Chirag I.	Automatic Fire Detection Using Combination of Color Cue and Flame Flicker	PROCEEDINGS OF THE INTERNATIONAL CONFERENCE ON INTELLIGENT SYSTEMS AND SIGNAL PROCESSING	671	Unknown	25	33	10.1007/978-981-10-6977-2_3	2018	This paper presents the novel algorithm for automatic fire detection from still images and video sequences. Proposed technique has been using the color cue and flame flicker for detecting fire. This paper proposes a combination of two algorithms to detect fire from video clips. Firstly, the algorithm defines the method to detect fire in static images which can be called as color feature technique…	WOS:000434084900003	No	No	NA	NA	No	P	No	P	2021-02-12	ML	No (excluded at title screening)	No	NA	NA	NA	NA	NA	NA	NA	NA	NA	NA	NA	NA	NA	NA	NA	NA	NA	NA	NA	NA	NA	NA	NA	NA	NA
507	WOSCC	LYKKEN, DT; MALEY, M	AUTONOMIC VERSUS CORTICAL AROUSAL IN SCHIZOPHRENICS AND NON-PSYCHOTICS	JOURNAL OF PSYCHIATRIC RESEARCH	6	1	21	&	10.1016/0022-3956(68)90043-5	1968	No abstract	WOS:A1968B404200003	No	No	NA	NA	No	Humans	No	Humans	2021-02-12	ML	No (excluded at title screening)	No	NA	NA	NA	NA	NA	NA	NA	NA	NA	NA	NA	NA	NA	NA	NA	NA	NA	NA	NA	NA	NA	NA	NA	NA	NA
508	WOSCC	PECK, CK; LINDSLEY, DB	AVERAGE EVOKED-POTENTIAL CORRELATES OF 2-FLASH PERCEPTUAL DISCRIMINATION IN CATS	VISION RESEARCH	12	4	641	&	10.1016/0042-6989(72)90159-9	1972	No abstract	WOS:A1972L885900010	No	Kappa 1	Yes	NA	Yes	NA	Yes	NA	2021-02-02	RS & ML	No (included but no abstract)	No	NA	NA	NA	NA	NA	NA	NA	NA	NA	NA	NA	NA	NA	NA	NA	NA	NA	NA	NA	NA	NA	NA	NA	NA	NA
509	WOSCC	Jones, Michael P.; Pierce, Kennelh E., Jr.; Ward, Daniel	Avian vision: A review of form and function with special consideration to birds of prey	JOURNAL OF EXOTIC PET MEDICINE	16	2	69	87	10.1053/j.jepm.2007.03.012	2007	More so than any other terrestrial vertebrate, birds rely most heavily on their ability to assess their visual environment. High visual acuity is not only necessary to find and acquire food, but also to navigate surroundings, to identify conspecifics and potential mates, and to quickly identify and escape from predators. This article aims to help the reader understand how birds, particularly bird…	WOS:000247748800002	No	No	NA	NA	Yes	NA	Yes	NA	2021-02-12	ML	Yes	No	NA	NA	Yes	NA	NA	Yes	NA	2021-03-11	ML	Yes	Yes	No	Yes	English	Yes	NA	Review	No	Doc content	NA	NA	NA	NA	NA	NA
510	WOSCC	Blackwell, Bradley F.; Fernandez-Juricic, Esteban; Seamans, Thomas W.; Dolan, Tracy	Avian visual system configuration and behavioural response to object approach	ANIMAL BEHAVIOUR	77	3	673	684	10.1016/j.anbehav.2008.11.017	2009	Antipredator behaviour theory provides a framework to understand the mechanisms behind human wildlife interactions; however, little is known about the role of visual systems in the responses to humans. We quantified responses of brown-headed cowbirds, Molothrus ater (Boddaert), and mourning doves, Zenaida macroura (Linnaeus), to object approach (a ground-based vehicle) and vehicle lighting regime…	WOS:000263366100013	No	No	NA	NA	Yes	NA	Yes	NA	2021-02-12	ML	Yes	No	NA	NA	Yes	NA	NA	Yes	NA	2021-03-11	ML	Yes	Yes	Kappa3	Yes	English	Yes	NA	No CFF	No	Doc content	Yes	English	Yes	NA	NA	Yes
511	WOSCC	CAPILLA, P; AGUILAR, M	AVICO COLOR-VISION ANALYZER - A NEW APPARATUS FOR DIFFERENT STUDIES ON HUMAN COLOR-VISION	CLINICAL VISION SCIENCES	8	2	201	206	Unknown	1993	We describe a prototype of a basic apparatus which can be put to varied use by connecting different modules or optical heads. The AVICO ''Color Vision Analyzer'' is based on the use of light emitting diodes (LEDs) as light sources and for the electronic control of parameters such as luminance, luminous modulation, flicker frequency, temporal modulation, etc. The most important functions are the '…	WOS:A1993LB54500008	No	No	NA	NA	No	X	No	X	2021-02-12	ML	No (excluded at title screening)	No	NA	NA	NA	NA	NA	NA	NA	NA	NA	NA	NA	NA	NA	NA	NA	NA	NA	NA	NA	NA	NA	NA	NA	NA	NA
512	WOSCC	Nikonov, Sergei; Dolgova, Natalia; Tochitsky, Ivan; Van Gelder, Russell N.; Kramer, Richard; Aguirre, Gustavo D.; Beltran, William A.	Azobenzene-based DENAQ photoswitch confers light sensitivity to degenerated but not to healthy canine retina	INVESTIGATIVE OPHTHALMOLOGY & VISUAL SCIENCE	57	12	Unknown	Unknown	Unknown	2016	No abstract	WOS:000394174002023	No	No	NA	NA	Yes	NA	Yes	NA	2021-02-12	ML	No (included but no abstract)	No	NA	NA	NA	NA	NA	NA	NA	NA	NA	NA	NA	NA	NA	NA	NA	NA	NA	NA	NA	NA	NA	NA	NA	NA	NA
513	BA	SCHAUER U	B CELL GROWTH FACTOR ACTIVITY IN SUPERNATANTS OF MRL-1PR-1PR DERIVED T CELL HYBRIDOMAS	Clinical and Experimental Immunology	72	2	255	259	Unknown	1988	The aim of this study was to characterize B cell growth factor (BCGF) activity derived from autoimmune MLR-1pr/1pr cells. In order to obtain supernatants containing BCGF that are free of suppressor lymphokines, MLR-lpr/lpr spleen cells were fused with BW 5147 thymoma cells to form T cell hybridomas. High fusion frequencies were obtained without prestimulation in vitro indicating a high degree of …	BIOABS:BACD198886027149	No	No	NA	NA	No	X	No	X	2021-02-12	ML	No (excluded at title screening)	No	NA	NA	NA	NA	NA	NA	NA	NA	NA	NA	NA	NA	NA	NA	NA	NA	NA	NA	NA	NA	NA	NA	NA	NA	NA
514	WOSCC	COMERFORD, JP; THORN, F; MALLOY, C	BACKGROUND ILLUMINATION AND LONG-WAVELENGTH FLICKER DETECTION IN PROTANOPES AND NORMAL TRICHROMATES	INVESTIGATIVE OPHTHALMOLOGY & VISUAL SCIENCE	34	4	780	780	Unknown	1993	No abstract	WOS:A1993KT89300390	No	No	NA	NA	Yes	NA	Yes	NA	2021-02-12	ML	No (included but no abstract)	No	NA	NA	NA	NA	NA	NA	NA	NA	NA	NA	NA	NA	NA	NA	NA	NA	NA	NA	NA	NA	NA	NA	NA	NA	NA
515	WOSCC	PFLUG, R; NELSON, R; AHNELT, PK	BACKGROUND-INDUCED FLICKER ENHANCEMENT IN CAT RETINAL HORIZONTAL CELLS .1. TEMPORAL AND SPECTRAL PROPERTIES	JOURNAL OF NEUROPHYSIOLOGY	64	2	313	325	Unknown	1990	No abstract	WOS:A1990DV59900001	No	No	NA	NA	Yes	NA	Yes	NA	2021-02-12	ML	No (included but no abstract)	No	NA	NA	NA	NA	NA	NA	NA	NA	NA	NA	NA	NA	NA	NA	NA	NA	NA	NA	NA	NA	NA	NA	NA	NA	NA
516	WOSCC	NELSON, R; PFLUG, R; BAER, SM	BACKGROUND-INDUCED FLICKER ENHANCEMENT IN CAT RETINAL HORIZONTAL CELLS .2. SPATIAL PROPERTIES	JOURNAL OF NEUROPHYSIOLOGY	64	2	326	340	Unknown	1990	No abstract	WOS:A1990DV59900002	No	No	NA	NA	Yes	NA	Yes	NA	2021-02-12	ML	No (included but no abstract)	No	NA	NA	NA	NA	NA	NA	NA	NA	NA	NA	NA	NA	NA	NA	NA	NA	NA	NA	NA	NA	NA	NA	NA	NA	NA
517	WOSCC	REGAN, D; NEIMA, D	BALANCE BETWEEN PATTERN AND FLICKER SENSITIVITIES IN THE VISUAL-FIELDS OF OPHTHALMOLOGICAL PATIENTS	BRITISH JOURNAL OF OPHTHALMOLOGY	68	5	310	315	10.1136/bjo.68.5.310	1984	No abstract	WOS:A1984SQ39200004	No	No	NA	NA	No	Humans	No	Humans	2021-02-12	ML	No (excluded at title screening)	No	NA	NA	NA	NA	NA	NA	NA	NA	NA	NA	NA	NA	NA	NA	NA	NA	NA	NA	NA	NA	NA	NA	NA	NA	NA
518	BA	Otori, Toshifumi	Basic and clinical aspects of modern perimetry	Nippon Ganka Gakkai Zasshi	102	12	779	795	Unknown	1998	Clinical perimetry has made a remarkable advance in the last 40 years and many new automated perimeters and sophisticated techniques are now available. We developed a Central Field Screener, O-II, an automated perimeter, ATS-85, and a central critical fusion frequency (CFF) - meter. First, reappraisal of the clinical significance of manual kinetic perimetry was made in comparison with automated l…	BIOABS:BACD199900098950	No	No	NA	NA	No	X	No	X	2021-02-12	ML	No (excluded at title screening)	No	NA	NA	NA	NA	NA	NA	NA	NA	NA	NA	NA	NA	NA	NA	NA	NA	NA	NA	NA	NA	NA	NA	NA	NA	NA
519	WOSCC	Hosokawa, T; Mikami, K; Saito, K	Basic study of the portable fatigue meter: effects of illumination, distance from eyes and age	ERGONOMICS	40	9	887	894	10.1080/001401397187720	1997	Several aspects of a new, small and inexpensive fatigue assessment tool, the Portable Fatigue Meter (PFM), were studied. In the first experiment the effects of room illumination and distance between the PFM and the eyes on critical flicker fusion frequency (CFF) values were examined. The results revealed that the PFM CFF value varied significantly as a function of the distance between the indicat…	WOS:A1997XU51400004	No	No	NA	NA	No	Humans	No	Humans	2021-02-12	ML	No (excluded at title screening)	No	NA	NA	NA	NA	NA	NA	NA	NA	NA	NA	NA	NA	NA	NA	NA	NA	NA	NA	NA	NA	NA	NA	NA	NA	NA
520	WOSCC	TAKEDA, M	BASIC STUDY ON THE MEASURING OF FATIGUE BY THE MINIMUM AUDIBLE PRESSURE	ERGONOMICS	35	44322	637	646	10.1080/00140139208967843	1992	Nowadays, human senses of vision and hearing receive many stimulations. In particular, VDT work is commonly performed by people of all ages. Therefore, in order to regulate working hours we need to measure the fatigue due to VDT work. The current measuring system depends on the flicker value (CFF). This report describes a new measuring system which depends on the measurement of the fluctuation in…	WOS:A1992HY05000013	No	No	NA	NA	No	E	No	E	2021-02-12	ML	No (excluded at title screening)	No	NA	NA	NA	NA	NA	NA	NA	NA	NA	NA	NA	NA	NA	NA	NA	NA	NA	NA	NA	NA	NA	NA	NA	NA	NA
521	WOSCC	Lesmes, Luis Andres; Lu, Zhong-Lin; Baek, Jongsoo; Albright, Thomas D.	Bayesian adaptive estimation of the contrast sensitivity function: The quick CSF method	JOURNAL OF VISION	10	3	Unknown	Unknown	10.1167/10.3.17	2010	The contrast sensitivity function (CSF) predicts functional vision better than acuity, but long testing times prevent its psychophysical assessment in clinical and practical applications. This study presents the quick CSF (qCSF) method, a Bayesian adaptive procedure that applies a strategy developed to estimate multiple parameters of the psychometric function (A. B. Cobo-Lewis, 1996; L. L. Kontse…	WOS:000277180100017	No	Kappa 2	No	X	Yes	NA	Yes	NA	2021-02-05	RS & ML	Yes	No	NA	NA	No	E	NA	No	E	2021-03-11	ML	No (excluded at abstract screening)	NA	NA	NA	NA	NA	NA	NA	NA	NA	NA	NA	NA	NA	NA	NA
522	WOSCC	Berman, Sarah B.; Chen, Ying-bei; Qi, Bing; McCaffery, J. Michael; Rucker, Edmund B., III; Goebbels, Sandra; Nave, Klaus-Armin; Arnold, Beth A.; Jonas, Elizabeth A.; Pineda, Fernando J.; Hardwick, J. Marie	Bcl-x(L) increases mitochondrial fission, fusion, and biomass in neurons	JOURNAL OF CELL BIOLOGY	184	5	707	719	10.1083/jcb.200809060	2009	Mitochondrial fission and fusion are linked to synaptic activity in healthy neurons and are implicated in the regulation of apoptotic cell death in many cell types. We developed fluorescence microscopy and computational strategies to directly measure mitochondrial fission and fusion frequencies and their effects on mitochondrial morphology in cultured neurons. We found that the rate of fission ex…	WOS:000264016700009	No	No	NA	NA	No	X	No	X	2021-02-12	ML	No (excluded at title screening)	No	NA	NA	NA	NA	NA	NA	NA	NA	NA	NA	NA	NA	NA	NA	NA	NA	NA	NA	NA	NA	NA	NA	NA	NA	NA
523	WOSCC	BRINDLEY, GS	BEATS PRODUCED BY SIMULTANEOUS STIMULATION OF HUMAN EYE WITH INTERMITTENT LIGHT AND INTERMITTENT OR ALTERNATING ELECTRRIC CCURRENT	JOURNAL OF PHYSIOLOGY-LONDON	164	1	157	&	10.1113/jphysiol.1962.sp007010	1962	No abstract	WOS:A19626741B00013	No	No	NA	NA	No	Humans	No	Humans	2021-02-12	ML	No (excluded at title screening)	No	NA	NA	NA	NA	NA	NA	NA	NA	NA	NA	NA	NA	NA	NA	NA	NA	NA	NA	NA	NA	NA	NA	NA	NA	NA
524	WOSCC	CRAWFORD, MLJ	BEHAVIORAL CONTROL OF VISUAL FIXATION OF RHESUS-MONKEY	JOURNAL OF THE EXPERIMENTAL ANALYSIS OF BEHAVIOR	25	1	113	121	10.1901/jeab.1976.25-113	1976	No abstract	WOS:A1976BF29600012	No	No	NA	NA	Yes	NA	Yes	NA	2021-02-12	ML	No (included but no abstract)	No	NA	NA	NA	NA	NA	NA	NA	NA	NA	NA	NA	NA	NA	NA	NA	NA	NA	NA	NA	NA	NA	NA	NA	NA	NA
525	WOSCC	SCHECHTE.MD; WINTER, JC	BEHAVIORAL DETERMINATION OF CRITICAL FLICKER FREQUENCY IN RAT	PERCEPTUAL AND MOTOR SKILLS	29	2	655	&	10.2466/pms.1969.29.2.655	1969	No abstract	WOS:A1969E699200066	No	No	NA	NA	Yes	NA	Yes	NA	2021-02-12	ML	No (included but no abstract)	No	NA	NA	NA	NA	NA	NA	NA	NA	NA	NA	NA	NA	NA	NA	NA	NA	NA	NA	NA	NA	NA	NA	NA	NA	NA
526	WOSCC	COILE, DC; POLLITZ, CH; SMITH, JC	BEHAVIORAL DETERMINATION OF CRITICAL FLICKER FUSION IN DOGS	PHYSIOLOGY & BEHAVIOR	45	6	1087	1092	10.1016/0031-9384(89)90092-9	1989	No abstract	WOS:A1989AK76100002	No	Kappa 1	Yes	NA	Yes	NA	Yes	NA	2021-02-02	RS & ML	No (included but no abstract)	No	NA	NA	NA	NA	NA	NA	NA	NA	NA	NA	NA	NA	NA	NA	NA	NA	NA	NA	NA	NA	NA	NA	NA	NA	NA
527	WOSCC	SCHNEIDER, CW	BEHAVIORAL DETERMINATIONS OF CRITICAL FLICKER FREQUENCY IN RABBIT	VISION RESEARCH	8	9	1227	+	10.1016/0042-6989(68)90029-1	1968	No abstract	WOS:A1968B913700008	No	No	NA	NA	Yes	NA	Yes	NA	2021-02-12	ML	No (included but no abstract)	No	NA	NA	NA	NA	NA	NA	NA	NA	NA	NA	NA	NA	NA	NA	NA	NA	NA	NA	NA	NA	NA	NA	NA	NA	NA
528	WOSCC	Stavros, Kara A.; Kiorpes, Lynne	Behavioral measurement of temporal contrast sensitivity development in macaque monkeys (Macaca nemestrina)	VISION RESEARCH	48	11	1335	1344	10.1016/j.visres.2008.01.031	2008	We measured the developmental time course for temporal contrast sensitivity in macaque monkeys. The animals, aged 5 weeks to 4 years, detected an unpatterned field of light sinusoidally modulated over time at frequencies ranging from 1 to 40 Hz. Young infants showed reduced sensitivity for all frequencies, and a reduced range of detectable frequencies. Sensitivity to high and low frequencies deve…	WOS:000256334800007	No	No	NA	NA	Yes	NA	Yes	NA	2021-02-12	ML	Yes	No	NA	NA	Yes	NA	NA	Yes	NA	2021-03-11	ML	Yes	Yes	No	NA	NA	NA	NA	NA	NA	NA	Yes	English	Yes	NA	NA	Yes
529	WOSCC	GRAF, VA	BEHAVIORAL VISUAL FUNCTIONS FOR CHRYSEMYS-PICTA-PICTA - PREFERENCES AND FREQUENCY RESPONSES	BRAIN BEHAVIOR AND EVOLUTION	5	44230	155	+	10.1159/000123745	1972	No abstract	WOS:A1972O077000006	No	No	NA	NA	Yes	NA	Yes	NA	2021-02-12	ML	No (included but no abstract)	No	NA	NA	NA	NA	NA	NA	NA	NA	NA	NA	NA	NA	NA	NA	NA	NA	NA	NA	NA	NA	NA	NA	NA	NA	NA
530	WOSCC	EVANS, HL	BEHAVIORAL-ASSESSMENT OF VISUAL TOXICITY	ENVIRONMENTAL HEALTH PERSPECTIVES	26	OCT	53	57	10.2307/3428824	1978	No abstract	WOS:A1978GC23800009	No	No	NA	NA	Yes	NA	Yes	NA	2021-02-12	ML	No (included but no abstract)	No	NA	NA	NA	NA	NA	NA	NA	NA	NA	NA	NA	NA	NA	NA	NA	NA	NA	NA	NA	NA	NA	NA	NA	NA	NA
531	WOSCC	BAKER, SJ; CHRZAN, GJ; PARK, CN; SAUNDERS, JH	BEHAVIORAL-EFFECTS OF 0-PERCENT AND 0.05-PERCENT BLOOD-ALCOHOL IN MALE-VOLUNTEERS	NEUROBEHAVIORAL TOXICOLOGY AND TERATOLOGY	8	1	77	81	Unknown	1986	No abstract	WOS:A1986A961000011	No	No	NA	NA	No	Humans	No	Humans	2021-02-12	ML	No (excluded at title screening)	No	NA	NA	NA	NA	NA	NA	NA	NA	NA	NA	NA	NA	NA	NA	NA	NA	NA	NA	NA	NA	NA	NA	NA	NA	NA
532	WOSCC	BOWDLER, NC; BEASLEY, DS; FRITZE, EC; GOULETTE, AM; HATTON, JD; HESSION, J; OSTMAN, DL; RUGG, DJ; SCHMITTDIEL, CJ	BEHAVIORAL-EFFECTS OF ALUMINUM INGESTION ON ANIMAL AND HUMAN-SUBJECTS	PHARMACOLOGY BIOCHEMISTRY AND BEHAVIOR	10	4	505	512	10.1016/0091-3057(79)90225-9	1979	No abstract	WOS:A1979GV41200010	No	No	NA	NA	No	E	No	E	2021-02-12	ML	No (excluded at title screening)	No	NA	NA	NA	NA	NA	NA	NA	NA	NA	NA	NA	NA	NA	NA	NA	NA	NA	NA	NA	NA	NA	NA	NA	NA	NA
533	WOSCC	HARWERTH, RS; SMITH, EL; BOLTZ, RL; CRAWFORD, MLJ; VONNOORDEN, GK	BEHAVIORAL-STUDIES ON THE EFFECT OF ABNORMAL EARLY VISUAL EXPERIENCE IN MONKEYS - TEMPORAL-MODULATION SENSITIVITY	VISION RESEARCH	23	12	1511	1517	10.1016/0042-6989(83)90163-3	1983	No abstract	WOS:A1983RY37200019	No	No	NA	NA	Yes	NA	Yes	NA	2021-02-12	ML	No (included but no abstract)	No	NA	NA	NA	NA	NA	NA	NA	NA	NA	NA	NA	NA	NA	NA	NA	NA	NA	NA	NA	NA	NA	NA	NA	NA	NA
534	WOSCC	Lisney, Thomas J.; Rubene, Diana; Rozsa, Jani; Lovlie, Hanne; Hastad, Olle; Odeen, Anders	Behavioural assessment of flicker fusion frequency in chicken Gallus gallus domesticus	VISION RESEARCH	51	12	1324	1332	10.1016/j.visres.2011.04.009	2011	To interact with its visual environment, an organism needs to perceive objects in both space and time. High temporal resolution is hence important to the fitness of diurnally active animals, not least highly active aerial species such as birds. However, temporal resolution, as assessed by flicker fusion frequency (FFF; the stimulus frequency at which a flickering light stimulus can no longer be r…	WOS:000291778400004	No	No	NA	NA	Yes	NA	Yes	NA	2021-02-12	ML	Yes	No	NA	NA	Yes	NA	NA	Yes	NA	2021-03-11	ML	Yes	Yes	No	NA	NA	NA	NA	NA	NA	NA	Yes	English	Yes	NA	Study	Yes
535	WOSCC	Galoch, Zdzislaw; Bischof, Hans-Joachim	Behavioural responses to video playbacks by zebra finch males	BEHAVIOURAL PROCESSES	74	1	21	26	10.1016/j.beproc.2006.09.002	2007	A major problem for communication research is to provide standardized stimuli and to disentangle the relative contribution of different sensory channels to the compound signal and its effectiveness. Video techniques have frequently been used for this purpose. Fifty Hertz cathode ray tube (CRT) screens cannot be used for birds because their flicker frequency is lower than the time resolution of at…	WOS:000243479900003	No	No	NA	NA	Yes	NA	Yes	NA	2021-02-12	ML	Yes	No	NA	NA	Yes	NA	NA	Yes	NA	2021-03-11	ML	Yes	Yes	No	Yes	English	No	E	NA	No	PECO	NA	NA	NA	NA	NA	NA
536	WOSCC	Hindmarch, I	Behavioural toxicity of antianxiety and antidepressant agents	HUMAN PSYCHOPHARMACOLOGY-CLINICAL AND EXPERIMENTAL	14	2	137	141	Unknown	1999	Standard measures of psychomotor speed and central nervous system arousal were used to assess the behavioural toxicity of several antianxiety and antidepressant agents. The results indicate that, for the agents evaluated, there is a wide variation in the effects on cognitive function. As pharmacoeconomic factors become increasingly important, the cost of accidents due to the behavioural toxicity …	WOS:000079476900009	No	No	NA	NA	No	X	No	X	2021-02-12	ML	No (excluded at title screening)	No	NA	NA	NA	NA	NA	NA	NA	NA	NA	NA	NA	NA	NA	NA	NA	NA	NA	NA	NA	NA	NA	NA	NA	NA	NA
537	BA	Gonzalez De Rivera, J. L.	Behavioural toxicity of psychoactive drugs: Concept and measurement	Psiquis	14	1	9	17	Unknown	1993	The author defines "Behavioural Toxicity" as "Pharmacological changes of perception, of information processing and integration, and of psychomotor activity which disturb the subjective wellbeing of the patient and/or interfere with his ability to adapt his/her behavior to the events, needs and ambiance of his/her physical and human environment." The following main measurement techniques useful to…	BIOABS:BACD199497083635	No	No	NA	NA	Yes	NA	Yes	NA	2021-02-12	ML	Yes	No	NA	NA	Yes	Humans?	NA	Yes	Humans?	2021-03-11	ML	Yes	No	NA	NA	NA	NA	NA	NA	NA	NA	NA	NA	NA	NA	NA	NA
538	WOSCC	Lawson, R. P.; Loh, E. H.; Seymour, B.; Roiser, J. P.	BEHAVIOURAL WITHDRAWAL DURING PAVLOVIAN CONDITIONING IN HUMANS	JOURNAL OF PSYCHOPHARMACOLOGY	25	8	A30	A30	Unknown	2011	No abstract	WOS:000296170700084	No	No	NA	NA	No	X	No	X	2021-02-12	ML	No (excluded at title screening)	No	NA	NA	NA	NA	NA	NA	NA	NA	NA	NA	NA	NA	NA	NA	NA	NA	NA	NA	NA	NA	NA	NA	NA	NA	NA
539	WOSCC	Fernandez-Albarral, Jose A.; de Hoz, Rosa; Ramirez, Ana, I; Lopez-Cuenca, Ines; Salobrar-Garcia, Elena; Pinazo-Duran, Maria D.; Ramirez, Jose M.; Salazar, Juan J.	Beneficial effects of saffron (Crocus sativus L.) in ocular pathologies, particularly neurodegenerative retinal diseases	NEURAL REGENERATION RESEARCH	15	8	1408	1416	10.4103/1673-5374.274325	2020	Saffron (Crocus sativus L.) has been traditionally used in food preparation and as a medicinal plant. It currently has numerous therapeutic properties attributed to it, such as protection against ischemia, as well as anticonvulsant, antidepressant, anxiolytic, hypolipidemic, anti-atherogenic, anti-hypertensive, antidiabetic, and anti-cancer properties. In addition, saffron has remarkable benefici…	WOS:000511895300005	No	No	NA	NA	Yes	NA	Yes	NA	2021-02-12	ML	Yes	No	NA	NA	No	Humans	NA	No	Humans	2021-03-11	ML	No (excluded at abstract screening)	NA	NA	NA	NA	NA	NA	NA	NA	NA	NA	NA	NA	NA	NA	NA
540	WOSCC	MADDOCK, RJ; CASSON, EJ; LOTT, LA; CARTER, CS; JOHNSON, CA	BENZODIAZEPINE EFFECTS ON FLICKER SENSITIVITY - ROLE OF STIMULUS FREQUENCY AND SIZE	PROGRESS IN NEURO-PSYCHOPHARMACOLOGY & BIOLOGICAL PSYCHIATRY	17	6	955	970	10.1016/0278-5846(93)90023-L	1993	1. Benzodiazepines (BZDs) impair sensitivity to temporally modulated visual stimuli (flicker). Critical flicker-fusion frequency (CFF) is commonly used as a measure of this effect, but it only measures sensitivity to a narrow range of frequencies, usually above 25 Hz. Are other frequencies more sensitive to the effects of BZDs?2. Flicker sensitivity at 1, 2, 4, 8, 16, and 32 Hz was measured for 1…	WOS:A1993MF00600008	No	No	NA	NA	Yes	NA	Yes	NA	2021-02-12	ML	Yes	No	NA	NA	No	Humans	NA	No	Humans	2021-03-11	ML	No (excluded at abstract screening)	NA	NA	NA	NA	NA	NA	NA	NA	NA	NA	NA	NA	NA	NA	NA
541	WOSCC	HINDMARCH, I	BENZODIAZEPINES AND TRAFFIC ACCIDENTS	BRITISH MEDICAL JOURNAL	2	6191	671	671	10.1136/bmj.2.6191.671	1979	No abstract	WOS:A1979HL42100045	No	No	NA	NA	No	Humans	No	Humans	2021-02-12	ML	No (excluded at title screening)	No	NA	NA	NA	NA	NA	NA	NA	NA	NA	NA	NA	NA	NA	NA	NA	NA	NA	NA	NA	NA	NA	NA	NA	NA	NA
542	BA	GODEL V; CHAINE G; REGENBOGEN L; COSCAS G	BEST'S VITELLIFORM MACULAR DYSTROPHY	Acta Ophthalmologica Supplementum	175	64	1	31	Unknown	1986	We examined and evaluated the ophthalmological findings of 47 patients with Best's Vitelliform Macular Dystrophy (BVMD) and 5 cases suffering from related conditions to this macular disorder. Our sample re-conform that BVMD is a progressive disease which may have several appearances in the course of its evolution. The heredity of this disorder is autosomal dominant with reduced penetrance and var…	BIOABS:BACD198682018738	No	No	NA	NA	Yes	NA	Yes	NA	2021-02-12	ML	Yes	No	NA	NA	No	Humans	NA	No	Humans	2021-03-11	ML	No (excluded at abstract screening)	NA	NA	NA	NA	NA	NA	NA	NA	NA	NA	NA	NA	NA	NA	NA
543	WOSCC	HAMANN, G; HAASS, A; SCHIMRIGK, K	BETA-BLOCKADE IN ACUTE ANEURYSMAL SUBARACHNOID HEMORRHAGE	ACTA NEUROCHIRURGICA	121	44259	119	122	10.1007/BF01809261	1993	The effects of beta-blockade to prevent autonomic disorders after acute aneurysmal subarachnoid haemorrhage were prospectively investigated. 11 patients were treated with the beta-1-selective beta-blocker metoprolol (up to 200 mg/die intravenously). 14 patients received standard therapy as controls. Pulse rate, blood pressure and dosage of the additional antihypertensive medication as sips of sym…	WOS:A1993LA59200005	No	No	NA	NA	No	X	No	X	2021-02-12	ML	No (excluded at title screening)	No	NA	NA	NA	NA	NA	NA	NA	NA	NA	NA	NA	NA	NA	NA	NA	NA	NA	NA	NA	NA	NA	NA	NA	NA	NA
544	WOSCC	Okabe, Tomoya; Katayama, Takuya; Mo, Taoning; Mori, Noriko; Jin, Feng Jie; Fujii, Ikuo; Iwashita, Kazuhiro; Kitamoto, Katsuhiko; Maruyama, Jun-ichi	BiFC-based visualisation system reveals cell fusion morphology and heterokaryon incompatibility in the filamentous fungus Aspergillus oryzae	SCIENTIFIC REPORTS	8	Unknown	Unknown	Unknown	10.1038/s41598-018-21323-y	2018	Aspergillus oryzae is an industrially important filamentous fungus used for Japanese traditional food fermentation and heterologous protein production. Although cell fusion is important for heterokaryon formation and sexual/parasexual reproduction required for cross breeding, knowledge on cell fusion and heterokaryon incompatibility in A. oryzae is limited because of low cell fusion frequency. Th…	WOS:000424870700052	No	No	NA	NA	No	X	No	X	2021-02-12	ML	No (excluded at title screening)	No	NA	NA	NA	NA	NA	NA	NA	NA	NA	NA	NA	NA	NA	NA	NA	NA	NA	NA	NA	NA	NA	NA	NA	NA	NA
545	WOSCC	Battelli, L; Cavanagh, P; Martini, P; Barton, JJS	Bilateral deficits of transient visual attention in right parietal patients	BRAIN	126	Unknown	2164	2174	10.1093/brain/awg221	2003	Vision tells us not only what and where objects are but also when they appear and disappear. We have found that patients with right parietal damage have an unusual loss in the ability to differentiate object onset from offset. Specifically, when a single target flickers at the same frequency as five distractors, but out of phase (it is light when they are dark and vice versa), right parietal pati…	WOS:000185310400005	No	Kappa 3	No	Humans	No	Humans	No	Humans	2021-02-08	RS & ML	No (excluded at title screening)	No	NA	NA	NA	NA	NA	NA	NA	NA	NA	NA	NA	NA	NA	NA	NA	NA	NA	NA	NA	NA	NA	NA	NA	NA	NA
546	WOSCC	Mine, Izumi; Taguchi, Manzo; Sakurai, Yutaka; Takeuchi, Masaru	Bilateral idiopathic retinal vasculitis following coxsackievirus A4 infection: a case report	BMC OPHTHALMOLOGY	17	Unknown	Unknown	Unknown	10.1186/s12886-017-0523-2	2017	Background: Coxsackieviruses are members of a group of viruses called the enteroviruses, which may cause respiratory and gastrointestinal symptoms, erythema, meningoencephalitis, myocarditis, pericarditis, and myositis. Unilateral acute idiopathic maculopathy caused by coxsackievirus A16 has been associated with hand, foot, and mouth disease, but only a few reports describe retinitis associated w…	WOS:000405857800001	No	No	NA	NA	No	Humans	No	Humans	2021-02-12	ML	No (excluded at title screening)	No	NA	NA	NA	NA	NA	NA	NA	NA	NA	NA	NA	NA	NA	NA	NA	NA	NA	NA	NA	NA	NA	NA	NA	NA	NA
547	WOSCC	Ozawa, Y.; Kawashima, M.; Inoue, S.; Inagaki, E.; Suzuki, A.; Ooe, E.; Kobayashi, S.; Tsubota, K.	Bilberry extract supplementation for preventing eye fatigue in video display terminal workers	JOURNAL OF NUTRITION HEALTH & AGING	19	5	548	554	10.1007/s12603-014-0573-6	2015	To examine the effect of a dietary supplement containing bilberry extract (BE) on eye fatigue induced by acute video display terminal (VDT) loads.A prospective, randomized, double-blind, placebo-controlled study was performed from August 2012 to February 2013 in the Medical Corporation Jico-kai Yagi Hospital, and the Shinyokohama Shinoharaguchi Orthopedic Surgery and Dermatology Clinic, in Japan.…	WOS:000354199200010	No	No	NA	NA	No	Humans	No	Humans	2021-02-12	ML	No (excluded at title screening)	No	NA	NA	NA	NA	NA	NA	NA	NA	NA	NA	NA	NA	NA	NA	NA	NA	NA	NA	NA	NA	NA	NA	NA	NA	NA
548	WOSCC	BOWKER, DO; MANDLER, MB	BINOCULAR FLICKER APPEARS FASTER THAN MONOCULAR FLICKER	JOURNAL OF THE OPTICAL SOCIETY OF AMERICA	71	4	496	498	10.1364/JOSA.71.000496	1981	No abstract	WOS:A1981LJ45900019	No	No	NA	NA	Yes	NA	Yes	NA	2021-02-12	ML	No (included but no abstract)	No	NA	NA	NA	NA	NA	NA	NA	NA	NA	NA	NA	NA	NA	NA	NA	NA	NA	NA	NA	NA	NA	NA	NA	NA	NA
549	WOSCC	Essock, EA; Fechtner, RD; Zimmerman, TJ; Krebs, WK; Nussdorf, JD	Binocular function in early glaucoma	JOURNAL OF GLAUCOMA	5	6	395	405	Unknown	1996	Purpose: This study investigated whether certain binocular mechanisms are disrupted in early glaucoma.Methods: Glaucoma patients, suspects, and normals were tested on a battery of psychophysical tests consisting of flicker sensitivity (5 and 34 Hz), temporal cut-off frequency (CFF), contrast sensitivity (Pelli-Robson chart), and stereoacuity. Monocular channels were evaluated with tests of monocu…	WOS:A1996VV00100007	No	No	NA	NA	Yes	NA	Yes	NA	2021-02-12	ML	Yes	No	NA	NA	No	Humans	NA	No	Humans	2021-03-11	ML	No (excluded at abstract screening)	NA	NA	NA	NA	NA	NA	NA	NA	NA	NA	NA	NA	NA	NA	NA
550	WOSCC	Anstis, Stuart; Rogers, Brian	Binocular fusion of luminance, color, motion and flicker - Two eyes are worse than one	VISION RESEARCH	53	1	47	53	10.1016/j.visres.2011.11.005	2012	How much information is conserved, or discarded, as it travels through the visual system? A target (an oriented bar) was defined by dark grey spots embedded in light spots for the left eye, and by light grey spots embedded in dark spots for the right eye. With one eye open, the target bars were clearly visible, but with both eyes open the light and dark spots fused binocularly into medium grey an…	WOS:000299461200006	No	No	NA	NA	Yes	NA	Yes	NA	2021-02-12	ML	Yes	No	NA	NA	Yes	Humans?	NA	Yes	Humans?	2021-03-11	ML	Yes	Yes	No	NA	NA	NA	NA	NA	NA	NA	Yes	English	No	Humans	NA	No
551	WOSCC	CAVONIUS, CR	BINOCULAR INTERACTIONS IN FLICKER	QUARTERLY JOURNAL OF EXPERIMENTAL PSYCHOLOGY	31	MAY	273	280	10.1080/14640747908400726	1979	No abstract	WOS:A1979HC59500009	No	No	NA	NA	Yes	NA	Yes	NA	2021-02-12	ML	No (included but no abstract)	No	NA	NA	NA	NA	NA	NA	NA	NA	NA	NA	NA	NA	NA	NA	NA	NA	NA	NA	NA	NA	NA	NA	NA	NA	NA
552	WOSCC	CAVONIUS, CR	BINOCULAR INTERACTIONS IN HUMAN FLICKER SENSITIVITY	PFLUGERS ARCHIV-EUROPEAN JOURNAL OF PHYSIOLOGY	377	Unknown	R46	R46	Unknown	1978	No abstract	WOS:A1978FT55300184	No	No	NA	NA	No	Humans	No	Humans	2021-02-12	ML	No (excluded at title screening)	No	NA	NA	NA	NA	NA	NA	NA	NA	NA	NA	NA	NA	NA	NA	NA	NA	NA	NA	NA	NA	NA	NA	NA	NA	NA
553	WOSCC	LEVI, DM; PASS, AF; MANNY, RE	BINOCULAR INTERACTIONS IN NORMAL AND ANOMALOUS BINOCULAR VISION - EFFECTS OF FLICKER	BRITISH JOURNAL OF OPHTHALMOLOGY	66	1	57	63	10.1136/bjo.66.1.57	1982	No abstract	WOS:A1982MX33700009	No	No	NA	NA	Yes	NA	Yes	NA	2021-02-12	ML	No (included but no abstract)	No	NA	NA	NA	NA	NA	NA	NA	NA	NA	NA	NA	NA	NA	NA	NA	NA	NA	NA	NA	NA	NA	NA	NA	NA	NA
554	WOSCC	Aisenberg, S	Binocular measurement of eye movement in nuclear magnetic resonance (NMR) and MRI applications, head position monitoring, and mapping color response and critical flicker frequency in the visual field	INVESTIGATIVE OPHTHALMOLOGY & VISUAL SCIENCE	38	4	3064	3064	Unknown	1997	No abstract	WOS:A1997WN18603054	No	No	NA	NA	Yes	NA	Yes	NA	2021-02-12	ML	No (included but no abstract)	No	NA	NA	NA	NA	NA	NA	NA	NA	NA	NA	NA	NA	NA	NA	NA	NA	NA	NA	NA	NA	NA	NA	NA	NA	NA
555	WOSCC	WADE, NJ	BINOCULAR RIVALRY AND BINOCULAR FUSION OF AFTERIMAGES	VISION RESEARCH	13	5	999	1000	10.1016/0042-6989(73)90080-1	1973	No abstract	WOS:A1973O880400012	No	No	NA	NA	Yes	NA	Yes	NA	2021-02-12	ML	No (included but no abstract)	No	NA	NA	NA	NA	NA	NA	NA	NA	NA	NA	NA	NA	NA	NA	NA	NA	NA	NA	NA	NA	NA	NA	NA	NA	NA
556	WOSCC	LAWWILL, T; BIERSDORF, WR	BINOCULAR RIVALRY AND VISUAL EVOKED RESPONSES	INVESTIGATIVE OPHTHALMOLOGY	7	4	378	+	Unknown	1968	No abstract	WOS:A1968B603800004	No	No	NA	NA	Yes	NA	Yes	NA	2021-02-12	ML	No (included but no abstract)	No	NA	NA	NA	NA	NA	NA	NA	NA	NA	NA	NA	NA	NA	NA	NA	NA	NA	NA	NA	NA	NA	NA	NA	NA	NA
557	WOSCC	Farah, Nairouz; Eisen, Auria; Burgansky-Eliash, Zvia; Polat, Uri; Mandel, Yossi	Binocular summation and the correlation between spatial and temporal visual functions in normal and amblyopic subjects	INVESTIGATIVE OPHTHALMOLOGY & VISUAL SCIENCE	58	8	Unknown	Unknown	Unknown	2017	No abstract	WOS:000432176302365	No	No	NA	NA	No	Humans	No	Humans	2021-02-12	ML	No (excluded at title screening)	No	NA	NA	NA	NA	NA	NA	NA	NA	NA	NA	NA	NA	NA	NA	NA	NA	NA	NA	NA	NA	NA	NA	NA	NA	NA
558	WOSCC	HAGEDOORN, A; HAAN, D; BUYS, JJ; TIESINGA, G; VONHOFF, DJ; VANRHIJN, S; HOOFT, RH	BINOCULAR VISION (FLIP-FLOP PHENOMENON)	AMERICAN JOURNAL OF OPHTHALMOLOGY	74	5	907	+	10.1016/0002-9394(72)91211-1	1972	No abstract	WOS:A1972O094600013	No	No	NA	NA	Yes	NA	Yes	NA	2021-02-12	ML	No (included but no abstract)	No	NA	NA	NA	NA	NA	NA	NA	NA	NA	NA	NA	NA	NA	NA	NA	NA	NA	NA	NA	NA	NA	NA	NA	NA	NA
559	WOSCC	WHITTERIDGE, D	BINOCULAR VISION AND CORTICAL FUNCTION	PROCEEDINGS OF THE ROYAL SOCIETY OF MEDICINE-LONDON	65	11	947	+	10.1177/003591577206501109	1972	No abstract	WOS:A1972N863400009	No	No	NA	NA	Yes	NA	Yes	NA	2021-02-12	ML	No (included but no abstract)	No	NA	NA	NA	NA	NA	NA	NA	NA	NA	NA	NA	NA	NA	NA	NA	NA	NA	NA	NA	NA	NA	NA	NA	NA	NA
560	WOSCC	WADE, NJ	BINOCULAR-RIVALRY BETWEEN AFTERIMAGES ILLUMINATED INTERMITTENTLY	VISION RESEARCH	17	2	310	312	10.1016/0042-6989(77)90098-0	1977	No abstract	WOS:A1977CZ40800021	No	No	NA	NA	Yes	NA	Yes	NA	2021-02-12	ML	No (included but no abstract)	No	NA	NA	NA	NA	NA	NA	NA	NA	NA	NA	NA	NA	NA	NA	NA	NA	NA	NA	NA	NA	NA	NA	NA	NA	NA
561	WOSCC	Irjala, J; Koskinen, P; Scheinin, M; Kanto, J; Scheinin, H	Biochemical and clinical assessment of histamine blockade	INTERNATIONAL JOURNAL OF CLINICAL PHARMACOLOGY AND THERAPEUTICS	34	6	269	273	Unknown	1996	The effects of antihistamines on biochemical stress indicators and on psychomotor and physiological functions were studied in 60 healthy patients receiving in a randomized, double-blind study either 25 mg promethazine, 150 mg ranitidine, both drugs or placebo (n = 15 in each group), Different aspects of the premedications were evaluated by determining various hormone, neurotransmitter and neurotr…	WOS:A1996UQ56600005	No	No	NA	NA	Yes	NA	Yes	NA	2021-02-12	ML	Yes	No	NA	NA	No	Humans	NA	No	Humans	2021-03-11	ML	No (excluded at abstract screening)	NA	NA	NA	NA	NA	NA	NA	NA	NA	NA	NA	NA	NA	NA	NA
562	WOSCC	Foulds, RA	Biomechanical and perceptual constraints on the bandwidth requirements of sign language	IEEE TRANSACTIONS ON NEURAL SYSTEMS AND REHABILITATION ENGINEERING	12	1	65	72	10.1109/TNSRE.2003.821371	2004	Access to telecommunication systems by deaf users of sign language can be greatly enhanced with the incorporation of video conferencing in addition to text-based adaptations. However, the communication channel bandwidth is often challenged by the spatial requirements to represent the image in each frame and temporal demands to preserve the movement trajectory with a sufficiently high frame rate. …	WOS:000220173200008	No	No	NA	NA	No	X	No	X	2021-02-12	ML	No (excluded at title screening)	No	NA	NA	NA	NA	NA	NA	NA	NA	NA	NA	NA	NA	NA	NA	NA	NA	NA	NA	NA	NA	NA	NA	NA	NA	NA
563	WOSCC	BRIGNER, WL; DENI, JR	BLACKNESS ENHANCEMENT	PERCEPTUAL AND MOTOR SKILLS	72	3	757	758	10.2466/PMS.72.3.757-758	1991	No abstract	WOS:A1991FV00700005	No	No	NA	NA	Yes	NA	Yes	NA	2021-02-12	ML	No (included but no abstract)	No	NA	NA	NA	NA	NA	NA	NA	NA	NA	NA	NA	NA	NA	NA	NA	NA	NA	NA	NA	NA	NA	NA	NA	NA	NA
564	WOSCC	TSUCHIDA, Y; KAWASAKI, K; JACOBSON, JH	BLOCHS LAW AND HUMAN ERG	VISION RESEARCH	11	10	1219	&	10.1016/0042-6989(71)90175-1	1971	No abstract	WOS:A1971K356100065	No	No	NA	NA	No	Humans	No	Humans	2021-02-12	ML	No (excluded at title screening)	No	NA	NA	NA	NA	NA	NA	NA	NA	NA	NA	NA	NA	NA	NA	NA	NA	NA	NA	NA	NA	NA	NA	NA	NA	NA
565	WOSCC	Gundling, Felix; Seidl, Holga; Schmidt, Thomas; Schepp, Wolfgang	Blood ammonia level in liver cirrhosis: a conditio sine qua non to confirm hepatic encephalopathy?	EUROPEAN JOURNAL OF GASTROENTEROLOGY & HEPATOLOGY	20	3	246	247	10.1097/MEG.0b013e3282f1d00c	2008	No abstract	WOS:000257628000019	No	No	NA	NA	Yes	NA	Yes	NA	2021-02-12	ML	No (included but no abstract)	No	NA	NA	NA	NA	NA	NA	NA	NA	NA	NA	NA	NA	NA	NA	NA	NA	NA	NA	NA	NA	NA	NA	NA	NA	NA
566	WOSCC	Nagel, E.; Vilser, W.; Fink, A.; Riemer, T.; Lanzl, I.	Blood pressure effects on retinal vessel diameter and flicker response: A 1.5-year follow-up	EUROPEAN JOURNAL OF OPHTHALMOLOGY	16	4	560	565	Unknown	2006	PURPOS E. The study examined the influence of individual blood pressure changes over time on retinal vessel diameter and the latter's response to flicker light.METHODS. The diameter of a retinal arterial and venous segment was measured continuously online with a Dynamic Vessel Analyzer in 20 patients twice (mean interval between examinations of 24 months). Eleven patients had no cardiovascular di…	WOS:000207170700010	No	No	NA	NA	No	Humans	No	Humans	2021-02-12	ML	No (excluded at title screening)	No	NA	NA	NA	NA	NA	NA	NA	NA	NA	NA	NA	NA	NA	NA	NA	NA	NA	NA	NA	NA	NA	NA	NA	NA	NA
567	WOSCC	HAMMOND, BR; WARNER, RM; FULD, K	BLOOD-PRESSURE AND SENSITIVITY TO FLICKER	JOURNAL OF PSYCHOPHYSIOLOGY	9	3	212	220	Unknown	1995	The relationship between acute changes in systolic blood pressure and visual sensitivity to flicker was examined. luminance thresholds for the detection of flicker were determined psychophysically. Systolic blood pressure was monitored continuously over the course of the experimental session. Fifteen subjects were tested and divided into two groups, those who demonstrated a substantial change in …	WOS:A1995TG23400003	No	No	NA	NA	Yes	NA	Yes	NA	2021-02-12	ML	Yes	No	NA	NA	Yes	Humans?	NA	Yes	Humans?	2021-03-11	ML	Yes	Yes (just abstract)	No	No	NA	NA	NA	NA	No	Doc type	NA	NA	NA	NA	NA	NA
568	WOSCC	COSENS, D	BLUE ADAPTATION - EXPERIMENTAL TOOL FOR THE STUDY OF VISUAL RECEPTOR MECHANISMS AND BEHAVIOR OF DROSOPHILA	BIOPHYSICS OF STRUCTURE AND MECHANISM	5	44230	211	222	10.1007/BF00535449	1979	No abstract	WOS:A1979GX67100010	No	No	NA	NA	Yes	NA	Yes	NA	2021-02-12	ML	No (included but no abstract)	No	NA	NA	NA	NA	NA	NA	NA	NA	NA	NA	NA	NA	NA	NA	NA	NA	NA	NA	NA	NA	NA	NA	NA	NA	NA
569	WOSCC	Lovasik, JV; Kergoat, H; Wajszilber, MA	Blue flicker modifies the subfoveal choroidal blood flow in the human eye	AMERICAN JOURNAL OF PHYSIOLOGY-HEART AND CIRCULATORY PHYSIOLOGY	289	2	H683	H691	10.1152/ajpheart.01187.2004	2005	The objective of the present study was to reveal an interaction between choroidal blood flow (ChBF) and light-induced photoreceptor activity, a physiological coupling that has been already demonstrated for retinal blood flow but rejected for ChBF. Ten healthy adults volunteered for this study. A real-time recording near-infrared laser-Doppler flowmeter was used to quantify the subfoveal ChBF whil…	WOS:000230458800025	No	No	NA	NA	No	Humans	No	Humans	2021-02-12	ML	No (excluded at title screening)	No	NA	NA	NA	NA	NA	NA	NA	NA	NA	NA	NA	NA	NA	NA	NA	NA	NA	NA	NA	NA	NA	NA	NA	NA	NA
570	WOSCC	Lovasik, JV; Kergoat, H	Blue flicker stimulation of the retina modulates the subfoveal choroidal blood flow in humans	INVESTIGATIVE OPHTHALMOLOGY & VISUAL SCIENCE	46	Unknown	Unknown	Unknown	Unknown	2005	No abstract	WOS:000227980404211	No	No	NA	NA	No	Humans	No	Humans	2021-02-12	ML	No (excluded at title screening)	No	NA	NA	NA	NA	NA	NA	NA	NA	NA	NA	NA	NA	NA	NA	NA	NA	NA	NA	NA	NA	NA	NA	NA	NA	NA
571	WOSCC	Rucker, Frances; Britton, Stephanie; Spatcher, Molly; Hanowsky, Stephan	Blue Light Protects Against Temporal Frequency Sensitive Refractive Changes	INVESTIGATIVE OPHTHALMOLOGY & VISUAL SCIENCE	56	10	6121	6131	10.1167/iovs.15-17238	2015	PURPOSE. Time spent outdoors is protective against myopia. The outdoors allows exposure to short-wavelength (blue light) rich sunlight, while indoor illuminants can be deficient at short-wavelengths. In the current experiment, we investigate the role of blue light, and temporal sensitivity, in the emmetropization response.METHODS. Five-day-old chicks were exposed to sinusoidal luminance modulatio…	WOS:000368426300056	No	No	NA	NA	Yes	NA	Yes	NA	2021-02-12	ML	Yes	No	NA	NA	Yes	NA	NA	Yes	NA	2021-03-11	ML	Yes	Yes	No	NA	NA	NA	NA	NA	NA	NA	Yes	English	Yes	NA	Study	Yes
572	WOSCC	Remky, A; Elsner, AE	Blue on yellow perimetry with scanning laser ophthalmoscopy in patients with age related macular disease	BRITISH JOURNAL OF OPHTHALMOLOGY	89	4	464	469	10.1136/bjo.2004.050260	2005	Background/aim: The loss of short wavelength sensitive (SWS) cone mechanism sensitivity is related to severe vision loss in patients with age related maculopathy (ARM). A case-control study of patients with ARM and age matched controls was performed, using blue on yellow static perimetry.Methods: A bright yellow background at 594 nm isolated the responses of short wavelength cone mechanisms to 45…	WOS:000227713800017	No	No	NA	NA	No	Humans	No	Humans	2021-02-12	ML	No (excluded at title screening)	No	NA	NA	NA	NA	NA	NA	NA	NA	NA	NA	NA	NA	NA	NA	NA	NA	NA	NA	NA	NA	NA	NA	NA	NA	NA
573	WOSCC	PIANTANIDA, TP	BLUE-CONE FLICKER SENSITIVITY WITH EXTRARETINAL CHROMATIC ADAPTATION	JOURNAL OF THE OPTICAL SOCIETY OF AMERICA A-OPTICS IMAGE SCIENCE AND VISION	1	12	1314	1315	Unknown	1984	No abstract	WOS:A1984TX57400467	No	No	NA	NA	Yes	NA	Yes	NA	2021-02-12	ML	No (included but no abstract)	No	NA	NA	NA	NA	NA	NA	NA	NA	NA	NA	NA	NA	NA	NA	NA	NA	NA	NA	NA	NA	NA	NA	NA	NA	NA
574	WOSCC	EISNER, A; MACLEOD, DIA	BLUE-SENSITIVE CONES DO NOT CONTRIBUTE TO LUMINANCE	JOURNAL OF THE OPTICAL SOCIETY OF AMERICA	70	1	121	123	10.1364/JOSA.70.000121	1980	No abstract	WOS:A1980JC94500019	No	No	NA	NA	Yes	NA	Yes	NA	2021-02-12	ML	No (included but no abstract)	No	NA	NA	NA	NA	NA	NA	NA	NA	NA	NA	NA	NA	NA	NA	NA	NA	NA	NA	NA	NA	NA	NA	NA	NA	NA
575	WOSCC	OHANLON, JF; MCGRATH, JJ; MCCAULEY, ME	BODY-TEMPERATURE AND TEMPORAL ACUITY	JOURNAL OF EXPERIMENTAL PSYCHOLOGY	102	5	788	794	10.1037/h0036321	1974	No abstract	WOS:A1974S920400006	No	No	NA	NA	Yes	NA	Yes	NA	2021-02-12	ML	No (included but no abstract)	No	NA	NA	NA	NA	NA	NA	NA	NA	NA	NA	NA	NA	NA	NA	NA	NA	NA	NA	NA	NA	NA	NA	NA	NA	NA
576	WOSCC	LUYK, NH; ZACHARIAS, M; WANWIMOLARUK, S	BOLUS DOSE WITH CONTINUOUS INFUSION OF MIDAZOLAM AS SEDATION FOR OUTPATIENT SURGERY	INTERNATIONAL JOURNAL OF ORAL AND MAXILLOFACIAL SURGERY	21	3	172	175	10.1016/S0901-5027(05)80788-X	1992	This double-blind, randomised, cross-over trial in 41 patients for 3rd molar surgery compared the safety, amnesic properties and psychomotor recovery between a bolus injection of midazolam and a bolus injection followed by continuous infusion of midazolam. The latter showed good safety and better amnesia to events during the procedure, but prolonged the recovery time.	WOS:A1992JE50700013	No	No	NA	NA	No	Humans	No	Humans	2021-02-12	ML	No (excluded at title screening)	No	NA	NA	NA	NA	NA	NA	NA	NA	NA	NA	NA	NA	NA	NA	NA	NA	NA	NA	NA	NA	NA	NA	NA	NA	NA
577	WOSCC	REMOLE, A	BORDER ENHANCEMENT DURING FLICKER STIMULATION - EFFECT OF RETINAL LOCATION	VISION RESEARCH	15	12	1385	1388	10.1016/0042-6989(75)90195-9	1975	No abstract	WOS:A1975AX46800015	No	No	NA	NA	Yes	NA	Yes	NA	2021-02-12	ML	No (included but no abstract)	No	NA	NA	NA	NA	NA	NA	NA	NA	NA	NA	NA	NA	NA	NA	NA	NA	NA	NA	NA	NA	NA	NA	NA	NA	NA
578	WOSCC	CHYATTE, C	BRAIN BLOOD-SHIFT THEORY - A PRELIMINARY TEST THROUGH CORRELATIONS OF AGE WITH ALPHA EEG AND CFF	JOURNAL OF PSYCHOLOGY	61	1	27	&	10.1080/00223980.1965.10544791	1965	No abstract	WOS:A19656960500004	No	No	NA	NA	No	Humans	No	Humans	2021-02-12	ML	No (excluded at title screening)	No	NA	NA	NA	NA	NA	NA	NA	NA	NA	NA	NA	NA	NA	NA	NA	NA	NA	NA	NA	NA	NA	NA	NA	NA	NA
579	WOSCC	Hoffmann, Ulrich; Fimbel, Eric J.; Keller, Thierry	Brain-computer interface based on high frequency steady-state visual evoked potentials: A feasibility study	2009 4TH INTERNATIONAL IEEE/EMBS CONFERENCE ON NEURAL ENGINEERING	Unknown	Unknown	459	+	Unknown	2009	Brain-computer interfaces (BCIs) based on steady-state visual evoked potentials (SSVEPs) are systems in which virtual or physical objects are tagged with flicker of different frequencies. When a user focuses on one of the objects its flicker frequency becomes visible in the electroencephalogram (EEG) and so the object on which the user focuses can be determined from brain activity alone. A signif…	WOS:000274650800115	No	Kappa 1	Yes	NA	No	X	Yes	NA	2021-02-02	RS & ML	Yes	No	NA	NA	Yes	Humans?	NA	Yes	Humans?	2021-03-11	ML	Yes	Yes	Kappa4	Yes	English	No	Humans	NA	No	PECO	Yes	English	No	Humans	NA	No
580	WOSCC	Friganovic, K.; Medved, M.; Cifrek, M.	Brain-computer Interface Based on Steady-state Visual Evoked Potentials	2016 39TH INTERNATIONAL CONVENTION ON INFORMATION AND COMMUNICATION TECHNOLOGY, ELECTRONICS AND MICROELECTRONICS (MIPRO)	Unknown	Unknown	391	395	Unknown	2016	Brain computer interface (BCI) can establish communication between human brain and a computer which is independent from normal neuromuscular pathways. This allows giving instructions to the computer without the use of standard communication channels, such as a mouse or keyboard. This paper describes the development of a steady-state visual evoked potential (SSVEP) based BCI system. EEG amplifier …	WOS:000391360600062	No	No	NA	NA	Yes	NA	Yes	NA	2021-02-12	ML	Yes	No	NA	NA	No	X	NA	No	X	2021-03-11	ML	No (excluded at abstract screening)	NA	NA	NA	NA	NA	NA	NA	NA	NA	NA	NA	NA	NA	NA	NA
581	WOSCC	Huang, Y. P.; Chien, Y. Y.; Lin, F. C.; Zao, J. K.; Wang, Y.; Jung, T. P.	Brain-Display Interactive System by Using Steady-State Visual Evoke Potential(SSVEP) Stimulation	2014 13TH WORKSHOP ON INFORMATION OPTICS (WIO)	Unknown	Unknown	Unknown	Unknown	Unknown	2014	Steady-state visual evoked potential (SSVEP) is one of the most effective modalities for brain-computer interaction. However, its flickering visual stimuli may cause discomfort, even induce migraine and seizure attacks among its viewers. This paper presents a novel approach to induce SSVEP with high signal-to-noise ratios (SNRs) using composite color lights flickering near or above its critical f…	WOS:000349465300002	No	No	NA	NA	Yes	NA	Yes	NA	2021-02-12	ML	Yes	Kappa2	Yes	Humans?	Yes	Humans?	NA	Yes	NA	2021-02-23	RS & ML	Yes	Yes	Kappa4	Yes	English	No	Humans	NA	No	PECO	Yes	English	No	Humans	NA	No
582	WOSCC	Kirimura, K; Sato, T; Nakanishi, N; Terada, M; Usami, S	Breeding of starch-utilizing and itaconic-acid-producing koji molds by interspecific protoplast fusion between Aspergillus terreus and Aspergillus usamii	APPLIED MICROBIOLOGY AND BIOTECHNOLOGY	47	2	127	131	10.1007/s002530050900	1997	Interspecific protoplast fusion between Aspergillus ten eus, an itaconic acid producer, and A. usamii, a glucoamylase producer, was done to breed new koji molds producing itaconic acid from starch. Protoplast fusion between auxotrophic mutant strains by poly(ethylene glycol) treatment produced prototrophic fusants with a fusion frequency of 10(-5)-10(-4). The stabilities of some fusants obtained …	WOS:A1997WL87600006	No	No	NA	NA	No	X	No	X	2021-02-12	ML	No (excluded at title screening)	No	NA	NA	NA	NA	NA	NA	NA	NA	NA	NA	NA	NA	NA	NA	NA	NA	NA	NA	NA	NA	NA	NA	NA	NA	NA
583	WOSCC	Pariyadath, Vani; Eagleman, David M.	Brief subjective durations contract with repetition	JOURNAL OF VISION	8	16	Unknown	Unknown	10.1167/8.16.11	2008	Neural responses to a repeated stimulus typically diminish, an effect known as repetition suppression. We here demonstrate what appear to be parallel effects of repetition on subjective duration, even when stimuli are presented too rapidly for explicit temporal judgments. When a brief visual stimulus (e. g., a letter, word, object, or face) was serially. ashed in different locations, several stim…	WOS:000262131700011	No	No	NA	NA	No	X	No	X	2021-02-12	ML	No (excluded at title screening)	No	NA	NA	NA	NA	NA	NA	NA	NA	NA	NA	NA	NA	NA	NA	NA	NA	NA	NA	NA	NA	NA	NA	NA	NA	NA
584	WOSCC	NACHMIAS, J	BRIGHTNESS AND VISUAL ACUITY WITH INTERMITTENT ILLUMINATION	JOURNAL OF THE OPTICAL SOCIETY OF AMERICA	48	10	726	730	10.1364/JOSA.48.000726	1958	No abstract	WOS:A1958WF91100010	No	Kappa 2	Yes	NA	Yes	NA	Yes	NA	2021-02-05	RS & ML	No (included but no abstract)	No	NA	NA	NA	NA	NA	NA	NA	NA	NA	NA	NA	NA	NA	NA	NA	NA	NA	NA	NA	NA	NA	NA	NA	NA	NA
585	WOSCC	WALKER, JT	BRIGHTNESS ENHANCEMENT AND TALBOT LEVEL IN STATIONARY GRATINGS	PERCEPTION & PSYCHOPHYSICS	23	4	356	359	10.3758/BF03199722	1978	No abstract	WOS:A1978EY75700013	No	No	NA	NA	No	Humans	No	Humans	2021-02-12	ML	No (excluded at title screening)	No	NA	NA	NA	NA	NA	NA	NA	NA	NA	NA	NA	NA	NA	NA	NA	NA	NA	NA	NA	NA	NA	NA	NA	NA	NA
586	WOSCC	BAUER, HD; ROHLER, R	BRIGHTNESS GENERATION IN HUMAN VISUAL-SYSTEM - COLOR-BRIGHTNESS - CONTRIBUTION OF CORTICAL COLOR CHANNELS TO BRIGHTNESS SENSATION	VISION RESEARCH	17	10	1211	1216	10.1016/0042-6989(77)90156-0	1977	No abstract	WOS:A1977DZ43700010	No	No	NA	NA	No	Humans	No	Humans	2021-02-12	ML	No (excluded at title screening)	No	NA	NA	NA	NA	NA	NA	NA	NA	NA	NA	NA	NA	NA	NA	NA	NA	NA	NA	NA	NA	NA	NA	NA	NA	NA
587	WOSCC	McCourt, Mark E.; Leone, Lynnette M.; Blakeslee, Barbara	Brightness induction and suprathreshold vision: Effects of age and visual field	VISION RESEARCH	106	Unknown	36	46	10.1016/j.visres.2014.10.028	2015	A variety of visual capacities show significant age-related alterations. We assessed suprathreshold contrast and brightness perception across the lifespan in a large sample of healthy participants (N = 155; 142) ranging in age from 16 to 80 years. Experiment 1 used a quadrature-phase motion cancelation technique (Blakeslee & McCourt, 2008) to measure canceling contrast (in central vision) for ind…	WOS:000348488800005	No	No	NA	NA	No	Humans	No	Humans	2021-02-12	ML	No (excluded at title screening)	No	NA	NA	NA	NA	NA	NA	NA	NA	NA	NA	NA	NA	NA	NA	NA	NA	NA	NA	NA	NA	NA	NA	NA	NA	NA
588	WOSCC	KURYLO, DD; CORKIN, S; DOLAN, RP; RIZZO, JF; PARKER, SW; GROWDON, JH	BROAD-BAND VISUAL CAPACITIES ARE NOT SELECTIVELY IMPAIRED IN ALZHEIMERS-DISEASE	NEUROBIOLOGY OF AGING	15	3	305	311	10.1016/0197-4580(94)90025-6	1994	Histological examination of the optic nerves of Alzheimer's disease (AD) patients has revealed a selective degeneration of large axon ganglion cells. This morphological abnormality raises the possibility of a selective impairment of broad-band channel visual function. To test this hypothesis, we administered visual psychophysical tests associated with either the color-opponent or the broad-band r…	WOS:A1994NQ03300003	No	No	NA	NA	Yes	NA	Yes	NA	2021-02-12	ML	Yes	No	NA	NA	Yes	NA	NA	Yes	NA	2021-03-11	ML	Yes	Yes	No	Yes	English	No	Humans	NA	No	PECO	NA	NA	NA	NA	NA	NA
589	WOSCC	GREY, RHB; BLACH, RK; BARNARD, WM	BULLS EYE MACULOPATHY WITH EARLY CONE DEGENERATION	BRITISH JOURNAL OF OPHTHALMOLOGY	61	11	702	718	10.1136/bjo.61.11.702	1977	No abstract	WOS:A1977EG02200009	No	No	NA	NA	Yes	NA	Yes	NA	2021-02-12	ML	No (included but no abstract)	No	NA	NA	NA	NA	NA	NA	NA	NA	NA	NA	NA	NA	NA	NA	NA	NA	NA	NA	NA	NA	NA	NA	NA	NA	NA
590	WOSCC	MATTILA, MJ; NUOTTO, E	CAFFEINE AND THEOPHYLLINE COUNTERACT DIAZEPAM EFFECTS IN MAN	MEDICAL BIOLOGY	61	6	337	343	Unknown	1983	No abstract	WOS:A1983SK71900008	No	No	NA	NA	No	Humans	No	Humans	2021-02-12	ML	No (excluded at title screening)	No	NA	NA	NA	NA	NA	NA	NA	NA	NA	NA	NA	NA	NA	NA	NA	NA	NA	NA	NA	NA	NA	NA	NA	NA	NA
591	WOSCC	Liguori, Anthony; Robinson, John H.	Caffeine antagonism of alcohol-induced driving impairment	DRUG AND ALCOHOL DEPENDENCE	63	2	123	129	10.1016/S0376-8716(00)00196-4	2001	The extent to which caffeine antagonizes alcohol-induced impairment of simulated automobile driving at the current lowest legal American limit (0.08% BrAC) was the focus of this study. Fifteen adults swallowed a capsule (0, 200, or 400 mg caffeine) then drank a beverage (0.0 or 0.6 g/kg ethanol) in a within-subject, double-blind, randomized procedure. Forty-five minutes later, participants comple…	WOS:000169203800003	No	No	NA	NA	No	Humans	No	Humans	2021-02-12	ML	No (excluded at title screening)	No	NA	NA	NA	NA	NA	NA	NA	NA	NA	NA	NA	NA	NA	NA	NA	NA	NA	NA	NA	NA	NA	NA	NA	NA	NA
592	BA	Liguori, A; Robinson, JH	Caffeine antagonism of alcohol-induced driving impairment	Drug and Alcohol Dependence	63	2	123	129	Unknown	2002	The extent to which caffeine antagonizes alcohol-induced impairment of simulated automobile driving at the current lowest legal American limit (0.08% BrAC) was the focus of this study. Fifteen adults swallowed a capsule (0, 200, or 400 mg caffeine) then drank a beverage (0.0 or 0.6 g/kg ethanol) in a within-subject, double-blind, randomized procedure. Forty-five minutes later, participants comple…	BIOABS:BACD200200240235	Yes:Title-Screening	No	NA	NA	No	Duplicate	No	Duplicate	2021-02-12	ML	No (excluded at title screening)	No	NA	NA	NA	NA	NA	NA	NA	NA	NA	NA	NA	NA	NA	NA	NA	NA	NA	NA	NA	NA	NA	NA	NA	NA	NA
593	WOSCC	MATTILA, MJ; PALVA, E; SAVOLAINEN, K	CAFFEINE ANTAGONIZES DIAZEPAM EFFECTS IN MAN	MEDICAL BIOLOGY	60	2	121	123	Unknown	1982	No abstract	WOS:A1982NS76400009	No	No	NA	NA	No	Humans	No	Humans	2021-02-12	ML	No (excluded at title screening)	No	NA	NA	NA	NA	NA	NA	NA	NA	NA	NA	NA	NA	NA	NA	NA	NA	NA	NA	NA	NA	NA	NA	NA	NA	NA
594	WOSCC	MATTILA, ME; MATTILA, MJ; NUOTTO, E	CAFFEINE MODERATELY ANTAGONIZES THE EFFECTS OF TRIAZOLAM AND ZOPICLONE ON THE PSYCHOMOTOR PERFORMANCE OF HEALTHY-SUBJECTS	PHARMACOLOGY & TOXICOLOGY	70	4	286	289	10.1111/j.1600-0773.1992.tb00473.x	1992	To determine whether caffeine antagonizes the decremental effects of triazolam and zopiclone on human performance, oral single doses of 0.250 mg triazolam, 7.5 mg zopiclone, or respective placebos, with and without 300 mg caffeine, were given to parallel group of students volunteers in two double-blind studies. Objective tests and subjective visual analogue ratings were done at baseline and 30 mi…	WOS:A1992HP60300009	No	No	NA	NA	No	Humans	No	Humans	2021-02-12	ML	No (excluded at title screening)	No	NA	NA	NA	NA	NA	NA	NA	NA	NA	NA	NA	NA	NA	NA	NA	NA	NA	NA	NA	NA	NA	NA	NA	NA	NA
595	WOSCC	Alford, C; Bhatti, J; Leigh, T; Jamieson, A; Hindmarch, I	Caffeine-induced sleep disruption: Effects on waking the following day and its reversal with an hypnotic	HUMAN PSYCHOPHARMACOLOGY-CLINICAL AND EXPERIMENTAL	11	3	185	198	10.1002/(SICI)1099-1077(199605)11:3<185::AID-HUP786>3.0.CO;2-M	1996	The effects of 4 mg/kg and 8 mg/kg caffeine nocte as a model of insomnia, and its potential for reversal with an hypnotic (temazepam 20 mg) were investigated in two double-blind placebo controlled crossover studies, each with six healthy volunteers. Following an adaption night and day, two nights per treatment were assessed with multiple sleep latency tests (MSLTs), performance measures and subje…	WOS:A1996UX05300004	No	No	NA	NA	No	Humans	No	Humans	2021-02-12	ML	No (excluded at title screening)	No	NA	NA	NA	NA	NA	NA	NA	NA	NA	NA	NA	NA	NA	NA	NA	NA	NA	NA	NA	NA	NA	NA	NA	NA	NA
596	WOSCC	CHRIST, T; STODTMEISTER, R; PILLUNAT, L	CALIBRATION CURVES FOR THE AULHORN FLICKER TEST	KLINISCHE MONATSBLATTER FUR AUGENHEILKUNDE	190	2	114	120	10.1055/s-2008-1050340	1987	No abstract	WOS:A1987G260200007	No	No	NA	NA	Yes	NA	Yes	NA	2021-02-12	ML	No (included but no abstract)	No	NA	NA	NA	NA	NA	NA	NA	NA	NA	NA	NA	NA	NA	NA	NA	NA	NA	NA	NA	NA	NA	NA	NA	NA	NA
597	WOSCC	Taylor, NR; Prescott, NB; Jarvis, JR; Wathes, CM	Can domestic fowl detect the flicker of fluorescent lights?	BRITISH POULTRY SCIENCE	43	5	S13	S14	Unknown	2002	No abstract	WOS:000180281600016	No	Kappa 2	Yes	NA	Yes	NA	Yes	NA	2021-02-05	RS & ML	No (included but no abstract)	No	NA	NA	NA	NA	NA	NA	NA	NA	NA	NA	NA	NA	NA	NA	NA	NA	NA	NA	NA	NA	NA	NA	NA	NA	NA
598	WOSCC	Kircheis, Gerald; Knoche, Anja; Hilger, Norbert; Manhart, Frank; Schnitzler, Alfans; Schulze, Horst; Haeussinger, Dieter	CAN PATIENTS WITH MANIFEST HEPATIC ENCEPHALOPATHY DRIVE A CAR?	HEPATOLOGY	48	4	1071A	1072A	Unknown	2008	No abstract	WOS:000259757402389	No	No	NA	NA	No	Humans	No	Humans	2021-02-12	ML	No (excluded at title screening)	No	NA	NA	NA	NA	NA	NA	NA	NA	NA	NA	NA	NA	NA	NA	NA	NA	NA	NA	NA	NA	NA	NA	NA	NA	NA
599	WOSCC	Price, Luke L. A.	Can the Adverse Health Effects of Flicker from LEDs and Other Artificial Lighting Be Prevented?	LEUKOS	13	4	191	200	10.1080/15502724.2017.1316669	2017	There are known problems with the various means by which flicker is quantified. None of the established metrics reliably provides the extent of the health effects of being exposed to flicker. In particular, the two main metrics take no account of frequency, although there are a variety of effects caused by different frequencies of flicker. A metric dependent on flicker frequency, combining the ad…	WOS:000406693600002	No	No	NA	NA	Yes	NA	Yes	NA	2021-02-12	ML	Yes	Kappa2	Yes	NA	Yes	NA	NA	Yes	NA	2021-02-23	RS & ML	Yes	Yes	No	NA	NA	NA	NA	NA	NA	NA	Yes	English	No	P	Modelisation	No
600	WOSCC	Brydegaard, Mikkel; Jansson, Samuel; Schulz, Marcus; Runemark, Anna	Can the narrow red bands of dragonflies be used to perceive wing interference patterns?	ECOLOGY AND EVOLUTION	8	11	5369	5384	10.1002/ece3.4054	2018	Despite numerous studies of selection on position and number of spectral vision bands, explanations to the function of narrow spectral bands are lacking. We investigate dragonflies (Odonata), which have the narrowest spectral bands reported, in order to investigate what features these narrow spectral bands may be used to perceive. We address whether it is likely that narrow red bands can be used …	WOS:000435776600016	No	No	NA	NA	Yes	NA	Yes	NA	2021-02-12	ML	Yes	No	NA	NA	Yes	NA	NA	Yes	NA	2021-03-11	ML	Yes	Yes	No	NA	NA	NA	NA	NA	NA	NA	Yes	English	Yes	NA	Review	No
601	WOSCC	D'eath, RB	Can video images imitate real stimuli in animal behaviour experiments?	BIOLOGICAL REVIEWS	73	3	267	292	10.1017/S0006323198005179	1998	The use of video images in place of natural stimuli in animal behaviour experiments is reviewed. Unlike most other artificial means of stimulus presentation, video stimuli can depict complex moving objects such as other animals, preserving the temporal and spatial patterns of movement precisely as well as colour and sounds for repeated playback. Computer editing can give flexibility and control o…	WOS:000076759200002	No	No	NA	NA	Yes	NA	Yes	NA	2021-02-12	ML	Yes	No	NA	NA	Yes	NA	NA	Yes	NA	2021-03-11	ML	Yes	Yes	No	NA	NA	NA	NA	NA	NA	NA	Yes	English	Yes	NA	Review	No
602	WOSCC	ANDRADE, CMM; OLIVEIRA, FM; LINARDI, VR	CANDIDA-FENNICA - ENHANCEMENT OF PROTOPLAST FORMATION AND FUSION	CANADIAN JOURNAL OF MICROBIOLOGY	38	8	807	810	10.1139/m92-132	1992	Auxotrophic mutants were obtained by exposing Candida fennica FTPT/CCT-8903 to ultraviolet light and treating the cells with nystatin in an enrichment procedure. The mutants were used for protoplast fusion. The highest protoplast regeneration frequency was obtained when cells were treated with 10 mg NovoZym 234/mL in the presence of 0.8 M KCl for 60 min. Fusion frequency was in the range 5.84 x 1…	WOS:A1992JQ11000011	No	No	NA	NA	No	X	No	X	2021-02-12	ML	No (excluded at title screening)	No	NA	NA	NA	NA	NA	NA	NA	NA	NA	NA	NA	NA	NA	NA	NA	NA	NA	NA	NA	NA	NA	NA	NA	NA	NA
603	WOSCC	Vianya-Estopa, Marta; Douthwaite, William A.; Noble, Bruce A.; Elliott, David B.	Capabilities of potential vision test measurements - Clinical evaluation in the presence of cataract or macular disease	JOURNAL OF CATARACT AND REFRACTIVE SURGERY	32	7	1151	1160	10.1016/j.jcrs.2006.01.111	2006	PURPOSE: To determine the usefulness of a battery of potential vision tests (PVTs) including potential acuity meter (PAM), laser interferometer (LI), critical flicker/fusion frequency (CFF), superilluminated pinhole at distance (SPHd) and near (SPHn), and optimal reading speed (ORS) by their independence of the effects of cataracts and sensitivity to macular disease (MD).SETTING: Department of Op…	WOS:000239334000021	No	No	NA	NA	Yes	NA	Yes	NA	2021-02-12	ML	Yes	No	NA	NA	No	Humans	NA	No	Humans	2021-03-11	ML	No (excluded at abstract screening)	NA	NA	NA	NA	NA	NA	NA	NA	NA	NA	NA	NA	NA	NA	NA
604	WOSCC	GUEST, ADL; DUNCAN, C; LAWTHER, PJ	CARBON MONOXIDE AND PHENOBARBITONE - A COMPARISON OF EFFECTS ON AUDITORY FLUTTER FUSION THRESHOLD AND CRITICAL FLICKER FUSION THRESHOLD	ERGONOMICS	13	5	587	&	10.1080/00140137008931182	1970	No abstract	WOS:A1970H799000013	No	No	NA	NA	Yes	NA	Yes	NA	2021-02-12	ML	No (included but no abstract)	No	NA	NA	NA	NA	NA	NA	NA	NA	NA	NA	NA	NA	NA	NA	NA	NA	NA	NA	NA	NA	NA	NA	NA	NA	NA
605	WOSCC	BEARD, RR; GRANDSTAFF, N	CARBON MONOXIDE EXPOSURE AND CEREBRAL FUNCTION	ANNALS OF THE NEW YORK ACADEMY OF SCIENCES	174	1	385	+	10.1111/j.1749-6632.1970.tb49801.x	1970	No abstract	WOS:A1970J306100035	No	No	NA	NA	Yes	NA	Yes	NA	2021-02-12	ML	No (included but no abstract)	No	NA	NA	NA	NA	NA	NA	NA	NA	NA	NA	NA	NA	NA	NA	NA	NA	NA	NA	NA	NA	NA	NA	NA	NA	NA
606	WOSCC	HOVORKA, J	CARBON-DIOXIDE HOMEOSTASIS AND RECOVERY AFTER GENERAL-ANESTHESIA	ACTA ANAESTHESIOLOGICA SCANDINAVICA	26	5	498	504	10.1111/j.1399-6576.1982.tb01806.x	1982	No abstract	WOS:A1982PM98000016	No	No	NA	NA	Yes	NA	Yes	NA	2021-02-12	ML	No (included but no abstract)	No	NA	NA	NA	NA	NA	NA	NA	NA	NA	NA	NA	NA	NA	NA	NA	NA	NA	NA	NA	NA	NA	NA	NA	NA	NA
607	WOSCC	MERIGAN, WH; WOOD, RW; ZEHL, D; ESKIN, TA	CARBON-DISULFIDE EFFECTS ON THE VISUAL-SYSTEM .1. VISUAL THRESHOLDS AND OPHTHALMOSCOPY	INVESTIGATIVE OPHTHALMOLOGY & VISUAL SCIENCE	29	4	512	518	Unknown	1988	No abstract	WOS:A1988M849400002	No	Kappa 2	Yes	NA	Yes	NA	Yes	NA	2021-02-05	RS & ML	No (included but no abstract)	No	NA	NA	NA	NA	NA	NA	NA	NA	NA	NA	NA	NA	NA	NA	NA	NA	NA	NA	NA	NA	NA	NA	NA	NA	NA
608	WOSCC	HUDNELL, HK; BENIGNUS, VA	CARBON-MONOXIDE EXPOSURE AND HUMAN VISUAL DETECTION THRESHOLDS	NEUROTOXICOLOGY AND TERATOLOGY	11	4	363	371	10.1016/0892-0362(89)90008-1	1989	No abstract	WOS:A1989AP41900008	No	No	NA	NA	No	Humans	No	Humans	2021-02-12	ML	No (excluded at title screening)	No	NA	NA	NA	NA	NA	NA	NA	NA	NA	NA	NA	NA	NA	NA	NA	NA	NA	NA	NA	NA	NA	NA	NA	NA	NA
609	WOSCC	MCGRATH, JJ	CARBON-MONOXIDE STUDIES AT HIGH-ALTITUDE	NEUROSCIENCE AND BIOBEHAVIORAL REVIEWS	12	44259	311	314	10.1016/S0149-7634(88)80064-2	1988	No abstract	WOS:A1988R933500027	No	No	NA	NA	Yes	NA	Yes	NA	2021-02-12	ML	No (included but no abstract)	No	NA	NA	NA	NA	NA	NA	NA	NA	NA	NA	NA	NA	NA	NA	NA	NA	NA	NA	NA	NA	NA	NA	NA	NA	NA
610	WOSCC	Ogawa, M; Mori, H; Nemoto, N; Kiyosawa, M; Mochizuki, M; Momose, K; Wakakura, M; Ohde, H	Case of acute zonal occult outer retinopathy resembling retrobulbar optic neuropathy	NEURO-OPHTHALMOLOGY	26	4	217	222	10.1076/noph.26.4.217.15867	2001	We report a case of acute zonal occult outer retinopathy (AZOOR) with a central scotoma and normal fundus. A 17-year-old man presented with reduced vision in his right eye. A relative afferent pupillary defect was not present, and his fundi were normal. He had a central scotoma in the right eye, but the left eye was normal. Central flicker fusion and color vision were normal in both eyes. Fluores…	WOS:000184916600002	No	No	NA	NA	Yes	NA	Yes	NA	2021-02-12	ML	Yes	No	NA	NA	No	Humans	NA	No	Humans	2021-03-11	ML	No (excluded at abstract screening)	NA	NA	NA	NA	NA	NA	NA	NA	NA	NA	NA	NA	NA	NA	NA
611	WOSCC	Van Den Berg, Thomas J. T. P.; van Bree, Maartje C.; van den Born, Ingeborgh	Cataract surgery and Straylight in patients with Retinitis Pigmentosa	INVESTIGATIVE OPHTHALMOLOGY & VISUAL SCIENCE	55	13	Unknown	Unknown	Unknown	2014	No abstract	WOS:000433203501380	No	No	NA	NA	No	Humans	No	Humans	2021-02-12	ML	No (excluded at title screening)	No	NA	NA	NA	NA	NA	NA	NA	NA	NA	NA	NA	NA	NA	NA	NA	NA	NA	NA	NA	NA	NA	NA	NA	NA	NA
612	WOSCC	Zele, AJ; Vingrys, AJ	Cathode-ray-tube monitor artefacts in neurophysiology	JOURNAL OF NEUROSCIENCE METHODS	141	1	1	7	10.1016/j.jneumeth.2004.05.005	2005	We demonstrate that cathode-ray-tube (CRT) monitors commonly used as stimulus generators in visual neuroscience produce signal artefacts. This arises from two factors, one being the finite time needed for the raster scan of the CRT to cross the receptive field being stimulated. and the other being the restraint imposed by the impulse response of the phosphor itself. Together these factors result …	WOS:000226180200001	No	No	NA	NA	No	Humans	No	Humans	2021-02-12	ML	No (excluded at title screening)	No	NA	NA	NA	NA	NA	NA	NA	NA	NA	NA	NA	NA	NA	NA	NA	NA	NA	NA	NA	NA	NA	NA	NA	NA	NA
613	BA	Cho, Ja-Yong; Cho, Jung-Il; Shung, Soon-Ju	Cell fusion of Bacillus subtilis and Corynebacterium glutamicum, characteristics of fusants and development of effective rhizobacteria for hydroponics	Journal of the Korean Society for Horticultural Science	39	1	119	124	Unknown	1998	To develop strains of effective rhizobacteria for hydroponics, intergeneric cell fusions between Bacillus subtilis having a strong antifungal activities against the root-infected pathogens and Corynebacterium glutamicum producing glutamic acid were done. In case of C. glutamicum K, cells were cultured in the minimal medium containing 1.5% glycine. The cells grown at the mid-exponential growth pha…	BIOABS:BACD199800233411	No	No	NA	NA	No	X	No	X	2021-02-12	ML	No (excluded at title screening)	No	NA	NA	NA	NA	NA	NA	NA	NA	NA	NA	NA	NA	NA	NA	NA	NA	NA	NA	NA	NA	NA	NA	NA	NA	NA
614	WOSCC	OKADA, N; NIKKUNI, S; MANABE, M	CELL-FUSION BETWEEN MIURA STRAIN AND TAKAHASHI STRAIN OF BACILLUS-NATTO - PROOF OF FUSION BY PLATE-COUNT METHOD	JOURNAL OF THE JAPANESE SOCIETY FOR FOOD SCIENCE AND TECHNOLOGY-NIPPON SHOKUHIN KAGAKU KOGAKU KAISHI	38	2	79	85	Unknown	1991	Cell fusion was examined using commercial Natto bacteria. An important point is the discrimination of fusants. Following results were obtained; (1) the optimum tonicity for protoplast regeneration (PR) of Bacillus was 0.2 M, less than half as the ordinary methods, (2) PR is limited when amino acid-negative mutants were used because of the limitation of casamino acids (CA) content, and (3) an easy…	WOS:A1991FC06900001	No	Kappa 3	No	X	No	X	No	X	2021-02-08	RS & ML	No (excluded at title screening)	No	NA	NA	NA	NA	NA	NA	NA	NA	NA	NA	NA	NA	NA	NA	NA	NA	NA	NA	NA	NA	NA	NA	NA	NA	NA
615	WOSCC	Al-Kuraishy, Hayder M.	Central additive effect of Ginkgo biloba and Rhodiola rosea on psychomotor vigilance task and short-term working memory accuracy	JOURNAL OF INTERCULTURAL ETHNOPHARMACOLOGY	5	1	7	13	10.5455/jice.20151123043202	2016	Aim: The present study investigates the effect of combined treatment with Ginkgo biloba and/or Rhodiola rosea on psychomotor vigilance task (PVT) and short-term working memory accuracy. Subjects and Methods: A total number of 112 volunteers were enrolled to study the effect of G. biloba and R. rosea on PVT and short-term working memory accuracy as compared to placebo effects, the central cognitiv…	WOS:000371183200002	No	No	NA	NA	No	Humans	No	Humans	2021-02-12	ML	No (excluded at title screening)	No	NA	NA	NA	NA	NA	NA	NA	NA	NA	NA	NA	NA	NA	NA	NA	NA	NA	NA	NA	NA	NA	NA	NA	NA	NA
616	WOSCC	Barbanoj, MJ; Garcia-Gea, C; Morte, A; Izquierdo, I; Perez, I; Jane, F	Central and peripheral evaluation of rupatadine, a new antihistamine/platelet-activating factor antagonist, at different doses in healthy volunteers	NEUROPSYCHOBIOLOGY	50	4	311	321	10.1159/000080959	2004	Aims: To assess peripheral anti-H-1 and central nervous system (CNS) activity of single increasing doses of rupatidine fumarate (RU), a new antihistamine/platelet-activating factor antagonist compound, in comparison with hydroxyzine and placebo. Methods: Eighteen healthy young subjects of both sexes took part in a crossover, randomised, double-blind, placebo-controlled study. Treatments tested we…	WOS:000225061200008	No	No	NA	NA	No	Humans	No	Humans	2021-02-12	ML	No (excluded at title screening)	No	NA	NA	NA	NA	NA	NA	NA	NA	NA	NA	NA	NA	NA	NA	NA	NA	NA	NA	NA	NA	NA	NA	NA	NA	NA
617	WOSCC	COREN, S; PORAC, C	CENTRAL AND PERIPHERAL SENSITIVITY TO TEMPORALLY MODULATED STIMULI PRESENTED TO THE SIGHTING AND NONSIGHTING EYES	OPTOMETRY AND VISION SCIENCE	66	7	450	454	10.1097/00006324-198907000-00007	1989	No abstract	WOS:A1989AG48100007	No	No	NA	NA	Yes	NA	Yes	NA	2021-02-12	ML	No (included but no abstract)	No	NA	NA	NA	NA	NA	NA	NA	NA	NA	NA	NA	NA	NA	NA	NA	NA	NA	NA	NA	NA	NA	NA	NA	NA	NA
618	WOSCC	SALEM, SA; MCDEVITT, DG	CENTRAL EFFECTS OF BETA-ADRENOCEPTOR ANTAGONISTS	CLINICAL PHARMACOLOGY & THERAPEUTICS	33	1	52	57	10.1038/clpt.1983.7	1983	No abstract	WOS:A1983PZ49500007	No	No	NA	NA	Yes	NA	Yes	NA	2021-02-12	ML	No (included but no abstract)	No	NA	NA	NA	NA	NA	NA	NA	NA	NA	NA	NA	NA	NA	NA	NA	NA	NA	NA	NA	NA	NA	NA	NA	NA	NA
619	WOSCC	CURRIE, D; LEWIS, RV; MCDEVITT, DG; NICHOLSON, AN; WRIGHT, NA	CENTRAL EFFECTS OF BETA-ADRENOCEPTOR ANTAGONISTS .1. PERFORMANCE AND SUBJECTIVE ASSESSMENTS OF MOOD	BRITISH JOURNAL OF CLINICAL PHARMACOLOGY	26	2	121	128	10.1111/j.1365-2125.1988.tb03378.x	1988	No abstract	WOS:A1988P611400001	No	No	NA	NA	No	Humans	No	Humans	2021-02-12	ML	No (excluded at title screening)	No	NA	NA	NA	NA	NA	NA	NA	NA	NA	NA	NA	NA	NA	NA	NA	NA	NA	NA	NA	NA	NA	NA	NA	NA	NA
620	WOSCC	GERRARD, L; WHEELDON, NM; MCDEVITT, DG	CENTRAL EFFECTS OF COMBINED BENDROFLUAZIDE AND ATENOLOL ADMINISTRATION - A SINGLE-DOSE STUDY IN NORMAL SUBJECTS	EUROPEAN JOURNAL OF CLINICAL PHARMACOLOGY	45	6	539	543	10.1007/BF00315311	1993	Twelve normal male subjects received single oral doses of atenolol 100 mg (AT), bendrofluazide 5 mg (BFZ), combined atenolol 100 mg and bendrofluazide 5 mg (AT/BFZ), diazepam 5 mg (Dz), or one of two matching placebos, on each of 6 study days. Tests of psychomotor performance [digit symbol substitution (DSST), letter cancellation (LCT), continuous attention, choice reaction time (CRT), finger tap…	WOS:A1993MU48200008	No	No	NA	NA	No	Humans	No	Humans	2021-02-12	ML	No (excluded at title screening)	No	NA	NA	NA	NA	NA	NA	NA	NA	NA	NA	NA	NA	NA	NA	NA	NA	NA	NA	NA	NA	NA	NA	NA	NA	NA
621	WOSCC	MCDEVITT, DG; CURRIE, D; NICHOLSON, AN; WRIGHT, NA; ZETLEIN, MB	CENTRAL EFFECTS OF REPEATED ADMINISTRATION OF ATENOLOL AND CAPTOPRIL IN HEALTHY-VOLUNTEERS	EUROPEAN JOURNAL OF CLINICAL PHARMACOLOGY	46	1	23	28	Unknown	1994	The central effects of atenolol (50 mg tds) and captopril (50 mg tds) ingested for a period of seven days were studied in ten healthy volunteers. A placebo and two active control drugs, methyldopa (250 mg tds) and oxazepam (10 mg), were included in the design. Oxazepam was ingested on the seventh day only, with a placebo being taken on the preceding six days. On the seventh day, central effects o…	WOS:A1994MY94600005	No	No	NA	NA	No	Humans	No	Humans	2021-02-12	ML	No (excluded at title screening)	No	NA	NA	NA	NA	NA	NA	NA	NA	NA	NA	NA	NA	NA	NA	NA	NA	NA	NA	NA	NA	NA	NA	NA	NA	NA
622	WOSCC	SALEM, SAM; MCDEVITT, DG	CENTRAL EFFECTS OF SINGLE ORAL DOSES OF PROPRANOLOL IN MAN	BRITISH JOURNAL OF CLINICAL PHARMACOLOGY	17	1	31	36	10.1111/j.1365-2125.1984.tb04995.x	1984	No abstract	WOS:A1984RZ49200006	No	No	NA	NA	No	Humans	No	Humans	2021-02-12	ML	No (excluded at title screening)	No	NA	NA	NA	NA	NA	NA	NA	NA	NA	NA	NA	NA	NA	NA	NA	NA	NA	NA	NA	NA	NA	NA	NA	NA	NA
623	WOSCC	CURRIE, D; LEWIS, RV; MCDEVITT, DG; NICHOLSON, AN; WRIGHT, NA	CENTRAL EFFECTS OF THE ANGIOTENSIN-CONVERTING ENZYME-INHIBITOR, CAPTOPRIL .1. PERFORMANCE AND SUBJECTIVE ASSESSMENTS OF MOOD	BRITISH JOURNAL OF CLINICAL PHARMACOLOGY	30	4	527	536	10.1111/j.1365-2125.1990.tb03810.x	1990	No abstract	WOS:A1990EB65900004	No	No	NA	NA	No	Humans	No	Humans	2021-02-12	ML	No (excluded at title screening)	No	NA	NA	NA	NA	NA	NA	NA	NA	NA	NA	NA	NA	NA	NA	NA	NA	NA	NA	NA	NA	NA	NA	NA	NA	NA
624	WOSCC	MCDEVITT, DG; CURRIE, D; NICHOLSON, AN; WRIGHT, NA; ZETLEIN, MB	CENTRAL EFFECTS OF THE CALCIUM-ANTAGONIST, NIFEDIPINE	BRITISH JOURNAL OF CLINICAL PHARMACOLOGY	32	5	541	549	10.1111/j.1365-2125.1991.tb03949.x	1991	1 Central effects of the calcium antagonist, nifedipine retard (10, 20 and 40 mg) and nifedipine capsules (10 mg) were studied in 14 healthy male subjects. Two placebos and an active control drug, oxazepam (15 mg), were included. Medication was administered double-blind at 10.00 h. The effects of drugs on performance and subjective feelings were assessed before and from 1.5-2.5 h and 3.5-4.5 h af…	WOS:A1991GN94200004	No	No	NA	NA	Yes	NA	Yes	NA	2021-02-12	ML	Yes	No	NA	NA	No	Humans	NA	No	Humans	2021-03-11	ML	No (excluded at abstract screening)	NA	NA	NA	NA	NA	NA	NA	NA	NA	NA	NA	NA	NA	NA	NA
625	WOSCC	MCDEVITT, DG; CURRIE, D; NICHOLSON, AN; WRIGHT, NA; ZETLEIN, MB	CENTRAL EFFECTS OF THE DIURETIC, BENDROFLUAZIDE	BRITISH JOURNAL OF CLINICAL PHARMACOLOGY	38	3	249	256	10.1111/j.1365-2125.1994.tb04349.x	1994	1 Central effects of the diuretic, bendrofluazie (2.5, 5 and 10 mg) were studied in 12 healthy volunteers. Two placebos and an active control drug, oxazepam (15 mg), were included. Single doses were administered double-blind at 10.00 h. The effects of drugs on performance and subjective feelings were assessed before and from 1.5-2.5 and 3.5-4.5 h after ingestion, and recordings of the electrical …	WOS:A1994PE41100010	No	No	NA	NA	Yes	NA	Yes	NA	2021-02-12	ML	Yes	No	NA	NA	No	Humans	NA	No	Humans	2021-03-11	ML	No (excluded at abstract screening)	NA	NA	NA	NA	NA	NA	NA	NA	NA	NA	NA	NA	NA	NA	NA
626	WOSCC	ALLEN, GD; MORRIS, LE	CENTRAL NERVOUS SYSTEM EFFECTS OF HYPERVENTILATION DURING ANAESTHESIA	BRITISH JOURNAL OF ANAESTHESIA	34	5	296	&	10.1093/bja/34.5.296	1962	No abstract	WOS:A19627469A00001	No	No	NA	NA	No	Humans	No	Humans	2021-02-12	ML	No (excluded at title screening)	No	NA	NA	NA	NA	NA	NA	NA	NA	NA	NA	NA	NA	NA	NA	NA	NA	NA	NA	NA	NA	NA	NA	NA	NA	NA
627	WOSCC	FINK, M; IRWIN, P	CENTRAL NERVOUS-SYSTEM EFFECTS OF ASPIRIN	CLINICAL PHARMACOLOGY & THERAPEUTICS	32	3	362	365	10.1038/clpt.1982.172	1982	No abstract	WOS:A1982PG94200012	No	No	NA	NA	Yes	NA	Yes	NA	2021-02-12	ML	No (included but no abstract)	No	NA	NA	NA	NA	NA	NA	NA	NA	NA	NA	NA	NA	NA	NA	NA	NA	NA	NA	NA	NA	NA	NA	NA	NA	NA
628	WOSCC	OHANLON, JF; WEBER, A; SANCIN, E; GRANDJEAN, E	CENTRAL NERVOUS-SYSTEM, MOOD AND PERFORMANCE CHANGES DURING PROLONGED, REPETITIVE MANUAL WORK	ERGONOMICS	22	5	578	578	Unknown	1979	No abstract	WOS:A1979HE09700020	No	No	NA	NA	No	Humans	No	Humans	2021-02-12	ML	No (excluded at title screening)	No	NA	NA	NA	NA	NA	NA	NA	NA	NA	NA	NA	NA	NA	NA	NA	NA	NA	NA	NA	NA	NA	NA	NA	NA	NA
629	WOSCC	Freeman, C; Hou, RH; Langley, RW; Szabadi, E; Bradshaw, CM	Central noradrenergic modulation of autonomic functions: Comparison of modafinil and clonidine	JOURNAL OF PSYCHOPHARMACOLOGY	18	3	A62	A62	Unknown	2004	No abstract	WOS:000224550800244	No	No	NA	NA	Yes	NA	Yes	NA	2021-02-12	ML	No (included but no abstract)	No	NA	NA	NA	NA	NA	NA	NA	NA	NA	NA	NA	NA	NA	NA	NA	NA	NA	NA	NA	NA	NA	NA	NA	NA	NA
630	WOSCC	Gin, Thomas J.; Luu, Chi D.; Guymer, Robyn H.	Central Retinal Function as Measured by the Multifocal Electroretinogram and Flicker Perimetry in Early Age-Related Macular Degeneration	INVESTIGATIVE OPHTHALMOLOGY & VISUAL SCIENCE	52	12	9267	9274	10.1167/iovs.11-8517	2011	PURPOSE. To determine the retinal function in early age-related macular degeneration (AMD) assessed by the multifocal electroretinogram (mfERG) and flicker perimetry and to seek a relationship between local objective mfERG parameters and subjective flicker perimetry thresholds.METHODS. mfERG and flicker perimetry were performed in 15 patients (15 eyes) with early AMD and 14 controls (14 eyes) of …	WOS:000297631400063	No	No	NA	NA	No	Humans	No	Humans	2021-02-12	ML	No (excluded at title screening)	No	NA	NA	NA	NA	NA	NA	NA	NA	NA	NA	NA	NA	NA	NA	NA	NA	NA	NA	NA	NA	NA	NA	NA	NA	NA
631	BA	UYAMA K; NAKAO Y; OTORI T; MATSUMOTO C; UYAMA R	CENTRAL STATIC FLICKER FUSION FIELD IN NEURO-OPHTHALMOLOGICAL AFFECTIONS	Rinsho Ganka	44	8	1317	1322	Unknown	1990	We evaluated the static flicker fusion in the central visual field in 32 eyes of 19 patients including 19 eyes with chiasmal syndrome and 13 eyes with optic neuropathy. We set the background luminosity at 10 asb, size of flickering target at 16 mm2 and target luminosity at 500 asb. A total of 66 targets were scattered within 30.degree. from the point of fixation. The observed finds were compared …	BIOABS:BACD199090140766	No	No	NA	NA	Yes	NA	Yes	NA	2021-02-12	ML	Yes	No	NA	NA	No	Humans	NA	No	Humans	2021-03-11	ML	No (excluded at abstract screening)	NA	NA	NA	NA	NA	NA	NA	NA	NA	NA	NA	NA	NA	NA	NA
632	BA	UYAMA K; MATSUMOTO C; UYAMA R; OTORI T	CENTRAL STATIC FLICKER FUSION FIELD IN NORMAL SUBJECTS	Rinsho Ganka	43	12	1863	1867	Unknown	1989	We evaluated the static flicker fusion field within 30 degrees from the fixating point in 40 normal subjects, consisting of 4 groups of 10 persons each from the second to the fifth decade. The static flicker fusion field showed the peak in the central area and gradually decreased toward the periphery. Flicker fusion threshold for each point of measurement showd considerable individual fluctuation…	BIOABS:BACD199089043672	No	No	NA	NA	No	Humans	No	Humans	2021-02-12	ML	No (excluded at title screening)	No	NA	NA	NA	NA	NA	NA	NA	NA	NA	NA	NA	NA	NA	NA	NA	NA	NA	NA	NA	NA	NA	NA	NA	NA	NA
633	WOSCC	ALPERN, M; FLITMAN, DB; JOSEPH, RH	CENTRALLY FIXED FLICKER THRESHOLDS IN AMBLYOPIA	AMERICAN JOURNAL OF OPHTHALMOLOGY	49	5	1194	1202	Unknown	1960	No abstract	WOS:A1960WG69700016	Yes:Before-Screening	No	NA	NA	NA	NA	NA	NA	NA	NA	No (duplicate before screening)	No	NA	NA	NA	NA	NA	NA	NA	NA	NA	NA	NA	NA	NA	NA	NA	NA	NA	NA	NA	NA	NA	NA	NA	NA	NA
634	WOSCC	ALPERN, M; FLITMAN, DB; JOSEPH, RH	CENTRALLY FIXED FLICKER THRESHOLDS IN AMBLYOPIA	AMERICAN JOURNAL OF OPHTHALMOLOGY	49	5	1048	1048	Unknown	1960	No abstract	WOS:A1960WG69600053	No	No	NA	NA	No	Humans	No	Humans	2021-02-12	ML	No (excluded at title screening)	No	NA	NA	NA	NA	NA	NA	NA	NA	NA	NA	NA	NA	NA	NA	NA	NA	NA	NA	NA	NA	NA	NA	NA	NA	NA
[truncated: 4,315 more rows]
[truncated: 6 more columns]
