# Supplementary material for: A flashing light may not be that flashy: A systematic review on critical fusion frequencies
Source: PLoS One. 2022 Dec 30;17(12):e0279718. doi: 10.1371/journal.pone.0279718 (PMC9803175; doi:10.1371/journal.pone.0279718)
Supplement: S5 File — (XLSX) [file pone.0279718.s005.xlsx]

## Sheet: README
Document Name	S5 File. Citations excluded at full text.xlsx
Author	Alix Lafitte
Date	2022-03-25
Tables
README	Basic information to understand and use this document
Citations excluded	Citations that were excluded at full text screening with reasons for exclusion
Legend of attributes
ID	article's unique ID within our review
Source	article's source: 'WOSCC' Web of Science Core Collection; 'BA' Biological Abstract; 'ZR' Zoological Records
Legend of acronyms
PECO	Population - Exposure - Comparator - Outcome
Doc	Document
CFF	Critical Fusion Frequency
General rules for coding
|	If applicable, multiple values are delimited with a pipe
NA	NA is used as a substitute for "not applicable"
Unknown	Unknown is used when information is not available

## Sheet: Citations excluded
ID	Source	Author	Title	Journal	Volume	Issue	Beggining Page	Ending Page	DOI	Published Year	Abstract	Key	Reason for exclusion
1	BA	Haeussinger, D.	[Hepatic encephalopathy.] (Hepatische Enzephalopathie)	Zeitschrift fuer Gastroenterologie	40	Supplement 2	43	45	10.1024/0369-8394.91.22.957	2002	Hepatic encephalopathy (HE) is a neuropsychiatric disease caused by acute and chronic liver disease. Being functional in nature, it is potentially reversible. Pathogenetically, HE is currently seen as the clinical manifestation of a low-grade chronic glial edema that alters astrocyte function and subsequently interferes with glioneuronal communication. Various factors such as ammoniac, inflammato…	BIOABS:BACD200300140407	Language
23	WOSCC	Ascher, D; Grzywacz, NM	A Bayesian model of temporal frequency masking	VISION RESEARCH	40	16	2219	2232	10.1016/S0042-6989(00)00078-X	2000	The data of Anderson and Burr [1985. Vision Research, 25, 1147-1154] on the temporal-frequency (TF) specificity of noise maskers indicate that the effect of TF masking is broad and varies across spatial frequency (SF) channels. One subtle but significant feature of the data is that the TF at which the effect of masking is maximal falls continuously as the test TF falls. This continuous shift is h…	WOS:000087747700015	Doc content
71	WOSCC	Mouli, Surej; Palaniappan, Ramaswamy; Sillitoe, Ian P.	A Configurable, Inexpensive, Portable, Multi-channel, Multi-frequency, Multi-chromatic RGB LED System for SSVEP Stimulation	BRAIN-COMPUTER INTERFACES: CURRENT TRENDS AND APPLICATIONS	74	Unknown	241	269	10.1007/978-3-319-10978-7_9	2015	Steady state visual evoked potential (SSVEP) is extensively used in the research of brain-computer interface (BCI) and require a controllable and configurable light source. SSVEP requires appropriate control of visual stimulus parameters, such as flicker frequency, light intensity, multi-frequency light source and multi-spectral compositions. Light emitting diodes (LEDs) are extensively used as a…	WOS:000358661500011	PECO
98	WOSCC	Vadakkan, Kunjumon I.	A framework for the first-person internal sensation of visual perception in mammals and a comparable circuitry for olfactory perception in Drosophila	SPRINGERPLUS	4	Unknown	Unknown	Unknown	10.1186/s40064-015-1568-4	2015	Perception is a first-person internal sensation induced within the nervous system at the time of arrival of sensory stimuli from objects in the environment. Lack of access to the first-person properties has limited viewing perception as an emergent property and it is currently being studied using third-person observed findings from various levels. One feasible approach to understand its mechanism…	WOS:000368720800014	PECO
102	WOSCC	Al-Hasawi, WM; El-Naggar, KM	A genetic based algorithm for voltage flicker measurement	11TH IEEE MEDITERRANEAN ELECTROTECHNICAL CONFERENCE, PROCEEDINGS	Unknown	Unknown	600	604	10.1109/MELECON.2002.1014663	2002	Measurements of voltage flicker levels and its frequency is of great concern to the utility in order to prevent unacceptable voltage fluctuation in the supplying system. This paper introduces a new digital approach for the measurements of voltage flicker and its frequency using the Genetic Algorithm (GAs) optimization technique. The algorithm is tested using simulated data. Effects of number of s…	WOS:000177319600114	PECO
105	WOSCC	Nishida, S; Ashida, H	A hierarchical structure of motion system revealed by interocular transfer of flicker motion aftereffects	VISION RESEARCH	40	3	265	278	10.1016/S0042-6989(99)00176-5	2000	Interocular transfer of the motion aftereffect (MAE) has been extensively investigated for the purpose of analysing the binocularity of the underlying motion mechanism. Previous studies unanimously reported that the transfer of the classical static MAE is partial, but there is a controversy as to whether the transfer of the flicker MAE (MAE measured using counterphase gratings) is partial or perf…	WOS:000084308900001	PECO
113	WOSCC	Sharpe, LT; Stockman, A; Jagla, W; Jagle, H	A luminous efficiency function, V*(lambda), for daylight adaptation	JOURNAL OF VISION	5	11	948	968	10.1167/5.11.3	2005	We propose a new luminosity function, V*(lambda), that improves upon the original CIE 1924 V(lambda) function and its modi. cation by D. B. Judd ( 1951) and J. J. Vos ( 1978), while being consistent with a linear combination of the A. Stockman & L. T. Sharpe ( 2000) long-wavelength-sensitive ( L) and middle-wavelength-sensitive ( M) cone fundamentals. It is based on experimentally determined 25 H…	WOS:000235147200003	PECO
116	WOSCC	Collin, CA; Chaudhuri, A	A maximum motion technique for assessment of color vision defects	PERCEPTION & PSYCHOPHYSICS	60	8	1337	1343	10.3758/BF03207996	1998	Several luminance-matching methods, such as flicker fusion and the minimum motion technique (MMT), are capable of detecting certain forms of abnormal color vision. We present evidence that the heterochromatic fusion nystagmus (HFN) luminance matching technique can discriminate among normal trichromats, protanopes, and deuteranomals. The HFN luminance matching technique has the advantage that it p…	WOS:000077512800005	PECO
118	WOSCC	Jarvis, JR; Prescott, NB; Wathes, CM	A mechanistic inter-species comparison of flicker sensitivity	VISION RESEARCH	43	16	1723	1734	10.1016/S0042-6989(03)00253-0	2003	The general validity of both the Rovamo [Vision Res. 39 (1999) 533] and Barten (Contrast sensitivity of the human eye, SPIE Optical Engineering Press, 1999), modulation transfer function models for describing flicker sensitivity in vertebrates was examined using published data for goldfish, chickens, tree shrews, ground squirrels, cats, pigeons and humans. Both models adequately described the fli…	WOS:000184059100005	Doc content
119	WOSCC	Jarvis, John R.; Wathes, Christopher M.	A mechanistic inter-species comparison of spatial contrast sensitivity	VISION RESEARCH	48	21	2284	2292	10.1016/j.visres.2008.07.002	2008	The validity of the Rovamo-Barten modulation transfer function model for describing spatial contrast sensitivity in vertebrates was examined using published data for the human, macaque, cat, goldfish, pigeon and rat. Under photopic conditions, the model adequately described overall contrast sensitivity for changes in both stimulus luminance and stimulus size for each member of this diverse range …	WOS:000260041700013	No CFF
127	WOSCC	Rule, Michael; Stoffregen, Matthew; Ermentrout, Bard	A Model for the Origin and Properties of Flicker-Induced Geometric Phosphenes	PLOS COMPUTATIONAL BIOLOGY	7	9	Unknown	Unknown	10.1371/journal.pcbi.1002158	2011	We present a model for flicker phosphenes, the spontaneous appearance of geometric patterns in the visual field when a subject is exposed to diffuse flickering light. We suggest that the phenomenon results from interaction of cortical lateral inhibition with resonant periodic stimuli. We find that the best temporal frequency for eliciting phosphenes is a multiple of intrinsic (damped) oscillatory…	WOS:000295404900015	PECO
129	BA	Watanabe, Itsuro; Iijima, Hiroyuki; Miwa, Masato; Shimamoto, Rikou	A modification of the Aulhorn flicker test with results of physiological and pathological conditions	Nippon Ganka Gakkai Zasshi	97	1	127	134	Unknown	1993	The Aulhorn flicker test measures the subjective brightness of various frequencies of flickering light. We modified an Aulhorn flicker test with light emitting diode (LED) and the results of 21 normal eyes and 18 affected eyes (7 eyes with idiopathic optic neuritis, one eye with rhinogenous optic neuropathy (ethmoid sinus mucocele), two eyes with preoperative pituitary tumor, one eye with empty s…	BIOABS:BACD199396034507	Doc type
138	WOSCC	Song, Mengchuang; Li, Lina; Guo, Jintao; Liu, Tian; Li, Shuyin; Wang, Yingtuo; ul Ain, Qurat; Wang, Jue	A new method for muscular visual fatigue detection using electrooculogram	BIOMEDICAL SIGNAL PROCESSING AND CONTROL	58	Unknown	Unknown	Unknown	10.1016/j.bspc.2020.101865	2020	Objective: Muscular visual fatigue (MVF)is increasingly common in clinic: However, there is no objective and effective means for the detection of muscular visual fatigue. This study focuses on a new method for muscular visual fatigue detection based on electrooculogram (EOG).Methods: We analyzed the mechanism that develops muscular visual fatigue and designed an experiment to induce muscular visu…	WOS:000518869700029	PECO
187	WOSCC	Jaen, E. M.; Colombo, E. M.; Kirschbaum, C. F.	A simple visual task to assess flicker effects on visual performance	LIGHTING RESEARCH & TECHNOLOGY	43	4	457	471	10.1177/1477153511405409	2011	Temporal modulation of lighting at frequencies higher than the critical fusion frequency can affect human efficiency in diverse ways that are not understood. A simple visual search task was used to assess visual performance under lighting with low (3%) and high (32%) temporal modulation and compared with the results of a conventional discrimination task in an identical situation. Even when side-b…	WOS:000297327400006	PECO
203	WOSCC	TAKIURA, T; TAKAHASHI, M; MARUYAMA, K	A STUDY ON NONLINEARITY OF THE VISUAL-SYSTEM IN RESPONSE TO THE FLICKERING STIMULI IN THE LOW TEMPORAL FREQUENCY-DOMAIN	JAPANESE JOURNAL OF PSYCHOLOGY	65	3	190	196	10.4992/jjpsy.65.190	1994	From different aspects than the frequency response analysis of the visual system, we investigated characteristics of the nonlinear response of the visual system to flickering stimuli in low temporal frequency domain. We measured increment threshold curves (masking functions) for 2 Hz flicker of rectangular and sawtooth waveforms, using six and three subjects, respectively. When the amplitude of t…	WOS:A1994PF12400003	Language
228	WOSCC	Dinesan, Hemanth; Fasci, Eugenio; Castrillo, Antonio; Gianfrani, Livio	Absolute frequency stabilization of an extended-cavity diode laser by means of noise-immune cavity-enhanced optical heterodyne molecular spectroscopy	OPTICS LETTERS	39	7	2198	2201	10.1364/OL.39.002198	2014	We implemented an optical frequency standard based on noise-immune cavity-enhanced optical heterodyne molecular spectroscopy (NICE-OHMS) at 1.39 mu m. The emission frequency of an extended-cavity diode laser was actively stabilized against the center of the 4(4,1) -> 4(4,0) transition of the H-2 O-18 v(1) + v(3) band, under optical saturation conditions. The nonlinear regime of laser-gas interact…	WOS:000333887800126	PECO
230	WOSCC	FLITCROFT, DI	ACCOMMODATION AND FLICKER - EVIDENCE OF A ROLE FOR TEMPORAL CUES IN ACCOMMODATION CONTROL	OPHTHALMIC AND PHYSIOLOGICAL OPTICS	11	1	81	90	10.1016/0275-5408(91)90015-B	1991	Static accommodation responses to sinusoidal grating stimuli that displayed temporal modulations in luminance contrast (i.e. contrast flicker) were measured with a laser speckle optometer. The effects of a variety of temporal waveforms were investigated including square-wave modulations, sinusoidal modulations, and band-pass filtered noise. The effects of altering both the amplitude and the tempo…	WOS:A1991EV27000013	PECO
231	WOSCC	Chauhan, K; Charman, WN	Accommodation responses to flickering stimuli	OPHTHALMIC AND PHYSIOLOGICAL OPTICS	16	5	391	408	Unknown	1996	It has been suggested that accommodation to visual display unit (VDU) symbols or to stimuli lit by fluorescent tu bes or similar temporally modulated light sources may be less accurate due to flicker. Furthermore, if the microfluctuations of accommodation play a part in the control of steady-state accommodation, the effects of stimulus flicker might affect the quality of this control. Experiments…	WOS:A1996VE82100005	PECO
232	WOSCC	Jaschinski, W; Bonacker, M; Alshuth, E	Accommodation, convergence, pupil diameter and eye blinks at a CRT display flickering near fusion limit	ERGONOMICS	39	1	152	164	10.1080/00140139608964441	1996	This study investigates possible effects of temporally modulated light stimulation near critical fusion frequency (CFF) when subjects observe a cathode ray tube (CRT) operated at different refresh rates. Various visual functions were measured in a series of tests of 2.5 min duration. In experiment 1, at a repetition rate of 50 Hz mean pupil size was 0.055 mm smaller than at 300 Hz. The precision …	WOS:A1996TY64200013	PECO
291	WOSCC	Purkiss, TJ; DeMarco, PJ	Adaptation of spatiotemporal mechanisms by increment and decrement stimuli	JOURNAL OF THE OPTICAL SOCIETY OF AMERICA A-OPTICS IMAGE SCIENCE AND VISION	19	8	1475	1483	10.1364/JOSAA.19.001475	2002	Sawtooth modulation has been used in the past to examine visual sensitivity to luminance increments and decrements. The threshold elevation caused by adaptation depends on the spatial profile of the stimulus field and the polarities of the adaptation and test stimuli. We hypothesized that the adaptation effects reflect a change in the sensitivity of the spatictemporal channels that detect the sti…	WOS:000177021500002	PECO
294	WOSCC	Anstis, S	Adaptation to peripheral flicker	VISION RESEARCH	36	21	3479	3485	10.1016/0042-6989(96)00016-8	1996	With strict fixation, a flickering disk presented in the peripheral retina rapidly appeared to lose contrast and stop Bickering, owing to adaptation, Subjects measured this adaptation by continually adjusting the flicker amplitude of a peripherally viewed disk to hold it just at threshold, Results: (1) The contrast threshold for flicker increased logarithmically over time, (2) The slope of the te…	WOS:A1996VR74600011	PECO
303	WOSCC	Shyu, Kuo-Kai; Chiu, Yun-Jen; Lee, Po-Lei; Liang, Jia-Ming; Peng, Shao-Hwo	Adaptive SSVEP-Based BCI System With Frequency and Pulse Duty-Cycle Stimuli Tuning Design	IEEE TRANSACTIONS ON NEURAL SYSTEMS AND REHABILITATION ENGINEERING	21	5	697	703	10.1109/TNSRE.2013.2265308	2013	This study aims to design a steady state visual evoked potentials (SSVEP) based brain-computer interface (BCI) system with only three electrodes. It is known that low frequency flickering induces more intensive SSVEP, but might cause users feel uncomfortable and easily tired. Therefore, this paper proposes a novel middle/high frequency flickering stimulus. However, users show different SSVEP resp…	WOS:000324387300001	PECO
330	WOSCC	Lu, Shena; Cai, Yongchun; Shen, Mowei; Zhou, Ying; Han, Shihui	Alerting and orienting of attention without visual awareness	CONSCIOUSNESS AND COGNITION	21	2	928	938	10.1016/j.concog.2012.03.012	2012	Two types of the attentional network, alerting and orienting, help organisms respond to environmental events for survival in the temporal and spatial dimensions, respectively. Here, we applied chromatic flicker beyond the critical fusion frequency to address whether awareness was necessary for activation of the two attentional networks. We found that high-frequency chromatic flicker, despite its …	WOS:000304336600051	PECO
351	WOSCC	Mancuso, Katherine; Neitz, Maureen; Neitz, Jay	An adaptation of the Cambridge Colour Test for use with animals	VISUAL NEUROSCIENCE	23	44259	695	701	10.1017/S0952523806233364	2006	Recently, molecular biological techniques have presented new opportunities for addressing questions concerning the neural mechanisms involved in color coding, thereby rousing renewed interest in animal color vision testing. We have modified a computer-based assessment tool, the Cambridge Colour Test, to make it suitable for use with animals. Here, the validity and reliability of the testing metho…	WOS:000240481500056	PECO
394	WOSCC	BURNS, SA; ELSNER, AE; KREITZ, MR	ANALYSIS OF NONLINEARITIES IN THE FLICKER ERG	OPTOMETRY AND VISION SCIENCE	69	2	95	105	10.1097/00006324-199202000-00002	1992	The electroretinogram (ERG) response to steadily flickering fields shows significant nonlinear components. These nonlinear components have been used to investigate the ERG. We find the following. (1) The fundamental retinal response can be recorded at frequencies greater than 100 Hz and the second and higher harmonic responses have measurable response frequencies as high as 200 Hz. Both the funda…	WOS:A1992HD78900002	PECO
395	WOSCC	TYLER, CW	ANALYSIS OF NORMAL FLICKER SENSITIVITY AND ITS VARIABILITY IN THE VISUOGRAM TEST	INVESTIGATIVE OPHTHALMOLOGY & VISUAL SCIENCE	32	9	2552	2560	Unknown	1991	Flicker sensitivity was measured in groups of younger and older adult observers to assess its mean values and the test-retest variability both between sessions and in a single session. Test-retest sensitivities differed by less than 15% but tended to decrease slightly in a session and increase slightly between sessions. Optical blur had little effect on the measured sensitivities, implying that t…	WOS:A1991GB24800017	PECO
407	WOSCC	HAMER, RD; TYLER, CW	ANALYSIS OF VISUAL MODULATION SENSITIVITY .5. FASTER VISUAL RESPONSE FOR G-CONE THAN FOR R-CONE PATHWAY	JOURNAL OF THE OPTICAL SOCIETY OF AMERICA A-OPTICS IMAGE SCIENCE AND VISION	9	11	1889	1904	10.1364/JOSAA.9.001889	1992	To determine the linear, unadapted responses of the cone pathways, we have measured the critical fusion frequency (CFF) for green (555-nm) and red (642-nm) flicker as a function of retinal illuminance. Both functions obeyed the Ferry-Porter law (CFF proportional to log illuminance) to high accuracy over a greater-than-or-equal-to 5-log-unit range. In both foveola and periphery the CFF/illuminance…	WOS:A1992JU86800003	PECO
452	BA	VAN TOI V; GROUNAUER P A; BURCKHARDT C W	ARTIFICIALLY INCREASING INTRAOCULAR PRESSURE CAUSES FLICKER SENSITIVITY LOSSES	Investigative Ophthalmology and Visual Science	31	8	1567	1574	Unknown	1990	It has been reported that psychophysical flicker sensitivity, electroretinogram (ERG), pattern electroretinogram (P-ERG), and visual evoked cortical potential (VECP) responses are affected by ocular hypertension and glaucoma. Moreover, it has also been revealed that artificially augmented intraocular pressure (IOP) impairs electrophysiologic responses. In this investigation the authors varied the…	BIOABS:BACD199090105824	PECO
460	WOSCC	Sakamoto, Maiko; Perry, William; Hilsabeck, Robin C.; Barakat, Fatma; Hassanein, Tarek	Assessment and Usefulness of Clinical Scales for Semiquantification of Overt Hepatic Encephalopathy	CLINICS IN LIVER DISEASE	16	1	27	+	10.1016/j.cld.2011.12.005	2012	Hepatic encephalopathy (HE) represents the effects of liver dysfunction on the brain. When HE is clinically obvious (eg, confusion, poor judgment, personality change), it is termed overt HE. The severity of HE is measured by different methods. Assessing the severity of HE is important for determining patient prognosis and effectiveness of therapy. This article discusses the different methods for …	WOS:000301159000004	PECO
462	WOSCC	UEDA, M; ADACHIUSAMI, E	ASSESSMENT OF CENTRAL VISUAL FUNCTION AFTER SUCCESSFUL RETINAL-DETACHMENT SURGERY BY PATTERN VISUAL EVOKED CORTICAL POTENTIALS	BRITISH JOURNAL OF OPHTHALMOLOGY	76	8	482	485	10.1136/bjo.76.8.482	1992	The pattern of visual recovery after successful surgery by pattern visual evoked cortical potentials (VECP), visual acuity, colour vision, and critical fusion frequency was investigated in 14 eyes with retinal detachment involving the macula. The temporal tuning characteristics in the evoked potentials were measured as based on the P100 amplitude and the frequency necessary for evoking 0-mu-V amp…	WOS:A1992JG09000009	PECO
466	WOSCC	BODISWOLLNER, I; BRANNAN, JR	ASSESSMENT OF CURRENT VISUAL PSYCHOPHYSICAL TESTING METHODS WITH SPECIAL REFERENCE TO PRIMARY OPEN-ANGLE GLAUCOMATOUS DISEASE (POAGD)	NEURO-OPHTHALMOLOGY	14	1	61	71	10.3109/01658109409019488	1994	Early diagnosis of glaucoma with standard perimetric technique remains unsatisfactory as the appearance of discernible visual field defects indicates already extensive optic nerve fiber loss. Experimental evidence, reviewed here in detail, indicates that retinal neurons selective for coarse, temporally modulated patterns are most vulnerable in early glaucoma. Applying this data to perimetric tech…	WOS:A1994NK43400010	Doc content
469	WOSCC	Kappus, Matthew R.; Bajaj, Jasmohan S.	Assessment of Minimal Hepatic Encephalopathy (with Emphasis on Computerized Psychometric Tests)	CLINICS IN LIVER DISEASE	16	1	43	+	10.1016/j.cld.2011.12.002	2012	Minimal hepatic encephalopathy (MHE) is associated with a high risk of development of overt hepatic encephalopathy, impaired quality of life, and driving accidents. The detection of MHE requires specialized testing because it cannot, by definition, be diagnosed on standard clinical examination. Psychometric and neurophysiologic techniques are often used to test for MHE. Paper-pencil psychometric …	WOS:000301159000005	PECO
488	WOSCC	Gulbinaite, Rasa; Roozendaal, Diane H. M.; VanRullen, Rufin	Attention differentially modulates the amplitude of resonance frequencies in the visual cortex	NEUROIMAGE	203	Unknown	Unknown	Unknown	10.1016/j.neuroimage.2019.116146	2019	Rhythmic visual stimuli (flicker) elicit rhythmic brain responses at the frequency of the stimulus, and attention generally enhances these oscillatory brain responses (steady state visual evoked potentials, SSVEPs). Although SSVEP responses have been tested for flicker frequencies up to 100 Hz [Herrmann, 2001], effects of attention on SSVEP amplitude have only been reported for lower frequencies …	WOS:000496900900002	PECO
492	WOSCC	Shioiri, Satoshi; Ogawa, Masayuki; Yaguchi, Hirohisa; Cavanagh, Patrick	Attentional facilitation of detection of flicker on moving objects	JOURNAL OF VISION	15	14	Unknown	Unknown	10.1167/15.14.3	2015	We investigated the influence of attention and motion on the sensitivity of flicker detection for a target among distractors. Experiment 1 showed that when the target and distractors were moving, detection performance plummeted compared to when they were not moving, suggesting that the most sensitive detectors were local, temporal frequency-tuned receptive fields. With the stimuli in motion, a qu…	WOS:000368252200003	PECO
509	WOSCC	Jones, Michael P.; Pierce, Kennelh E., Jr.; Ward, Daniel	Avian vision: A review of form and function with special consideration to birds of prey	JOURNAL OF EXOTIC PET MEDICINE	16	2	69	87	10.1053/j.jepm.2007.03.012	2007	More so than any other terrestrial vertebrate, birds rely most heavily on their ability to assess their visual environment. High visual acuity is not only necessary to find and acquire food, but also to navigate surroundings, to identify conspecifics and potential mates, and to quickly identify and escape from predators. This article aims to help the reader understand how birds, particularly bird…	WOS:000247748800002	Doc content
510	WOSCC	Blackwell, Bradley F.; Fernandez-Juricic, Esteban; Seamans, Thomas W.; Dolan, Tracy	Avian visual system configuration and behavioural response to object approach	ANIMAL BEHAVIOUR	77	3	673	684	10.1016/j.anbehav.2008.11.017	2009	Antipredator behaviour theory provides a framework to understand the mechanisms behind human wildlife interactions; however, little is known about the role of visual systems in the responses to humans. We quantified responses of brown-headed cowbirds, Molothrus ater (Boddaert), and mourning doves, Zenaida macroura (Linnaeus), to object approach (a ground-based vehicle) and vehicle lighting regime…	WOS:000263366100013	No CFF
535	WOSCC	Galoch, Zdzislaw; Bischof, Hans-Joachim	Behavioural responses to video playbacks by zebra finch males	BEHAVIOURAL PROCESSES	74	1	21	26	10.1016/j.beproc.2006.09.002	2007	A major problem for communication research is to provide standardized stimuli and to disentangle the relative contribution of different sensory channels to the compound signal and its effectiveness. Video techniques have frequently been used for this purpose. Fifty Hertz cathode ray tube (CRT) screens cannot be used for birds because their flicker frequency is lower than the time resolution of at…	WOS:000243479900003	PECO
550	WOSCC	Anstis, Stuart; Rogers, Brian	Binocular fusion of luminance, color, motion and flicker - Two eyes are worse than one	VISION RESEARCH	53	1	47	53	10.1016/j.visres.2011.11.005	2012	How much information is conserved, or discarded, as it travels through the visual system? A target (an oriented bar) was defined by dark grey spots embedded in light spots for the left eye, and by light grey spots embedded in dark spots for the right eye. With one eye open, the target bars were clearly visible, but with both eyes open the light and dark spots fused binocularly into medium grey an…	WOS:000299461200006	PECO
567	WOSCC	HAMMOND, BR; WARNER, RM; FULD, K	BLOOD-PRESSURE AND SENSITIVITY TO FLICKER	JOURNAL OF PSYCHOPHYSIOLOGY	9	3	212	220	Unknown	1995	The relationship between acute changes in systolic blood pressure and visual sensitivity to flicker was examined. luminance thresholds for the detection of flicker were determined psychophysically. Systolic blood pressure was monitored continuously over the course of the experimental session. Fifteen subjects were tested and divided into two groups, those who demonstrated a substantial change in …	WOS:A1995TG23400003	Doc type
579	WOSCC	Hoffmann, Ulrich; Fimbel, Eric J.; Keller, Thierry	Brain-computer interface based on high frequency steady-state visual evoked potentials: A feasibility study	2009 4TH INTERNATIONAL IEEE/EMBS CONFERENCE ON NEURAL ENGINEERING	Unknown	Unknown	459	+	Unknown	2009	Brain-computer interfaces (BCIs) based on steady-state visual evoked potentials (SSVEPs) are systems in which virtual or physical objects are tagged with flicker of different frequencies. When a user focuses on one of the objects its flicker frequency becomes visible in the electroencephalogram (EEG) and so the object on which the user focuses can be determined from brain activity alone. A signif…	WOS:000274650800115	PECO
581	WOSCC	Huang, Y. P.; Chien, Y. Y.; Lin, F. C.; Zao, J. K.; Wang, Y.; Jung, T. P.	Brain-Display Interactive System by Using Steady-State Visual Evoke Potential(SSVEP) Stimulation	2014 13TH WORKSHOP ON INFORMATION OPTICS (WIO)	Unknown	Unknown	Unknown	Unknown	Unknown	2014	Steady-state visual evoked potential (SSVEP) is one of the most effective modalities for brain-computer interaction. However, its flickering visual stimuli may cause discomfort, even induce migraine and seizure attacks among its viewers. This paper presents a novel approach to induce SSVEP with high signal-to-noise ratios (SNRs) using composite color lights flickering near or above its critical f…	WOS:000349465300002	PECO
588	WOSCC	KURYLO, DD; CORKIN, S; DOLAN, RP; RIZZO, JF; PARKER, SW; GROWDON, JH	BROAD-BAND VISUAL CAPACITIES ARE NOT SELECTIVELY IMPAIRED IN ALZHEIMERS-DISEASE	NEUROBIOLOGY OF AGING	15	3	305	311	10.1016/0197-4580(94)90025-6	1994	Histological examination of the optic nerves of Alzheimer's disease (AD) patients has revealed a selective degeneration of large axon ganglion cells. This morphological abnormality raises the possibility of a selective impairment of broad-band channel visual function. To test this hypothesis, we administered visual psychophysical tests associated with either the color-opponent or the broad-band r…	WOS:A1994NQ03300003	PECO
599	WOSCC	Price, Luke L. A.	Can the Adverse Health Effects of Flicker from LEDs and Other Artificial Lighting Be Prevented?	LEUKOS	13	4	191	200	10.1080/15502724.2017.1316669	2017	There are known problems with the various means by which flicker is quantified. None of the established metrics reliably provides the extent of the health effects of being exposed to flicker. In particular, the two main metrics take no account of frequency, although there are a variety of effects caused by different frequencies of flicker. A metric dependent on flicker frequency, combining the ad…	WOS:000406693600002	PECO
600	WOSCC	Brydegaard, Mikkel; Jansson, Samuel; Schulz, Marcus; Runemark, Anna	Can the narrow red bands of dragonflies be used to perceive wing interference patterns?	ECOLOGY AND EVOLUTION	8	11	5369	5384	10.1002/ece3.4054	2018	Despite numerous studies of selection on position and number of spectral vision bands, explanations to the function of narrow spectral bands are lacking. We investigate dragonflies (Odonata), which have the narrowest spectral bands reported, in order to investigate what features these narrow spectral bands may be used to perceive. We address whether it is likely that narrow red bands can be used …	WOS:000435776600016	Doc content
601	WOSCC	D'eath, RB	Can video images imitate real stimuli in animal behaviour experiments?	BIOLOGICAL REVIEWS	73	3	267	292	10.1017/S0006323198005179	1998	The use of video images in place of natural stimuli in animal behaviour experiments is reviewed. Unlike most other artificial means of stimulus presentation, video stimuli can depict complex moving objects such as other animals, preserving the temporal and spatial patterns of movement precisely as well as colour and sounds for repeated playback. Computer editing can give flexibility and control o…	WOS:000076759200002	Doc content
655	WOSCC	Emir, Uzay E.; Bayraktaroglu, Zubeyir; Ozturk, Cengizhan; Ademoglu, Ahmet; Demiralp, Tamer	Changes in BOLD transients with visual stimuli across 1-44 Hz	NEUROSCIENCE LETTERS	436	2	185	188	10.1016/j.neulet.2008.03.021	2008	The dependency of positive BOLD (PBOLD) and post-stimulus undershoot (PSU) on the temporal frequency of visual stimulation was investigated using stimulation frequencies between 1 and 44 Hz. The PBOLD peak at 8 Hz in primary visual cortex was in line with previous neuroimaging studies. In addition to the 8 Hz peak, secondary peaks were observed for stimulation frequencies at 16 and 24 Hz. These a…	WOS:000256200800022	PECO
664	WOSCC	DONNER, K; KOSKELAINEN, A; DJUPSUND, K; HEMILA, S	CHANGES IN RETINAL TIME-SCALE UNDER BACKGROUND LIGHT - OBSERVATIONS ON RODS AND GANGLION-CELLS IN THE FROG RETINA	VISION RESEARCH	35	16	2255	2266	10.1016/0042-6989(94)00319-H	1995	The kinetics of rod responses to flashes and steps of light was studied as a function of background intensity (I-B) at the photoreceptor and ganglion cell levels in the frog retina. Responses of the rod photoreceptors were recorded intracellularly in the eyecup and as ERG mass potentials across the isolated, aspartate-superfused retina. The kinetics of the retinally transmitted signal was derived…	WOS:A1995RK57500002	No CFF
689	BA	YASUMA T; ICHIKAWA H; ICHIKAWA K; TANABE S	CHARACTERISTICS OF GENETIC CARRIERS OF CONGENITAL COLOR VISION DEFECTS 4. DETECTION OF CARRIERS	Nippon Ganka Gakkai Zasshi	85	5	381	384	Unknown	1981	A new flicker method to detect color defectives was developed. The method, based on the heterochromatic threshold reduction factor (HTRF) of R.M. Boynton, was applied to carriers of cogenital color vision defects and was found to be very useful. True carriers, who were previously difficult to detect, were sufficiently discriminated from color normals.	BIOABS:BACD198172084466	Language
696	WOSCC	BURNS, DH	CHARACTERISTICS OF VISUAL-DISPLAY UNITS THAT MAY CAUSE VISUAL DIFFICULTIES	OPHTHALMIC AND PHYSIOLOGICAL OPTICS	15	2	99	104	10.1016/0275-5408(95)98239-J	1995	The physical characteristics of a visual display unit (VDU) are compared to those of paperwork, through a review of the literature. Certain display characteristics are shown to enhance visual performance using a VDU whilst others significantly decrease it when compared to using hard copy. Overall, display characteristics do not necessarily render VDU use more difficult than if doing similar visua…	WOS:A1995QR87300004	Doc content
715	WOSCC	Pan, Zhuo-Hua; Ganjawala, Tushar H.; Lu, Qi; Ivanova, Elena; Zhang, Zhifei	ChR2 Mutants at L132 and T159 with Improved Operational Light Sensitivity for Vision Restoration	PLOS ONE	9	6	Unknown	Unknown	10.1371/journal.pone.0098924	2014	The ectopic expression of microbial opsin-based optogenetic sensors, such as channelrhodopsin-2 (ChR2) in surviving inner retinal neurons, is a promising approach to restoring vision after retinal degeneration. However, a major limitation in using native ChR2 as a light sensor for vision restoration is the low light sensitivity of its expressing cells. Recently, two ChR2 mutations, T159C and L132…	WOS:000336841400072	PECO
752	BA	YASUMA T; TERASAKI H; YOKOYAMA K; MIYAKAWA N; AOYAMA A; YAMAZAKI J	CLINICAL APPLICATION OF THE TIME-DEPENDENT PERIMETRY 1. THE DESIGN OF THE PERIMETER AND THE CHARACTERISTICS OF NORMALS	Nippon Ganka Gakkai Zasshi	90	4	535	541	Unknown	1986	The time-dependent perimeter was constructed using red LEDs(light emitting diodes) by remodeling the Forster's perimeter. This equipment was designed to test three time-dependent functions, namely (A) double flash resolution test (DFR) which measures the time thresholds of separation of double flashes, (B) critical flicker fusion test (CFF) which measures those of flicker separation, and (C) perc…	BIOABS:BACD198682068440	Doc type
755	BA	YAMAZAKI J; YASUMA T	CLINICAL APPLICATION OF THE TIME-DEPENDENT PERIMETRY 4. DOUBLE FLASH RESOLUTION AND CRITICAL FUSION FREQUENCY AS A FUNCTION OF STIMULUS INTENSITY	Nippon Ganka Gakkai Zasshi	90	12	1557	1563	Unknown	1986	In the previous paper, we reported that the double flash resolution (DFR) was reduced in the superior and inferior visual field, which was not demonstrated by means of the critical fusion frequency (CFF). The purpose of this paper is to investigate the time dependent factors in the DFR and CFF. The thresholds of the DFR and CFF were measured as a function of stimulus intensity at five different v…	BIOABS:BACD198783102804	Doc type
790	WOSCC	Han, Weijia; Zhang, Huanqian; Han, Ying; Duan, Zhongping	Cognition-tracking-based strategies for diagnosis and treatment of minimal hepatic encephalopathy	METABOLIC BRAIN DISEASE	35	6	869	881	10.1007/s11011-020-00539-w	2020	Minimal hepatic encephalopathy (MHE), which shows mild cognitive impairment, is a subtle complication of cirrhosis that has been shown to affect daily functioning and quality of life. However, until 2014, relevant guidelines do not give much attention to the diagnosis and treatment of MHE, resulting in patients being ignored and denied the benefits of treatment. In this review, we summarize recen…	WOS:000537636600001	PECO
803	WOSCC	SCHWARTZ, SH	COLOR AND FLICKER THRESHOLDS FOR HIGH-FREQUENCY INCREMENTS	OPHTHALMIC AND PHYSIOLOGICAL OPTICS	13	3	299	302	10.1111/j.1475-1313.1993.tb00473.x	1993	Previous investigators have elicited spectral sensitivity functions for the chromatic and achromatic systems by manipulating the stimulus spatiotemporal parameters. An alternative strategy for obtaining these two functions is to use a single set of stimulus parameters and vary the threshold criterion. This can be accomplished by determining colour and flicker thresholds for a high frequency train…	WOS:A1993LN95600011	PECO
833	BA	VANLAETHEM, A; LORIES, G; GAUSSIN, J	COMPARABILITY OF VARIOUS MEASURES OF VISUAL CRITICAL FUSION FREQUENCY	Travail Humain	50	3	267	274	Unknown	1987	Several experimental techniques for measuring visual Critical Fusion Frequency have been compared. Although significant differences have been found between some of them and the bias of ascending presentation technique has been confirmed, the main result is that those techniques give sufficiently similar results for most research needs as long as the expected effects are not too small.	BIOABS:BACD198885062170	PECO
878	WOSCC	Okamoto, Yosuke; Nakagawa, Seiji	Comparison of MEG responses to the sinusoidal flicker and the envelope of amplitude-modulated flicker	NEUROSCIENCE LETTERS	487	2	207	210	10.1016/j.neulet.2010.10.024	2011	For a flickering light with two or more frequency components, the temporal envelope of the flickering light is perceived, although there is no frequency component at the frequency of the envelope. To address the processing of the temporal envelope, we compared cortical responses to the envelope of amplitude-modulated (AM) flickering lights with responses to sinusoidal flickering lights. We measur…	WOS:000286793100018	PECO
929	WOSCC	KNIGHT, R; BUCK, SL	CONE PATHWAYS AND THE PI-0 AND PI-0' ROD MECHANISMS	VISION RESEARCH	33	16	2203	2213	10.1016/0042-6989(93)90100-B	1993	The field-adaptation properties of two scotopic (rod) mechanisms, pi0 and pi0', were measured to test a two-pathway model that associates the fast temporal properties of pi0' with the processing of rod signals by early cone pathways, possibly including cone photoreceptors, and the sluggish temporal properties of pi0 with processing of rod signals by classical rod pathways. This model predicts tha…	WOS:A1993LZ02600004	PECO
939	WOSCC	Cyriac, Vivek Philip; Kodandaramaiah, Ullasa	Conspicuous colours reduce predation rates in fossorial uropeltid snakes	PEERJ	7	Unknown	Unknown	Unknown	10.7717/peerj.7508	2019	Uropeltid snakes (Family Uropeltidae) are non-venomous, fossorial snakes that are found above ground occasionally, during which time they are exposed to predation. Many species are brightly coloured, mostly on the ventral surface, but these colours are expected to have no function below the ground. Observations have shown that the cephalic resemblance (resemblance to heads) of uropeltid tails may…	WOS:000480819100001	PECO
957	WOSCC	Thompson, P; Stone, LS	Contrast affects flicker and speed perception differently	VISION RESEARCH	37	10	1255	1260	10.1016/S0042-6989(96)00302-1	1997	We have previously shown that. contrast affects speed perception, with lower-contrast, drifting gratings perceived as moving slower. In a recent study, we examined the implications of this result on models of speed perception that use the amplitude of the response of linear spatio-temporal filters to determine speed. In this study, we investigate whether the contrast dependence of speed can be un…	WOS:A1997WY44900002	PECO
958	WOSCC	Harris, RA; O'Carroll, DC; Laughlin, SB	Contrast gain reduction in fly motion adaptation	NEURON	28	2	595	606	10.1016/S0896-6273(00)00136-7	2000	In many species, including humans, exposure to high image velocities induces motion adaptation, but the neural mechanisms are unclear. We have isolated two mechanisms that act on directionally selective motion-sensitive neurons in the fly's visual system. Both are driven strongly by movement and weakly, if at all, by flicker. The first mechanism, a subtractive process, is directional and is only …	WOS:000165493700032	No CFF
997	BA	Kashihara, Toshihiro; Izaki, Atsuko; Mimura, Osamu; Simo-Oku, Masashi; Kani, Kazutaka	Course of quantitated central scotoma in traumatic optic neuropathy	Rinsho Ganka	49	5	1025	1028	Unknown	1995	We evaluated 6 cases of traumatic optic neuropathy by quantitating the central scotoma and taking into account the retinocortical magnification factor. The series comprised 4 eyes which recovered visual acuity of 0.7 or more and 2 eyes which failed to show improvement. All the 4 eyes with favorable outcome showed critical flicker fusion frequency (CFF) greater than 10 Hz at the initial examinatio…	BIOABS:BACD199598415522	Doc type
1035	WOSCC	Chang, Tina Ting-Li; Ciuffreda, Kenneth Joseph; Kapoor, Neera	Critical flicker frequency and related symptoms in mild traumatic brain injury	BRAIN INJURY	21	10	1055	1062	10.1080/02699050701591437	2007	Primary objective: To determine whether critical flicker frequency (CFF) thresholds are abnormal in individuals with mild traumatic brain injury (TBI) and, if so, if they are correlated with the degree of reported motion and light sensitivity.Methods and procedures: The foveal CFF threshold was assessed in individuals with mild TBI ( n = 18) having varying degrees of reported light and motion sen…	WOS:000250329600008	PECO
1099	WOSCC	Young, Matthew T.; Braich, Puneet S.; Haines, Scott R.	Critical flicker fusion frequency in demyelinating and ischemic optic neuropathies	INTERNATIONAL OPHTHALMOLOGY	38	3	1069	1077	10.1007/s10792-017-0561-z	2018	Critical flicker fusion (CFF) frequency is a well-studied test for evaluating demyelinating optic neuritis (ON). Its use in evaluating other optic neuropathies is not well established. The purpose of this study was to compare CFF in ON and non-arteritic anterior ischemic optic neuropathy (NAION).We performed a retrospective review to compare multiple variables for eyes with ON or NAION using two-…	WOS:000434373500021	PECO
1159	WOSCC	Amodio, Piero	Current Diagnosis and Classification of Hepatic Encephalopathy	JOURNAL OF CLINICAL AND EXPERIMENTAL HEPATOLOGY	8	4	432	437	10.1016/j.jceh.2018.07.001	2018	Hepatic encephalopathy is a brain dysfunction caused by liver insufficiency and/or portal-systemic shunt; it manifests as a wide spectrum of neurological or psychiatric abnormalities ranging from subclinical alterations to coma. It should be differentiated from other neurological/psychiatric disorders that can occur in patients with liver disease. Its classification needs to take into account the…	WOS:000455452900011	PECO
1165	WOSCC	Cao, Dingcai; Zele, Andrew J.; Pokorny, Joel	Dark-adapted rod suppression of cone flicker detection: Evaluation of receptoral and postreceptoral interactions	VISUAL NEUROSCIENCE	23	44259	531	537	10.1017/S0952523806233376	2006	Dark-adapted rods in the area surrounding a luminance-modulated field can suppress flicker detection. However, the characteristics of the interaction between rods and each of the cone types are unclear. To address this issue, the effect that dark-adapted rods have on specific classes of receptoral and postreceptoral signals was determined by measuring the critical fusion frequencies (CFF) for rec…	WOS:000240481500032	PECO
1178	WOSCC	Zele, Andrew J.; Vingrys, Algis J.	Defining the detection mechanisms for symmetric and rectified flicker stimuli	VISION RESEARCH	47	21	2700	2713	10.1016/j.visres.2007.05.005	2007	Symmetric flicker modulates about a background light level and effects no change in the time-average luminance. Rectified flicker is achieved by modulating a luminance-increment and results in both a flickering component and an increase in the time-averaged luminance (luminance-pedestal) above the adapting background light level. We studied the effect that changes in adapting light level and loca…	WOS:000250500500002	PECO
1184	WOSCC	Yao, Z.; Wang, Z.; Yuan, N.; Liang, Z.; Zhou, Y.	DELAYED SIGNAL TRANSMISSION IN AREA 17, AREA 18 AND THE POSTEROMEDIAL LATERAL SUPRASYLVIAN AREA OF AGED CATS	NEUROSCIENCE	289	Unknown	358	366	10.1016/j.neuroscience.2015.01.004	2015	To investigate the effect of senescence on signal transmission, we have compared the visual response latency and spontaneous activity of cells in the lateral geniculate nucleus (LGN), area 17, area 18 and posteromedial lateral suprasylvian area (PMLS) of young and old cats. We found that LGN cells in old cats exhibit largely normal visual response latency. In contrast, all the other three areas e…	WOS:000350223100034	No CFF
1191	WOSCC	McCann, JJ; Benton, JL; McKee, SP	Demonstration of Red/White projections and rod-Lcone color	HUMAN VISION AND ELECTRONIC IMAGING VII	4662	Unknown	324	330	10.1117/12.469528	2002	In the late 1950's Edwin Land, while developing instant color film, repeated James Clerk Maxwell's 1861 three-color projection experiments. By accident, a two-color red and white projection appeared on the scrcen. Fascinated by the multicolored images that he saw, Land studied two-color phenomena extensively, published a series of papers and developed with Texas Instruments, a prototype red and w…	WOS:000176915500031	Doc content
1208	WOSCC	MCCARTHY, J; PANTLE, A; PINKUS, A	DETECTION AND DIRECTION DISCRIMINATION PERFORMANCE WITH FLICKER GRATINGS IN PERIPHERAL-VISION	VISION RESEARCH	34	6	763	773	10.1016/0042-6989(94)90215-1	1994	Detection and direction discrimination experiments were conducted with luminance and flicker gratings. The flicker gratings had bars made up of static random pixels interspersed between other bars with flickering random pixels. All experiments were carried out in peripheral vision with grating images centered at 8 deg eccentricity in the superior retina. Detection of flicker gratings (i) was inde…	WOS:A1994PH85700006	PECO
1215	WOSCC	Gowdy, PD; Stromeyer, CF; Kronauer, RE	Detection of flickering edges: absence of a red-green edge detector	VISION RESEARCH	39	25	4186	4191	10.1016/S0042-6989(99)00126-1	1999	Kelly ((1975) Science, 188, 371-372) showed that a centrally-fixated, contrast-reversing edge has a very different effect on the detection of luminance and red-green flicker. Red-green flicker sensitivity was similar to 3-fold greater for a uniform field than for a 'split' field with the two sides flickering out-of-phase. Just the opposite effects were observed for luminance flicker - the split f…	WOS:000083673100006	PECO
1239	WOSCC	Ajami, Saba; Mahnam, Amin; Abootalebi, Vahid	Development of a practical high frequency brain-computer interface based on steady-state visual evoked potentials using a single channel of EEG	BIOCYBERNETICS AND BIOMEDICAL ENGINEERING	38	1	106	114	10.1016/j.bbe.2017.10.004	2018	Brain-computer interfaces based on steady-state visual evoked potentials have recently gained increasing attention due to high performance and minimal user training. Stimulus frequencies in the range of 4-60 Hz have been used in these systems. However, eye fatigue when looking at low-frequency flickering lights, higher risk of induced epileptic seizure for medium-frequency flickers, and low signa…	WOS:000425533400007	PECO
1254	WOSCC	Direkze, Shamindra; Jalan, Rajiv	Diagnosis and Treatment of Low-Grade Hepatic Encephalopathy	DIGESTIVE DISEASES	33	4	562	569	10.1159/000375350	2015	Minimal hepatic encephalopathy (mHE) is common among patients with cirrhotic liver disease and causes significant morbidity and mortality. It may present as cognitive impairment, behavioural changes and, less frequently, with neurological symptoms which make diagnosis of the disease challenging. A history of falls and accidents may also be suggestive of mHE. Diagnosis primarily relies on at least…	WOS:000357760400017	Doc content
1256	WOSCC	Weissenborn, Karin	Diagnosis of Minimal Hepatic Encephalopathy	JOURNAL OF CLINICAL AND EXPERIMENTAL HEPATOLOGY	5	Unknown	S54	S59	10.1016/j.jceh.2014.06.005	2015	Minimal hepatic encephalopathy (mHE) has significant impact upon a liver patient's daily living and health related quality of life. Therefore a majority of clinicians agree that mHE should be diagnosed and treated. The optimal means for diagnosing mHE, however, is controversial. This paper describes the currently most frequently used methods-EEG, critical flicker frequency, Continuous Reaction ti…	WOS:000408808700010	PECO
1328	WOSCC	Zhou, Bin; Bao, Yan; Sander, Tilmann; Trahms, Lutz; Poeppel, Ernst	Dissociation of summation and peak latencies in visual processing: An MEG study on stimulus eccentricity	NEUROSCIENCE LETTERS	483	2	101	104	10.1016/j.neulet.2010.07.070	2010	Research on the temporal characteristics of visual processing, as measured with critical flicker fusion or the latency of visual evoked potential (VEP), shows controversial results if different eccentricities of visual stimuli are compared. To clarify this question, a direct measure of cortical activity with magnetoencephalography (MEG) was applied to examine the neuronal summation latency and pe…	WOS:000282120200004	PECO
1332	WOSCC	Bridwell, David A.; Srinivasan, Ramesh	Distinct Attention Networks for Feature Enhancement and Suppression in Vision	PSYCHOLOGICAL SCIENCE	23	10	1151	1158	10.1177/0956797612440099	2012	Attention biases sensory processing toward neurons containing information about behaviorally relevant events. These attentional biases apparently reflect the combined influence of feature enhancement and suppression. We examined the separate influence of enhancement and suppression in visual processing by determining whether responses to an unattended flicker were modulated when the flicker featu…	WOS:000314499600015	PECO
1355	WOSCC	Bauer, Markus; Akam, Thomas; Joseph, Sabine; Freeman, Elliot; Driver, Jon	Does visual flicker phase at gamma frequency modulate neural signal propagation and stimulus selection?	JOURNAL OF VISION	12	4	Unknown	Unknown	10.1167/12.4.5	2012	Oscillatory synchronization of neuronal populations has been proposed to play a role in perceptual integration and attentional processing. However, some conflicting evidence has been found with respect to its causal relevance for sensory processing, particularly when using flickering visual stimuli with the aim of driving oscillations. We tested psychophysically whether the relative phase of gamm…	WOS:000303910300005	PECO
1385	WOSCC	Bridgeman, B	Durations of stimuli displayed on video display terminals: (n-1)/f plus persistence	PSYCHOLOGICAL SCIENCE	9	3	232	233	10.1111/1467-9280.00045	1998	Video display terminals (VDTs) have become the most popular apparatus for displaying stimuli in psychophysical experiments. Driven by modern desktop computers, they afford convenience and flexibility. There are dangers and limitations inherent in the technology, however. The problems include limited resolution, brightness, and contrast, as well as fixed wavelength contributions to color balance. …	WOS:000078528800014	Doc content
1386	WOSCC	Robinson, Alan E.; de Sa, Virginia R.	Dynamic brightness induction causes flicker adaptation, but only along the edges: Evidence against the neural filling-in of brightness	JOURNAL OF VISION	13	6	Unknown	Unknown	10.1167/13.6.17	2013	Is brightness represented in a point-for-point neural map that is filled in from the response of small, contrast-sensitive edge detector cells? We tested for the presence of this filled-in map by adapting to illusory flicker caused by a dynamic brightness-induction stimulus. Thereafter flicker sensitivity was reduced when our test region was the same size as the induced region, but not for smalle…	WOS:000319814300017	PECO
1390	WOSCC	VAKMAN, D	DYNAMIC FLICKER FREQUENCY-MODULATION AND NOISE INSTABILITY OF OSCILLATORS	IEEE TRANSACTIONS ON CIRCUITS AND SYSTEMS I-FUNDAMENTAL THEORY AND APPLICATIONS	41	4	321	325	10.1109/81.285688	1994	Due to oscillator dynamics, slow flicker modulation causes fast frequency fluctuations. This second-order effect as well as the associated spectral densities, frequency variance, and spectral line shape are considered. Second-order oscillator theory is based on the analytic signal, which generalizes the averaging and other classical methods.	WOS:A1994NM77700010	PECO
1412	WOSCC	TYLER, CW; HAMER, RD	ECCENTRICITY AND THE FERRY-PORTER LAW	JOURNAL OF THE OPTICAL SOCIETY OF AMERICA A-OPTICS IMAGE SCIENCE AND VISION	10	9	2084	2087	10.1364/JOSAA.10.002084	1993	Is the flicker limit governed by the Ferry-Porter law or by some other law? We previously obtained strong evidence for the wide applicability of the Ferry-Porter law and for its variation with eccentricity [J. Opt. Soc. Am. A 7, 743 (1990)]. Raninen and others [Vision Res. 28, 785 (1988); 31, 1875 (1991)] have questioned our analysis of the data and our conclusions. We show that their criticism o…	WOS:A1993LY19100028	PECO
1414	WOSCC	Himmelberg, Marc M.; Wade, Alex R.	Eccentricity-dependent temporal contrast tuning in human visual cortex measured with fMRI	NEUROIMAGE	184	Unknown	462	474	10.1016/j.neuroimage.2018.09.049	2019	Cells in the peripheral retina tend to have higher contrast sensitivity and respond at higher flicker frequencies than those closer to the fovea. Although this predicts increased behavioural temporal contrast sensitivity in the peripheral visual field, this effect is rarely observed in psychophysical experiments. It is unknown how temporal contrast sensitivity is represented across eccentricity w…	WOS:000449385000039	PECO
1417	WOSCC	Palmer, Stephen E.; Brooks, Joseph L.	Edge-Region Grouping in Figure-Ground Organization and Depth Perception	JOURNAL OF EXPERIMENTAL PSYCHOLOGY-HUMAN PERCEPTION AND PERFORMANCE	34	6	1353	1371	10.1037/a0012729	2008	Edge-region grouping (ERG) is proposed as a unifying and previously unrecognized class of relational information that influences figure-ground organization and perceived depth across an edge. ERG occurs when the edge between two regions is differentially grouped with one region based on classic principles of similarity grouping. The ERG hypothesis predicts that the grouped side will tend to be pe…	WOS:000261220600003	PECO
1458	WOSCC	Li, Luhe; Ito, Shogo; Yotsumoto, Yuko	Effect of change saliency and neural entrainment on flicker-induced time dilation	JOURNAL OF VISION	20	6	Unknown	Unknown	10.1167/jov.20.6.15	2020	When a visual stimulus flickers periodically and rhythmically, the perceived duration tends to exceed its physical duration in the peri-second range. Although flicker-induced time dilation is a robust time illusion, its underlying neural mechanisms remain inconclusive. The neural entrainment account proposes that neural entrainment of the exogenous visual stimulus, marked by steady-state visual e…	WOS:000552919500017	PECO
1473	WOSCC	Anderson, AJ; Vingrys, AJ	Effect of eccentricity on luminance-pedestal flicker thresholds	VISION RESEARCH	42	9	1149	1156	10.1016/S0042-6989(02)00033-0	2002	We investigated the effect that spatially coincident luminance increments (luminance pedestals) have oil flicker thresholds at several eccentricities and target sizes. Luminance pedestals elevated flicker amplitude-thresholds more when Stimuli were presented eccentrically, both at low (4 Hz) and high (20 Hz) temporal frequencies. Altering the size of the eccentric stimulus failed to equate centra…	WOS:000176331000008	PECO
1517	WOSCC	Smith, EL; Greenwood, VJ; Goldsmith, AR; Cuthill, IC	Effect of repetitive visual stimuli on behaviour and plasma corticosterone of European starlings	ANIMAL BIOLOGY	55	3	245	258	10.1163/1570756054472827	2005	Flickering light can cause adverse effects in some humans, as can rhythmic spatial patterns of particular frequencies. We investigated whether birds react to the temporal frequency of standard 100 Hz fluorescent lamps and the spatial frequency of the visual surround in the manner predicted by the human literature, by examining their effects on the preferences, behaviour and plasma corticosterone …	WOS:000231620600005	No CFF
1527	WOSCC	Anderson, AJ; Vingrys, AJ	Effect of stimulus duration in flicker perimetry	CLINICAL AND EXPERIMENTAL OPHTHALMOLOGY	28	3	223	226	10.1046/j.1442-9071.2000.00299.x	2000	We investigated the relationship between stimulus duration and flicker thresholds when flickering stimuli were presented on luminance pedestals. Mean-modulated flicker thresholds remained constant with changes in stimulus duration. However, flicker presented on a luminance pedestal gave masking at short durations, decaying exponentially to stable thresholds with time. These stable thresholds were…	WOS:000090033000027	PECO
1547	WOSCC	Matsumoto, T; Kawamura, G; Nishi, T; Takada, Y; Sugimura, N; Yamashita, Y; Kurihara, K	Effectiveness of LED flicker lights on invasion by red sea bream Pagrus major	NIPPON SUISAN GAKKAISHI	71	2	188	197	10.2331/suisan.71.188	2005	This study examined the effectiveness of E-LEDs flicker lights on invasion by the red sea bream Pagrus major in an indoor tank. The E-LEDs used were blue, green, red and UV and they were modified to diffuse emitted light. Flicker frequency and irradiance were varied from 0.3 to 20 Hz and 0.656 to 806 mu W cm(-2) by operating a control unit. The fish had been trained to repeatedly pass through an …	WOS:000228812100009	Language
1610	WOSCC	WU, S; BURNS, SA; ELSNER, AE	EFFECTS OF FLICKER ADAPTATION AND TEMPORAL GAIN-CONTROL ON THE FLICKER ERG	VISION RESEARCH	35	21	2943	2953	10.1016/0042-6989(95)00087-G	1995	The flicker electroretinogram (ERG) to stimuli varying in temporal frequency and modulation depth was recorded to investigate retinal gain control. With increasing modulation of a sinusoidal flickering stimulus, the flicker ERG shows an amplitude compression and a phase retardation (of the fundamental component) at 16 Hz, an amplitude expansion and a phase advance around 40-48 Hz, and an approxim…	WOS:A1995RY46100001	PECO
1642	WOSCC	MAKELA, P; ROVAMO, J; WHITAKER, D	EFFECTS OF LUMINANCE AND EXTERNAL TEMPORAL NOISE ON FLICKER SENSITIVITY AS A FUNCTION OF STIMULUS SIZE AT VARIOUS ECCENTRICITIES	VISION RESEARCH	34	15	1981	1991	10.1016/0042-6989(94)90027-2	1994	We studied how the dependence of flicker sensitivity on stimulus size was affected by the eccentricity of the stimulus at high luminance, at low luminance (with quantal noise), and at high luminance with the addition of pure white temporal noise. Flicker sensitivity was measured as a function of stimulus size for temporal frequencies of 1-30 Hz with uniform sinusoidally flickering spots. Sensitiv…	WOS:A1994NZ96600005	PECO
1667	WOSCC	Brill, Richard; Magel, Christopher; Davis, Michael; Hannah, Robert; Rankin, Polly	Effects of rapid decompression and exposure to bright light on visual function in black rockfish (Sebastes melanops) and Pacific halibut (Hippoglossus stenolepis)	FISHERY BULLETIN	106	4	427	437	Unknown	2008	Demersal Fishes hauled up from depth experience rapid decompression. In physoclists, this can cause overexpansion of the swim bladder and resultant injuries to multiple organs (barotrauma), including severe exophthalmia ("pop-eye"). Before release, fishes can also be subjected to asphyxia and exposure to direct sunlight. Little is known, however, about possible sensory deficits resulting from the…	WOS:000260868000009	PECO
1674	WOSCC	Davison, Peter; Loughman, James	Effects of retinal image degradation on pre-attentive visual search (PAVS) efficiency for flicker, movement and orientation stimuli	OPHTHALMIC AND PHYSIOLOGICAL OPTICS	26	5	456	463	10.1111/j.1475-1313.2006.00397.x	2006	Background: Previous research has shown that several clinical conditions cause increased pre-attentive visual search (PAVS) times, implying reduced parallel search capabilities in glaucoma and DLB dementia. The purpose of the research reported here was to examine for the first time the resistance of PAVS to dioptric blur using targets differing from the background in terms of flicker, vertical di…	WOS:000239691800003	PECO
1687	WOSCC	YOSHIZUMI, J; MARSHALL, RW; SANDERS, LD; VICKERS, MD	EFFECTS OF SMALL CONCENTRATIONS OF ISOFLURANE ON SOME PSYCHOMETRIC MEASUREMENTS	BRITISH JOURNAL OF ANAESTHESIA	71	6	839	844	10.1093/bja/71.6.839	1993	We have investigated the effects of 9.5% and 14.1% MAC concentrations of isoflurane on some psychometric measurements. Both concentrations depressed peak saccadic velocity (P < 0.01), choice reaction time (P < 0.05) and visual analogue scores for sedation (P < 0.05), but not the critical flicker fusion threshold. The incidence of errors in saccade tasks increased in a dose-related fashion, which …	WOS:A1993MM05300014	PECO
1689	WOSCC	Muller, MM; Picton, TW; Valdes-Sosa, P; Riera, J; Teder-Salejarvi, WA; Hillyard, SA	Effects of spatial selective attention on the steady-state visual evoked potential in the 20-28 Hz range	COGNITIVE BRAIN RESEARCH	6	4	249	261	10.1016/S0926-6410(97)00036-0	1998	Steady-state visual evoked potentials (SSVEPs) were recorded from the scalp of subjects who attended to a flickering LED display in one visual field while ignoring a similar display (flickering at a different frequency) in the opposite visual field. The flicker frequencies were 20.8 Hz in the left-field display and 27.8 Hz in the right-field display. The SSVEP to the flicker in either field was e…	WOS:000074094600002	PECO
1737	WOSCC	Rovamo, J; Kukkonen, H; Raninen, A; Donner, K	Efficiency of temporal integration of sinusoidal flicker	INVESTIGATIVE OPHTHALMOLOGY & VISUAL SCIENCE	44	11	5049	5055	10.1167/iovs.02-1082	2003	PURPOSE. Detection efficiency for flickering stimuli of constant duration decreases with increasing temporal frequency. Increasing frequency in this case also implies increasing number of flicker cycles. The current study was conducted to investigate whether this result could be due to the limited ability of the central detector to integrate flicker cycles.METHODS. Flicker sensitivity was measure…	WOS:000186231800061	PECO
1786	BA	Zhang, Xiu Mei; Arimoto, Takafumi	Electroretinogram critical fusion frequency of jack mackerel Trachurus japonicus by strobe light	Journal of the Tokyo University of Fisheries	80	1	61	67	Unknown	1993	Critical fusion frequency (CFF) of the Electroretinogram (ERG) is considered to be an indicator of a motor vision. The ERG-CFF of jack mackerel Trachurus japonicus to different strobe flashing frequencies were determined at different temperature conditions. At light adaptation state, the CFF value increases with temperature as being 28 Hz at 10 degree C, 30 Hz at 15 degree C and 37 Hz at 23 degre…	BIOABS:BACD199396058069	Doc type
1796	WOSCC	VAEGAN	ELECTRORETINOGRAMS AND PATTERN ELECTRORETINOGRAMS OF PIGMENTED AND ALBINO RABBITS	CLINICAL VISION SCIENCES	7	4	305	311	Unknown	1992	1. Electroretinograms (ERGs) of pigmented and albino rabbits were compared to test whether the albinos had a similar ERG abnormality to that reported for albino rats.2. Photopic ERGs were recorded to strobe flashes across a wide range of intensities and flicker frequencies, on- and off-ERGs to a blank flashing video screen as a function of surround luminance and pattern ERGs (PERGs) to the range …	WOS:A1992JK01100005	Doc type
1827	WOSCC	Huang, SJ; Lu, CW	Enhancement of digital equivalent voltage flicker measurement via continuous wavelet transform	IEEE TRANSACTIONS ON POWER DELIVERY	19	2	663	670	10.1109/TPWRD.2003.820174	2004	In this paper, a continuous wavelet transform-based approach is proposed to assist the measurement of voltage flicker. With the time-frequency localization characteristics embedded in wavelets, the time and frequency information of a waveform is seen integrally presented, thereby enhancing the monitoring capability of voltage flicker signals at different time intervals. By embodying the Gaussian …	WOS:000220554400030	PECO
1833	WOSCC	Williams, PE; Mechler, F; Gordon, J; Shapley, R; Hawken, MJ	Entrainment to video displays in primary visual cortex of macaque and humans	JOURNAL OF NEUROSCIENCE	24	38	8278	8288	10.1523/JNEUROSCI.2716-04.2004	2004	Cathode ray tubes (CRTs) display images refreshed at high frequency, and the temporal waveform of each pixel is a luminance impulse only a few milliseconds long. Although humans are perceptually oblivious to this flicker, we show in V1 in macaque monkeys and in humans that extracellularly recorded action potentials ( spikes) and visual-evoked potentials (VEPs) align with the video impulses, parti…	WOS:000224009600011	No CFF
1834	WOSCC	Wang, Jiangtao; Niu, Xiaoke; Wang, Songwei; Wang, Zhizhong; Shi, Li	Entrainment within neuronal response in optic tectum of pigeon to video displays	JOURNAL OF COMPARATIVE PHYSIOLOGY A-NEUROETHOLOGY SENSORY NEURAL AND BEHAVIORAL PHYSIOLOGY	206	6	845	855	10.1007/s00359-020-01442-6	2020	The cathode ray tube (CRT) is a common and important tool that has been in use for decades, with which behavioral and visual neuroscientists deliver specific visual images generated by computers. Considering the operating principle of the CRT, the image it presents can flick at a constant rate, which will introduce distractions to the visual experiments on subjects with higher temporal resolution…	WOS:000560626100001	No CFF
1836	WOSCC	Elsaid, Mohamed, I; Rustgi, Vinod K.	Epidemiology of Hepatic Encephalopathy	CLINICS IN LIVER DISEASE	24	2	157	+	10.1016/j.cld.2020.01.001	2020	Hepatic encephalopathy (HE) is a complex condition with multiple causes each with varying degrees of severity. HE negatively impacts patients' quality of life, and it is associated with significant burdens to patients and their caregivers. The prevalence of cirrhosis, the most common risk factor for HE, has steadily increased during recent years. In turn, an upsurge in the clinical and health car…	WOS:000528197400002	Doc content
1839	WOSCC	Eisner, A; Shapiro, AG; Middleton, JA	Equivalence between temporal frequency and modulation depth for flicker response suppression: analysis of a three-process model of visual adaptation	JOURNAL OF THE OPTICAL SOCIETY OF AMERICA A-OPTICS IMAGE SCIENCE AND VISION	15	8	1987	2002	10.1364/JOSAA.15.001987	1998	We analyze adaptation processes responsible for eliciting and alleviating flicker response suppression, which is a class of phenomena characterized by the selective reduction of visual; response to the ac component of a flickering light. Stimulus conditions were chosen that would allow characteristic features of flicker response suppression to be defined and manipulated systematically. Data are p…	WOS:000075013200002	PECO
1854	WOSCC	Saad, ZS; DeYoe, EA; Ropella, KM	Estimation of FMRI response delays	NEUROIMAGE	18	2	494	504	10.1016/S1053-8119(02)00024-1	2003	We present an efficient algorithm using the Hilbert Transform for estimating the delay of the BOLD response to neuronal stimulation. With minimal additional computations, the algorithm estimates parameters generated in the widely used cross-correlation method and simplifies the interpolation required to estimate the response delay from the cross-correlation function. We examined errors in the Hil…	WOS:000181182500028	PECO
1855	WOSCC	Wei, G	Estimations of frequency and its drift rate	IEEE TRANSACTIONS ON INSTRUMENTATION AND MEASUREMENT	46	1	79	82	10.1109/19.552161	1997	This paper presents an analysis of frequency and its drift rate estimation by the difference method, the least-squares method, and the Kalman filter, Error formulas are derived for all five noise processes: white phase, flicker phase, white frequency, flicker frequency, and random walk frequency, The error formulas show the relationship between the estimate error and the noise spectral density co…	WOS:A1997WD59600014	PECO
1862	WOSCC	Mora-Cortes, Anderson; Ridderinkhof, K. Richard; Cohen, Michael X.	Evaluating the feasibility of the steady-state visual evoked potential (SSVEP) to study temporal attention	PSYCHOPHYSIOLOGY	55	5	Unknown	Unknown	10.1111/psyp.13029	2018	Improvements in perceptual performance can be obtained when events in the environment are temporally predictableand temporal predictability improves attention and sensory processing. The amplitude of the steady-state visual evoked potential (SSVEP) has been shown to correlate with attention paid to a flickering stimulus even if the flickering stimulus is irrelevant for the task. However, to our k…	WOS:000430084400006	PECO
1875	WOSCC	Eisen-Enosh, Auria; Farah, Nairouz; Burgansky-Eliash, Zvia; Polat, Uri; Mandel, Yossi	Evaluation of Critical Flicker-Fusion Frequency Measurement Methods for the Investigation of Visual Temporal Resolution	SCIENTIFIC REPORTS	7	Unknown	Unknown	Unknown	10.1038/s41598-017-15034-z	2017	Recent studies highlight the importance of the temporal domain in visual processing. Critical Flicker-Fusion Frequency (CFF), the frequency at which a flickering light is perceived as continuous, is widely used for evaluating visual temporal processing. However, substantial variability in the psychophysical paradigms, used for measuring CFF, leads to substantial variability in the reported result…	WOS:000415265800032	PECO
1886	WOSCC	Woodhouse, Sarah J.; Peterson, Edward L.; Schmitt, Todd	EVALUATION OF POTENTIAL RISK FACTORS ASSOCIATED WITH CATARACT IN CAPTIVE MACARONI (EUDYPTES CHRYSOLOPHUS) AND ROCKHOPPER PENGUINS (EUDYPTES CHRYSOCOME)	JOURNAL OF ZOO AND WILDLIFE MEDICINE	47	3	806	819	Unknown	2016	Complete ophthalmic examinations were performed on 160 Macaroni penguins (Eudyptes chrysolophus) and 90 Rockhopper penguins (Eudyptes chrysocome) at eight North American zoological institutions. Cataract prevalence in the Macaroni population was 46.5% (n = 74) of penguins and 42.3% (135/319) of eyes. Cataract prevalence in the Rockhopper population was 45.5% (n = 40) of penguins and 40.6% (73/180…	WOS:000385639100013	PECO
1911	WOSCC	Teixeira, Claudio E. C.; Salomao, Railson C.; Rodrigues, Anderson R.; Horn, Folkert K.; Silveira, Luiz Carlos L.; Kremers, Jan	Evidence for two types of lateral interactions in visual perception of temporal signals	JOURNAL OF VISION	14	9	Unknown	Unknown	10.1167/14.9.10	2014	The aim of this work was to investigate the mechanisms of lateral interactions involved in flicker perception. Furthermore, the spatial properties of the monoptic and dichoptic components of these mechanisms were studied. We quantified the perceived flicker strength (PFS) in the center of a test stimulus, which was simultaneously modulated with a surround stimulus of variable size. The modulation…	WOS:000344971200010	PECO
1938	WOSCC	Vanegas, M. Isabel; Blangero, Annabelle; Kelly, Simon P.	Exploiting individual primary visual cortex geometry to boost steady state visual evoked potentials	JOURNAL OF NEURAL ENGINEERING	10	3	Unknown	Unknown	10.1088/1741-2560/10/3/036003	2013	Objective. The steady-state visual evoked potential (SSVEP) is an electroencephalographic response to flickering stimuli generated partly in primary visual area V1. The typical 'cruciform' geometry and retinotopic organization of V1 is such that certain neighboring visual regions project to neighboring cortical regions of opposite orientation. Here, we explored ways to exploit this organization i…	WOS:000319510800006	PECO
1940	WOSCC	Wolfson, SS; Graham, N	Exploring the dynamics of light adaptation: the effects of varying the flickering background's duration in the probed-sinewave paradigm	VISION RESEARCH	40	17	2277	2289	Unknown	2000	In the probed-sinewave paradign, threshold for detecting a probe is measured at various phases with respect to a sinusoidally-flickering background. Here we vary the duration of the flickering background before land after) the test probe is presented. The adaptation is rapid; after approximately 10-30 ms of the flickering background, probe threshold is the same as that on a continually-flickering…	WOS:000088093700006	PECO
1945	WOSCC	Iwai, Daisuke; Mihara, Shoichiro; Sato, Kosuke	Extended Depth-of-Field Projector by Fast Focal Sweep Projection	IEEE TRANSACTIONS ON VISUALIZATION AND COMPUTER GRAPHICS	21	4	462	470	10.1109/TVCG.2015.2391861	2015	A simple and cost-efficient method for extending a projector's depth-of-field (DOF) is proposed. By leveraging liquid lens technology, we can periodically modulate the focal length of a projector at a frequency that is higher than the critical flicker fusion (CFF) frequency. Fast periodic focal length modulation results in forward and backward sweeping of focusing distance. Fast focal sweep proje…	WOS:000351757000006	PECO
1948	WOSCC	Shall, MS; Wilson, KE; Goldberg, SJ	Extraocular motoneuron stimulation frequency effects on motor unit tension in cat	ACTA ANATOMICA	157	3	217	225	Unknown	1996	The contractile characteristics of 47 twitch and 3 nontwitch lateral rectus motor units in 11 cats were examined using two different stimulation paradigms derived from observed motoneuron firing frequencies in alert animals. The twitch units showed an average twitch tension (46.0 +/- 8.1 mg), contraction time (6.15 +/- 0.26 ms) and median fusion frequency (170 Hz) consistent with previous studies…	WOS:A1996XH62100006	PECO
1949	WOSCC	Goldberg, SJ; Meredith, MA; Shall, MS	Extraocular motor unit and whole-muscle responses in the lateral rectus muscle of the squirrel monkey	JOURNAL OF NEUROSCIENCE	18	24	10629	10639	Unknown	1998	Because primate studies provide data for the current experimental models of the human oculomotor system, we investigated the relationship of lateral rectus muscle motoneuron firing to muscle unit contractile characteristics in the squirrel monkey. Also examined was the correlation of whole-muscle contractile force with the degree of evoked eye displacement. A force transducer was used to record l…	WOS:000077606800039	No CFF
1950	WOSCC	SHALL, MS; GOLDBERG, SJ	EXTRAOCULAR MOTOR UNITS - TYPE CLASSIFICATION AND MOTONEURON STIMULATION FREQUENCY-MUSCLE UNIT FORCE RELATIONSHIPS	BRAIN RESEARCH	587	2	291	300	10.1016/0006-8993(92)91010-C	1992	Extracellular and intracellular techniques were used to study single motor units of the abducens nucleus and lateral rectus muscle in the cat. Using a combination of two motor unit properties, the fusion frequency and an index of fatigability, the population of twitch motor units could be separated into 4 subgroups: fast fatigable (FF), fast fatigue resistant (FR), slow fatigable (SF) and slow fa…	WOS:A1992JK43500016	PECO
2009	WOSCC	Eisner, A	Flashed stimuli and the suppression of flicker response from long-wavelength-sensitive cones: integrating two separate approaches	JOURNAL OF THE OPTICAL SOCIETY OF AMERICA A-OPTICS IMAGE SCIENCE AND VISION	18	12	2957	2968	10.1364/JOSAA.18.002957	2001	The selective suppression of flicker response from LWS cones has been investigated with two approaches. One approach has emphasized the use of light-adaptation conditions, and the other has emphasized the use of dark-adaptation conditions. In both cases, stimuli are arranged to restrict or exceed the ability of adaptation processes to maintain an afferent flicker response, and long-wavelength sti…	WOS:000172389900002	PECO
2014	WOSCC	Zele, AJ; Vingrys, AJ	Flicker adaptation can be explained by probability summation between ON- and OFF-mechanisms	CLINICAL AND EXPERIMENTAL OPHTHALMOLOGY	28	3	227	229	10.1046/j.1442-9071.2000.00301.x	2000	This study considered whether the dynamics of flicker adaptation can be explained in terms of probability summation over time between independent ON- and OFF-processors. Foveal thresholds were measured for flickering probes, and for static ON- and OFF-probes that have durations consistent with the flicker duty cycle. Thresholds were obtained using a probe-flash stimulus onset asynchrony paradigm.…	WOS:000090033000028	PECO
2029	WOSCC	Bimler, David	Flicker between equal-luminance colors examined with multidimensional scaling	JOURNAL OF THE OPTICAL SOCIETY OF AMERICA A-OPTICS IMAGE SCIENCE AND VISION	27	3	523	531	10.1364/JOSAA.27.000523	2010	Even when two rapidly alternating color stimuli are equated in luminance, the flicker between them is not always zero. By one hypothesis this residual chromatic flicker is tritanopic, like edge distinctness: dependent purely on L- and M-cone stimulation, with no contribution from S-cones. Judgments of flicker intensity between pairs of colors were analyzed with multidimensional scaling (MDS)-in e…	WOS:000275239600021	PECO
2044	WOSCC	ODOM, JV; REITS, D; BURGERS, N; RIEMSLAG, FCC	FLICKER ELECTRORETINOGRAMS - A SYSTEMS ANALYTIC APPROACH	OPTOMETRY AND VISION SCIENCE	69	2	106	116	10.1097/00006324-199202000-00003	1992	We observed multiple maxima and minima in the electroretinogram (ERG) first harmonics which varied as a function of adaptation level, mean illuminance, and modulation depth. Based on differences in response characteristics we identified a minimum of 3 parallel mechanisms operating at 3 frequency regions within the ERG: a low frequency region (less than 10 Hz), a midfrequency region (centered near…	WOS:A1992HD78900003	PECO
2081	WOSCC	Churan, J; Ilg, UJ	Flicker in the visual background impairs the ability to process a moving visual stimulus	EUROPEAN JOURNAL OF NEUROSCIENCE	16	6	1151	1162	10.1046/j.1460-9568.2002.02164.x	2002	For the detection of a moving object, segregating the object from the background is a necessary first step. This segregation can be achieved by detection of differences in the spatial, temporal and spatio-temporal properties of the object and background. Here we investigate how flicker influences the perception of a moving object in man and monkey, and we examine the neuronal responses in extrast…	WOS:000178538800018	No CFF
2083	WOSCC	Spalek, Thomas M.; Kawahara, Jun-ichiro; Di Lollo, Vincent	Flicker is a Primitive Visual Attribute in Visual Search	CANADIAN JOURNAL OF EXPERIMENTAL PSYCHOLOGY-REVUE CANADIENNE DE PSYCHOLOGIE EXPERIMENTALE	63	4	319	322	10.1037/a0015716	2009	At the earliest processing stages, visual stimuli are decomposed by a set of filters tuned to specific values of such attributes as colour, orientation, and motion. These filters have been characterised both neurophysiologically and behaviourally. The single exception is the attribute of flicker that has been characterised neurophysiologically but not behaviourally. Using a visual search paradigm…	WOS:000273121200007	PECO
2084	WOSCC	DONATI, G; POURNARAS, CJ; MUNOZ, JL; TSACOPOULOS, M	FLICKER LIGHT STIMULATION INDUCES AN INCREASE OF NITROUS-OXIDE RELEASE BY THE RETINA OF THE ANESTHETIZED MINIATURE PIG (Le relachement constitutif du monoxide d'azote (NO) par la rétine du pore miniature est un déterminant majeur du tonus artériolaire de base dans la rétine interne)	KLINISCHE MONATSBLATTER FUR AUGENHEILKUNDE	206	5	373	375	10.1055/s-2008-1035467	1995	Purpose NO is a nonpolar gas, which diffuses across cell membranes in an isotropic fashion. In relatively large arteries NO has been identified as the endothelium-derived releasing factor and the current hypothesis is that NO controls the vascular tone. We are investigating an alternative hypothesis proposing that the retinal tissues surrounding the arterioles contribute in the process of NO prod…	WOS:A1995RB53700027	No CFF
2118	WOSCC	Rovamo, J; Raninen, A; Lukkarinen, S; Donner, K	Flicker sensitivity as a function of spectral density of external white temporal noise	VISION RESEARCH	36	23	3767	3774	10.1016/0042-6989(96)00108-3	1996	Foveal flicker sensitivity at 0.5-30 Hz was measured as a function of the spectral density of external, white, purely temporal noise for a sharp-edged 2.5 deg circular spot (mean luminance 3.4 log phot td), Sensitivity at any given temporal frequency was constant at low powers of external noise, but then decreased in inverse proportion to the square root of noise spectral density. Without externa…	WOS:A1996VU74800003	PECO
2120	WOSCC	Rovamo, J; Donner, K; Nasanen, R; Raninen, A	Flicker sensitivity as a function of target area with and without temporal noise	VISION RESEARCH	40	28	3841	3851	10.1016/S0042-6989(00)00181-4	2000	Flicker sensitivities (1-30 Hz) in foveal, photopic vision were measured as functions of stimulus area with and without strong external white temporal noise. Stimuli were circular, sinusoidally flickering sharp-edged spots of variable diameters (0.25-4 degrees) but constant duration (2 s), surrounded by a uniform equiluminant field. The data was described with a model comprising (i) low-pass filt…	WOS:000165653200006	PECO
2172	WOSCC	TRITSCH, MF	FOURIER-ANALYSIS OF THE STIMULI FOR PATTERN-INDUCED FLICKER COLORS	VISION RESEARCH	32	8	1461	1470	10.1016/0042-6989(92)90202-T	1992	Pattern-induced flicker colors (PIFCs) were observed and color matched in rotating discs from which higher-harmonic Fourier components in the square-wave temporal luminance functions of a conventional black-and-white Benham disc had been removed. Since both reddish-brown and blue PIFCs were visible with purely sinusoidal stimuli they cannot result from differences in temporal stimulus shape or pa…	WOS:A1992JD02500009	PECO
2198	WOSCC	GOMEZ, G; VOIGT, R; ATEMA, J	FREQUENCY FILTER PROPERTIES OF LOBSTER CHEMORECEPTOR CELLS DETERMINED WITH HIGH-RESOLUTION STIMULUS MEASUREMENT	JOURNAL OF COMPARATIVE PHYSIOLOGY A-SENSORY NEURAL AND BEHAVIORAL PHYSIOLOGY	174	6	803	811	Unknown	1994	We developed a high resolution, on-line stimulus measurement system for accurate control of chemical stimulus applications for Homarus americanus lateral antennule chemoreceptors. Focal stimulus presentations in an electrophysiological preparation with the receptor sensilla intact were measured at small spatial (30 mu m) and time (5 ms) scales.2. We tested 15 receptor cells with ten 100 ms pulses…	WOS:A1994NR28300016	PECO
2210	WOSCC	Chai, Yuhui; Sheng, Jingwei; Bandettini, Peter A.; Gao, Jia-Hong	Frequency-dependent tACS modulation of BOLD signal during rhythmic visual stimulation	HUMAN BRAIN MAPPING	39	5	2111	2120	10.1002/hbm.23990	2018	Transcranial alternating current stimulation (tACS) has emerged as a promising tool for modulating cortical oscillations. In previous electroencephalogram (EEG) studies, tACS has been found to modulate brain oscillatory activity in a frequency-specific manner. However, the spatial distribution and hemodynamic response for this modulation remains poorly understood. Functional magnetic resonance im…	WOS:000429710500018	PECO
2223	BA	LAMBIN M; CAMPAN R; RICHARD D	FUNCTIONAL ASPECTS OF INTERMITTENT LIGHT VISION IN AN INSECT THE CRICKET	Annee Biologique	24	2	80	128	Unknown	1985	The ommatidia of the compound eyes of a free-walking insect receive succcessive informations from separate points of their visual space. Each photoreceptive unit is then excited with intermittent or modulated light stimulations according to the movement of the animal and the actual movements of the environmental objects. This work is an attempt to join various experimental data concerning the fun…	BIOABS:BACD198580104998	Doc type
2231	WOSCC	Newman, Eric A.	Functional hyperemia and mechanisms of neurovascular coupling in the retinal vasculature	JOURNAL OF CEREBRAL BLOOD FLOW AND METABOLISM	33	11	1685	1695	10.1038/jcbfm.2013.145	2013	The retinal vasculature supplies cells of the inner and middle layers of the retina with oxygen and nutrients. Photic stimulation dilates retinal arterioles producing blood flow increases, a response termed functional hyperemia. Despite recent advances, the neurovascular coupling mechanisms mediating the functional hyperemia response in the retina remain unclear. In this review, the retinal funct…	WOS:000326559300004	Doc content
2261	WOSCC	Sergeeva, Olga A.	GABAergic transmission in hepatic encephalopathy	ARCHIVES OF BIOCHEMISTRY AND BIOPHYSICS	536	2	122	130	10.1016/j.abb.2013.04.005	2013	Hepatic encephalopathy (HE)(1) is a neuropsychiatric disorder caused by chronic or acute liver failure. Nearly thirty years ago a hypothesis was formulated explaining the neuropathology of HE by increased GABAergic tone. Recent progress in the GABA(A)-receptor (GABA(A)R) molecular pharmacology and biochemistry as well as the physiology of GABAergic transmission provided better understanding of GA…	WOS:000322858800004	PECO
2274	WOSCC	Nakanishi, Masaki; Wang, Yijun; Wang, Yu-Te; Mitsukura, Yasue; Jung, Tzyy-Ping	Generating Visual Flickers for Eliciting Robust Steady-State Visual Evoked Potentials at Flexible Frequencies Using Monitor Refresh Rate	PLOS ONE	9	6	Unknown	Unknown	10.1371/journal.pone.0099235	2014	In the study of steady-state visual evoked potentials (SSVEPs), it remains a challenge to present visual flickers at flexible frequencies using monitor refresh rate. For example, in an SSVEP-based brain-computer interface (BCI), it is difficult to present a large number of visual flickers simultaneously on a monitor. This study aims to explore whether or how a newly proposed frequency approximati…	WOS:000338631000065	PECO
2285	WOSCC	GRIGSBY, SS; TSOU, BH	GRATING AND FLICKER SENSITIVITY IN THE NEAR AND FAR PERIPHERY - NASO-TEMPORAL ASYMMETRIES AND BINOCULAR SUMMATION	VISION RESEARCH	34	21	2841	2848	10.1016/0042-6989(94)90053-1	1994	A variety of recent physiological and psychophysical experiments provide evidence for a large asymmetry between nasal and temporal processing outside of the central 40 degrees of visual field. Binocular processing has also been found to be reduced outside of this region even though the individual left and right eye fields continue to overlap for a full 120 degrees. In an effort to help quantify t…	WOS:A1994PJ38900006	PECO
2325	WOSCC	Bone, RA; Landrum, JT	Heterochromatic flicker photometry	ARCHIVES OF BIOCHEMISTRY AND BIOPHYSICS	430	2	137	142	10.1016/j.abb.2004.04.003	2004	Measurement of the macular pigment optical density (MPOD) by heterochromatic flicker photometry (HFP) is accomplished by viewing a small circular stimulus that alternates between a test wavelength that is absorbed by the MP (typically-blue, 460 nm) and a reference wavelength that is not absorbed (typically-green, 540 nm). Flicker observed by the subject is reduced to a null point by adjusting the…	WOS:000224104500002	PECO
2334	WOSCC	Li, Yang-Guo; Zhang, Qiu-Xiang; Liu, Lei; Amthor, Franklin R.; Yao, Xin-Cheng	High spatiotemporal resolution imaging of fast intrinsic optical signals activated by retinal flicker stimulation	OPTICS EXPRESS	18	7	7210	7218	10.1364/OE.18.007210	2010	High resolution monitoring of stimulus-evoked retinal neural activities is important for understanding retinal neural mechanisms, and can be a powerful tool for retinal disease diagnosis and treatment outcome evaluation. Fast intrinsic optical signals (IOSs), which have the time courses comparable to that of electrophysiological activities in the retina, hold the promise for high resolution imagi…	WOS:000276602000077	PECO
2346	WOSCC	Onal, Yasemin; Ece, Dogan Gokhan; Gerek, Omer Nezih	Hilbert-Huang Transform Based Approach for Measurement of Voltage Flicker Magnitude and Frequency	ELECTRIC POWER COMPONENTS AND SYSTEMS	43	2	167	176	10.1080/15325008.2014.978054	2015	Voltage flicker is a non-stationary waveform for which direct spectral analysis is not appropriate. To overcome this difficulty, a Hilbert-Huang transform based technique is proposed here. Hilbert-Huang transform is a new signal processing method that can be used in the analysis of non-linear and non-stationary signals. In the suggested method, the recorded voltage signal is decomposed into Hilbe…	WOS:000347046900005	Doc content
2351	WOSCC	HUBER, A	HOMONYMOUS HEMIANOPIA	NEURO-OPHTHALMOLOGY	12	6	351	366	10.3109/01658109209036989	1992	Anatomical principles of the suprachiasmatic pathway. The neuro-ophthalmological examination of patients with homonymous hemianopia: qualitative rough perimetry (confrontation tests, Amsler screen, quantitative perimetry (campimetry on the Bjerrum screen, kinetic perimetry, static perimetry, automatic computer controlled perimetry, perimetry with colours, flicker-fusion-frequency perimetry), ocul…	WOS:A1992KD77200001	PECO
2359	WOSCC	Lucas, Robert J.; Lall, Gurprit S.; Allen, Annette E.; Brown, Timothy M.	How rod, cone, and melanopsin photoreceptors come together to enlighten the mammalian circadian clock	NEUROBIOLOGY OF CIRCADIAN TIMING	199	Unknown	1	18	10.1016/B978-0-444-59427-3.00001-0	2012	In mammals, a small number of retinal ganglion cells express melanopsin, an opsin photopigment, allowing them to be directly photoreceptive. A major function of these so-called intrinsically photosensitive retinal ganglion cells (ipRGCs) is to synchronize (entrain) endogenous circadian clocks to the external light: dark cycle. Thanks to their intrinsic light response, ipRGCs can support photoentr…	WOS:000349336900001	Doc content
2402	WOSCC	Thorpe, Samuel Garrett; Nunez, Paul L.; Srinivasan, Ramesh	Identification of wave-like spatial structure in the SSVEP: Comparison of simultaneous EEG and MEG	STATISTICS IN MEDICINE	26	21	3911	3926	10.1002/sim.2969	2007	Steady-state visual-evoked potentials/fields (SSVEPs/SSVEFs) are used in cognitive and clinical electroencephalogram (EEG) and magnetoencephalogram (MEG) studies because of their excellent signal-to-noise ratios and relative immunity to artifact. Steady-state paradigms are also used to characterize preferred frequencies of dynamic neocortical processes. In this study, SSVEPs and SSVEFs were simul…	WOS:000249572400007	PECO
2417	WOSCC	NORIMATSU, S; ISHIDA, O	IMPACT OF FLICKER NOISE AND RANDOM-WALK NOISE ON A PHASE-LOCKED LOOP WITH FINITE PROPAGATION DELAY	JOURNAL OF LIGHTWAVE TECHNOLOGY	12	1	86	95	10.1109/50.265741	1994	Approximate expressions for the phase-error variance due to the nonwhite frequency noise of optical sources are derived to analyze the performance of optical phase-locked loops (PLL's). The approximation incorporates the loop propagation delay, which is inevitable in actual systems. The obtained expressions are in simple form and yield only 3% maximum error. Using the obtained expressions, the in…	WOS:A1994MX06500015	PECO
2441	WOSCC	Goebel, K.; Poloschek, C. M.; Erb, C.; Bach, M.	Importance of flicker contrast tests in functional glaucoma diagnostics (Bedeutung der Flimmer-Kontrasttests in der funktionellen Glaukomdiagnostik)	OPHTHALMOLOGE	109	4	319	324	10.1007/s00347-012-2544-9	2012	One of the many unsolved problems concerning glaucoma is early detection and many different methodologies have been developed. This article concentrates on methodologies belonging to the class of flicker contrast tests which present dynamic stimuli (with temporal frequencies generally above 10 Hz) and assess the perceptual thresholds for contrast, be it global or locally resolved. The tests inclu…	WOS:000303402300002	Language
2455	WOSCC	BURR, DC; MORRONE, MC	IMPULSE-RESPONSE FUNCTIONS FOR CHROMATIC AND ACHROMATIC STIMULI	JOURNAL OF THE OPTICAL SOCIETY OF AMERICA A-OPTICS IMAGE SCIENCE AND VISION	10	8	1706	1713	10.1364/JOSAA.10.001706	1993	Thresholds were measured for detecting pairs of briefly flashed stimuli displayed successively at variable onset asynchronies. The stimuli were 1 cycle/deg vertical sinusoidal gratings, modulated either in luminance (Yellow-black) or in color (red-green). The successive presentations were either of the same contrast (positive) or of opposite contrast (negative), yielding four separate summation c…	WOS:A1993LN85700003	PECO
2460	WOSCC	Schmoll, Tilman; Kolbitsch, Christoph; Leitgeb, Rainer A.	In vivo functional retinal optical coherence tomography	JOURNAL OF BIOMEDICAL OPTICS	15	4	Unknown	Unknown	10.1117/1.3463008	2010	An experimental design for noninvasive assessment of neural retinal tissue function with enhanced sensitivity is presented. By matching the response detection to a defined flicker frequency stimulus similar to heterodyne detection, the response signal will be shifted out of the low-frequency noise and the specificity of response detection will be strongly enhanced. Optimal measurement parameters …	WOS:000281335400024	PECO
2467	WOSCC	Culham, JC; Verstraten, FAJ; Ashida, H; Cavanagh, P	Independent aftereffects of attention and motion	NEURON	28	2	607	615	10.1016/S0896-6273(00)00137-9	2000	In the motion aftereffect (MAE), a stationary pattern appears to move in the opposite direction to previously viewed motion. Here we report an MAE that is observed for a putatively high level of visual analysis-attentive tracking. These high-level MAEs, visible on dynamic (but not static) tests, suggest that attentive tracking does not simply enhance low-level motion signals but, rather, acts at …	WOS:000165493700033	PECO
2516	WOSCC	Cameron, Morven A.; Lucas, Robert J.	Influence of the rod photoresponse on light adaptation and circadian rhythmicity in the cone ERG	MOLECULAR VISION	15	238	2209	2216	Unknown	2009	Purpose: In the mammalian retina, rod and cone pathways are fundamentally intertwined, with signals from both converging on cone bipolar cells to reach retinal ganglion cells. Psychophysical and electrophysiological data suggests that, as a consequence, rod signal transduction has a suppressive effect on the activity of cone pathways. It therefore might be assumed that the balance between rod and…	WOS:000272426000001	No CFF
2549	WOSCC	Anderson, AJ; Vingrys, AJ	Interactions between flicker thresholds and luminance pedestals	VISION RESEARCH	40	19	2579	2588	10.1016/S0042-6989(00)00121-8	2000	We investigated the interactions between flicker thresholds and luminance pedestals using threshold versus contrast (TvC) and method of constant stimuli paradigms. High amplitude luminance pedestals were found to elevate flicker thresholds, but low amplitude luminance pedestals were unable to reduce flicker thresholds. Luminance pedestals elevated flicker thresholds mon at low temporal frequencie…	WOS:000088574300006	PECO
2574	WOSCC	Stockman, A; Sharpe, LT	Into the twilight zone: the complexities of mesopic vision and luminous efficiency	OPHTHALMIC AND PHYSIOLOGICAL OPTICS	26	3	225	239	10.1111/j.1475-1313.2006.00325.x	2006	Of all the functions that define visual performance, the mesopic luminous efficiency function is probably the most complex and hardest to standardise or model. Complexities arise because of the substantial and often rapid visual changes that accompany the transition from scotopic to photopic vision. These are caused not only by the switch from rod to cone photoreceptors, but also by switches betw…	WOS:000237396700002	PECO
2581	WOSCC	Garcia-Perez, MA; Peli, E	Intrasaccadic perception	JOURNAL OF NEUROSCIENCE	21	18	7313	7322	10.1523/JNEUROSCI.21-18-07313.2001	2001	Mammalian vision has a lowpass frequency characteristic that filters out fast temporal oscillations. Thus, fast-drifting gratings cannot be detected with static eyes, but the same gratings can easily be detected by executing saccades. Because these gratings are invisible under fixation, they are useful for isolating and studying intrasaccadic perception, which is normally masked by presaccadic an…	WOS:000170922800035	PECO
2591	WOSCC	Theodossiadis, Panagiotis G.; Liarakos, Vasilios S.; Sfikakis, Petros P.; Charonis, Alexander; Agrogiannis, Georgios; Kavantzas, Nikolaos; Vergados, Ioannis A.	Intravitreal administration of the anti-TNF monoclonal antibody Infliximab in the rabbit	GRAEFES ARCHIVE FOR CLINICAL AND EXPERIMENTAL OPHTHALMOLOGY	247	2	273	281	10.1007/s00417-008-0967-4	2009	Tumor necrosis factor (TNF) is known to play an important role in various immune-mediated ocular diseases; intravenous administration of the anti-TNF monoclonal antibody infliximab has proved beneficial in such cases. Since intravitreal injection (when available) is a substitute for systemic administration of various drugs targeting the eye, we aimed to evaluate the safety of intravitreal injecti…	WOS:000261750700016	PECO
2592	WOSCC	DILOLLO, V; BISCHOF, WF	INVERSE-INTENSITY EFFECT IN DURATION OF VISIBLE PERSISTENCE	PSYCHOLOGICAL BULLETIN	118	2	223	237	10.1037/0033-2909.118.2.223	1995	Duration of visible persistence can vary inversely with stimulus intensity. This inverse-intensity effect is obtained by varying the intensity of the stimuli or of the background, provided that the variations extend into the mesopic range. A similar relationship-known as the Ferry-Porter law-holds for the critical frequency at fusion (CFF). The authors propose that studies of CFF, 2-pulse thresho…	WOS:A1995RQ90100007	Doc content
2619	WOSCC	STOCKMAN, A; MACLEOD, DIA; VIVIEN, JA	ISOLATION OF THE MIDDLE-WAVELENGTH-SENSITIVE AND LONG-WAVELENGTH-SENSITIVE CONES IN NORMAL TRICHROMATS	JOURNAL OF THE OPTICAL SOCIETY OF AMERICA A-OPTICS IMAGE SCIENCE AND VISION	10	12	2471	2490	10.1364/JOSAA.10.002471	1993	Spectral sensitivity in the red-green spectral range typically reflects the joint influence of the middle-wavelength-sensitive cones (the M or green cones) and long-wavelength-sensitive cones (the L or red cones). The balance of M- and L-cone influence can be altered by presenting the test lights superimposed upon steady background fields of long or short wavelength. We find that presenting test …	WOS:A1993MN61100005	PECO
2633	WOSCC	Kalloniatis, M; Pianta, MJ	L and M cone input into spectral sensitivity functions: A reanalysis	VISION RESEARCH	37	6	799	811	10.1016/S0042-6989(96)00187-3	1997	In order to better understand the nature of long-wavelength (L) and middle-wavelength (M) cone input into spectral sensitivity functions and determine the reliability with which it is possible to predict L:M cone inputs, we developed analytical methods to determine confidence intervals for L:M cone input for spectral sensitivity functions or data transformed to cone-contrast space, Spectral sensi…	WOS:A1997WM12200016	Doc content
2634	WOSCC	Jacobs, Gerald H.; Williams, Gary A.	L and M cone proportions in polymorphic New World monkeys	VISUAL NEUROSCIENCE	23	44259	365	370	10.1017/S0952523806233066	2006	Platyrrhine monkeys typically have only a single X-chromosome opsin gene. Alleles of this gene code for multiple versions of middle- to long-wavelength cone photopigments. X-chromosome inactivation provides heterozygous females with a retinal mosaic of cones containing either of two types of M and L pigment, thus establishing the photopigment basis for trichromatic color vision. This study examin…	WOS:000240481500009	No CFF
2658	WOSCC	Beer, Jeremy M. A.; Freeman, David A.	Lasers' Spectral and Temporal Profile Can Affect Visual Glare Disability	AVIATION SPACE AND ENVIRONMENTAL MEDICINE	83	12	1135	1144	10.3357/ASEM.3243.2012	2012	BEER JMA, FREEMAN DA. Lasers' spectral and temporal profile can affect visual glare disability. Aviat Space Environ Med 2012; 83:1135-44. Introduction: Experiments measured the effects of laser glare on visual orientation and motion perception. Laser stimuli were varied according to spectral composition and temporal presentation as subjects identified targets tilt (Experiment 1) and movement (Exp…	WOS:000311981700003	PECO
2659	WOSCC	Sasaki, Hiroyuki	Last but not least (Dynamic Grouping and Interpolation Induced by Flickering Stimuli)	PERCEPTION	36	3	471	474	10.1068/p5722	2007	A novel grouping and interpolation effect induced by flickering stimuli is described: a matrix of flickering elements forms stick-like clusters, then the clusters gradually dissociate back into the discrete elements within a few seconds. On continuous viewing, this flicker-induced grouping and interpolation repeatedly disappeared and reappeared. The Perceived strength of this phenomenon peaked wh…	WOS:000245906800013	PECO
2662	WOSCC	Cao, Dingcai; Lu, Yolanda H.	Lateral suppression of mesopic rod and cone flicker detection	JOURNAL OF THE OPTICAL SOCIETY OF AMERICA A-OPTICS IMAGE SCIENCE AND VISION	29	2	A188	A193	10.1364/JOSAA.29.00A188	2012	This study investigated the mechanisms of flicker detection suppression by measuring mesopic rod and cone critical flicker frequencies (CFFs) at different center and surround illuminance levels. Stimuli were generated with a four-primary photostimulator that provided independent control of rod and cone excitations. The results showed that dim surrounds <= 0.2 Td suppressed cone-mediated CFFs at >…	WOS:000300396500023	PECO
2673	WOSCC	Rider, Andrew T.; Henning, G. Bruce; Stockman, Andrew	Light adaptation controls visual sensitivity by adjusting the speed and gain of the response to light	PLOS ONE	14	8	Unknown	Unknown	10.1371/journal.pone.0220358	2019	The range of c. 10(12) ambient light levels to which we can be exposed massively exceeds the <10(3) response range of neurons in the visual system, but we can see well in dim starlight and bright sunlight. This remarkable ability is achieved largely by a speeding up of the visual response as light levels increase, causing characteristic changes in our sensitivity to different rates of flicker. He…	WOS:000484999400016	PECO
2682	WOSCC	Kanmizutaru, T; Anraku, K; Toyoda, S	Light perception capability of pallial eyes in Japanese moon scallop Amusium japonicum as determined by electroretinogram	NIPPON SUISAN GAKKAISHI	71	6	928	934	10.2331/suisan.71.928	2005	Electroretinograms (ERGs) were recorded from the large and small pallial eyes of the scallop Amusium japonicum to determine their light perception capability. ERG recordings during the process from light to dark adaptations indicated that the light adapted eyes were completely adapted to the dark by 40 to 50 min, which was shorter than in fishes. Under two consecutive light stimulations at illumi…	WOS:000234548500005	Language
2691	WOSCC	Stockman, Andrew; Henning, G. Bruce; Rider, Andrew T.	Linear-nonlinear models of the red-green chromatic pathway	JOURNAL OF VISION	17	13	Unknown	Unknown	10.1167/17.13.7	2017	The mean hue of flickering waveforms comprising only the first two harmonics depends on their temporal alignment. We evaluate explanatory models of this hue-shift effect using previous data obtained using L- and M-cone-isolating stimuli together with chromatic sensitivity and hue discrimination data. The key questions concerned what type of nonlinearity produced the hue shifts, and where the nonl…	WOS:000417130600007	PECO
2693	WOSCC	Cao, Dingcai; Zele, Andrew J.; Pokorny, Joel	Linking impulse response functions to reaction time: Rod and cone reaction time data and a computational model	VISION RESEARCH	47	8	1060	1074	10.1016/j.visres.2006.11.027	2007	Reaction times for incremental and decremental stimuli were measured at five suprathreshold contrasts for six retinal illuminance levels where rods alone (0.002-0.2 Trolands), rods and cones (2-20 Trolands) or cones alone (200 Trolands) mediated detection. A 4-primary photostimulator allowed independent control of rod or cone excitations. This is the first report of reaction times to isolated rod…	WOS:000246042500005	PECO
2694	WOSCC	AHN, SJ; MACLEOD, DIA	LINK-SPECIFIC ADAPTATION IN THE LUMINANCE AND CHROMATIC CHANNELS	VISION RESEARCH	33	16	2271	2286	10.1016/0042-6989(93)90105-6	1993	We present evidence that adaptation occurs in the separate links that connect the receptors to the luminance and the chromatic channels. The relative effectiveness of the L and M cone inputs to the luminance and red/green chromatic channels was determined by using, respectively, heterochromatic flicker photometry and a cancellation technique which maintained a pure yellow. The findings provide ev…	WOS:A1993LZ02600009	PECO
2714	WOSCC	DHANESHA, U; GILCHRIST, J; MILES, D; BRADFORD, N; WEATHERILL, J	LOSS OF VISUAL FUNCTION ASSOCIATED WITH MICROALBUMINURIA IN DIABETES-MELLITUS - A PILOT-STUDY	ACTA OPHTHALMOLOGICA	69	4	521	526	Unknown	1991	Visual function loss has been documented in diabetes mellitus in relation to flicker and contrast. However, no direct correlation between the degree of loss in sensitivity and the level of retinopathy has been established. It has been suggested that such non-invasive psychophysical procedures actually reflect metabolic disturbances within the diabetic retina. This study investigates the possibili…	WOS:A1991GK17300018	PECO
2715	WOSCC	EISNER, A	LOSSES OF FLICKER SENSITIVITY DURING DARK-ADAPTATION - EFFECTS OF TEST SIZE AND WAVELENGTH	VISION RESEARCH	32	10	1975	1986	10.1016/0042-6989(92)90057-P	1992	The losses of flicker sensitivity that occur during dark adaptation following extinction of a bleach depend greatly on the test stimuli that are used to measure those losses. Generally, the larger the test size is for a given test wavelength, the later is the loss of flicker sensitivity; for sufficiently large tests, losses become progressively more gradual. Similarly, the shorter the test wavele…	WOS:A1992JM32500017	PECO
2730	WOSCC	LENNIE, P; POKORNY, J; SMITH, VC	LUMINANCE	JOURNAL OF THE OPTICAL SOCIETY OF AMERICA A-OPTICS IMAGE SCIENCE AND VISION	10	6	1283	1293	10.1364/JOSAA.10.001283	1993	Luminance was introduced by the CIE as a photometric analog of radiance. This implies that an additive spectral-luminosity function characterizes the human observer. In practice, many different spectral-sensitivity functions characterize human vision, although few produce the additive spectral-luminosity function V(lambda), which is suitable for use in practical photometry. Methods that give rise…	WOS:A1993LD26500019	Doc content
2757	WOSCC	Chavarria, Laia; Cordoba, Juan	Magnetic Resonance Imaging and Spectroscopy in Hepatic Encephalopathy	JOURNAL OF CLINICAL AND EXPERIMENTAL HEPATOLOGY	5	Unknown	S69	S74	10.1016/j.jceh.2013.10.001	2015	Hepatic encephalopathy is a brain alteration associated to liver failure that produces cognitive impairments at long term. Neuroimaging are non-invasive methods for the study of the brain by means of spectroscopy and imaging techniques. These technologies give huge information about cerebral metabolism and water distribution to explore brain pathways involved in the pathogenesis of hepatic enceph…	WOS:000408808700012	Doc content
2762	WOSCC	Ikebuchi, M; Okanoya, K	Male zebra finches and Bengalese finches emit directed songs to the video images of conspecific females projected onto a TFT display	ZOOLOGICAL SCIENCE	16	1	63	70	10.2108/zsj.16.63	1999	In behavioral investigations examining mechanisms and functions of inter- and intra specific communications, whether one can manipulate stimulus properties is a critical factor. if we can substitute a real animal with an artificial model, that should greatly advance the research. Here we tested whether male zebra finches ( Taeniopygia guttata castanotis) and male Bengalese finches (Lonchura stria…	WOS:000081333600009	PECO
2764	WOSCC	Waghray, Abhijeet; Waghray, Nisheet; Mullen, Kevin	Management of Covert Hepatic Encephalopathy	JOURNAL OF CLINICAL AND EXPERIMENTAL HEPATOLOGY	5	Unknown	S75	S81	10.1016/j.jceh.2014.02.007	2015	Hepatic encephalopathy is a reversible progressive neuropsychiatric disorder that encompasses a wide clinical spectrum. Covert hepatic encephalopathy is defined as patients with minimal hepatic encephalopathy and Grade I encephalopathy by West-Haven Criteria. Terminology such as "sub-clinical", "latent", and "minimal" appear to trivialize the disease and have been replaced by the term covert. The…	WOS:000408808700013	PECO
2775	WOSCC	Neetens, A; Ceuterick, C; Houvenaghel, A; Wechsung, E	May open angle glaucomatous disease (OAGD) be considered a neuroophthalmological entity?	NEURO-OPHTHALMOLOGY	27	44199	139	151	10.1076/noph.27.1.139.14297	2002	Open-angle glaucomatous disease (OAGD)-type field loss may run in families with optic neuropathy, ganglion cell damage, and normal hydrodynamics. Recently, patients have been observed with moderately elevated intraocular pressure (IOP) and an absence of functional defects, except for disturbed foveal flicker fusion for the descending green mode, characteristic of a retinal magnoganglion cell impa…	WOS:000183800000016	PECO
2792	WOSCC	Jarvis, John R.; Abeyesinghe, Siobhan M.; McMahon, Claire E.; Wathes, Christopher M.	Measuring and modelling the spatial contrast sensitivity of the chicken (Gallus g. domesticus)	VISION RESEARCH	49	11	1448	1454	10.1016/j.visres.2009.02.019	2009	The spatial contrast sensitivity (CSF) of the chicken has been measured using a behavioural technique. The results obtained show that spatial vision in this species is relatively poor compared with the human observer. For a visual stimulus luminance of 16 cd m(-2), the upper frequency limit of spatial vision in the chicken (acuity) was found to be about 7.0 c deg(-1), with peak spatial vision occ…	WOS:000267250500006	No CFF
2812	WOSCC	Verdon, W; HaegerstromPortnoy, G	Mechanisms underlying the detection of increments in parafoveal retina	VISION RESEARCH	36	3	373	390	10.1016/0042-6989(95)00103-4	1996	It is well established that the spectral sensitivity under photopic conditions varies across the human retina, We investigate the mechanisms underlying these spectral changes, Through the use of color appearance, flicker sensitivity, additivity, discrimination at threshold and modeling, we show that the changes in spectral sensitivity on a photopic white background across parafoveal retina are co…	WOS:A1996TM40200005	PECO
2813	WOSCC	Prakash, Ravi; Mullen, Kevin D.	Mechanisms, diagnosis and management of hepatic encephalopathy	NATURE REVIEWS GASTROENTEROLOGY & HEPATOLOGY	7	9	515	525	10.1038/nrgastro.2010.116	2010	Hepatic encephalopathy (HE) is a serious neuropsychiatric complication of both acute and chronic liver disease. Symptoms of HE can include confusion, disorientation and poor coordination. A general consensus exists that the synergistic effects of excess ammonia and inflammation cause astrocyte swelling and cerebral edema; however, the precise molecular mechanisms that lead to these morphological …	WOS:000281580400009	Doc content
2831	WOSCC	Healy, Kevin; McNally, Luke; Ruxton, Graeme D.; Cooper, Natalie; Jackson, Andrew L.	Metabolic rate and body size are linked with perception of temporal information	ANIMAL BEHAVIOUR	86	4	685	696	10.1016/j.anbehav.2013.06.018	2013	Body size and metabolic rate both fundamentally constrain how species interact with their environment, and hence ultimately affect their niche. While many mechanisms leading to these constraints have been explored, their effects on the resolution at which temporal information is perceived have been largely overlooked. The visual system acts as a gateway to the dynamic environment and the relative…	WOS:000324871800007	Doc content
2886	WOSCC	Franssen, Luuk; Coppens, Joris E.; van den Berg, Thomas J. T. P.	Modulation depth threshold in the Compensation Comparison approach	JOURNAL OF VISION	7	1	Unknown	Unknown	10.1167/7.1.8	2007	Recently, the "Compensation Comparison'' method was introduced for measuring retinal straylight. In this article, basic aspects are described, in particular a generalization of the approach using the concept of "precompensation,'' and including flicker threshold as parameter in the psychophysical model. The model was experimentally verified in lab measurements with and without artificially increa…	WOS:000249012500009	PECO
2896	WOSCC	Quaid, PT; Simpson, T; Flanagan, JG	Monocular and dichoptic masking effects on the frequency doubling illusion	VISION RESEARCH	44	7	661	667	10.1016/j.visres.2003.10.013	2004	The purpose of this paper was to investigate the effects of both monocular and dichoptic masking on the frequency doubling (FD) illusion, using both temporal and spatial masks. Monocular spatial timing effects occurred around the fundamental FD spatial frequency of 0.25 cycles per degree (c/deg), whereas dichoptic spatial frequency tuning effects occurred at the doubled spatial frequency of 0.50 …	WOS:000188890100003	PECO
2898	WOSCC	Anstis, SM	Monocular lustre from flicker	VISION RESEARCH	40	19	2551	2556	10.1016/S0042-6989(00)00131-0	2000	A spot that flickers at 16 Hz between two luminance levels ton a grey surround) has an appearance of metallic lustre, which we call 'monocular lustre:. Binocular and monocular lustre were measured in comparable conditions by a rating procedure, and both were reported only when the light and dark values of the flickering (or binocularly fused) spot straddled the surround luminance, so that the spo…	WOS:000088574300002	PECO
2900	WOSCC	Titcomb, Georgia C.; Kikuchi, David W.; Pfennig, David W.	More than mimicry? Evaluating scope for flicker-fusion as a defensive strategy in coral snake mimics	CURRENT ZOOLOGY	60	1	123	130	10.1093/czoolo/60.1.123	2014	Coral snakes and their mimics often have brightly colored banded patterns, generally associated with warning coloration or mimicry. However, such color patterns have also been hypothesized to aid snakes in escaping predators through a "flicker-fusion" effect. According to this hypothesis, banded color patterns confuse potential predators when a snake transitions from resting to moving because its…	WOS:000331934000013	PECO
2904	WOSCC	STONER, GR; ALBRIGHT, TD	MOTION COHERENCY RULES ARE FORM-CUE INVARIANT	VISION RESEARCH	32	3	465	475	10.1016/0042-6989(92)90238-E	1992	Object features can be made manifest by differences in a variety of physical attributes or figural cues. In this study we provide evidence that motion signals arising from different figural cues can be combined to produce a percept of a coherently moving (heterogeneous-cue) pattern. Moreover, as is true for homogeneous-cue patterns, similarity along the dimensions of contrast (we introduce the id…	WOS:A1992HF76100007	PECO
2905	WOSCC	Simpson, WA; Newman, A	Motion detection and directional tuning	VISION RESEARCH	38	11	1593	1604	10.1016/S0042-6989(97)00294-0	1998	A random dot pattern was presented which made two jumps in various directions with a variable delay between them. The jumps occurred at the frame transitions of a 3-frame apparent motion sequence. The variation in detectability with the directional difference and the temporal separation of the jumps allows us to make inferences about directional tuning and the temporal response of the motion dete…	WOS:000074605200006	PECO
2907	WOSCC	Peli, E; Garcia-Perez, MA	Motion perception during involuntary eye vibration	EXPERIMENTAL BRAIN RESEARCH	149	4	431	438	10.1007/s00221-003-1383-y	2003	Retinal motion caused by reflexive or voluntary eye movements is rarely misinterpreted as object motion, as if the visual system discounted the,contribution of these eye movements to retinal motion. Yet, involuntary eye movements caused by mechanical eye vibration is often interpreted as object motion unless the vibration has high frequency, in which case only image blur may be noticed. In these …	WOS:000182462300004	PECO
2910	WOSCC	Beard, BL; Klein, SA; Carney, T	Motion thresholds can be predicted from contrast discrimination	JOURNAL OF THE OPTICAL SOCIETY OF AMERICA A-OPTICS IMAGE SCIENCE AND VISION	14	9	2449	2470	10.1364/JOSAA.14.002449	1997	The detection thresholds for oscillatory motion and flicker were compared across a wide range of pedestal contrasts, spatial frequencies, and temporal frequencies in both foveal and peripheral vision. Motion and flicker stimuli were both generated by summation of a counterphase test grating with a static pedestal grating. For the oscillatory motion task the test and the pedestal were presented 90…	WOS:A1997XT93700041	PECO
2911	WOSCC	Goutcher, Ross; Loffler, Gunter	Motion transparency from opposing luminance modulated and contrast modulated gratings	VISION RESEARCH	49	7	660	670	10.1016/j.visres.2009.01.008	2009	Two luminance gratings of identical orientation and opposite directions of motion are seen as moving across one another (i.e. moving transparently) only if they differ in spatial frequency (SF) by a factor of four or more. Identical SF gratings produce counter-phase flicker. This suggests that opposite motions cancel each other at the level of motion detection. Here we show that motion transparen…	WOS:000265758400002	PECO
2914	WOSCC	Morgan, MJ; Fahle, M	Motion-stereo mechanisms sensitive to inter-ocular phase	VISION RESEARCH	40	13	1667	1675	10.1016/S0042-6989(00)00016-X	2000	We measured depth from interocular delay (The Pulfrich effect) using a dynamic random-dot pattern, consisting of a spatially-random noise field, the individual elements of which were sinusoidally-modulated in luminance over time. When an interocular phase difference in the flicker was introduced the display appeared to rotate in depth around a vertical axis like a transparent textured cylinder. T…	WOS:000087362500005	PECO
2923	WOSCC	Seiple, W; Holopigian, K; Szlyk, JP; Wu, C	Multidimensional visual field maps: Relationships among local psychophysical and local electrophysiological measures	JOURNAL OF REHABILITATION RESEARCH AND DEVELOPMENT	41	3A	359	371	10.1682/JRRD.2003.07.0111	2004	Multidimensional psychophysical and electrophysical maps of the central retina are essential for assessing the functioning of the diseased retina. In thin study, grating acuity, contrast sensitivity, duration for letter identification, multifocal electroretinograms, and Humphrey visual field thresholds were measured at equivalent positions throughout the central 20degrees. We found that the rates…	WOS:000224246800024	PECO
2926	WOSCC	Harrison, Wendy W.; Viswanathan, Suresh; Malinovsky, Victor E.	Multifocal pattern electroretinogram: Cellular origins and clinical implications	OPTOMETRY AND VISION SCIENCE	83	7	473	485	10.1097/01.opx.0000218319.61580.a5	2006	Purposes. The purposes of this article are to gain insight into the cellular origins of the multifocal pattern electroretinogram (mPERG) and evaluate its potential for clinical use.Methods. mPERGs were recorded from four anesthetized monkeys before and after pharmacologic blockade of light-driven activity of inner-retinal neurons and from 55 normal human subjects (19-91 years) and six patients wi…	WOS:000239175300012	PECO
2929	WOSCC	Anderson, AJ; Vingrys, AJ	Multiple processes mediate flicker sensitivity	VISION RESEARCH	41	19	2449	2455	10.1016/S0042-6989(01)00139-0	2001	By systematically manipulating the luminance of a flickering spot and the area immediately surrounding it, we investigated why thresholds from flickering stimuli that cause a change in average luminance are elevated relative to those from stimuli with no luminance change. Threshold elevation resulted from local light adaptation and from temporal-frequency-specific interactions between the spot an…	WOS:000170465900003	PECO
2930	WOSCC	MALLOW, JV; LUCAS, RJ	MULTIPLE RESONANCES IN THE DOUBLE-FLASH EFFECT	JOURNAL OF THE OPTICAL SOCIETY OF AMERICA A-OPTICS IMAGE SCIENCE AND VISION	9	12	2105	2110	10.1364/JOSAA.9.002105	1992	When a single brief light pulse follows the offset of an inducer light field, the single pulse is seen as two (or more) flashes: this is the double-flash effect. Measurements of the strength of the effect as a function of the frequency of a flickering inducer field have revealed a high illuminance threshold and a strongly bandpass complex structure containing several peaks [J. Opt. Sci. Am. A 4, …	WOS:A1992KD99800001	PECO
2938	WOSCC	Renden, RB; Broadie, K	Mutation and activation of G alpha s similarly alters pre- and postsynaptic mechanisms modulating neurotransmission	JOURNAL OF NEUROPHYSIOLOGY	89	5	2620	2638	10.1152/jn.01072.2002	2003	Constitutive activation of Galphas in the Drosophila brain abolishes associative learning, a behavioral disruption far worse than that observed in any single cAMP metabolic mutant, suggesting that Galphas is essential for synaptic plasticity. The intent of this study was to examine the role of Galphas in regulating synaptic function by targeting constitutively active Galphas to either pre- or pos…	WOS:000182741200030	PECO
2941	WOSCC	Puthussery, Theresa; Venkataramani, Sowmya; Gayet-Primo, Jacqueline; Smith, Robert G.; Taylor, W. Rowland	Na(V)1.1 Channels in Axon Initial Segments of Bipolar Cells Augment Input to Magnocellular Visual Pathways in the Primate Retina	JOURNAL OF NEUROSCIENCE	33	41	16045	16059	10.1523/JNEUROSCI.1249-13.2013	2013	In the primate visual system, the ganglion cells of the magnocellular pathway underlie motion and flicker detection and are relatively transient, while the more sustained ganglion cells of the parvocellular pathway have comparatively lower temporal resolution, but encode higher spatial frequencies. Although it is presumed that functional differences in bipolar cells contribute to the tuning of th…	WOS:000325644800002	PECO
2945	WOSCC	ROHALY, AM; WILSON, HR	NATURE OF COARSE-TO-FINE CONSTRAINTS ON BINOCULAR FUSION	JOURNAL OF THE OPTICAL SOCIETY OF AMERICA A-OPTICS IMAGE SCIENCE AND VISION	10	12	2433	2441	10.1364/JOSAA.10.002433	1993	Several stereo-matching algorithms posit that processing on coarse (low spatial frequency) scales constrains processing on fine (high spatial frequency) scales by shifting the disparity range over which fine mechanisms operate. If this were the case, stereo increment thresholds for high frequencies in the presence of low frequencies would be constant, regardless of base disparity. In contrast, we…	WOS:A1993MN61100001	PECO
2948	WOSCC	Beck, DM; Rees, G; Frith, CD; Lavie, N	Neural correlates of change detection and change blindness	NATURE NEUROSCIENCE	4	6	645	650	10.1038/88477	2001	Functional magnetic resonance imaging (fMRI) of subjects attempting to detect a visual change occurring during a screen flicker was used to distinguish the neural correlates of change detection from those of change blindness. Change detection resulted in enhanced activity in the parietal and right dorsolateral prefrontal cortex as well as category-selective regions of the extrastriate visual cort…	WOS:000169061800019	PECO
2957	WOSCC	Menceloglu, Melisa; Grabowecky, Marcia; Suzuki, Satoru	Neural, functional, and aesthetic impacts of spatially heterogeneous flicker: A potential role of natural flicker	PLOS ONE	14	10	Unknown	Unknown	10.1371/journal.pone.0219107	2019	Spatially heterogeneous flicker, characterized by probabilistic and locally independent luminance modulations, abounds in nature. It is generated by flames, water surfaces, rustling leaves, and so on, and it is pleasant to the senses. It affords spatiotemporal multistability that allows sensory activation conforming to the biases of the visual system, thereby generating the perception of spontane…	WOS:000532670600002	PECO
2959	WOSCC	Djamgoz, MBA; Hankins, MW; Hirano, J; Archer, SN	Neurobiology of retinal dopamine in relation to degenerative states of the tissue	VISION RESEARCH	37	24	3509	3529	10.1016/S0042-6989(97)00129-6	1997	Neurobiology of retinal dopamine is reviewed and discussed in relation to degenerative states of the tissue. The Introduction deals with the basic physiological actions of dopamine on the different neurons in vertebrate retinae with an emphasis upon mammals, The intimate relationship between the dopamine and melatonin systems is also covered. Recent advances in the molecular biology of dopamine r…	WOS:000071037800008	Doc content
2964	WOSCC	Chaudhuri, A; Albright, TD	Neuronal responses to edges defined by luminance vs. temporal texture in macaque area V1	VISUAL NEUROSCIENCE	14	5	949	962	10.1017/S0952523800011664	1997	we examined the responsivity, orientation selectivity, and direction selectivity of a sample of neurons in cortical area V1 of the macaque using visual stimuli consisting of drifting oriented contours defined by each of two very different figural cues: luminance contrast and temporal texture. Comparisons of orientation and direction tuning elicited by the different cues were made in order to test…	WOS:A1997XV85700013	No CFF
2976	WOSCC	Randolph, Christopher; Hilsabeck, Robin; Kato, Ainobu; Kharbanda, Parampreet; Li, Yu-Yuan; Mapelli, Daniela; Ravdin, Lisa D.; Romero-Gomez, Manuel; Stracciari, Andrea; Weissenborn, Karin	Neuropsychological assessment of hepatic encephalopathy: ISHEN practice guidelines	LIVER INTERNATIONAL	29	5	629	635	10.1111/j.1478-3231.2009.02009.x	2009	Low-grade or minimal hepatic encephalopathy (MHE) is characterised by relatively mild neurocognitive impairments, and occurs in a substantial percentage of patients with liver disease. The presence of MHE is associated with a significant compromise of quality of life, is predictive of the onset of overt hepatic encephalopathy and is associated with a poorer prognosis for outcome. Early identifica…	WOS:000265014300003	PECO
2993	WOSCC	DONATI, G; POURNARAS, CJ; MUNOZ, JL; POITRY, S; POITRYYAMATE, CL; TSACOPOULOS, M	NITRIC-OXIDE CONTROLS ARTERIOLAR TONE IN THE RETINA OF THE MINIATURE PIG	INVESTIGATIVE OPHTHALMOLOGY & VISUAL SCIENCE	36	11	2228	2237	Unknown	1995	Purpose. Experimental evidence indicates that the retinal microcirculation is mainly controlled by factors released from the tissue surrounding the arterioles. This study explores whether nitric oxide (NO), a possible factor, is released in the retina and controls the arteriolar tone.Methods. Using a NO microprobe, the authors measured [NO] in the preretinal vitreous of miniature pigs as a functi…	WOS:A1995RY89100013	No CFF
2995	WOSCC	Alais, David; Locke, Shannon M.; Leung, Johahn; Van der Burg, Erik	No attentional capture from invisible flicker	SCIENTIFIC REPORTS	6	Unknown	Unknown	Unknown	10.1038/srep29296	2016	We tested whether fast flicker can capture attention using eight flicker frequencies from 20-96 Hz, including several too high to be perceived (>50 Hz). Using a 480 Hz visual display rate, we presented smoothly sampled sinusoidal temporal modulations at: 20, 30, 40, 48, 60, 69, 80, and 96 Hz. We first established flicker detection rates for each frequency. Performance was at or near ceiling until…	WOS:000379285800001	PECO
2997	WOSCC	Kamphuisen, Allard; Bauer, Markus; van Ee, Raymond	No evidence for widespread synchronized networks in binocular rivalry: MEG frequency tagging entrains primarily early visual cortex	JOURNAL OF VISION	8	5	Unknown	Unknown	10.1167/8.5.4	2008	We investigated the spatio-temporal dynamics of the steady-state-visual-evoked field during perceptual switches in binocular rivalry using MEG. Several authors have previously used frequency tagging in MEG studies on binocular rivalry and have claimed to have found a widespread network of synchronized areas that are entrained by the stimulus, reaching up to frontal regions. Moreover, it has been …	WOS:000256322500004	PECO
3001	WOSCC	Hackman, C; Parker, TE	Noise analysis of unevenly spaced time series data	METROLOGIA	33	5	457	466	10.1088/0026-1394/33/5/4	1996	Two-way satellite time and frequency transfer (TWSTFT) data are typically recorded on Monday, Wednesday and Friday. This produces an unevenly spaced time series on which it is difficult to perform an accurate two-sample variance analysis. We have investigated the effect of uneven data spacing on the computation of sigma(x) (tau) [1-2]. Evenly spaced simulated data sets were generated for noise pr…	WOS:A1996WD64800004	PECO
3003	WOSCC	Kukkonen, H; Rovamo, J; Donner, K; Tammikallio, M; Raninen, A	Noise frame duration, masking potency and whiteness of temporal noise	INVESTIGATIVE OPHTHALMOLOGY & VISUAL SCIENCE	43	9	3131	3135	Unknown	2002	PURPOSE. Because of the limited contrast range, increasing the duration of the noise frame is often the only option for increasing the masking potency of external, white temporal noise. This, however, reduces the high-frequency cutoff beyond which noise is no longer white. This study was conducted to determine the longest noise frame duration that produces the strongest masking effect and still m…	WOS:000177748200044	PECO
3010	WOSCC	Park, Yong-Soo; Choi, Yoon Ha; Park, Choon-Ho; Kim, Kyong-Tai	Nongenomic glucocorticoid effects on activity-dependent potentiation of catecholamine release in chromaffin cells	ENDOCRINOLOGY	149	10	4921	4927	10.1210/en.2007-1798	2008	Adrenal medulla chromaffin cells are neuroendocrine and modified sympathetic ganglion cells. Catecholamines released from chromaffin cells mediate the fight-or-flight response or alert reaction against dangerous conditions. Here we report that short-term treatment with glucocorticoids, released from adrenal cortex cells in response to chronic stress, inhibits activity-dependent potentiation (ADP)…	WOS:000259400300017	PECO
3017	WOSCC	EISNER, A	NONMONOTONIC EFFECTS OF TEST ILLUMINANCE ON FLICKER DETECTION - A STUDY OF FOVEAL LIGHT ADAPTATION WITH ANNULAR SURROUNDS	JOURNAL OF THE OPTICAL SOCIETY OF AMERICA A-OPTICS IMAGE SCIENCE AND VISION	11	1	33	47	10.1364/JOSAA.11.000033	1994	This study examined the detectability of flicker for small long-wavelength foveal test stimuli centered within larger long-wavelength surround stimuli. Flicker visibility was evaluated as a function of surround and test illuminance and as a function of test wavelength, of the time elapsed following test or surround onset, and of surround dimensions. Consistent with prior flicker threshold-versus-…	WOS:A1994MT38900004	PECO
3033	WOSCC	Momiji, H; Bharath, AA; Hankins, MW; Kennard, C	Numerical study of short-term afterimages and associate properties in foveal vision	VISION RESEARCH	46	3	365	381	10.1016/j.visres.2005.08.031	2006	A cellular model of the primate retina has been developed. Unlike existing models, it incorporates spatial non-uniformities, such as the random arrangement of L and M cones, and the radial dilation with eccentricity. Based on a population of ganglion cell activities, colour-image representation is modelled with the luminance and the R-G opponent channels. The developed model reproduces experiment…	WOS:000235117800009	Doc content
3041	WOSCC	Harada, Nobuyoshi; Iwaki, Sunao; Tonoike, Mitsuo	Objective Detection of the Flicker Fusion Threshold with Pupil Diameter and Visual Evoked Magnetic Field	17TH INTERNATIONAL CONFERENCE ON BIOMAGNETISM ADVANCES IN BIOMAGNETISM - BIOMAG2010	28	Unknown	290	+	Unknown	2010	Objective detection of a flicker fusion threshold was investigated by examining the differences in responses of pupil diameter and the visual evoked magnetic field (VEF) for flickering visual stimulation with a frequency over or under the flicker fusion threshold. The pupil diameter increment was larger and the decrement was smaller in frequencies over 7.5 Hz. The amplitude of OFF responses incre…	WOS:000282468700067	PECO
3053	WOSCC	NELSON, R; KOLB, H; FREED, MA	OFF-ALPHA AND OFF-BETA GANGLION-CELLS IN CAT RETINA .1. INTRACELLULAR ELECTROPHYSIOLOGY AND HRP STAINS	JOURNAL OF COMPARATIVE NEUROLOGY	329	1	68	84	10.1002/cne.903290106	1993	Six OFF-alpha ganglion cells and a single OFF-beta ganglion cell were penetrated with intracellular microelectodes and marked with horseradish peroxidase (HRP) in a perfused cat eyecup. Gaussian center radii (R(c)) ranging from 40 to 217 mum were measured for receptive fields mapped with slits, values in agreement with previous extracellular reports. ON and OFF response components revealed nearly…	WOS:A1993KL86700005	No CFF
3063	WOSCC	Werginz, Paul; Wang, Bing-Yi; Chen, Zhijie Charles; Palanker, Daniel	On optimal coupling of the 'electronic photoreceptors' into the degenerate retina	JOURNAL OF NEURAL ENGINEERING	17	4	Unknown	Unknown	10.1088/1741-2552/aba0d2	2020	Objective To restore sight in atrophic age-related macular degeneration, the lost photoreceptors can be replaced with electronic implants, which replicate their two major functions: (1) converting light into an electric signal, and (2) transferring visual information to the secondary neurons in the retinal neural network-the bipolar cells (BC). We study the selectivity of BC activation by subreti…	WOS:000555589200001	PECO
3065	WOSCC	Petukhov, I. V.; Rozhentsov, V. V.; Aliev, M. T.	On the accuracy of evaluations of temporal characteristics of visual perception	BULLETIN OF EXPERIMENTAL BIOLOGY AND MEDICINE	144	2	267	268	10.1007/s10517-007-0306-5	2007	We studied the accuracy of evaluations of the temporal characteristics of visual perception: critical frequency of light flickers, time of perception, and time of visual analyzer recovery. Results of comparison of the accuracy of evaluations are presented.	WOS:000251407600029	PECO
3081	WOSCC	Rainville, SJM; Makous, WL; Scott-Samuel, NE	Opponent-motion mechanisms are self-normalizing	VISION RESEARCH	45	9	1115	1127	10.1016/j.visres.2004.10.018	2005	In the ultimate stage of the Adelson-Bergen motion energy model [Adelson, E. H., & Bergen, J. (1985). Spatiotemporal energy models for the perception of motion. Journal of the Optical Society of America, 2, 284-299], motion is derived from the difference between directionally opponent energies E-L and E-R. However, Georgeson and Scott-Samuel [Georgeson, M. A., & Scott-Samuel, N. E. (1999). Motion…	WOS:000227324400006	PECO
3097	WOSCC	FESHCHENKO, VA; REINSEL, RA; VESELIS, RA	OPTIMIZED METHOD OF ESTIMATION OF CRITICAL FLICKER FREQUENCY (CFF)	JOURNAL OF THE AMERICAN MEDICAL INFORMATICS ASSOCIATION	Unknown	Unknown	1006	1006	Unknown	1994	The threshold frequency for perception of a flickering light (CFF) is an indicator of arousal of the cerebral cortex, and widely used both for clinical and research purposes [1]. The measurement is often based on the method of limits (MOL), presenting a flickering stimulus of steadily increasing or decreasing frequency. This method is not free from biases [2]. The method of constant stimuli (MCS)…	WOS:A1994QF21600213	PECO
3101	BA	SBIKIN YU N	OPTO MOTOR RESPONSE AND SOME FEATURES OF VISION IN YOUNG STURGEONS ACIPENSERIDAE	Voprosy Ikhtiologii	21	1	174	177	Unknown	1981	The presence of optomotor response was studied in young sturgeons at various ontogenetic stages. Some functional characteristics of young sturgeon vision, the critical flicker-fusion frequency and visual acuity in particular, were determined using a method based on the manifestation of optomotor response. A low level of object vision and its insignificant role in spatial orientation were confirme…	BIOABS:BACD198273013966	Doc type
3117	WOSCC	Seiple, W; Holopigian, K	Outer-retina locus of increased flicker sensitivity of the peripheral retina	JOURNAL OF THE OPTICAL SOCIETY OF AMERICA A-OPTICS IMAGE SCIENCE AND VISION	13	3	658	666	10.1364/JOSAA.13.000658	1996	We tested alternative hypotheses concerning the locus of enhanced flicker sensitivity observed in response to stimuli presented to the peripheral retina. The first hypothesis attributes increased temporal frequency sensitivity to ganglion cell and higher-order neural processing, whereas the second hypothesis states that the locus of these temporal effects is at the cone photoreceptors. To test th…	WOS:A1996TV77500032	PECO
3120	WOSCC	Bilic, Ivan; Cifrek, Mario	Overview of the Physiological Light Flicker Effects and Estimation of the Light Flicker in the Electrical Power Networks	6TH EUROPEAN CONFERENCE OF THE INTERNATIONAL FEDERATION FOR MEDICAL AND BIOLOGICAL ENGINEERING	45	Unknown	521	524	10.1007/978-3-319-11128-5_130	2015	One of the important aspects of the power quality in electric power distribution and transmission networks is estimation of the light flicker caused by voltage variations. International standards governing design of power quality recording devices and various standards for evaluating power quality include model-based estimation of visual discomfort using UIE/IEC Flickermeter. Newer standards also…	WOS:000349454200130	PECO
3123	WOSCC	Wolf, W; Deubel, H	P31 phosphor persistence at photopic mean luminance level	SPATIAL VISION	10	4	323	333	10.1163/156856897X00249	1997	P31 phosphor screens are frequently used for short-term presentation of dot and grating patterns, but experimental data obtained with this technique have been criticized because of possible parasitic effects of phosphor persistence on subjects' visual performance. Recently, this issue provoked a controversial discussion in Vision Research (Groner et al., 1993; Westheimer, 1993, 1994; Irwin, 1994;…	WOS:A1997WZ53600003	PECO
3128	WOSCC	SCHILLER, PH; LOGOTHETIS, NK; CHARLES, ER	PARALLEL PATHWAYS IN THE VISUAL-SYSTEM - THEIR ROLE IN PERCEPTION AT ISOLUMINANCE	NEUROPSYCHOLOGIA	29	6	433	441	10.1016/0028-3932(91)90003-Q	1991	It has been proposed that the functions of the two major parallel channels of the primate visual system, the color-opponent and the broad-band, can be determined in psychophysical experiments by eliminating luminance but maintaining chrominance information (isoluminance), since under such conditions the broad-band channel is believed to be silenced. To test this proposition we examined the visual…	WOS:A1991GB34600003	PECO
3134	WOSCC	Sauve, Y; Pinilla, I; Lund, RD	Partial preservation of rod and cone ERG function following subretinal injection of ARPE-19 cells in RCS rats	VISION RESEARCH	46	44417	1459	1472	10.1016/j.visres.2005.11.009	2006	We quantified rod- and cone-related electroretinogram (ERG) responses following subretinal injections of the human-derived retinal pigment epithelia] (hRPE) cell line ARPE-19 at age P23 to prevent progressive photoreceptor loss in the Royal College of Surgeons (RCS) rat. Culture medium-injected eyes served as sham controls. At P60, in comparison with sham-injected eyes, all recordings from hRPE-i…	WOS:000236664200032	PECO
3144	WOSCC	Umeton, Diana; Tarawneh, Ghaith; Fezza, Eugenia; Read, Jenny C. A.; Rowe, Candy	Pattern and Speed Interact to Hide Moving Prey	CURRENT BIOLOGY	29	18	3109	+	10.1016/j.cub.2019.07.072	2019	Evolutionary biologists have long been fascinated by camouflage patterns that help animals reduce their chances of being detected by predators [1-4]. However, patterns that hide prey when they remain stationary, such as those that match their backgrounds [5, 6], are rendered ineffective once prey are moving [7-10]. The question remains: can a moving animal ever be patterned in a way that helps re…	WOS:000487251300031	PECO
3148	BA	Pilz, J.; Marre, E.	Pattern-induced flicker colours (PIFC) as an ophthalmological method of examination	Ophthalmologe	90	2	148	154	Unknown	1993	The pattern-induced flicker colours (PIFC), which belong to the subjective colours, are presented here as a method of investigating diseases of the eye and the visual track. Starting with Benham's top, new methods are elaborated for producing PIFC by means of rotating black and white discs and a computer-controlled black and white monitor. The investigations were performed in 40 normal and 111 pa…	BIOABS:BACD199396046003	Doc type
3167	WOSCC	Seitz, Aaron R.; Nanez, Jose E., Sr.; Holloway, Steve R.; Watanabe, Takeo	Perceptual Learning of Motion Leads to Faster Flicker Perception	PLOS ONE	1	1	Unknown	Unknown	10.1371/journal.pone.0000028	2006	Critical flicker fusion thresholds (CFFT) describe when quick amplitude modulations of a light source become undetectable as the frequency of the modulation increases. The threshold at which CFF occurs has been shown to remain constant under repeated testing. Additionally, CFF thresholds are correlated with various measures of intelligence, and have been regarded by clinicians as a general measur…	WOS:000207443600028	PECO
3175	WOSCC	Lorach, Henri; Goetz, Georges; Mandel, Yossi; Lei, Xin; Kamins, Theodore I.; Mathieson, Keith; Huie, Philip; Dalal, Roopa; Harris, James S.; Palanker, Daniel	Performance of photovoltaic arrays in-vivo and characteristics of prosthetic vision in animals with retinal degeneration	VISION RESEARCH	111	Unknown	142	148	10.1016/j.visres.2014.09.007	2015	Loss of photoreceptors during retinal degeneration leads to blindness, but information can be reintroduced into the visual system using electrical stimulation of the remaining retinal neurons. Subretinal photovoltaic arrays convert pulsed illumination into pulsed electric current to stimulate the inner retinal neurons. Since required irradiance exceeds the natural luminance levels, an invisible n…	WOS:000355961200004	PECO
3180	WOSCC	Guo, Daqing; Guo, Fengru; Zhang, Yangsong; Li, Fali; Xia, Yang; Xu, Peng; Yao, Dezhong	Periodic Visual Stimulation Induces Resting-State Brain Network Reconfiguration	FRONTIERS IN COMPUTATIONAL NEUROSCIENCE	12	Unknown	Unknown	Unknown	10.3389/fncom.2018.00021	2018	Periodic visual stimulation can evoke the steady-state visual potential (SSVEP) in the brain. Owing to its superior characteristics, the SSVEP has been widely used in neural engineering and cognitive neuroscience studies. However, the underlying mechanisms of the SSVEP are not well understood. In this study, we introduced a brain reconfiguration methodology to explore the possible mechanisms of t…	WOS:000428540400001	PECO
3186	WOSCC	Strasburger, Hans; Rentschler, Ingo; Juettner, Martin	Peripheral vision and pattern recognition: A review	JOURNAL OF VISION	11	5	Unknown	Unknown	10.1167/11.5.13	2011	We summarize the various strands of research on peripheral vision and relate them to theories of form perception. After a historical overview, we describe quantifications of the cortical magnification hypothesis, including an extension of Schwartz's cortical mapping function. The merits of this concept are considered across a wide range of psychophysical tasks, followed by a discussion of its lim…	WOS:000298818500011	PECO
3187	WOSCC	Watanabe, J; Noritake, A; Maeda, T; Tachi, S; Nishida, S	Perisaccadic perception of continuous flickers	VISION RESEARCH	45	4	413	430	10.1016/j.visres.2004.09.010	2005	To realize perceptual space constancy, the visual system compensates for the retinal displacement caused by eye movements. it has been reported that the compensation process does not function perfectly around the time of a saccade-a perisaccadic flash is systematically mislocalized. However, observations made with transient flash stimuli do not necessarily indicate a general perisaccadic failure …	WOS:000226554000003	PECO
3231	WOSCC	Kammer, Thomas; Baumann, Lisa W.	Phosphene thresholds evoked with single and double TMS pulses	CLINICAL NEUROPHYSIOLOGY	121	3	376	379	10.1016/j.clinph.2009.12.002	2010	Objective: To evaluate the quantitative advantage of double pulses vs. single pulses in TMS phosphenes evoked from the occipital cortex.Methods: In 10 healthy subjects single pulse thresholds were compared with thresholds from double pulses of equal strength at a stimulus onset asynchrony (SOA) of 2, 5, 10, and 20 ms, both with biphasic and monophasic pulse forms. In a second experiment fusion ti…	WOS:000274557800017	PECO
3248	WOSCC	JACOBS, GH; DEEGAN, JF; CROGNALE, MA; FENWICK, JA	PHOTOPIGMENTS OF DOGS AND FOXES AND THEIR IMPLICATIONS FOR CANID VISION	VISUAL NEUROSCIENCE	10	1	173	180	10.1017/S0952523800003291	1993	Electroretinogram (ERG) flicker photometry was used to examine the photopigment complements of representatives of four genera of Canid: domestic dog (Canis familiaris), Island gray fox (Urocyon littoralis), red fox (Vulpes vulpes), and Arctic fox (Alopex lagopus). These four genera share a common cone pigment complement; each has one cone pigment with peak sensitivity of about 555 nm and a second…	WOS:A1993KG29700013	No CFF
3252	WOSCC	Huchzermeyer, Cord; Martins, Cristiane M. G.; Nagy, Balazs; Barboni, Mirella T. S.; Ventura, Dora F.; Costa, Marcelo F.; Kremers, Jan	Photoreceptor-specific light adaptation of critical flicker frequency in trichromat and dichromat observers	JOURNAL OF THE OPTICAL SOCIETY OF AMERICA A-OPTICS IMAGE SCIENCE AND VISION	35	4	B106	B113	10.1364/JOSAA.35.00B106	2018	The silent substitution paradigm offers possibilities to investigate and compare the temporal properties of mechanisms driven by single photoreceptor types, including the critical flicker frequency (CFF), in which the state of adaptation can be kept as invariant. We have (1) measured CFFs using triple silent substitutions to isolate L-, M-, and S-cone as well as rod-driven pathways under identica…	WOS:000428931500015	PECO
3253	WOSCC	Wang, GY; Lu, T; Hu, KS; Jiang, L	Photoresponse discrimination of bacteriorhodopsin films to light stimuli of different frequencies	JOURNAL OF PHOTOCHEMISTRY AND PHOTOBIOLOGY B-BIOLOGY	52	44199	86	91	10.1016/S1011-1344(99)00106-2	1999	The capability of a bacteriorhodopsin-based artificial photosensor to discriminate the adjacent light stimuli from a moving object relies on the intrinsic properties of the differential photoresponse of bacteriorhodopsin films, such as peak value, peak width and degree of distortion of the biphasic spikes, which are related not only to the photoelectric detection system, but also to the pH, tempe…	WOS:000084489000013	No CFF
3256	WOSCC	Lorach, Henri; Goetz, Georges; Smith, Richard; Lei, Xin; Mandel, Yossi; Kamins, Theodore; Mathieson, Keith; Huie, Philip; Harris, James; Sher, Alexander; Palanker, Daniel	Photovoltaic restoration of sight with high visual acuity	NATURE MEDICINE	21	5	476	U254	10.1038/nm.3851	2015	Patients with retinal degeneration lose sight due to the gradual demise of photoreceptors. Electrical stimulation of surviving retinal neurons provides an alternative route for the delivery of visual information. We demonstrate that subretinal implants with 70-mm-wide photovoltaic pixels provide highly localized stimulation of retinal neurons in rats. The electrical receptive fields recorded in r…	WOS:000354068800014	PECO
3257	WOSCC	Palanker, D.; Goetz, G.; Lorach, H.; Mandel, Y.; Smith, R.; Boinagrov, D.; Lei, X.; Kamins, T.; Harris, J.; Mathieson, K.; Sher, A.	Photovoltaic Restoration of Sight with High Visual Acuity in Rats with Retinal Degeneration	OPHTHALMIC TECHNOLOGIES XXV	9307	Unknown	Unknown	Unknown	10.1117/12.2081068	2015	Patients with retinal degeneration lose sight due to gradual demise of photoreceptors. Electrical stimulation of the surviving retinal neurons provides an alternative route for delivery of visual information. Subretinal photovoltaic arrays with 70 mu m pixels were used to convert pulsed near-IR light (880-915nm) into pulsed current to stimulate the nearby inner retinal neurons. Network-mediated r…	WOS:000353411700013	PECO
3271	WOSCC	Anstis, S	Picturing peripheral acuity	PERCEPTION	27	7	817	825	10.1068/p270817	1998	The grain of the retina becomes progressively coarser from the fovea to the periphery. This is caused by the decreasing number of retinal receptive fields and decreasing amount of cortex devoted to each degree of visual field (= cortical magnification factor) as one goes into the periphery. We simulate this with a picture that is progressively blurred towards its edges; when strictly fixated at i…	WOS:000077089000007	PECO
3284	WOSCC	Lagunov, Alexey; Morozova, Ludmila; Fedin, Dmitry; Podorojnyak, Nadejda; Terehin, Vladimir	Polychromatic LED Device for Measuring CFFF	2015 IEEE 8TH INTERNATIONAL CONFERENCE ON INTELLIGENT DATA ACQUISITION AND ADVANCED COMPUTING SYSTEMS: TECHNOLOGY AND APPLICATIONS (IDAACS), VOLS 1-2	Unknown	Unknown	682	687	Unknown	2015	The paper deals with the device for determining the critical flicker fusion frequency (CFFF). CFFF method is used in ophthalmology and physiology as an indicator of functional lability of the retina and visual pathway. Based on the analysis of available solutions, authors describe the creation of a new instrument. The main advantages of the device are the following: small size of glasses and inst…	WOS:000380403500119	PECO
3290	WOSCC	Wang, Ming-Shan; Zhang, Rong-wei; Su, Ling-Yan; Li, Yan; Peng, Min-Sheng; Liu, He-Qun; Zeng, Lin; Irwin, David M.; Du, Jiu-Lin; Yao, Yong-Gang; Wu, Dong-Dong; Zhang, Ya-Ping	Positive selection rather than relaxation of functional constraint drives the evolution of vision during chicken domestication	CELL RESEARCH	26	5	556	573	10.1038/cr.2016.44	2016	As noted by Darwin, chickens have the greatest phenotypic diversity of all birds, but an interesting evolutionary difference between domestic chickens and their wild ancestor, the Red Junglefowl, is their comparatively weaker vision. Existing theories suggest that diminished visual prowess among domestic chickens reflect changes driven by the relaxation of functional constraints on vision, but th…	WOS:000377449200007	PECO
3294	WOSCC	Langecker, M; Linzmayer, L; Semlitsch, HV	Possible influences on flicker frequency and fusion frequency: response criterion, current well-being, speed of cognitive information processing	ZEITSCHRIFT FUR EXPERIMENTELLE PSYCHOLOGIE	48	4	317	326	Unknown	2001	The aim of the present study was to investigate the influence of the response criterion, the current well-being, and the speed of cognitive processing on fusion and flicker frequency measured by method of limits, in 65 healthy subjects, aged between 20 and 30 years. The findings demonstrated that the fusion and flicker frequency could not be measured exactly. Evaluation of the reliability of the …	WOS:000171553500005	Doc type
3301	WOSCC	Inger, Richard; Bennie, Jonathan; Davies, Thomas W.; Gaston, Kevin J.	Potential Biological and Ecological Effects of Flickering Artificial Light	PLOS ONE	9	5	Unknown	Unknown	10.1371/journal.pone.0098631	2014	Organisms have evolved under stable natural lighting regimes, employing cues from these to govern key ecological processes. However, the extent and density of artificial lighting within the environment has increased recently, causing widespread alteration of these regimes. Indeed, night-time electric lighting is known significantly to disrupt phenology, behaviour, and reproductive success, and th…	WOS:000336790800054	Doc content
3302	WOSCC	Yang, Xavier X.; Kratz, Maurice	Power System Flicker Analysis by RMS Voltage Values and Numeric Flicker Meter Emulation	IEEE TRANSACTIONS ON POWER DELIVERY	24	3	1310	1318	10.1109/TPWRD.2009.2022663	2009	This paper introduces a new methodology of flicker analysis by using root-mean-square (rms) voltage values. The main objective is to simplify flicker assessment in a large-scale grid and propose adequate methods in order to carry out flicker analysis with general power system software. The basis of this paper is that the common flicker frequency of industrial loads is lower than 25 Hz; this makes…	WOS:000267765100040	PECO
3307	WOSCC	Baatz, H.; Raak, P.; de Ortueta, D.; Mirshahi, A.; Scharioth, G.	Practical significance of critical fusion frequency (CFF) (Praktische Bedeutung der Flimmerfusionsfrequenz (CFF))	OPHTHALMOLOGE	107	8	715	719	10.1007/s00347-010-2214-8	2010	The value of measuring the critical fusion frequency (CFF) as part of ophthalmological diagnostics is examined. The relevant literature on changes of the CFF concomitant with refraction errors, media opacity, age-related macular degeneration, glaucoma and various other opticopathies is discussed regarding the relevance of CFF for the differential diagnosis. Various methods and instruments for mea…	WOS:000281085400005	Language
3310	WOSCC	MANNION, MF; LYNCH, G; KING, DJ	PRECISION OF MEASURES OF SACCADIC EYE-MOVEMENTS AND CONVENTIONAL PSYCHOMOTOR FUNCTION-TESTS	HUMAN PSYCHOPHARMACOLOGY-CLINICAL AND EXPERIMENTAL	9	1	37	41	10.1002/hup.470090105	1994	Measures of variability are rarely quoted in drug studies of psychomotor function. Five recent studies were therefore analysed to calculate the coefficients of variation for different tests of psychomotor function, both during and between study days. Saccadic eye movement analysis and critical flicker fusion threshold were found to have low coefficients of variation (ranging from 2.7 to 7.5 per c…	WOS:A1994NF19900005	PECO
3503	WOSCC	Drew, P; Sayres, R; Watanabe, K; Shimojo, S	Pupillary response to chromatic flicker	EXPERIMENTAL BRAIN RESEARCH	136	2	256	262	10.1007/s002210000605	2001	There is significant evidence for higher-level cortical control of pupillary responses to visual stimuli, suggesting that factors other than luminance changes may induce a pupillary response. In the present study, the pupillary responses to equiluminant flickering stimuli in a range of 3-13 Hz were examined. Flicker stimuli included color-black (luminance-modulated) and color-color (hue-modulated…	WOS:000166416800012	PECO
3516	WOSCC	Connolly, Desmond; Hosking, Sarah	Quantitative correlation of hyperventilation with flicker sensitivity	OPTOMETRY AND VISION SCIENCE	84	6	529	534	10.1097/OPX.0b013e318073c65b	2007	Purpose. The relationship between hyperventilation and the associated increase in flicker sensitivity is poorly defined but may be relevant to display viewing. This exploratory study investigates the potential for quantifying the relationship between the severity of hypocapnia and critical flicker frequency (CFF).Method. Repeated ascending (fusion) and descending (flicker) measurements were made …	WOS:000247321700011	PECO
3519	WOSCC	Shih, Yen-Yu I.; Wang, Lin; De La Garza, Bryan H.; Li, Guang; Cull, Grant; Kiel, Jeffery W.; Duong, Timothy Q.	Quantitative Retinal and Choroidal Blood Flow During Light, Dark Adaptation and Flicker Light Stimulation in Rats Using Fluorescent Microspheres	CURRENT EYE RESEARCH	38	2	292	298	10.3109/02713683.2012.756526	2013	Purpose: The present study aimed to quantify retinal and choroidal blood flow (BF) during light, dark adaptation and flicker light stimulation using the microsphere technique.Materials and Methods: Adult male Sprague-Dawley rats were anesthetized with isoflurane. Eyes were dark (Group I, n = 8), light (Group II, n = 8) adapted or stimulated with 10Hz flicker light (Group III, n = 10). Retinal and…	WOS:000314900400009	No CFF
3541	WOSCC	NEETENS, A; VANDENENDE, P; DEKEYSER, M	RECENT ACQUISITIONS IN EVALUATION OF SENSORY VISUAL FUNCTIONS	NEURO-OPHTHALMOLOGY	12	6	385	391	10.3109/01658109209036992	1992	Appropriate recently developed techniques are described to evaluate objectively visual acuity and hemianopia in subjects unable or unwilling to cooperate, while both temporal and spatial resolution may be subjectively assessed, resp. foveal flicker fusion frequencies (4F) and coloured contrast sensitivity frequencies (CCSF). A simple and easy to handle equipment for temporal resolution (4F) has r…	WOS:A1992KD77200004	PECO
3553	WOSCC	NAGY, AL; WOLF, S	RED GREEN COLOR DISCRIMINATION IN PERIPHERAL-VISION	VISION RESEARCH	33	2	235	242	10.1016/0042-6989(93)90161-O	1993	Color discrimination thresholds were measured for four colors from the red-green portion of the visible spectrum. Thresholds were measured for a stimulus field 1.5 deg in diameter in the fovea and at three locations on the nasal retina (eccentricities of 5, 20 and 40 deg). Outside the fovea thresholds increased exponentially with eccentricity and the slope of the function was similar for all four…	WOS:A1993KG75300009	PECO
3555	WOSCC	McCann, JJ; Benton, JL; McKee, SP	Red/white projections and rod/long-wave cone color: an annotated bibliography	JOURNAL OF ELECTRONIC IMAGING	13	1	8	14	10.1117/1.1635830	2004	In the mid-1950s Land, while developing instant color film, repeated Maxwell's 1861 three-color projection experiments. By accident, a two-color red and white projection appeared on the screen. Fascinated by the multicolored images that he saw, Land studied two-color phenomena extensively, published a series of papers, and developed a prototype red and white television system with Texas Instrumen…	WOS:000220220900002	Doc content
3556	WOSCC	CAPILLA, P; AGUILAR, M	RED-GREEN FLICKER RESOLUTION AS A FUNCTION OF HETEROCHROMATIC LUMINOUS MODULATION	OPHTHALMIC AND PHYSIOLOGICAL OPTICS	13	2	183	185	10.1111/j.1475-1313.1993.tb00450.x	1993	Critical fusion frequencies have been evaluated in heterochromatic red-green flicker as a function of red-green luminous modulation defined by m(L) = (R - G)/(R + G)%, at five different mean luminance levels, two test sizes (2-degrees and 5-degrees) and square wave stimuli. The extreme values m(L) = +/- 100 correspond to ordinary light-dark flicker (red or green); m(L) = 0 corresponds to pure chr…	WOS:A1993LB16000011	PECO
3558	WOSCC	Li, J; Tso, MOM; Lam, TT	Reduced amplitude and delayed latency in foveal response of multifocal electroretinogram in early age related macular degeneration	BRITISH JOURNAL OF OPHTHALMOLOGY	85	3	287	290	10.1136/bjo.85.3.287	2001	Aim-To explore the use of multifocal electroretinograms (MERG) in detecting early changes in age related macular degeneration (AMD).Method-15 pre-AMD or early AMD eyes showing retinal drusen or irregular fundus pigmentation with window defects by fluorescein angiography (FA) and mildly decreased visual acuity were examined and compared with their asymptomatic fellow eyes. 20 age matched normal ey…	WOS:000167396700012	PECO
3567	BA	OGASAWARA K; TAKAHASHI Y; ODASHIMA S; TAZAWA Y	REEVALUATION OF SWINGING FLASHLIGHT TEST IN MEASURING RELATIVE AFFERENT PUPILLARY DEFECT	Rinsho Ganka	39	6	745	750	Unknown	1985	We evaluated the value of relative afferent pupillary defect (RAPD) as measured by swinging flashlight test in 35 cases with various optic nerve lesions including glaucoma, pituitary tumor, trauma to the optic nerve and ischemic optic neuropathy. We compared quantified RAPD with other standard indicators of visual function. There was no significant correlation between RAPD and visual acuity. A cl…	BIOABS:BACD198681048148	Doc type
3583	BA	OHMI E; INUI T	RELATIONSHIP BETWEEN CRITICAL FLICKER FREQUENCY AND VISUAL SENSITIVITY IN NORMAL AND AMBLYOPIC EYE	Nippon Ganka Gakkai Zasshi	91	1	107	111	Unknown	1987	In the present paper, the visual sensitivity and critical flicker frequency (CFF) were measured under various conditions. In Experiment I, we measured the increment threshold for the spots of various size, and CFF was determined for these spots of the threshohld intensity. It was found that CFF was constant for any stimuli. In Experiment II, CFF was determined at some retinal positions under the …	BIOABS:BACD198784020554	Doc type
3646	WOSCC	De Aguiar, Marlison Jose L.; Ventura, Dora Fix; Da Silva Filho, Manoel; De Souza, John Manuel; Maciel, Rogerio; Lee, Barry B.	Response of carp (Cyprinus carpio) horizontal cells to heterochromatic flicker photometry	VISUAL NEUROSCIENCE	23	44259	437	440	10.1017/S0952523806233273	2006	The objective of the present work was to determine the interaction of cone inputs in the response of horizontal cells using heterochromatic flicker photometry (HFP). Intracellular electrophysiological recordings were made in horizontal cells of isolated retinae of carp maintained in physiological solution, with the receptor side up. Sharp glass microelectrodes filled with 3 M KC] solution with re…	WOS:000240481500018	No CFF
3653	WOSCC	Burns, SA; Elsner, AE	Response of the retina at low temporal frequencies	JOURNAL OF THE OPTICAL SOCIETY OF AMERICA A-OPTICS IMAGE SCIENCE AND VISION	13	3	667	672	10.1364/JOSAA.13.000667	1996	We investigated the low-frequency temporal response of the retina by measuring the corneal electroretinogram elicited by flickering lights. A sum of two temporal sine-wave modulations was used to generate difference frequencies between a 36-Hz standard stimulus and a series of low-frequency stimuli. The response of the retina at the difference frequency did not change as the low-frequency compone…	WOS:A1996TV77500033	PECO
3654	WOSCC	Clark, DL; Stephenson, KR	Response to video and computer-animated images by the tiger barb, Puntius tetrazona	ENVIRONMENTAL BIOLOGY OF FISHES	56	3	317	324	10.1023/A:1007549721631	1999	Video playback has become an important tool for testing certain questions about animal visual perception. While a few studies have compared the response of test subjects to live and video stimuli, it is generally assumed a priori that the animals will respond to the video image as if it were 'real'. Since video devices are tuned to the spectral sensitivities and flicker fusion frequencies of the …	WOS:000083273300004	No CFF
3655	WOSCC	BOSHOUWERS, FMG; NICAISE, E	RESPONSES OF BROILER-CHICKENS TO HIGH-FREQUENCY AND LOW-FREQUENCY FLUORESCENT LIGHT	BRITISH POULTRY SCIENCE	33	4	711	717	10.1080/00071669208417511	1992	1. The influence of the flicker frequency on physical activity and energy expenditure of broilers was studied using commercially available high-frequency (HF) and low-frequency (LF) fluorescent lamps in a 23L:1D lighting schedule.2. Broilers were reared under and adapted to HF. They were alternately subjected to HF and LF during measurement of activity and energy expenditure.3. In comparison with…	WOS:A1992JN72400002	No CFF
3656	WOSCC	LAGAE, L; MAES, H; RAIGUEL, S; XIAO, DK; ORBAN, GA	RESPONSES OF MACAQUE STS NEURONS TO OPTIC FLOW COMPONENTS - A COMPARISON OF AREAS MT AND MST	JOURNAL OF NEUROPHYSIOLOGY	71	5	1597	1626	Unknown	1994	1. We recorded and tested quantitatively 65 middle temporal (MT) and 82 middle superior temporal (MST) cells in paralyzed and anesthetized monkeys.2. Responses to the three elementary optic flow components (EFCs)-rotation, deformation, and expansion/contraction-and to translation (in the display) were compared after optimization of stimulus direction, speed, size, and position. As a control respo…	WOS:A1994NL77300002	No CFF
3657	WOSCC	Schmitz, H; Murtz, M; Bleckmann, H	Responses of the infrared sensilla of Melanophila acuminata (Coleoptera : Buprestidae) to monochromatic infrared stimulation	JOURNAL OF COMPARATIVE PHYSIOLOGY A-SENSORY NEURAL AND BEHAVIORAL PHYSIOLOGY	186	6	543	549	10.1007/s003590000109	2000	The pit organs of the beetle Melanophila acuminata were stimulated with monochromatic infrared radiation using a continuous wave CO overtone infrared laser. Best sensitivity was in the wavelength range 2.8-3.5 mu m. In this range a stimulus intensity of 14.7 mW cm(-2) was sufficient to generate single action potentials. At a wavelength of 5 mu m receptor performance significantly decreased. An in…	WOS:000088321500005	PECO
3669	WOSCC	WOLPERT, DM; MIALL, RC; CUMMING, B; BONIFACE, SJ	RETINAL ADAPTATION OF VISUAL PROCESSING TIME DELAYS	VISION RESEARCH	33	10	1421	1430	10.1016/0042-6989(93)90048-2	1993	A significant proportion of the processing delays within the visual system are luminance dependent. Thus placing an attenuating filter over one eye causes a temporal delay between the eyes and thus an illusion of motion in depth for objects moving in the fronto-parallel plane, known as the Pulfrich effect. We have used this effect to study adaptation to such an interocular delay in two normal sub…	WOS:A1993LC99400011	PECO
3672	WOSCC	McMahon, MJ; MacLeod, DIA	Retinal contrast losses and visual resolution with obliquely incident light	JOURNAL OF THE OPTICAL SOCIETY OF AMERICA A-OPTICS IMAGE SCIENCE AND VISION	18	11	2692	2703	10.1364/JOSAA.18.002692	2001	To determine whether vision with obliquely incident light is degraded by contrast losses originating in the retina, laser interference fringe patterns were produced on the retina for various directions of incidence of the two interfering beams. Contrast-modulation flicker [Vision Res. 38, 985 (1998)] was used as a psychophysical measure of contrast at the level of the photoreceptors. Fringe contr…	WOS:000171836400005	PECO
3682	WOSCC	COREN, S	RETINAL MECHANISMS IN THE PERCEPTION OF SUBJECTIVE CONTOURS - THE CONTRIBUTION OF LATERAL INHIBITION	PERCEPTION	20	2	181	191	10.1068/p200181	1991	One mechanism frequently proposed for the creation of subjective contours and their related brightness effects involves lateral neural interactions on the retina, such as the lateral inhibitory effects that underlie brightness contrast. Subjective contour stimuli were displayed under an intermittent light source, with rapid onset and slow offset as has been shown to increase lateral inhibitory in…	WOS:A1991GJ01900006	PECO
3704	WOSCC	McAnany, J. Jason; Park, Jason C.; Cao, Dingcai	Rod- and cone-isolated flicker electroretinograms and their response summation characteristics	VISUAL NEUROSCIENCE	32	Unknown	Unknown	Unknown	10.1017/S0952523815000139	2015	This study defined the amplitude and phase characteristics of rod-and cone-isolated flicker electroretinograms (ERGs) and determined how these responses summate to generate the nonreceptor-specific ERG. Full-field ERGs were obtained from six normally sighted subjects (age 26 to 44 years) using a four-primary LED-based photostimulator and standard recording techniques. The four primaries were eith…	WOS:000367572700018	PECO
3707	WOSCC	STABELL, B; STABELL, U	ROD CONE INTERACTION IN FORM DETECTION	VISION RESEARCH	33	2	195	201	10.1016/0042-6989(93)90157-R	1993	Using a Wright colorimeter, absolute threshold, absolute form threshold and specific form threshold were measured during long-term dark adaptation in the extrafoveal retina. The specific form threshold was found to fall markedly at about the cone-rod break but thereafter rose steeply. Furthermore, during the rod phase of the dark adaptation the form percept of the small, slender rectangular test …	WOS:A1993KG75300005	PECO
3712	WOSCC	Knight, R; Buck, SL	Rod influences on hue perception: Effect of background light level	COLOR RESEARCH AND APPLICATION	26	Unknown	S60	S64	10.1002/1520-6378(2001)26:1+<::AID-COL14>3.0.CO;2-G	2001	Rod signals interact with red-green and blue-yellow perceptual hue dimensions to influence color appearance across the spectrum. Hue-naming studies from our lab have identified at least two rod-mediated mechanisms with different spectral and temporal properties: (1) a "faster" rod influence enhances green relative to red; and (2) a "slower" rod influence enhances short-wavelength red and blue. Th…	WOS:000166278600014	PECO
3719	WOSCC	Zele, Andrew J.; Cao, Dingcai; Pokorny, Joel	Rod-cone interactions and the temporal impulse response of the cone pathway	VISION RESEARCH	48	26	2593	2598	10.1016/j.visres.2008.04.003	2008	Dark-adapted rods suppress cone-mediated flicker detection. This study evaluates the effect that rod activity has on cone temporal processing by investigating whether rod mediated suppression changes the cone pathway impulse response function, regardless of the form of the temporal signal. Stimuli were generated with a 2-channel photostimulator that has four primaries for the central field and fo…	WOS:000261126100006	PECO
3746	WOSCC	Shinomori, K; Spillmann, L; Werner, JS	S-cone signals to temporal OFF-channels: asymmetrical connections to postreceptoral chromatic mechanisms	VISION RESEARCH	39	1	39	49	10.1016/S0042-6989(97)00460-4	1999	Psychophysical tests of S-cone contributions to temporal ON- and OFF-channels were conducted. Detection thresholds for S-cone modulation were measured with two kinds of test stimuli presented on a CRT: a rapid-on sawtooth test and a rapid-off sawtooth test, assumed to be detected differentially by temporal ON- and OFF-channels, respectively. S-cone related ON- and OFF-temporal responses were sepa…	WOS:000077209500005	PECO
3798	WOSCC	Nork, T. Michael; Kim, Charlene B. Y.; Heatley, Gregg A.; Kaufman, Paul L.; Lucarelli, Mark J.; Levin, Leonard A.; Hoeve, James N. Ver	Serial multifocal electroretinograms during long-term elevation and reduction of intraocular pressure in non-human primates	DOCUMENTA OPHTHALMOLOGICA	120	3	273	289	10.1007/s10633-010-9231-4	2010	The purpose of this study was to evaluate the relationship between elevations of intraocular pressure (IOP) and the multifocal electroretinogram (mfERG) in non-human primates. Experimental glaucoma was induced in 4 rhesus and 4 cynomolgus monkeys by laser trabecular meshwork destruction (LTD) in one eye. To evaluate the contribution of ganglion cells to mfERG changes, one monkey of each species h…	WOS:000277638400008	PECO
3809	WOSCC	Lindell, LE; Forsman, A	Sexual dichromatism in snakes: Support for the flicker-fusion hypothesis	CANADIAN JOURNAL OF ZOOLOGY-REVUE CANADIENNE DE ZOOLOGIE	74	12	2254	2256	10.1139/z96-256	1996	In a recent review of the distribution and evolution of sexual dichromatism in the Old World viperid snakes of the genus Vipera, Shine and Madsen proposed that males in sexually dichromatic taxa had evolved bright contrasting colour patterns because these function to confuse visually guided predators by inducing a ''flicker-fusion'' illusion and thus enhance survival of males that move about rapi…	WOS:A1996VX99700017	PECO
3811	WOSCC	Dowsett, James; Herrmann, Christoph S.; Dieterich, Marianne; Taylor, Paul C. J.	Shift in lateralization during illusory self-motion: EEG responses to visual flicker at 10 Hz and frequency-specific modulation by tACS	EUROPEAN JOURNAL OF NEUROSCIENCE	51	7	1657	1675	10.1111/ejn.14543	2020	Self-motion perception is a key aspect of higher vestibular processing, suggested to rely upon hemispheric lateralization and alpha-band oscillations. The first aim of this study was to test for any lateralization in the EEG alpha band during the illusory sense of self-movement (vection) induced by large optic flow stimuli. Visual stimuli flickered at alpha frequency (approx. 10 Hz) in order to p…	WOS:000483960800001	PECO
3812	WOSCC	Gerling, J; Meigen, T; Bach, M	Shift of equiluminance in congenital color vision deficiencies: Pattern-ERG, VEP and psychophysical findings	VISION RESEARCH	37	6	821	826	10.1016/S0042-6989(96)00161-7	1997	We compared electrophysiological responses [pattern-ERG (PERG) and VEP] and psychophysical measures to color stimuli to separate different forms of anomalous color vision. PERG and VEP were recorded from seven normals and 14 subjects with congenital color vision deficiencies. Stimuli were color checkerboards with 0.5 deg check size, phase reversing at 34 rev/sec. The luminances of the red and gre…	WOS:A1997WM12200018	PECO
3818	WOSCC	Evans, Jennifer E.; Smith, Emma L.; Bennett, Andrew T. D.; Cuthill, Innes C.; Buchanan, Katherine L.	Short-term physiological and behavioural effects of high- versus low-frequency fluorescent light on captive birds	ANIMAL BEHAVIOUR	83	1	25	33	10.1016/j.anbehav.2011.10.002	2012	Experiments using captive birds involve artificial lighting sources, which are often conventional low-frequency (LF; 100 Hz) fluorescent light. Many bird species may be able to perceive the flicker emitted by these lights and this may have important consequences for their behaviour, physiology and welfare. We determined whether European starlings, Sturnus vulgaris, react differently to being hous…	WOS:000298149900005	No CFF
3822	WOSCC	Stromeyer, CF; Chaparro, A; Rodriguez, C; Chen, D; Hu, E; Kronauer, RE	Short-wave cone signal in the red-green detection mechanism	VISION RESEARCH	38	6	813	826	10.1016/S0042-6989(97)00231-9	1998	Previous work shows that the red-green (RG) detection mechanism is highly sensitive, responding to equal and opposite long-wave (L) and middle-wave (M) cone contrast signals, This mechanism mediates red-green hue judgements under many conditions, We show that the RG detection mechanism also receives a weak input from the short-wave (S) cones that supports the L signal and equally opposes M, This …	WOS:000072768100005	PECO
3837	WOSCC	Garcia-Perez, MA; Peli, E	Simple non-invasive measurement of rapid eye vibration	JOURNAL OF SOUND AND VIBRATION	262	4	877	888	10.1016/S0022-460X(02)01150-1	2003	A simple, non-invasive method for the measurement of eye vibrations above 30 Hz is described. The method can be used in either laboratory or natural conditions, and is based on the cancellation of an illusion of motion that occurs when two nearby light sources flickering in counterphase above the flicker fusion limit are observed during eye vibration. In these conditions, the light sources appear…	WOS:000182617500006	PECO
3855	WOSCC	Ofri, Ron; Ayerbukh, Edward; Ezra-Elia, Raaya; Ross, Maya; Honig, Hen; Obolensky, Alexey; Rosov, Alexander; Hauswirth, William W.; Gootwine, Elisha; Banin, Eyal	Six Years and Counting: Restoration of Photopic Retinal Function and Visual Behavior Following Gene Augmentation Therapy in a Sheep Model of CNGA3 Achromatopsia	HUMAN GENE THERAPY	29	12	1376	1386	10.1089/hum.2018.076	2018	Targeted therapy produces objective responses in bladder cancer patients, although the responses can be short. Meanwhile, response rates to immune therapy are lower, but the effects are more durable. Based on these findings, it was hypothesized that urothelial carcinoma associated 1 (UCA1)-targeted therapy could synergize with programmed cell death 1 (PD-1) blockade to enhance antitumor activity.…	WOS:000453707700006	PECO
3912	WOSCC	Dimitrov, Alexander G.; Sheiko, Melissa A.; Baker, Jonathan; Yen, Shih-Cheng	Spatial and temporal jitter distort estimated functional properties of visual sensory neurons	JOURNAL OF COMPUTATIONAL NEUROSCIENCE	27	3	309	319	10.1007/s10827-009-0144-8	2009	The functional properties of neural sensory cells or small neural ensembles are often characterized by analyzing response-conditioned stimulus ensembles. Many widely used analytical methods, like receptive fields (RF), Wiener kernels or spatio-temporal receptive fields (STRF), rely on simple statistics of those ensembles. They also tend to rely on simple noise models for the residuals of the cond…	WOS:000271105700001	No CFF
3922	WOSCC	Robinson, Alan E.; de Sa, Virginia R.	Spatial properties of flicker adaptation	VISION RESEARCH	70	Unknown	2	6	10.1016/j.visres.2012.07.018	2012	Prolonged viewing of a flickering region reduces sensitivity to a subsequently flickered test patch of identical extent, but the spatial properties of this adaptation are unknown. What happens to the sensitivity to a smaller flickered test patch completely contained in, but inset from, the adapted region? We show that sensitivity to the inset test patch is only slightly affected by adaptation of …	WOS:000309436000002	PECO
3925	WOSCC	Olsson, Peter; Wilby, David; Kelber, Almut	Spatial summation improves bird color vision in low light intensities	VISION RESEARCH	130	Unknown	1	8	10.1016/j.visres.2016.10.009	2017	Color guides many important behaviors in birds. Previously we have shown that the intensity threshold for color discrimination in the chicken depends on the color contrast between stimuli and their brightness. The birds could discriminate larger color contrasts and brighter colors in lower light intensities. We suggested that chickens use spatial summation of cone signals to maintain color vision…	WOS:000392560400001	PECO
3937	WOSCC	Roudaia, Eugenie; Bennett, Patrick J.; Sekuler, Allison B.; Pilz, Karin S.	Spatiotemporal properties of apparent motion perception and aging	JOURNAL OF VISION	10	14	Unknown	Unknown	10.1167/10.14.5	2010	We used a random-dot two-frame apparent motion paradigm to investigate whether age-related declines in motion perception are caused by deficits in integrating spatial information, temporal information, or both. Two random-dot patterns were presented sequentially on a black screen, separated by a blank inter-stimulus interval ranging from 0.01 s to 0.240 s. From the first to the second pattern, al…	WOS:000290529100005	PECO
3940	WOSCC	MANAHILOV, V	SPATIOTEMPORAL VISUAL RESPONSE TO SUPRATHRESHOLD STIMULI	VISION RESEARCH	35	2	227	237	10.1016/0042-6989(94)00120-B	1995	The spatiotemporal visual response to an inducing bar of a short duration was studied by a brightness-matching procedure. The apparent brightness of a test line, presented in the centre of an inducing bar, exhibited a U-shaped dependence of the inducing-bar width with a minimum at about 4.5' width. The temporal response to a 4.5'-wide inducing stimulus consisted of three alternating phases, the m…	WOS:A1995QA11800004	PECO
3962	WOSCC	Jacobs, GH; Deegan, JF	Spectral sensitivity of macaque monkeys measured with ERG flicker photometry	VISUAL NEUROSCIENCE	14	5	921	928	10.1017/S0952523800011639	1997	Macaque monkeys are widely used as a model species for investigations of the biology of human vision. Previous measurements suggest that the cone-based spectral sensitivity of these two primates is greatly similar, but perhaps not identical. We measured the photopic spectral sensitivity of 42 male macaque monkeys from two species (Macaca mulatta, M. fascicularis) using an objective index, electro…	WOS:A1997XV85700010	No CFF
3967	WOSCC	POKORNY, J; JIN, Q; SMITH, VC	SPECTRAL-LUMINOSITY FUNCTIONS, SCALAR LINEARITY, AND CHROMATIC ADAPTATION	JOURNAL OF THE OPTICAL SOCIETY OF AMERICA A-OPTICS IMAGE SCIENCE AND VISION	10	6	1304	1313	10.1364/JOSAA.10.001304	1993	We report data for three experiments that assess the effect on the luminosity function of chromatic adaptation arising from the measurement stimuli. First, we report spectral-sensitivity functions (wavelength range, 510640 nm) measured by heterochromatic flicker photometry for a luminance range of 25-5000 Td. The data were fitted to a linear combination of cone fundamentals. The data narrowed and…	WOS:A1993LD26500021	PECO
3992	WOSCC	Srinivasan, R; Bibi, FA; Nunez, PL	Steady-state visual evoked potentials: Distributed local sources and wave-like dynamics are sensitive to flicker frequency	BRAIN TOPOGRAPHY	18	3	167	187	10.1007/s10548-006-0267-4	2006	Steady-state visual evoked potentials (SSVEPs) are used in cognitive and clinical studies of brain function because of excellent signal-to-noise ratios and relative immunity to artifacts. SSVEPs also provide a means to characterize preferred frequencies of neocortical dynamic processes. In this study, SSVEPs were recorded with 110 electrodes while subjects viewed random dot patterns flickered bet…	WOS:000236453600001	PECO
3993	WOSCC	Chen, Jing; McManus, Meaghan; Valsecchi, Matteo; Harris, Laurence R.; Gegenfurtner, Karl R.	Steady-state visually evoked potentials reveal partial size constancy in early visual cortex	JOURNAL OF VISION	19	6	Unknown	Unknown	10.1167/19.6.8	2019	Our visual system maintains a stable representation of object size when viewing distance, and thus retinal size, changes. Previous studies have revealed that the extent of an object's representation in V1 shows systematic deviations from strict retinotopy when the object is perceived to be at different distances. It remains unknown, however, to what degree V1 activity accounts for perceptual size…	WOS:000472717100008	PECO
4000	WOSCC	Smollon, William E., Jr.; Wooten, Billy R.; Hammond, Billy R.	Stimulus edge effects in the measurement of macular pigment using heterochromatic flicker photometry	JOURNAL OF BIOMEDICAL OPTICS	20	11	Unknown	Unknown	10.1117/1.JBO.20.11.115004	2015	Heterochromatic flicker photometry (HFP) is the most common technique of measuring macular pigment optical density (MPOD). Some data strongly suggest that HFP samples MPOD specifically at the edge of center-fixated circular stimuli. Other data have led to the conclusion that HFP samples over the entire area of the stimulus. To resolve this disparity, MPOD was measured using HFP and a series of so…	WOS:000366017500028	PECO
4001	WOSCC	Knapen, Tomas; Paffen, Chris; Kanai, Ryota; van Ee, Raymond	Stimulus flicker alters interocular grouping during binocular rivalry	VISION RESEARCH	47	1	1	7	10.1016/j.visres.2006.09.007	2007	When the two eyes are presented with sufficiently different stimuli, the stimuli will engage in binocular rivalry. During binocular rivalry, a subject's perceptual state alternates between awareness of the stimulus presented to the right eye and that presented to the left eye. There are instances in which competition is not eye-based, but instead takes place between stimulus features, as is the c…	WOS:000243141200001	PECO
4010	WOSCC	Perz, Malgorzata; Sekulovski, Dragan; Vogels, Ingrid; Heynderickx, Ingrid	Stroboscopic effect: contrast threshold function and dependence on illumination level	JOURNAL OF THE OPTICAL SOCIETY OF AMERICA A-OPTICS IMAGE SCIENCE AND VISION	35	2	309	319	10.1364/JOSAA.35.000309	2018	The stroboscopic visibility measure (SVM) is a method used to quantify the stroboscopic effect visibility in general illumination application. SVM has been defined previously based on a limited number of frequencies and participants. To validate and extend SVM, five perception experiments are presented, measuring the visibility threshold of light waveforms modulated at several frequencies, conduc…	WOS:000425865400015	PECO
4070	BA	Gelmi, C.; Gallo, G. U.; Franchin, S.; Incarbone, F.; Bruno, A.; Roveri, D.	Subjective critical flicker frequency in myopes vs controls after cataract surgery and IOL implantation	Annali di Ottalmologia e Clinica Oculistica	119	7	557	560	Unknown	1993	CFFs is evaluated in Myopes vs controls after ECCE + PC IOL: the results are here discussed.	BIOABS:BACD199497039850	Doc type
4071	BA	Gelmi, C.; Ceccuzzi, R.; Franchin, S.; Gallo, G. U.; Incarbone, F.; Roveri, D.	Subjective critical flicker frequency: Evaluation of test reliability	Annali di Ottalmologia e Clinica Oculistica	119	7	513	515	Unknown	1993	The Authors describe here the results of an easy and useful clinical test to evaluate CFFs. They suggest it as a reliable test in screening population to detect retinal or optic ways impairment.	BIOABS:BACD199497039853	Doc type
4072	WOSCC	JUNGHARDT, A; WILDBERGER, H; NEETENS, A; VANDENENDE, P	SUBJECTIVE CRITICAL FLICKER FUSION (CFF) HELPS TO SEPARATE AMBLYOPIA FROM ORGANIC-DISEASE	NEURO-OPHTHALMOLOGY	14	3	199	208	10.3109/01658109409024048	1994	The examination of the critical flicker fusion (CFF) in the visual field center is a helpful tool in order to differentiate amblyopia from organic diseases such as maculopathies and neuropathies. A newly developed apparatus (4F) offers a simple and fast examination: ascending as well as descending thresholds of the foveal CFF can be determined. If central fixation is maintained, the test results …	WOS:A1994PA80500008	PECO
4078	WOSCC	Mayrhofer, Markus; Kempter, Guido; Ritter, Walter	Subjective Visual Impression of Illumination Quality from white LED Operated by Current-Sources Having Different Modulation	LED LIGHTING TECHNOLOGIES - WINNING APPROACHES, LPS 2011	Unknown	Unknown	178	181	Unknown	2011	This work focuses on different operating modes of LED-light sources and their consequences on subjective perception of light quality. LEDs generally are operated from current-sources or drivers, having differently shaped signal waveforms depending on the topology of the driver and mode of operation, therefore causing a certain amount of fluctuation in light-output. Usually, the pulsating contents…	WOS:000403974200032	Doc type
4079	WOSCC	Cheadle, Samuel W.; Parton, Andrew; Mueller, Hermann J.; Usher, Marius	Subliminal Gamma Flicker Draws Attention Even in the Absence of Transition-Flash Cues	JOURNAL OF NEUROPHYSIOLOGY	105	2	827	833	10.1152/jn.00357.2010	2011	Cheadle SW, Parton A, Muller HJ, Usher M. Subliminal gamma flicker draws attention even in the absence of transition-flash cues. J Neurophysiol 105: 827-833, 2011. First published December 8, 2010; doi: 10.1152/jn.00357.2010. We recently reported evidence indicating that selective attention is deployed to a target location in a multi-object display, when the target event (a change of one of the o…	WOS:000287133200026	PECO
4091	WOSCC	Norcia, AM; McKee, SP; Bonneh, Y; Pettet, MW	Suppression of monocular visual direction under fused binocular stimulation: Evoked potential measurements	JOURNAL OF VISION	5	1	34	44	10.1167/5.1.4	2005	Visual evoked potentials (VEPs) were recorded in response to a vernier onset/offset target presented to one eye that was combined with matching static targets in the other eye. The monocular response was dominated by a negative peak at 160 ms that occurred after a set of offsets was introduced into a one-dimensional random bar pattern. The static targets produced no discernible VEP response by th…	WOS:000227037600004	PECO
4093	WOSCC	Lange, G; Denny, N; Frumkes, TE	Suppressive rod-cone interactions: Evidence for separate retinal (temporal) and extraretinal (spatial) mechanisms in achromatic vision	JOURNAL OF THE OPTICAL SOCIETY OF AMERICA A-OPTICS IMAGE SCIENCE AND VISION	14	9	2487	2498	10.1364/JOSAA.14.002487	1997	We investigated the influence of selective rod light and dark adaptation an cone-mediated sensitivity to monocular displays modulated sinusoidally in both spatial and temporal domains. Rod light adaptation (1) increased sensitivity to high spatial frequencies [greater than or equal to 8 cycles per degree (cpd)] flickered slowly (less than or equal to 2 Hz), an effect that we refer to as grating s…	WOS:A1997XT93700044	PECO
4095	WOSCC	Marlow, Phillip	Surface edges mitigate the disparity gradient constraint on binocular fusion and visual direction	VISION RESEARCH	52	1	38	46	10.1016/j.visres.2011.10.013	2012	One function of the visual system is to combine the different views of the two eyes so that each object appears in a single direction. Using pairs of isolated dots, previous studies have found that binocular fusion gives way to diplopia if the disparity gradient between the dots is steep. This paper evaluates whether fusion is possible in the presence of steep disparity gradients if those gradien…	WOS:000299406400005	PECO
4102	WOSCC	Mackeben, M	Sustained focal attention and peripheral letter recognition	SPATIAL VISION	12	1	51	72	10.1163/156856899X00030	1999	Topographic characteristics of peripheral letter recognition were investigated using a sustained attention paradigm to clarify whether its deployment in the visual field is equally easy in all eight tested locations at 7.5 deg eccentricity. Target size (36 arcmin) was clearly above threshold, so that letters were easily recognized at long durations (> 500 ms). In the main experiment, they were di…	WOS:000079263500003	PECO
4107	WOSCC	Koch, SP; Steinbrink, J; Villringer, A; Obrig, H	Synchronization between background activity and visually evoked potential is not mirrored by focal hyperoxygenation: Implications for the interpretation of vascular brain imaging	JOURNAL OF NEUROSCIENCE	26	18	4940	4948	10.1523/JNEUROSCI.3989-05.2006	2006	We performed an electroencephalography and optical topography study simultaneously exploring electrophysiological and vascular response magnitude as a function of stimulus frequency. To elicit a response in the visual cortex, subjects were exposed to flicker frequencies varying from 1 to 25Hz (1Hz steps, eyes closed). Extending the standard view to compare magnitudes of the evoked neuronal to the…	WOS:000237271700026	PECO
4114	WOSCC	Bock, Elizabeth A.; Fesi, Jeremy D.; Baillet, Sylvain; Mendola, Janine D.	Tagged MEG measures binocular rivalry in a cortical network that predicts alternation rate	PLOS ONE	14	7	Unknown	Unknown	10.1371/journal.pone.0218529	2019	Binocular rivalry (BR) is a dynamic visual illusion that provides insight into the cortical mechanisms of visual awareness, stimulus selection, and object identification. When dissimilar binocular images cannot be fused, perception switches every few seconds between the left and right eye images. The speed at which individuals switch between alternatives is a stable, partially heritable trait. In…	WOS:000484951800006	PECO
4141	WOSCC	Velten, IM; Korth, M; Horn, FK; Budde, WM	Temporal contrast sensitivity with peripheral and central stimulation in glaucoma diagnosis	BRITISH JOURNAL OF OPHTHALMOLOGY	83	2	199	205	10.1136/bjo.83.2.199	1999	Aims-To evaluate temporal contrast sensitivity with full field, peripheral, and central stimulation and to determine the most sensitive corresponding retinal area for glaucoma damage.Methods-Temporal contrast sensitivity was determined either with a full field, a peripheral annular area from 30 degrees to 90 degrees, or a central area from 0 degrees to 30 degrees at a frequency of 37.1 Hz. 232 ey…	WOS:000078445600022	PECO
4142	WOSCC	Itthipuripat, Sirawaj; Garcia, Javier O.; Serences, John T.	Temporal dynamics of divided spatial attention	JOURNAL OF NEUROPHYSIOLOGY	109	9	2364	2373	10.1152/jn.01051.2012	2013	In naturalistic settings, observers often have to monitor multiple objects dispersed throughout the visual scene. However, the degree to which spatial attention can be divided across spatially noncontiguous objects has long been debated, particularly when those objects are in close proximity. Moreover, the temporal dynamics of divided attention are unclear: is the process of dividing spatial atte…	WOS:000318549100013	PECO
4157	WOSCC	Horwitz, Gregory D.	Temporal information loss in the macaque early visual system	PLOS BIOLOGY	18	1	Unknown	Unknown	10.1371/journal.pbio.3000570	2020	Stimuli that modulate neuronal activity are not always detectable, indicating a loss of information between the modulated neurons and perception. To identify where in the macaque visual system information about periodic light modulations is lost, signal-to-noise ratios were compared across simulated cone photoreceptors, lateral geniculate nucleus (LGN) neurons, and perceptual judgements. Stimuli …	WOS:000510743800017	PECO
4160	WOSCC	Masuda, Osamu; Uchikawa, Keiji	Temporal integration of the chromatic channels in peripheral vision	VISION RESEARCH	49	6	622	636	10.1016/j.visres.2009.01.013	2009	We measured the temporal summation properties of paired flashes to investigate the temporal responses of the chromatic channel in peripheral vision in comparison with those of the luminance channel. The size of the stimulus was scaled according to the cortical magnification factor. The temporal response was biphasic to complementary-chromatic pulse pairs, and was accelerated in peripheral vision …	WOS:000265244400005	PECO
4162	WOSCC	Aghdaee, S. Mehdi; Cavanagh, Patrick	Temporal limits of long-range phase discrimination across the visual field	VISION RESEARCH	47	16	2156	2163	10.1016/j.visres.2007.04.016	2007	When two flickering sources are far enough apart to avoid low-level motion signals, phase judgment relies on the temporal individuation of the light and dark phases of each source. The highest rate at which the individuation can be maintained has been referred to as Gestalt flicker fusion [Van de Grind, W. A., Grusser, O. -J., & Lunkenheimer, H. U. (1973). Temporal transfer properties of the affe…	WOS:000248906000006	PECO
4190	WOSCC	Stringham, Nicole T.; Stringham, James M.	Temporal Visual Mechanisms May Mediate Compensation for Macular Pigment	PERCEPTION	44	12	1400	1415	10.1177/0301006615607119	2015	Macular pigment (MP) is a pre-receptoral filter that is diet derived and deposited in relatively high optical density in the foveal region of the retina. Due to its yellow coloration, MP absorbs light of relatively short wavelengths, ranging from 400nm to 520nm. Despite the spectral and spatial nonuniformity imposed upon the sensory retina by MP, perception appears to be relatively uniform across…	WOS:000365739900005	PECO
4222	WOSCC	Wisely, C. Ellis; Sayed, Javed A.; Tamez, Heather; Zelinka, Chris; Abdel-Rahman, Mohamed H.; Fischer, Andy J.; Cebulla, Colleen M.	The chick eye in vision research: An excellent model for the study of ocular disease	PROGRESS IN RETINAL AND EYE RESEARCH	61	Unknown	72	97	10.1016/j.preteyeres.2017.06.004	2017	The domestic chicken, Gallus gallus, serves as an excellent model for the study of a wide range of ocular diseases and conditions. The purpose of this manuscript is to outline some anatomic, physiologic, and genetic features of this organism as a robust animal model for vision research, particularly for modeling human retinal disease. Advantages include a sequenced genome, a large eye, relative e…	WOS:000416195900005	Doc content
4237	WOSCC	Fuhr, PS; Kuyk, T	The contrast-response of the periphery effect	VISION RESEARCH	38	13	1983	1987	10.1016/S0042-6989(97)00338-6	1998	This report examines the effect of varying the contrast of a flickering remote surround on thresholds for flicker detection, and color detection in rapidly flickering red and green foveal test targets, presented on a steady white background. Flicker in the surround reduced flicker sensitivity for the foveal test stimuli and yielded a periphery effect (PE), whereas it had no effect on color sensit…	WOS:000074652600007	PECO
4238	WOSCC	FULD, K	THE CONTRIBUTION OF CHROMATIC AND ACHROMATIC VALENCE TO SPECTRAL SATURATION	VISION RESEARCH	31	2	237	246	10.1016/0042-6989(91)90114-K	1991	The spectral efficiency of the achromatic and opponent chromatic channels was measured in three subjects by use of heterochromatic flicker photometry and hue cancellation, respectively. Heterochromatic brightness matching was also used for measuring achromatic spectral efficiency. These data were then used to predict spectral saturation based on Hurvich and Jameson's (1957; Psychological Review, …	WOS:A1991EV53800005	PECO
4241	WOSCC	Boon, Mei Ying; Henry, Bruce I.; Suttle, Catherine M.; Dain, Stephen J.	The correlation dimension: A useful objective measure of the transient visual evoked potential?	JOURNAL OF VISION	8	1	Unknown	Unknown	10.1167/8.1.6	2008	Visual evoked potentials (VEPs) may be analyzed by examination of the morphology of their components, such as negative (N) and positive (P) peaks. However, methods that rely on component identification may be unreliable when dealing with responses of complex and variable morphology; therefore, objective methods are also useful. One potentially useful measure of the VEP is the correlation dimensio…	WOS:000255975400006	PECO
4242	WOSCC	Meyer-Rochow, VB	The crustacean eye: Dark/light adaptation, polarization sensitivity, flicker fusion frequency, and photoreceptor damage.	ZOOLOGICAL SCIENCE	18	9	1175	1197	10.2108/zsj.18.1175	2001	Compound eyes, nauplius eyes, frontal organs, intracerebral ocelli, and caudal photoreceptors are the main light and darkness detectors in crustaceans, but they need not be present all at once in an individual and in some crustaceans no photoreceptors whatsoever are known. Compound eye designs reflect on their functions and have evolved to allow the eye to operate optimally under a variety of env…	WOS:000174124200002	Doc content
4249	WOSCC	LACHENMAYR, BJ; KOJETINSKY, S; OSTERMAIER, N; ANGSTWURM, K; VIVELL, PMO; SCHAUMBERGER, M	THE DIFFERENT EFFECTS OF AGING ON NORMAL SENSITIVITY IN FLICKER AND LIGHT-SENSE PERIMETRY	INVESTIGATIVE OPHTHALMOLOGY & VISUAL SCIENCE	35	6	2741	2748	Unknown	1994	Purpose. To verify whether or not an accelerated loss at an older age for normal sensitivity in the central visual field is present when using the stimulus configuration of conventional white/ white automated light-sense perimetry and the stimulus configuration of the automated flicker perimeter developed by one of the authors (BJL).	WOS:A1994NL84200011	PECO
4261	WOSCC	Lawrenson, John G.; Hull, Christopher C.; Downie, Laura E.	The effect of blue-light blocking spectacle lenses on visual performance, macular health and the sleep-wake cycle: asystematic review of the literature	OPHTHALMIC AND PHYSIOLOGICAL OPTICS	37	6	644	654	10.1111/opo.12406	2017	Purpose: Blue-blocking (BB) spectacle lenses, which attenuate short-wavelength light, are being marketed to alleviate eyestrain and discomfort when using digital devices, improve sleep quality and potentially confer protection from retinal phototoxicity. The aim of this review was to investigate the relative benefits and potential harms of these lenses.Methods: We included randomised controlled t…	WOS:000413346700004	PECO
4266	WOSCC	Hammett, Stephen T.; Larsson, Jonas	The effect of contrast on perceived speed and flicker	JOURNAL OF VISION	12	12	Unknown	Unknown	10.1167/12.12.17	2012	Slowly moving low contrast patterns appear to drift more slowly than higher contrast patterns. It has been reported that this effect of contrast is reversed for flickering patterns such that they appear to flicker faster than high contrast patterns. This apparent difference in the effect of contrast on perceived speed and flicker may place important constraints upon models of speed encoding in th…	WOS:000313887400017	PECO
4268	WOSCC	Herbranson, Walter T.; Davis, Eva T.	THE EFFECT OF DISPLAY TIMING ON CHANGE BLINDNESS IN PIGEONS (COLUMBA LIVIA)	JOURNAL OF THE EXPERIMENTAL ANALYSIS OF BEHAVIOR	105	1	85	99	10.1002/jeab.175	2016	Change blindness is a phenomenon in which even obvious changes in a visual scene may go unnoticed. Recent research has indicated that this phenomenon may not be exclusive to humans. Two experiments investigated change blindness in pigeons, using a variant of the widely-used flicker task to investigate the influence of display timing on change blindness. Results indicate that the duration of time …	WOS:000372993900009	No CFF
4273	WOSCC	BEDELL, HE; JOHNSON, CA	THE EFFECT OF FLICKER ON FOVEAL AND PERIPHERAL THRESHOLDS FOR OSCILLATORY MOTION	VISION RESEARCH	35	15	2179	2189	10.1016/0042-6989(94)00304-1	1995	This study evaluated the influence of superimposed luminance flicker on the detection of oscillatory motion. Thresholds for oscillatory motion were determined in the fovea and at 2, 6 and 25 deg in the right field for a small luminous target with and without sinusoidal luminance flicker. At the fovea, flicker modulation up to 80% at frequencies from 1.5 to 9 Hz had no effect on motion detection, …	WOS:A1995RH94800009	PECO
4306	WOSCC	Zhi, Zhina; Pan, Miaozhen; Xie, Ruozhong; Xiong, Shibo; Zhou, Xiangtian; Qu, Jia	The Effect of Temporal and Spatial Stimuli on the Refractive Status of Guinea Pigs Following Natural Emmetropization	INVESTIGATIVE OPHTHALMOLOGY & VISUAL SCIENCE	54	1	890	897	10.1167/iovs.11-8064	2013	PURPOSE. To understand the visual information essential for maintaining stable refraction after emmetropization, we investigated the effects of spatial and temporal stimuli on the refractive status of guinea pigs.METHODS. Eighty-eight guinea pigs (4 weeks old) were randomly divided into 10 groups. Thirty animals were raised in backgrounds of gray (n = 13), square-wave (n = 9), or sine-wave gratin…	WOS:000314338400117	No CFF
4374	WOSCC	Rovamo, J; Raninen, A; Donner, K	The effects of temporal noise and retinal illuminance on foveal flicker sensitivity	VISION RESEARCH	39	3	533	550	10.1016/S0042-6989(98)00120-5	1999	We measured foveal flicker sensitivity with and without external added temporal noise at various levels of retinal illuminance and described the data with our model of flicker sensitivity comprising: (i) low-pass filtering of the flickering signal plus external temporal and/or quantal noise by the modulation transfer function (MTF) of the retina (R); (ii) high-pass filtering in proportion to temp…	WOS:000078107500010	PECO
4400	WOSCC	Horn, FK; Velten, IM; Junemann, A; Korth, M	The full-field flicker test in glaucomas: influence of intraocular pressure and pattern of visual field losses	GRAEFES ARCHIVE FOR CLINICAL AND EXPERIMENTAL OPHTHALMOLOGY	237	8	621	628	10.1007/s004170050288	1999	Background: The pur pose of this study was to evaluate how temporal contrast sensitivity (TCS) determined with full-field flicker stimuli is influenced by intraocular pressure and whether TCS is reduced in glaucoma patients with diffuse perimetric losses as well as in patients with localized visual field deficits. Methods: TCS was determined with sinusoidally flickering light (37.1 Hz) in a full-…	WOS:000081637900002	PECO
4420	WOSCC	Sandberg, Kristian; Bahrami, Bahador; Lindelov, Jonas Kristoffer; Overgaard, Morten; Rees, Geraint	The impact of stimulus complexity and frequency swapping on stabilization of binocular rivalry	JOURNAL OF VISION	11	2	Unknown	Unknown	10.1167/11.2.6	2011	Binocular rivalry occurs when an image is presented to one eye while at the same time another, incongruent, image is presented to the other eye in the corresponding retinotopic location and conscious perception alternates spontaneously between the two monocular views. If a short blank period is inserted between intermittent presentations of rivaling stimuli, perception is stabilized and spontaneo…	WOS:000287917000006	PECO
4424	WOSCC	Shinomori, Keizo; Werner, John S.	The impulse response of S-cone pathways in detection of increments and decrements	VISUAL NEUROSCIENCE	25	3	341	347	10.1017/S0952523808080218	2008	Impulse response functions (IRFs) were obtained from two-pulse detection thresholds using isoluminant stimuli that produced increments or decrements in S-cone excitation. The pulses were chromatically modulated at constant luminance (based on 18 Hz heterochromatic flicker photometry). Chromatic stimuli wore presented as a Gaussian patch (+/- 1 SD = 2.3 degrees) in one of four quadrants around a c…	WOS:000257731500015	PECO
4426	WOSCC	Wu, Zhenghua; Yao, Dezhong	The influence of cognitive tasks on different frequencies steady-state visual evoked Potentials	BRAIN TOPOGRAPHY	20	2	97	104	10.1007/s10548-007-0035-0	2007	Previous studies suggested that there exists different neural networks for different frequency bands of steady-state visual evoked potential (SSVEP). What is the effect of the same cognitive task on different frequency SSVEPs? In this work, when a subject was conducting a graded memory task, a 8.3 or 20 Hz flicker was used as a background stimulation. The recorded EEGs were analyzed by the method…	WOS:000250798300005	PECO
4478	WOSCC	SNOWDEN, RJ; HESS, RF; WAUGH, SJ	THE PROCESSING OF TEMPORAL-MODULATION AT DIFFERENT LEVELS OF RETINAL ILLUMINANCE	VISION RESEARCH	35	6	775	789	10.1016/0042-6989(94)00158-I	1995	How does our temporal vision change as the mean illuminance reduces? We have examined the processing of near-threshold temporal information for a range of illuminance values (2850 - 0.15 phot td). At high illuminance, the modulation transfer function can be shown to be mediated via three underlying temporal filters that vary in sensitivity with spatial frequency, As the mean illuminance decreases…	WOS:A1995QK90400005	PECO
4502	WOSCC	Liu, Min-xia; Yan, Yan; Xue, Qing; Gong, Lin	The research and analysis of factors affecting Critical Flicker Frequency	6TH INTERNATIONAL CONFERENCE ON APPLIED HUMAN FACTORS AND ERGONOMICS (AHFE 2015) AND THE AFFILIATED CONFERENCES, AHFE 2015	3	Unknown	4279	4286	10.1016/j.promfg.2015.07.417	2015	The research is trying to find the influence factors of CFF (Critical Flicker Frequency) from these factors: light spot intensity strength, light spot color, eyesight, gender. By using the factor analysis method of multivariate statistical analysis, this paper analyses the ANOVA and the regression analysis with software SPSS. Results showed that: 1) light spot intensity strength did affect CFF va…	WOS:000383740304055	PECO
4515	WOSCC	Ripamonti, Caterina; Woo, Wen Ling; Crowther, Elizabeth; Stockman, Andrew	The S-cone contribution to luminance depends on the M- and L-cone adaptation levels: Silent surrounds?	JOURNAL OF VISION	9	3	Unknown	Unknown	10.1167/9.3.10	2009	Under dim background conditions, the S-cones make little or no contribution to luminance (A. Eisner & D. I. MacLeod, 1980; W. Verdon & A. J. Adams, 1987), yet under conditions of intense long-wavelength adaptation, a small but robust contribution to luminance-as defined by heterochromatic flicker photometry (A. Stockman, D. I. MacLeod, & D. D. DePriest, 1987, 1991) or motion (J. Lee & C. F. Strom…	WOS:000267287800010	PECO
4523	WOSCC	KOJIMA, H; AIBA, TS	THE SPATIOTEMPORAL RANGE OF INHIBITORY INTERACTION IN FLICKER DETECTION	VISION RESEARCH	35	21	3015	3020	10.1016/0042-6989(95)00068-B	1995	The flicker thresholds of luminous bars were measured as a function of the spatial and/or temporal separation of two flickering stimuli. Each of the bars had an intensity profile of one-half cycle of a sinusoidal wave subtending 2.26 x 0.45 arc deg and each bar was presented twice at two positions with a duration of 10 msec. The spatial separation was defined as the distance between the adjacent …	WOS:A1995RY46100006	PECO
4524	WOSCC	SHARPE, LT; FACH, CC; STOCKMAN, A	THE SPECTRAL PROPERTIES OF THE 2 ROD PATHWAYS	VISION RESEARCH	33	18	2705	2720	10.1016/0042-6989(93)90230-T	1993	Psychophysical and electroretinographic observations in normal and achromat observers suggest that rod flicker signals have access to at least two retinal pathways: one (pi0), slow and sensitive, predominating at scotopic luminance levels; the other (pi0'), fast and insensitive, predominating at mesopic ones. We have measured steady-state flicker detection sensitivities on background fields rangi…	WOS:A1993ME80600013	PECO
4534	WOSCC	Petrova, Daniela; Henning, G. Bruce; Stockman, Andrew	The temporal characteristics of the early and late stages of L- and M-cone pathways that signal brightness	JOURNAL OF VISION	13	7	Unknown	Unknown	10.1167/13.7.15	2013	Flickering 560-nm light appears brighter and less saturated than steady light of the same average intensity. The changes in appearance are consistent with the visual signal's being distorted at some nonlinear site (or sites) within the visual pathway at which new temporal components, not part of the original waveform, are produced. By varying the input stimulus to manipulate these new temporal co…	WOS:000321120800015	PECO
4546	WOSCC	Nelson, Ximena J.; Fijn, Natasha	The use of visual media as a tool for investigating animal behaviour	ANIMAL BEHAVIOUR	85	3	525	536	10.1016/j.anbehav.2012.12.009	2013	In this essay we outline how video-related technology can be used as a tool for studying animal behaviour. We review particular aspects of novel, innovative animal behaviour uploaded by the general public via video-based media on the internet (using YouTube as a specific example). The behaviour of animals, particularly the play behaviour focused on here, is viewed by huge audiences. In this essay…	WOS:000315794400004	PECO
4594	WOSCC	Gaffney, Allannah J.; Binns, Alison M.; Margrain, Tom H.	Topography of Cone Dark Adaptation Deficits in Age-Related Maculopathy	OPTOMETRY AND VISION SCIENCE	88	9	1080	1087	10.1097/OPX.0b013e3182223697	2011	Purpose. Despite widespread agreement that dark adaptation is abnormal in age-related maculopathy (ARM), the optimal retinal location for detection of this deficit is unclear. We quantified the diagnostic potential of cone dark adaptation as a function of retinal eccentricity and compared this with the diagnostic potential of the time to the rod-cone-break (RCB).Methods. Cone dark adaptation was …	WOS:000294281600008	PECO
4596	WOSCC	Wu, Yingying; Li, Man; Wang, Jing	Toward a hybrid brain-computer interface based on repetitive visual stimuli with missing events	JOURNAL OF NEUROENGINEERING AND REHABILITATION	13	Unknown	Unknown	Unknown	10.1186/s12984-016-0179-9	2016	Background: Steady-state visually evoked potentials (SSVEPs) can be elicited by repetitive stimuli and extracted in the frequency domain with satisfied performance. However, the temporal information of such stimulus is often ignored. In this study, we utilized repetitive visual stimuli with missing events to present a novel hybrid BCI paradigm based on SSVEP and omitted stimulus potential (OSP).M…	WOS:000381336600001	PECO
4605	WOSCC	Heinrichs-Graham, Elizabeth; McDermott, Timothy J.; Mills, Mackenzie S.; Coolidge, Nathan M.; Wilson, Tony W.	Transcranial direct-current stimulation modulates offline visual oscillatory activity: A magnetoencephalography study	CORTEX	88	Unknown	19	31	10.1016/j.cortex.2016.11.016	2017	Transcranial direct-current stimulation (tDCS) is a noninvasive neuromodulatory method that involves delivering low amplitude, direct current to specific regions of the brain. While a wealth of literature shows changes in behavior and cognition following tDCS administration, the underlying neuronal mechanisms remain largely unknown. Neuroimaging studies have generally used fMRI and shown only lim…	WOS:000397356800003	PECO
4610	WOSCC	Reeves, A; Wu, S	Transient lumanopia at high intensities	VISION RESEARCH	44	27	3203	3209	10.1016/j.visres.2004.07.015	2004	Transient lumanopia is the loss of sensitivity to a flicker burst presented in early dark adaptation. We earlier reported that lumanopia with 18 Hz flicker was greatest after turning off 400 td adapting fields and progressively disappeared as the adapting field was intensified. We now report that lumanopia can occur with intense adapting fields, but only with faster flickers (e.g. 40 Hz, 5000 td …	WOS:000224789500009	PECO
4611	WOSCC	Reeves, A; Wu, S	Transient lumanopia: The invisibility of flicker in early dark adaptation	JOURNAL OF THE OPTICAL SOCIETY OF AMERICA A-OPTICS IMAGE SCIENCE AND VISION	14	9	2509	2516	10.1364/JOSAA.14.002509	1997	Flicker thresholds for brief white (5-arcmin, 16-18-Hz) foveal flicker bursts can rise for at least 1 s after a steady white adapting field is extinguished. We call this anomalous loss of sensitivity in early dark adaptation lumanopia by analogy with dyschromatopsia, a similar anomaly of the hue pathways. Lumanopia is greatest at 400 Td. Flicker thresholds for 10-12-Hz flicker bursts do not show …	WOS:A1997XT93700046	PECO
4612	WOSCC	Yeshurun, Y; Levy, L	Transient spatial attention degrades temporal resolution	PSYCHOLOGICAL SCIENCE	14	3	225	231	10.1111/1467-9280.02436	2003	To better understand the interplay between the temporal and spatial components of visual perception, we studied the effects of transient spatial attention on temporal resolution. Given that spatial attention sharpens spatial resolution, can it also affect temporal resolution? To assess temporal resolution, we measured the two flash fusion threshold. When two flashes of light are presented success…	WOS:000182526900006	PECO
4632	WOSCC	Mukaisho, M; Nishida, Y; Hayashi, O; Iwami, T; Nakamura, J; Yakushigawa, H; Kani, K	Two cases of optic neuritis in which relative afferent pupillary defect and decreased critical flicker fusion frequency could be detected before visual acuity worsened	NEURO-OPHTHALMOLOGY	26	3	163	168	Unknown	2001	RAPD (relative afferent pupillary defect) for light reflex and decreased CFF (critical flicker fusion frequency) are sensitive indicators of unilateral optic neuritis. Previous studies have shown that light reflex and CFF usually improve more slowly than visual acuity during the recovery period of optic neuritis. However, there are few chances to observe the relationship between visual acuity and…	WOS:000182238000003	PECO
4651	WOSCC	Umeton, Diana; Tarawneh, Ghaith; Read, Jenny; Rowe, Candy	Unravelling the illusion of flicker fusion	BIOLOGY LETTERS	13	2	Unknown	Unknown	10.1098/rsbl.2016.0831	2017	For over 150 years, researchers have investigated the anti-predator function of animal patterns. However, this work has mainly focused on when prey remain still, and has only recently started to incorporate motion into the study of defensive coloration. As motion breaks camouflage, a new challenge is to understand how prey avoid predators while moving around their environment, and if a moving pre…	WOS:000396015400009	Doc content
4683	WOSCC	Wooten, Billy R.; Hammond, Billy R.; Renzi, Lisa M.	Using scotopic and photopic flicker to measure lens optical density	OPHTHALMIC AND PHYSIOLOGICAL OPTICS	27	4	321	328	10.1111/j.1475-1313.2007.00489.x	2007	Many applications require knowledge of lens absorption. Measuring lens optical density (OD), however, is often difficult and time-consuming. For example, psychophysical measurement typically requires a long period of dark adaptation (e.g. about 40 min) and assessment of absolute scotopic thresholds. In this study, we examined efficient scotopic and photopic methods for measuring lens OD. In Exper…	WOS:000248337100001	PECO
4721	WOSCC	FENDICK, MG; SWINDALE, NV	VERNIER ACUITY FOR EDGES DEFINED BY FLICKER	VISION RESEARCH	34	20	2717	2726	10.1016/0042-6989(94)90228-3	1994	We investigated the effects of contrast and temporal frequency on vernier edge alignment thresholds. Edges were defined by the presence of a 180 deg phase difference in the temporal modulation waveform of adjacent rectangles with spatially uniform luminances. Thresholds of 10 are see or less could be obtained at high contrast, and flicker rates up to 8 Hz. Above this range, thresholds increased r…	WOS:A1994PJ38800008	PECO
4731	WOSCC	MACLEOD, DIA; HE, S	VISIBLE FLICKER FROM INVISIBLE PATTERNS	NATURE	361	6409	256	258	10.1038/361256a0	1993	USING a laser interferometer we can create grating patterns of high optical contrast (interference fringes) directly on the retina1-3. With coarse fringe patterns, the alternating light and dark bars of the pattern can be seen, but the bars of the finest fringes are not subjectively resolved. We report here that when we rapidly modulate the contrast of a fine fringe pattern (keeping overall lumin…	WOS:A1993KH61400058	PECO
4734	WOSCC	Tzekov, Radouil; Mullan, Michael	Vision function abnormalities in Alzheimer disease	SURVEY OF OPHTHALMOLOGY	59	4	414	433	10.1016/j.survophthal.2013.10.002	2014	Alzheimer disease (AD) is a progressive, age-related debilitating condition that is a growing public health problem in the developed world. Visual system abnormalities in AD were recognized in the early 1970s, but were initially considered to be of strictly cortical origin. Studies in the past 20 years reveal that all parts of the visual system may be affected, including the optic nerve and the r…	WOS:000337715400004	PECO
4741	WOSCC	Kelly, JP; Turner, S; Pryor, HL; Viirre, ES; Seibel, EJ; Furness, TA	Vision with a scanning laser display: comparison of flicker sensitivity to a CRT	DISPLAYS	22	5	169	175	10.1016/S0141-9382(01)00068-3	2001	Laser scanning displays allow for large depth-of-focus, reduced optical aberrations, and high luminance. However, scanned laser light images have no phosphor persistence. Psychophysical tests with a 3-color laser display showed that flicker thresholds were nearly equal with a laser display relative to the CRT when both were matched in luminance, resolution, frame rate, and similar chromaticity. T…	WOS:000172389100003	PECO
4745	BA	OHMI E; INUI T	VISUAL ACUITY CRITICAL FLICKER FREQUENCY AND BINOCULAR FUNCTION AT THE FIXATION LOCUS	Nippon Ganka Gakkai Zasshi	91	12	1291	1295	Unknown	1987	In 74 cases of amblyopia with central or eccentric fixation, visual acuity, critical flicker frequency (CFF), and binocular function at the fixation locus were determined using an infrared fundus haploscope. When the fixation locus was within the macular ring, visual acuity was almost the same irrespective to eccentricity. CFF is normal for central fixation amblyopia, while its decreases for ecce…	BIOABS:BACD198885116646	Doc type
4760	WOSCC	Signal, TD; Temple, W; Foster, TM	Visual discrimination in the brushtail possum (Trichosurus vulpecula)	AUSTRALIAN JOURNAL OF PSYCHOLOGY	53	3	152	154	10.1080/00049530108255138	2001	Little behavioural research on the perceptual abilities of the brushtail possum exists. In a pilot study six possums were trained to perform a conditional discrimination between flickering and steady lights maintained by access to a mixture of steam-flaked barley and carob. The results of this pilot study showed that over successive testing, the possums came to respond accurately at all flicker s…	WOS:000174143000005	PECO
4764	WOSCC	Jackson, GR; Owsley, C	Visual dysfunction, neurodegenerative diseases, and aging	NEUROLOGIC CLINICS	21	3	709	+	10.1016/S0733-8619(02)00107-X	2003	This article provides an overview of the impact of the aging process on visual function. Common aging-related eye diseases and conditions are described, as are aging-related visual problems faced by older adults even when they are free from eye disease. Special consideration is given to the visual manifestations of two neuro-degenerative diseases that occur in the elderly, Parkinson's disease and…	WOS:000183879700007	PECO
4775	WOSCC	Seitz, AR; Nanez, JE; Holloway, SR; Watanabe, T	Visual experience can substantially alter critical flicker fusion thresholds	HUMAN PSYCHOPHARMACOLOGY-CLINICAL AND EXPERIMENTAL	20	1	55	60	10.1002/hup.661	2005	Studies of psychopharmacology often use the test of the critical flicker fusion (CFF) threshold as a measure of total information processing. It is true that studies of practice effects have shown that CFF thresholds are remark-ably stable within and across multiple days of testing. This study confirms that subjects Who undergo CFF testing on sequential days have stable thresholds, but also demon…	WOS:000226593800008	PECO
4787	WOSCC	Hogg, R. E.; Chakravarthy, U.	Visual function and dysfunction in early and late age-related maculopathy	PROGRESS IN RETINAL AND EYE RESEARCH	25	3	249	276	10.1016/j.preteyeres.2005.11.002	2006	Late age-related maculopathy (ARM) is responsible for the majority of blind registrations in the Western world among persons over 50 years of age. It has devastating effects on quality of life and independence and is becoming a major public health concern. Current treatment options are limited and most aim to slow progression rather than restore vision; therefore, early detection to identify thos…	WOS:000238694400001	PECO
4809	WOSCC	Arnold, Derek H.; Marinovic, Welber; Whitney, David	Visual motion modulates pattern sensitivity ahead, behind, and beside motion	VISION RESEARCH	98	Unknown	99	106	10.1016/j.visres.2014.03.003	2014	Retinal motion can modulate visual sensitivity. For instance, low contrast drifting waveforms (targets) can be easier to detect when abutting the leading edges of movement in adjacent high contrast waveforms (inducers), rather than the trailing edges. This target-inducer interaction is contingent on the adjacent waveforms being consistent with one another - in-phase as opposed to out-of-phase. It…	WOS:000335624000011	PECO
4810	WOSCC	Wohlschlager, A	Visual motion priming by invisible actions	VISION RESEARCH	40	8	925	930	10.1016/S0042-6989(99)00239-4	2000	Element shape biases the perceived direction in ambiguous apparent motion displays. Likewise, the direction of motion influences the perception of ambiguous elements' shapes. A recent framework that suggests common spatial representations for perception and action predicts that actions should also influence the perceived direction of motion in ambiguous displays. In four experiments the perceived…	WOS:000086184400005	PECO
4828	WOSCC	Gorea, A; Wardak, C; Lorenzi, C	Visual sensitivity to temporal modulations of temporal noise	VISION RESEARCH	40	28	3817	3822	10.1016/S0042-6989(00)00229-7	2000	The present endeavor is meant Ca) to provide a direct comparison between, first- and second-order temporal modulation and, by so doing, (b) to eliminate all spatial clues that might have contaminated previous assessments of the second-order temporal modulation transfer function (TMTF). The second aim was achieved by means of the temporal modulation of a purely temporal white noise, a stimulus use…	WOS:000165653200003	PECO
4842	WOSCC	Haberkern, Hannah; Basnak, Melanie A.; Ahanonu, Biafra; Schauder, David; Cohen, Jeremy D.; Bolstad, Mark; Bruns, Christopher; Jayaraman, Vivek	Visually Guided Behavior and Optogenetically Induced Learning in Head-Fixed Flies Exploring a Virtual Landscape	CURRENT BIOLOGY	29	10	1647	+	10.1016/j.cub.2019.04.033	2019	Studying the intertwined roles of sensation, experience, and directed action in navigation has been facilitated by the development of virtual reality (VR) environments for head-fixed animals, allowing for quantitative measurements of behavior in well-controlled conditions. VR has long featured in studies of Drosophila melanogaster, but these experiments have typically allowed the fly to change on…	WOS:000468409100024	No CFF
4861	WOSCC	Mollon, JD; Regan, BC; Bowmaker, JK	What is the function of the cone-rich rim of the retina?	EYE	12	Unknown	548	552	10.1038/eye.1998.144	1998	Although there is good histological evidence for a rim of cones extending round the margin of the human retina at the ora serrata, the function of these cones is unknown, and indeed it is not known whether they are functional at all. Four possibilities are discussed here: (i) the cones of the ora serrata may alert us to sudden movements in the far peripheral field, (ii) their signal may be used i…	WOS:000074777200009	PECO
4907	Grey literature	Martinsons, Christophe; Dina Attia, France; Behar-Cohen, Francine; Carré, Falcon; Jack, Samuel; Gronfier, Claude; Hicks, David; Metlaine, Arnaud; Tahkamo, Leena; Torriglia, Alicia; Viénot, Françoise	Correspondence: An appraisal of the effects on human health and the environment of using light-emitting diodes	Lightning Research & Technology	51	NA	1275	1276	NA	2019	NA	NA	PECO
4908	Grey literature	Liu, Yu-Nan; Liu, Yu-Jen; Chen, Yi-Chian; Ma, Hsin-Yi; Lee, Hsiao-Yi	Enhancement of mosquito trapping efficiency by using pulse width modulated light emitting diodes	Scientific reports	7	NA	Unknown	Unknown	10.1038/srep40074	2017	In this study, a light-driving bug zapper is presented for well controlling the diseases brought by insects, such as mosquitoes. In order to have the device efficient to trap the insect pests in off-grid areas, pulse width modulated light emitting diodes (PWM-LED) combined with a solar power module are proposed and implemented. With specific PWM electric signals to drive the LED, it is found that…	NA	PECO
4909	Grey literature	Veitch, Jennifer A.; Martinsons, Christophe	Visual Perception under Energy-Efficient Light Sources - Detection of the Stroboscopic Effect Under Low Levels of SVM	NA	NA	NA	NA	NA	NA	2018	NA	NA	PECO
4910	Grey literature	International Commission on Non-Ionizing Radiation Protection (ICNIRP)	LIGHT-EMITTING DIODES (LEDS): IMPLICATIONS FOR SAFETY	HEALTH PHYS	118	NA	549	561	10.1097/HP.0000000000001259	2020	Since the original ICNIRP Statement was published in 2000, there have been significant improvements in the efficiency and radiance (i.e., optical radiation emission) of LEDs. The most important improvement is the development of ‘white’ LEDs that can be used as general lighting sources, which are more efficient than traditional lighting sources. LEDs emitting in the ultraviolet wavelength region h…	NA	PECO
4911	Grey literature	Day, J.; Baker, J. Baker; Schofield, H.; Mathews, F.; Gaston, K. J.	Part-night lighting: implications for bat conservation	Animal conservation	18	NA	512	516	10.1111/acv.12200	2015	Artificial nighttime lighting has many effects on biodiversity. A proposed environmental management option, primarily to save energy, is to alter the duration of night lighting. Using the greater horseshoe bat Rhinolophus ferrumequinum as an example of a photophobic species, we explored roadside behaviour patterns throughout the night to assess the potential impact of part-night lighting. We foun…	NA	PECO
4912	Grey literature	Bennett, V.; Hale, A. M.	Red aviation lights on wind turbines do not increase bat–turbine collisions	Animal conservation	17	NA	354	358	10.1111/acv.12102	2014	Many hypotheses have been proposed to explain why bat–wind turbine collisions occur; however, most of these hypotheses have yet to be tested and with high numbers of bat fatalities reported annually at wind resource facilities globally, there is a real need to understand this phenomenon. In this study, we tested whether aviation lighting influenced the number of bat fatalities at wind turbines. T…	NA	PECO
4913	Grey literature	AZAM, C.; KERBIRIOU, C.; VERNET, A.; JULIEN, J.-F.; BAS, Y.; PLICHARD, L.; MARATRAT, J.; LE VIOL, I.	Is part-night lighting an effective measure to limit the impacts of artificial lighting on bats?	Global Change Biology	21	NA	4333	4341	10.1111/gcb.13036	2015	As light pollution is currently considered to be a major threat to biodiversity, different lighting management options are being explored to mitigate the impact of artificial lighting on wildlife. Although part-night lighting schemes have been adopted by many local authorities across Europe to reduce the carbon footprint and save energy, their effects on biodiversity are unknown. Through a paired…	NA	PECO
4914	Grey literature	Gehring, Joelle; Kerlinger, Paul; Manville, Albert M., II	Communication towers, lights, and birds: successful methods of reducing the frequency of avian collisions	ECOLOGICAL APPLICATIONS	19	2	505	514	10.1890/07-1708.1	2009	Estimates suggest that each year millions of birds, predominantly Neotropical migrating songbirds, collide with communication towers. To determine the relative collision risks that different nighttime Federal Aviation Administration (FAA) communication tower obstruction lighting systems pose to night-migrating birds, we compared fatalities at towers with different systems: white strobe lights onl…	NA	PECO
4915	Grey literature	Forsburg, Z. R.; Guzman, A.; Gabor, C. R.	Artificial light at night (ALAN) affects the stress physiology but not the behavior or growth of Rana berlandieri and Bufo valliceps	Environmental Pollution	277	NA	Unknown	Unknown	10.1016/j.envpol.2021.116775	2011	Artificial light at night (ALAN) alters the natural light dark patterns in ecosystems. ALAN can have a suite of effects on community structure and is a driver of evolutionary processes that influences a range of behavioral and physiological traits. Our understanding of possible effects of ALAN across species amphibians is lacking and research is warranted as ALAN could contribute to stress and de…	NA	PECO
4916	Grey literature	ANSES	Effets sur la santé humaine et sur l’environnement (faune et flore) des diodes électroluminescentes (LED) - Annexes 2, 3, 4 et 5	NA	NA	NA	NA	NA	NA	2019	NA	NA	NA
4917	Grey literature	ANSES	Effets sur la santé humaine et sur l’environnement (faune et flore) des diodes électroluminescentes (LED)	NA	NA	NA	NA	NA	NA	2019	NA	NA	NA
4918	Grey literature	Wilkins, A.; Veitch, J.; Lehman, B.	LED Lighting Flicker and Potential Health Concerns: IEEE Standard PAR1789 Update	NA	NA	NA	NA	NA	10.1109/ECCE.2010.5618050 ·	2010	The IEEE Standards Working Group, IEEE PAR1789 "Recommending practices for modulating current in High Brightness LEDs for mitigating health risks to viewers" has been formed to advise the lighting industry, ANSI/NEMA, IEC, EnergyStar and other standards groups about the emerging concern of flicker in LED lighting. This paper introduces power electronic designers for LED lighting to health concern…	NA	Doc content + PECO
4919	Grey literature	Wilkins, A. J.; Nimmo-Smith, I.; Slater, A. I.; Bedocs, L.	Fluorescent lighting, headaches and eyestrain	NA	21	1	11	18	10.1177/096032718902100102	1989	The weekly incidence of headaches among office workers was compared when the offices were lit by fluorescent lighting where the fluorescent tubes were operated by (a) a conventional switch-start circuit with choke ballast providing illumination that pulsated with a modulation depth of 43-49% and a principal frequency component at 100 Hz; (b) an electronic start circuit with choke ballast giving i…	NA	PECO
4920	Grey literature	Unknown	watson-ahumada-2016-ei-pyramid.pdf - Raccourci	NA	NA	NA	NA	NA	NA	Unknown	NA	NA	Missing document
4921	Grey literature	Vogels, I.; Sekulovski, D.; Perz, M.	VISIBLE ARTEFACTS OF LEDS	NA	NA	NA	NA	NA	NA	2011	Three experiments designed to study temporal artefacts of ACLED systems are presented. Two experiments studied the visibility of flicker and temporal artefacts caused by object motion in an office setting. The stroboscopic effect, the apparent discrete motion of objects, was identified as the main cause of dissatisfaction and possible eye fatigue. The final experiment measured and demonstrated th…	NA	PECO
4922	Grey literature	Viénot, F.	REPARTITION DES PUBLICATIONS POUR LE SOUS-GROUPE FLICKER	NA	NA	NA	NA	NA	NA	Unknown	NA	NA	NA
4923	Grey literature	Viénot, F.	REPARTITION DES PUBLICATIONS POUR LE SOUS-GROUPE FLICKER	NA	NA	NA	NA	NA	NA	Unknown	NA	NA	NA
4924	Grey literature	Viénot, F.	REPARTITION DES PUBLICATIONS POUR LE SOUS-GROUPE FLICKER	NA	NA	NA	NA	NA	NA	Unknown	NA	NA	NA
4925	Grey literature	Vartanian, G.; Wong, K. Y.; Ku, P.-C.	LED Lights With Hidden Intensity-Modulated Blue Channels Aiming for Enhanced Subconscious Visual Responses	NA	9	3	Unknown	Unknown	10.1109/JPHOT.2017.2697974	2017	A new form of light-emitting diode (LED) light suitable for general illumination is proposed to enhance subconscious, nonimage-forming visual responses, which are essential to our well-being. Pulsing light has been shown to reduce photoreceptor adaptation and elicit stronger subconscious visual responses at an indoor illumination level. Using the silent substitution technique, a melanopsin-select…	NA	PECO
4926	Grey literature	Viénot, F.; Martinsons, C.; Enouf, O.	REPARTITION DES PUBLICATIONS POUR LE SOUS-GROUPE FLICKER	NA	NA	NA	NA	NA	NA	Unknown	NA	NA	NA
4927	Grey literature	Perz, M.; Sekulovski, D.; Vogels, I.; Heynderickx, I.	Quantifying the Visibility of Periodic Flicker	NA	0	NA	1	16	10.1080/15502724.2016.1269607	2017	Three experiments that measure the visibility of periodic flicker are presented. Temporal light modulations were presented to a large visual field to make the results valid for general lighting applications. In addition, the experiments were designed to control for flicker adaptation. In the first experiment, the sensitivity of human observers to light modulations with a sinusoidal waveform at se…	NA	PECO
4928	Grey literature	Da Silva, A. M.; Leal, B.	Photosensitivity and epilepsy: Current concepts and perspectives—A narrative review	NA	50	NA	209	218	10.1016/j.seizure.2017.04.001	2017	The authors review the influence of photic stimuli on the generation of epileptic seizures, addressing the first descriptions of the phenomenon and its subsequent exploration. Initially defined in the 1950’s, links between intermittent photic stimulation (IPS) and seizures were well understood by the 1970. Since then the increasing exposure to photic stimuli associated with modern life (for insta…	NA	Review
4929	Grey literature	Halbleib, A.; Gratkowski, M.;Schwab, K.; Ligges, C.; Witte, H.; Haueisen, J.	Topographic Analysis of Engagement and Disengagement of Neural Oscillators in Photic Driving: A Combined Electroencephalogram/Magnetoencephalogram Study	NA	29	1	33	41	Unknown	2012	Objective: A coupled system of nonlinear neural oscillators with an individual resonance frequency is assumed to form the neuronal substrate for the photic driving phenomenon. The aim was to investigate the spatiotemporal stability of these oscillators and quantify the spatiotemporal process of engagement and disengagement of the neuronal oscillators in both multitrial and singletrial data. Metho…	NA	PECO
4930	Grey literature	Greene, E.	Evaluating Letter Recognition, Flicker Fusion, and the Talbot-Plateau Law using Microsecond-Duration Flashes	NA	10	4	Unknown	Unknown	10.1371/journal. pone.0123458	2015	Four experiments examined the ability of respondents to identify letters that were displayed on an LED array with flashes lasting little more than a microsecond. The first experiment displayed each letter with a single, simultaneous flash of all the dots forming the letter and established the relation of flash intensity to the probability of letter identification. The second experiment displayed …	NA	PECO
4931	Grey literature	Gil-de-Castro, A.; Rönnberg, S. R.; Bollen, M. H.J.	Light intensity variation (flicker) and harmonic emission related to LED lamps	NA	146	NA	107	114	10.1016/j.epsr.2017.01.026	2017	This paper discusses two power-quality aspects of LED lamps: harmonics and flicker. Measurements have been performed of 24 different LED lamps: the harmonic current spectrum and light intensity variations have been measured. To enable an objective comparison, the light intensity variations were measured for all the lamps when exposed to the same voltage magnitude variations. Results show a large …	NA	PECO
4932	Grey literature	Colnago, G. P.; Macedo, J. R.; De Freitas Vieira, J. L.	Implementation of a light Flickermeter in a low cost embedded system	NA	9	4	522	531	10.1049/iet-smt.2014.0202	2015	This study presents the development and implementation of an alternative Flickermeter based on a low cost embedded electronic system. The development of this new device is based on the original Flickermeter proposed by the IEC 61000-4-15, but with important modifications added. These modifications allow for direct quantification of light variation, in such a way, so as to eliminate the effect ass…	NA	PECO
4933	Grey literature	Choi, J.; Cho, E.; Ghassemlooy, Z.; Kim, S.; Lee, C. G.	Visible light communications employing PPM and PWM formats for simultaneous data transmission and dimming	NA	46	5	Unknown	Unknown	10.1007/s11082-014-9932-0	2014	A visible light communication system with simultaneous brightness control and data transmission is experimentally demonstrated in this paper. A pulse-width modulation (PWM) scheme is adopted for brightness control of the light-emitting diode and pulseposition modulation (PPM) superimposed on top of PWM is used for data communications. We show that independent control of light dimming is possible …	NA	PECO
4934	Grey literature	Viénot, F.	Chapitre modulation temporelle_v4_FV	NA	NA	NA	NA	NA	NA	Unknown	NA	NA	NA
4935	Grey literature	Unknown	Chapitre modulation temporelle_v7	NA	NA	NA	NA	NA	NA	Unknown	NA	NA	NA
4936	Grey literature	Unknown	Chapitre modulation temporelle_v4	NA	NA	NA	NA	NA	NA	Unknown	NA	NA	NA
4937	Grey literature	Unknown	Chapitre modulation temporelle_v1	NA	NA	NA	NA	NA	NA	Unknown	NA	NA	NA
4938	Grey literature	Viénot, F.	Chapitre modulation temporelle_v1_FV	NA	NA	NA	NA	NA	NA	Unknown	NA	NA	NA
4939	Grey literature	Bullough, J. D.; Hickcox, K. S.; Klein, T.R.; Narendam, N.	Effects of flicker characteristics from solid-state lighting on detection, acceptability and comfort	NA	43	NA	337	348	10.1177/1477153511401983	2011	A study to assess the detection and acceptability of flicker and stroboscopic effects under different lighting conditions was conducted. Frequencies from 50 Hz to 300 Hz were assessed, as well as different modulation amounts, duty cycles, waveform shapes and correlated colour temperatures. For the range of conditions evaluated, direct perception of flicker was negligible at 100 Hz or higher, but …	NA	PECO
4940	Grey literature	Brna, P. M.; Gordon, K. G.	“Selfie-epilepsy”: A novel photosensitivity	NA	47	NA	5	8	10.1016/j.seizure.2017.02.009	2017	Purpose: Photosensitivity is a well-described phenomenon; affecting a relatively small proportion of individuals with epilepsy. Typically people with photosensitive epilepsies are at risk of seizures induced by shimmering natural light, strobe lights and with particular patterns or flicker frequencies on television and video games. Methods & Results: We present a novel case of photosensitivity ca…	NA	PECO
4941	Grey literature	Cai, R.; Blom, J.H.; Myrzik, J.M.A.; Kling, W.L.	New Flicker Weighting Curves for Different Lamp Types Based on the Lamp Light Spectrum	NA	Unknown	NA	Unknown	Unknown	10.1109/ICHQP.2008.4668844	2008	Flicker is a kind of annoyance of the human eyes. This is due to the fact that the human eyes are sensitive to the light color and light intensity, which vary under flicker conditions. The light color depends on the light spectrum. How the light spectrum varies under flicker is the interesting problem. In this paper, the lamp light spectrum of the incandescent lamp and the fluorescent lamp is pre…	NA	Doc content + PECO
4942	Grey literature	Almeida, P. S.; Bender, V. C.; Henrique, A.C.; Dalla Costa, M A.; Marchesan, T. B.; Alonso, J. M.	Static and Dynamic Photoelectrothermal Modeling of LED Lamps Including Low-Frequency Current Ripple Effects	NA	30	7	3841	3851	Unknown	2015	In this paper, a static and dynamic photoelectrothermal model including the impact of low-frequency current ripple on light-emitting diodes (LEDs) performance is proposed. The objective of this study is to evaluate the dynamical interaction among thermal, photometrical, and electrical properties of the LEDs when they are supplied by a dc constant current with a superposed low frequency sinusoidal…	NA	PECO
4943	Grey literature	Samuel ?	Samuel_biblio	NA	NA	NA	NA	NA	NA	Unknown	NA	NA	NA
4944	Grey literature	Enouf, E.	Enouf_Biblio Flicker_OE_2	NA	NA	NA	NA	NA	NA	Unknown	NA	NA	NA
4945	Grey literature	Khelly, D.H.	Visual Psychophysics: Chapter 11 Flicker	NA	NA	NA	273	302	NA	1972	NA	NA	NA
4946	Grey literature	Kowaliski, ?; Viénot, F. ?	Chapitre III Apparence des couleurs, B.- Effets des conditions d'observation, III.- Effets temporels et effets spatiaux	NA	NA	NA	Unknown	Unknown	NA	1990	NA	NA	NA
4947	Grey literature	Unknown	KOWTEXT.rtf - Raccourci	NA	NA	NA	NA	NA	NA	Unknown	NA	NA	Missing document
4948	Grey literature	Unknown	DeLange_Experiments-FlickerElectricalAnalogueFovealSystems_Physica1952.pdf - Raccourci	NA	NA	NA	NA	NA	NA	Unknown	NA	NA	Missing document
4949	Grey literature	Unknown	DeLange_EyeResponse-FlickerFusionSquareWaveModulation_JOSA1961.pdf - Raccourci	NA	NA	NA	NA	NA	NA	Unknown	NA	NA	Missing document
4950	Grey literature	Unknown	Koenderink-Doorn_DetectabilityPower-FluctuationsTemporalVisualNoise_VisRes1978.pdf - Raccourci	NA	NA	NA	NA	NA	NA	Unknown	NA	NA	Missing document
4951	Grey literature	Unknown	Koenderink-VanDoorn_VisibilityUnpredictably-FlickeringLights_JOSA1974.pdf - Raccourci	NA	NA	NA	NA	NA	NA	Unknown	NA	NA	Missing document
4952	Grey literature	Unknown	Spitschan-Jain-Brainard-Aguirre_OpponentMelanopsinSConePupillaryResponse_PNAS2014.pdf - Raccourci	NA	NA	NA	NA	NA	NA	Unknown	NA	NA	Missing document
4953	Grey literature	Unknown	US-DOE-A-much-needed-recommended-practice-for-LED-flicker-2015.pdf - Raccourci	NA	NA	NA	NA	NA	NA	Unknown	NA	NA	Missing document
4954	Grey literature	Unknown	watson-ahumada-2016-ei-pyramid.pdf - Raccourci	NA	NA	NA	NA	NA	NA	Unknown	NA	NA	Missing document
4955	Grey literature	Unknown	Flicker_Notes_FV1	NA	NA	NA	NA	NA	NA	2016	NA	NA	Missing document
4956	Grey literature	Landis, C.	An Annotated Bibliography of Flicker Fusion Phenomena Covering the Period ...	NA	NA	NA	NA	NA	NA	Unknown	NA	NA	Missing document
4957	Grey literature	Fekete, J.; Sik-Lanyi, C.; Schanda, J.	Spectral discomfort glare sensitivity investigations	NA	30	NA	182	187	10.1111/j.1475-1313.2009.00696.x	2009	The main concern of car headlamp manufacturers is to provide better visibility. Unfortunately by increasing the luminous intensity of the headlamp the risk of increasing discomfort glare for the other road users increases. One possibility to increase visibility and decrease glare could be the selection of a spectral power distribution for the headlamp such that it emits in wavelength regions (if …	NA	PECO
4958	Grey literature	Von Campenhausen, C.; Schramme, J.	100 years of Benham's top in colour science	NA	24	NA	695	717	Unknown	1995	For 100 years Benham's top has been a popular device demonstrating pattern-induced colours (PIFCs). Results of early and recent investigations on PIFCs are reported and show that the phenomenon originates in phase-sensitive lateral interactions of modulated neural activity in the retinafollowed by additional spatial interactions in the visual cortex behind the locus of binocular fusion. Colour ma…	NA	Review
4959	Grey literature	Le Rohellec, J.; Viénot, F.	Interaction of Luminance and Spectral Adaptation upon Benham Subjective Colours	NA	26	NA	Unknown	Unknown	Unknown	2001	Subjective colours produced by the achromatic pattern of a rotating Benham’s disc depend upon the phase relationship and the contrast between the luminous signals of the arc and the background. By studying the effect of luminance and spectral adaptation with different illuminations specified in terms of LMS cone excitation, we determine whether particular post-receptoral combination signals expla…	NA	PECO
4960	Grey literature	Viénot, F.; Le Rohellec, J.	Reversal in the Sequence of the Benham Colours with a Change in the Wavelength of Illumination	NA	32	12	2369	2374	Unknown	1992	A Benham disk was rotated at 7 c/sec and illuminated by monochromatic lights from the range 534-436 nm. The elicited colours of the rings were described either with a colour naming procedure or by matching with a Munsell chip. Exchanges of hues between the two extreme rings and between the two inner rings were reported around 557 and 566 nm by the colour naming procedure, thus resulting in a hue …	NA	PECO
4961	Grey literature	Viénot, F.	Rapport Zotero_LRT_2010-2016_TriFV	NA	NA	NA	NA	NA	NA	Unknown	NA	NA	NA
4962	Grey literature	NA	zotero-citations FLICKER in LRT 2010-2016	NA	NA	NA	NA	NA	NA	Unknown	NA	NA	NA
4963	Grey literature	Viénot, F. ?	Rapport Zotero_LRT_2010-2016	NA	NA	NA	NA	NA	NA	2016	NA	NA	NA
4964	Grey literature	Knez, I.	Affective and cognitive reactions to subliminal flicker from fluorescent lighting	NA	26	NA	97	104	10.1016/j.concog.2014.02.006	2014	This study renews the classical concept of subliminal perception (Peirce & Jastrow, 1884) by investigating the impact of subliminal flicker from fluorescent lighting on affect and cognitive performance. It was predicted that low compared to high frequency lighting (latter compared to former emits non-flickering light) would evoke larger changes in affective states and also impair cognitive perfor…	NA	PECO
4965	Grey literature	Unknown	Flicker Search Results LRT 2010-2016	NA	NA	NA	NA	NA	NA	2016	NA	NA	NA
4966	Grey literature	Perz, M.; Sekulovski, D.; Vogels, I.; Heynderickx, I.	Modeling the visibility of the stroboscopic effect occurring in temporally modulated light systems	NA	47	NA	281	300	10.1177/1477153514534945	2015	Three perception experiments were conducted to develop a measure for predicting the visibility of the stroboscopic effect occurring in temporally modulated light systems. In the first experiment, different methodologies were evaluated for their measurement error. In the second experiment, the visibilities of the stroboscopic effect for square wave and sine wave light modulations were measured and…	NA	PECO
4967	Grey literature	Jaén, E. M.; Colombo, E. M.; Kirshchbaum, C. F.	A simple visual task to assess flicker effects on visual performance	NA	43	NA	457	471	10.1177/1477153511405409	2011	Temporal modulation of lighting at frequencies higher than the critical fusion frequency can affect human efficiency in diverse ways that are not understood. A simple visual search task was used to assess visual performance under lighting with low (3%) and high (32%) temporal modulation and compared with the results of a conventional discrimination task in an identical situation. Even when sideby…	NA	PECO
4968	Grey literature	Bullough, J. D.; Hickcox, K. S.; Klein, T.R.; Lok, A.; Narendam, N.	Detection and acceptability of stroboscopic effects from flicker	NA	44	NA	477	483	10.1177/1477153511414838	2012	Previous studies have demonstrated that the perception of stroboscopic effects from flickering light is strongly influenced by both the frequency and the amount of modulation (e.g. percent flicker). The relationship, if any, between these factors for the detection and acceptability of stroboscopic effects has not been elucidated under conditions corresponding to illuminating engineering practice.…	NA	PECO
4969	Grey literature	Roberts, J. E.; Wilkins, A. J.	Flicker can be perceived during saccades at frequencies in excess of 1 kHz	NA	45	NA	124	132	10.1177/1477153512436367	2013	When driving at night, flickering automobile LED tail lights can appear as multiple images. The perception of a flickering source of light was therefore studied during rapid eye movements (saccades) of 20–408 amplitude in an otherwise dark room (51 lux). The temporal modulation appeared as a spatial pattern known as a ‘phantom array’ during the saccade. The appearance of the pattern enabled the d…	NA	PECO
4970	Grey literature	Barroso, A.; Haifig, I.; Janei, V.; da Silva, I.; Dietrich, C.; Costa-Leonardo, A. M.	Effects of flickering light on the attraction of nocturnal insects	NA	49	NA	100	110	10.1177/1477153515602143	2015	We tested the hypothesis that the phototatic response of nocturnal insects is influenced by the flickering of light sources by comparing the numbers of insects captured in traps illuminated with flickering and non-flickering light. Four flicker profiles produced by a square pulse wave with different combinations of frequency and duty cycle were investigated. Overall, fewer insects were captured i…	NA	PECO
4971	Grey literature	Bodington, D.; Bierman, A.; Narendam, N.	A flicker perception metric	NA	0	NA	1	18	10.1177/1477153515581006	2015	A metric is proposed for predicting the perception of light source flicker from a measurement of the relative light output waveform. The metric is the weighted quadrature sum of the temporal spectral components comprising the waveform after dividing by the waveform mean. The metric’s foundation is that used by the IEC flickermeter, which assumes a linear, time invariant human response to flicker.…	NA	PECO
4972	Grey literature	Bullough, J. D.; Marcus, D.	Influence of flicker characteristics on stroboscopic effects	NA	0	NA	1	14	10.1177/1477153515599566	2015	This paper describes two human factors experiments designed to assess the influence of flicker characteristics on the perception of stroboscopic effects from flickering light. Specifically, the following factors were investigated: temporal waveform shape, frequency, duty cycle, percent flicker and flicker index. For a given frequency, the flicker index appears to be more predictive of the detecti…	NA	PECO
4973	Grey literature	Ku, S.; Lu, D.; Chen, P.	Predicting the stroboscopic effects of measured and artificial flicker waveforms through simulation	NA	47	NA	1010	1016	10.1177/1477153514561283	2015	Flicker has been a persistent problem since the development and use of electric light sources and it can have negative effects on human biological and psychological health. Recent research assessing flicker has mainly focused on the perception rate and the acceptability of stroboscopic effects. This paper proposes a mathematical simulation approach to predict the stroboscopic effects of both meas…	NA	PECO
4974	Grey literature	Polin, D.; Klir, S.; Wagner, M.; Khanh, T. Q.	Reducing the stroboscopic effects of LED luminaires with pulse width modulation control	NA	0	NA	0	11	10.1177/1477153515615934	2016	Pulse width modulation for dimming the light output of LEDs has become common. When pulse width modulation is used at low frequencies unwanted visual artefacts including flicker perception and stroboscopic effects may occur. These artefacts need to be avoided or at least reduced to a minimum in order to obtain high user acceptance. In this paper, an optimized phase-shifted pulse width modulation …	NA	PECO
