# Supplementary material for: A flashing light may not be that flashy: A systematic review on critical fusion frequencies
Source: PLoS One. 2022 Dec 30;17(12):e0279718. doi: 10.1371/journal.pone.0279718 (PMC9803175; doi:10.1371/journal.pone.0279718)
Supplement: S6 File — (XLSX) [file pone.0279718.s006.xlsx]

## Sheet: README
Document Name	S6 File. Studies critical appraisal.xlsx
Author	Alix Lafitte
Date	2022-03-25
Tables
README	Basic information to understand and use this document
Critical_appraisal_tool	Critical appraisal Tool detailing risks of bias criteria, questions and decisions
Critical_appraisal	Critical appraisal for our corpus's studies
Critical_appraisal_raw	Worksheet for critical appraisal
Legend of attributes
ID	article's unique ID witin our corpus
Source	article's source: 'WOSCC' Web of Science Core Collection; 'ZR' Zoological Records; 'BA' Biological Abstracts; 'CLIGNO review' yet unpublished review
Screener	AL' Alix Lafitte; 'AL&RS' Alix Lafitte and Romain Sordello
Is CFF measured ?	'No' stop critical appraisal and excluded
Comments	Additional information
Risk REPLICATION	H' high risk of bias; 'M' medium risk of bias; 'L' low risk of bias of criterion
Risk REPETITION	H' high risk of bias; 'M' medium risk of bias; 'L' low risk of bias of criterion
Risk CONTROL	H' high risk of bias; 'M' medium risk of bias; 'L' low risk of bias of criterion
Risk RANDOMISATION	H' high risk of bias; 'M' medium risk of bias; 'L' low risk of bias of criterion
Risk POPULATION	H' high risk of bias; 'M' medium risk of bias; 'L' low risk of bias of criterion
Risk EXPOSURE	H' high risk of bias; 'M' medium risk of bias; 'L' low risk of bias of criterion
Global rik of bias	HIGH' high risk of bias; 'MEDIUM' medium risk of bias; 'LOW' low risk of bias of article
General rules for coding
|	If applicable, multiple values are delimited with a pipe
NA	NA is used as a substitute for "not applicable"
Unknown | ?	Unknown is used when information is not available

## Sheet: Critical_appraisal_tool
	Risk of bias criterion	Question		Low Risk of bias	Medium Risk of bias	High Risk of bias
	Replication	How many individuals have been tested?		≥ 3	2	0
	Repetition	How many measures have been carried out?		≥ 3	2	0
	Control	Electrophysiology	Is there a control electrode?	Yes	Unknown but several electrodes used	No
		Behavioural	- Is a second continuous light source used?		Yes…	No
			- If so, is it really perceived as continuous?	Yes	No
	Randomisation	Were specimens randomized among experimental groups?		Yes	Unknown but wild collected	Unknown
	Population	- Was the light environment monitored prior to the experiment? (circadian rhythm, dark or light adaptation)			Yes…	No
		- If so, were there any other parameters monitored before the experiment? (food, water environment, time, wellbeing…)		Yes	No
	Exposure	- Were specimens exposed to several flicker frequencies and several light intensities?			Yes…	No
		- If so, were any other exposure parameters monitored? (ray incidence, pupil dilatation…)		Yes	No

## Sheet: Critical_appraisal
ID	Source	Author	Title	Journal	Volume	Issue	Beggining Page	Ending Page	DOI	Published Year	Abstract	Key	Screener	Is CFF measured ?	Risk REPLICATION	Risk REPETITION	Risk CONTROL	Risk RANDOMISATION	Risk POPULATION	Risk EXPOSURE	Global Risk of bias
4861	Healy et al., 2013	Adrian, E.D.; Matthews Rachel	The action of light on the eye : Part III. The interaction of retinal neurones	Unknown	Unknown	Unknown	Unknown	Unknown	10.1113/jphysiol.1928.sp002475	1926	NA	NA	AL	Yes	H	H	M	H	H	L	EXCLUSION
4862	Warrington et al., 2017	Ali, M. A.; Kobayashi, H.	Electroretinogram - Flicker fusion frequency in albino trout	Unknown	Unknown	Unknown	Unknown	Unknown	10.1007/BF02144387	1968	NA	NA	AL	Yes	L	M	M	M	L	M	MEDIUM
1805	BA	AULT S J; HOUSE E W	ELECTRORETINOGRAPHIC RESPONSES OF THE GREAT HORNED OWL BUBO-VIRGINIANUS	Journal of Raptor Research	21	4	147	152	Unknown	1987	Electroretinograms were recorded from four Great Horned Owls (Bubo virginianus). Two procedures, dark adaptation and flicker stimuli, were used to assess the contributions of rode and cone systems to electroretinograms. Recordings obtained after dark adaptation demonstrated scotopic (rod-generated) components. B-waves were broad and rounded and had a fairly long latency. When high intensity singl…	BIOABS:BACD198886119680	AL	Yes	L	H	L	H	H	L	HIGH
3753	WOSCC	Bauman, RA; Widholm, JJ; Petras, JM; McBride, K; Long, JB	Secondary hypoxemia exacerbates the reduction of visual discrimination accuracy and neuronal cell density in the dorsal lateral geniculate nucleus resulting from fluid percussion injury	JOURNAL OF NEUROTRAUMA	17	8	679	693	10.1089/089771500415427	2000	The purpose of this study was to determine the impact of secondary hypoxemia on visual discrimination accuracy after parasagittal fluid percussion injury (FPI). Rats lived singly in test cages, where they were trained to repeatedly execute a flicker-frequency visual discrimination for food. After learning was complete, all rats were surgically prepared and then retested over the following 4-5 day…	WOS:000088951600005	AL	No	NA	NA	NA	NA	NA	NA	EXCLUSION
4176	WOSCC	Behrend, Konstantin; Benkner, Boris; Mora-Ferrer, Carlos	Temporal resolution and temporal transfer properties: Gabaergic and cholinergic mechanisms	VISUAL NEUROSCIENCE	24	6	787	797	10.1017/S0952523807070691	2007	Temporal resolution is a basic property of the visual system and critically depends upon retinal temporal coding properties which are also of importance for directional coding. Whether the temporal coding properties for directional coding derive form inherent properties or critically depend upon the temporal coding mechanisms is unclear. Here, the influence of acetylcholine and GABA upon photopic…	WOS:000251977300003	AL	Yes	L	H	L	M	L	H	MEDIUM
4176	WOSCC	Behrend, Konstantin; Benkner, Boris; Mora-Ferrer, Carlos	Temporal resolution and temporal transfer properties: Gabaergic and cholinergic mechanisms	VISUAL NEUROSCIENCE	24	6	787	797	10.1017/S0952523807070691	2007	Temporal resolution is a basic property of the visual system and critically depends upon retinal temporal coding properties which are also of importance for directional coding. Whether the temporal coding properties for directional coding derive form inherent properties or critically depend upon the temporal coding mechanisms is unclear. Here, the influence of acetylcholine and GABA upon photopic…	WOS:000251977300003	AL	Yes	L	H	M	M	L	H	MEDIUM
4863	Inger et al., 2014	Bernholz, C. D.; Matthews M. L.	Critical flicker fusion frequency in a harp seal: evidence for duplex retinal organization	Vision Research	15	Unknown	733	736	Unknown	1975	Critical flicker frequency (CFF) was investigated in a free swimming harp seal using behavioral techniques. The resulting CFF vs intensity curve indicates a defi nite rod/cone break, suggesting a duplex photoreceptor population, whose presence had not been observed in previous morphological reports	NA	AL	Yes	H	NA	NA	NA	NA	NA	EXCLUSION
1645	WOSCC	Bilotta, J; Lynd, FM; Powers, MK	Effects of mean luminance on goldfish temporal contrast sensitivity	VISION RESEARCH	38	1	55	59	10.1016/S0042-6989(97)00162-4	1998	The goldfish is an important animal model for retinal processing and for understanding the relationship between retinal structure and function. The purpose of this study was to examine the temporal processing of the visual system of this species. Goldfish were classically conditioned to suppress respiration upon presentation of a sinusoidally flickering stimulus. Temporal contrast sensitivity fun…	WOS:A1998YH85300006	AL	Yes	L	L	M	L	M	L	MEDIUM
3664	WOSCC	Bobkova, MV; Tartakovskaya, OS; Borissenko, SL; Zhukov, VV; Meyer-Rochow, VB	Restoration of morphological and functional integrity in the regenerating eye of the giant African land snail Achatina fulica	ACTA ZOOLOGICA	85	1	1	14	10.1111/j.0001-7272.2004.00152.x	2004	To determine whether vision returns to its original state following eye removal in Achatina fulica, light and electron microscope examinations, electrophysiological recordings and behavioural tests were carried out on the regenerating snails. Reparative morphogenesis can result in the restoration of the peripheral sense organ even in the absence of complete regrowth of the tentacle, but it can al…	WOS:000189201400001	AL	Yes	L	H	L	H	L	L	MEDIUM
3254	WOSCC	Bok, Michael J.; Nilsson, Dan-Eric; Garm, Anders	Photoresponses in the radiolar eyes of the fan worm Acromegalomma vesiculosum	JOURNAL OF EXPERIMENTAL BIOLOGY	222	23	Unknown	Unknown	10.1242/jeb.212779	2019	Fan worms (Annelida: Sabellidae) possess compound eyes and other photoreceptors on their radiolar feeding tentacles. These eyes putatively serve as an alarm system that alerts the worm to encroaching threats, eliciting a rapid defensive retraction into their protective tube. The structure and independent evolutionary derivation of these radiolar eyes make them a fascinating target for exploring t…	WOS:000505202500020	AL	Yes	L	H	L	M	L	H	MEDIUM
4640	WOSCC	Bostrom, Jannika E.; Dimitrova, Marina; Canton, Cindy; Hastad, Olle; Qvarnstrom, Anna; Odeen, Anders	Ultra-Rapid Vision in Birds	PLOS ONE	11	3	Unknown	Unknown	10.1371/journal.pone.0151099	2016	Flying animals need to accurately detect, identify and track fast-moving objects and these behavioral requirements are likely to strongly select for abilities to resolve visual detail in time. However, evidence of highly elevated temporal acuity relative to non-flying animals has so far been confined to insects while it has been missing in birds. With behavioral experiments on three wild passerin…	WOS:000372582800043	AL	Yes	L	L	L	L	L	L	LOW
4640	WOSCC	Bostrom, Jannika E.; Dimitrova, Marina; Canton, Cindy; Hastad, Olle; Qvarnstrom, Anna; Odeen, Anders	Ultra-Rapid Vision in Birds	PLOS ONE	11	3	Unknown	Unknown	10.1371/journal.pone.0151099	2016	Flying animals need to accurately detect, identify and track fast-moving objects and these behavioral requirements are likely to strongly select for abilities to resolve visual detail in time. However, evidence of highly elevated temporal acuity relative to non-flying animals has so far been confined to insects while it has been missing in birds. With behavioral experiments on three wild passerin…	WOS:000372582800043	AL	Yes	L	L	L	L	L	L	LOW
4640	WOSCC	Bostrom, Jannika E.; Dimitrova, Marina; Canton, Cindy; Hastad, Olle; Qvarnstrom, Anna; Odeen, Anders	Ultra-Rapid Vision in Birds	PLOS ONE	11	3	Unknown	Unknown	10.1371/journal.pone.0151099	2016	Flying animals need to accurately detect, identify and track fast-moving objects and these behavioral requirements are likely to strongly select for abilities to resolve visual detail in time. However, evidence of highly elevated temporal acuity relative to non-flying animals has so far been confined to insects while it has been missing in birds. With behavioral experiments on three wild passerin…	WOS:000372582800043	AL	Yes	L	L	L	L	L	L	LOW
4395	WOSCC	Bostrom, Jannika E.; Haller, Nicola K.; Dimitrova, Marina; Odeen, Anders; Kelber, Almut	The flicker fusion frequency of budgerigars (Melopsittacus undulatus) revisited	JOURNAL OF COMPARATIVE PHYSIOLOGY A-NEUROETHOLOGY SENSORY NEURAL AND BEHAVIORAL PHYSIOLOGY	203	1	15	22	10.1007/s00359-016-1130-z	2017	While color vision and spatial resolution have been studied in many bird species, less is known about the temporal aspects of bird vision. High temporal resolution has been described in three species of passerines but it is unknown whether this is specific to passerines, to small actively flying birds, to insectivores or to birds living in bright habitats. Temporal resolution of vision is commonl…	WOS:000393670200002	AL	Yes	L	L	L	L	H	L	MEDIUM
3335	WOSCC	Bourque, Stephane L.; Kuny, Sharee; Reyes, Laura M.; Davidge, Sandra T.; Sauve, Yves	Prenatal Hypoxia Is Associated with Long-Term Retinal Dysfunction in Rats	PLOS ONE	8	4	Unknown	Unknown	10.1371/journal.pone.0061861	2013	Background: Intra-uterine growth restriction (IUGR) has been associated with increased predisposition to age-related complications. We tested the hypothesis that rat offspring models of IUGR would exhibit exacerbated, age-related retinal dysfunction.Methods: Female Sprague-Dawley rats (maintained at 11.5% O-2 from gestational day 15 to 21 to induce IUGR) and control offspring (maintained at 21% O…	WOS:000317893400121	AL	Yes	L	H	L	L	L	L	MEDIUM
1594	WOSCC	Brill, Richard W.; Horodysky, Andrij Z.; Place, Allen R.; Larkin, Mary E. M.; Reimschuessel, Renate	Effects of dietary taurine level on visual function in European sea bass (Dicentrarchus labrax)	PLOS ONE	14	6	Unknown	Unknown	10.1371/journal.pone.0214347	2019	Dietary insufficiencies have been well documented to decrease growth rates and survival (and therefore overall production) in fish aquaculture. By contrast, the effects of dietary insufficiencies on the sensory biology of cultured fish remains largely unstudied. Diets based solely on plant protein sources could have advantages over fish-based diets because of the cost and ecological effects of th…	WOS:000484891700003	AL	Yes	L	H	L	M	L	M	MEDIUM
2193	WOSCC	BUERK, DG; RIVA, CE; CRANSTOUN, SD	FREQUENCY AND LUMINANCE-DEPENDENT BLOOD-FLOW AND K+ ION CHANGES DURING FLICKER STIMULI IN CAT OPTIC-NERVE HEAD	INVESTIGATIVE OPHTHALMOLOGY & VISUAL SCIENCE	36	11	2216	2227	Unknown	1995	Purpose. The purpose of this study was to investigate whether blood flow in the cat optic nerve head (ONH) is related to increased neuronal activity elicited by diffuse luminance flickering light stimulation.Methods. ONH blood flow was measured by laser Doppler flowmetry in anesthetized cats during 1 to 3 minutes of flickering light stimulation at controlled luminance and frequency (n = 227 measu…	WOS:A1995RY89100012	AL	Yes	L	L	H	L	M	L	EXCLUSION
3792	WOSCC	BULLOCK, TH; BUDELMANN, BU	SENSORY EVOKED-POTENTIALS IN UNANESTHETIZED UNRESTRAINED CUTTLEFISH - A NEW PREPARATION FOR BRAIN PHYSIOLOGY IN CEPHALOPODS	JOURNAL OF COMPARATIVE PHYSIOLOGY A-SENSORY NEURAL AND BEHAVIORAL PHYSIOLOGY	168	1	141	150	10.1007/BF00217112	1991	Up to five microelectrodes inserted through short hypodermic needles in the cranial cartilage of Sepia officinalis recorded potentials while the cuttlefish moved freely in a small enclosure. Compound field potentials and unit spikes were seen during ongoing, spontaneous activity and after sensory stimulation.Ongoing activity resembles that reported for octopus, with maximum power usually below 20…	WOS:A1991EV74600014	AL	Yes	L	H	M	H	H	L	HIGH
1399	WOSCC	BULLOCK, TH; HOFMANN, MH; NEW, JG; NAHM, FK	DYNAMIC PROPERTIES OF VISUAL EVOKED-POTENTIALS IN THE TECTUM OF CARTILAGINOUS AND BONY FISHES, WITH NEUROETHOLOGICAL IMPLICATIONS	JOURNAL OF EXPERIMENTAL ZOOLOGY	Unknown	Unknown	142	155	Unknown	1990	We have extended the study of Bullock ('84), who reported on visually evoked potentials (VEP) in the tectum of 10 species of elasmobranchs, by adding further stimulus regimes, multichannel recording, and additional taxa, particularly addressing the question of flicker fusion frequency by electrophysiological signs in central processing centers. Using principally the guitar-fish, Platyrhinoidis an…	WOS:A1990FK90600018	AL	Yes	L	L	M	H	H	L	MEDIUM
1399	WOSCC	BULLOCK, TH; HOFMANN, MH; NEW, JG; NAHM, FK	DYNAMIC PROPERTIES OF VISUAL EVOKED-POTENTIALS IN THE TECTUM OF CARTILAGINOUS AND BONY FISHES, WITH NEUROETHOLOGICAL IMPLICATIONS	JOURNAL OF EXPERIMENTAL ZOOLOGY	Unknown	Unknown	142	155	Unknown	1990	We have extended the study of Bullock ('84), who reported on visually evoked potentials (VEP) in the tectum of 10 species of elasmobranchs, by adding further stimulus regimes, multichannel recording, and additional taxa, particularly addressing the question of flicker fusion frequency by electrophysiological signs in central processing centers. Using principally the guitar-fish, Platyrhinoidis an…	WOS:A1990FK90600018	AL	Yes	L	L	M	H	H	L	MEDIUM
1399	WOSCC	BULLOCK, TH; HOFMANN, MH; NEW, JG; NAHM, FK	DYNAMIC PROPERTIES OF VISUAL EVOKED-POTENTIALS IN THE TECTUM OF CARTILAGINOUS AND BONY FISHES, WITH NEUROETHOLOGICAL IMPLICATIONS	JOURNAL OF EXPERIMENTAL ZOOLOGY	Unknown	Unknown	142	155	Unknown	1990	We have extended the study of Bullock ('84), who reported on visually evoked potentials (VEP) in the tectum of 10 species of elasmobranchs, by adding further stimulus regimes, multichannel recording, and additional taxa, particularly addressing the question of flicker fusion frequency by electrophysiological signs in central processing centers. Using principally the guitar-fish, Platyrhinoidis an…	WOS:A1990FK90600018	AL	Yes	L	L	M	H	H	L	MEDIUM
1399	WOSCC	BULLOCK, TH; HOFMANN, MH; NEW, JG; NAHM, FK	DYNAMIC PROPERTIES OF VISUAL EVOKED-POTENTIALS IN THE TECTUM OF CARTILAGINOUS AND BONY FISHES, WITH NEUROETHOLOGICAL IMPLICATIONS	JOURNAL OF EXPERIMENTAL ZOOLOGY	Unknown	Unknown	142	155	Unknown	1990	We have extended the study of Bullock ('84), who reported on visually evoked potentials (VEP) in the tectum of 10 species of elasmobranchs, by adding further stimulus regimes, multichannel recording, and additional taxa, particularly addressing the question of flicker fusion frequency by electrophysiological signs in central processing centers. Using principally the guitar-fish, Platyrhinoidis an…	WOS:A1990FK90600018	AL	Yes	L	L	M	H	H	L	MEDIUM
1399	WOSCC	BULLOCK, TH; HOFMANN, MH; NEW, JG; NAHM, FK	DYNAMIC PROPERTIES OF VISUAL EVOKED-POTENTIALS IN THE TECTUM OF CARTILAGINOUS AND BONY FISHES, WITH NEUROETHOLOGICAL IMPLICATIONS	JOURNAL OF EXPERIMENTAL ZOOLOGY	Unknown	Unknown	142	155	Unknown	1990	We have extended the study of Bullock ('84), who reported on visually evoked potentials (VEP) in the tectum of 10 species of elasmobranchs, by adding further stimulus regimes, multichannel recording, and additional taxa, particularly addressing the question of flicker fusion frequency by electrophysiological signs in central processing centers. Using principally the guitar-fish, Platyrhinoidis an…	WOS:A1990FK90600018	AL	Yes	L	L	M	H	H	L	MEDIUM
1399	WOSCC	BULLOCK, TH; HOFMANN, MH; NEW, JG; NAHM, FK	DYNAMIC PROPERTIES OF VISUAL EVOKED-POTENTIALS IN THE TECTUM OF CARTILAGINOUS AND BONY FISHES, WITH NEUROETHOLOGICAL IMPLICATIONS	JOURNAL OF EXPERIMENTAL ZOOLOGY	Unknown	Unknown	142	155	Unknown	1990	We have extended the study of Bullock ('84), who reported on visually evoked potentials (VEP) in the tectum of 10 species of elasmobranchs, by adding further stimulus regimes, multichannel recording, and additional taxa, particularly addressing the question of flicker fusion frequency by electrophysiological signs in central processing centers. Using principally the guitar-fish, Platyrhinoidis an…	WOS:A1990FK90600018	AL	Yes	L	L	M	H	H	L	MEDIUM
1399	WOSCC	BULLOCK, TH; HOFMANN, MH; NEW, JG; NAHM, FK	DYNAMIC PROPERTIES OF VISUAL EVOKED-POTENTIALS IN THE TECTUM OF CARTILAGINOUS AND BONY FISHES, WITH NEUROETHOLOGICAL IMPLICATIONS	JOURNAL OF EXPERIMENTAL ZOOLOGY	Unknown	Unknown	142	155	Unknown	1990	We have extended the study of Bullock ('84), who reported on visually evoked potentials (VEP) in the tectum of 10 species of elasmobranchs, by adding further stimulus regimes, multichannel recording, and additional taxa, particularly addressing the question of flicker fusion frequency by electrophysiological signs in central processing centers. Using principally the guitar-fish, Platyrhinoidis an…	WOS:A1990FK90600018	AL	Yes	L	L	M	H	H	L	MEDIUM
4541	WOSCC	Buschbeck, EK; Ehmer, B; Hoy, RR	The unusual visual system of the Strepsiptera: external eye and neuropils	JOURNAL OF COMPARATIVE PHYSIOLOGY A-NEUROETHOLOGY SENSORY NEURAL AND BEHAVIORAL PHYSIOLOGY	189	8	617	630	10.1007/s00359-003-0443-x	2003	Adult males of the insect order Strepsiptera are characterized by an unusual visual system that may use design principles from compound as well as simple eyes. The lenses of this eye are unusually large and focus images onto extended retinae. The light-gathering ability of the lens is sufficient to resolve multiple points of an image in each optical unit. We regard each unit as an independent ima…	WOS:000185426400005	AL	Yes	L	H	L	M	H	H	HIGH
4541	WOSCC	Buschbeck, EK; Ehmer, B; Hoy, RR	The unusual visual system of the Strepsiptera: external eye and neuropils	JOURNAL OF COMPARATIVE PHYSIOLOGY A-NEUROETHOLOGY SENSORY NEURAL AND BEHAVIORAL PHYSIOLOGY	189	8	617	630	10.1007/s00359-003-0443-x	2003	Adult males of the insect order Strepsiptera are characterized by an unusual visual system that may use design principles from compound as well as simple eyes. The lenses of this eye are unusually large and focus images onto extended retinae. The light-gathering ability of the lens is sufficient to resolve multiple points of an image in each optical unit. We regard each unit as an independent ima…	WOS:000185426400005	AL	Yes	H	H	L	M	H	H	EXCLUSION
4897	CLIGNO review	Burton, BG; Tatler, BW; Laughlin, SB	Variations in photoreceptor response dynamics across the fly retina	JOURNAL OF NEUROPHYSIOLOGY	86	2	950	960	Unknown	2001	Gradients in the spatial properties of retinal cells and their relation to image statistics are well documented. However, less is known of gradients in temporal properties, especially at the level of the photoreceptor for which no account exists. Using light flashes and white-noise- modulated light and current stimuli, we examined the spatial and temporal properties of a single class of photorece…	WOS:000170322000035	AL	Yes	L	L	H	H	M	H	EXCLUSION
2887	WOSCC	CADENAS, ID; REIFSNIDER, ES; TRANCHINA, D	MODULATION OF SYNAPTIC TRANSFER BETWEEN RETINAL CONES AND HORIZONTAL CELLS BY SPATIAL CONTRAST	JOURNAL OF GENERAL PHYSIOLOGY	104	3	567	591	10.1085/jgp.104.3.567	1994	We studied the influence of steady annular light on the kinetics and sensitivity of horizontal cell (HC) responses to modulation of the intensity of small concentric spots in the turtle retina. As shown by previous investigators, when the intensity of the annulus was equal to the mean spot intensity, spot response kinetics were the same as those for the modulation of spatially uniform light. Turn…	WOS:A1994PG77300008	AL	No	NA	NA	NA	NA	NA	NA	EXCLUSION
3483	WOSCC	Callahan, TL; Petry, HM	Psychophysical measurement of temporal modulation sensitivity in the tree shrew (Tupaia belangeri)	VISION RESEARCH	40	4	455	458	10.1016/S0042-6989(99)00194-7	2000	Temporal modulation sensitivity functions (MSFs) were measured behaviorally in three adult tree shrews (Tupaia belangeri). Shrews were trained to detect temporal sinusoidally-modulated full-field luminance variations in one of three stimuli, the two alternatives being static stimuli of equal size and time-averaged luminance (34 cd/m(2)). Modulation depth was varied trial-by-trial using a modified…	WOS:000084662600011	AL	Yes	L	L	M	L	L	H	MEDIUM
4864	Healy et al., 2013	CARVALHO, P. S. M.; NOLTIE, D. B.; TILLITT, D. E.	Biochemical, histological and behavioural aspects of visual functioning during early development of rainbow trout	Journal of Fish Biology	64	Unknown	833	850	10.1111/j.1095-8649.2004.0350.x	2004	Retinal structure and concentration of retinoids involved in phototransduction changed during early development of rainbow trout Oncorhynchus mykiss, correlating with improvements in visual function. A test chamber was used to evaluate the presence of optokinetic or optomotor responses and to assess the functionality of the integrated cellular, physiological and biochemical components of the visu…	NA	AL	Yes	L	H	L	M	L	L	MEDIUM
3075	WOSCC	Carvalho, PSM; Noltie, DB; Tillitt, DE	Ontogenetic improvement of visual function in the medaka Oryzias latipes based on an optomotor testing system for larval and adult fish	ANIMAL BEHAVIOUR	64	Unknown	1	10	10.1006/anbe.2002.3028	2002	We developed a system for evaluation of visual function in larval and adult fish. Both optomotor (swimming) and optokinetic (eye movement) responses were monitored and recorded using a system of rotating stripes. The system allowed manipulation of factors such as width of the stripes used, rotation speed of the striped drum, and light illuminance levels within both the scotopic and photopic range…	WOS:000178657200001	AL	Yes	L	L	L	H	L	L	MEDIUM
1920	WOSCC	Chatterjee, Payel; Mohan, Umesh; Krishnan, Anand; Sane, Sanjay P.	Evolutionary constraints on flicker fusion frequency in Lepidoptera	JOURNAL OF COMPARATIVE PHYSIOLOGY A-NEUROETHOLOGY SENSORY NEURAL AND BEHAVIORAL PHYSIOLOGY	206	5	671	681	10.1007/s00359-020-01429-3	2020	Flying insects occupy both diurnal and nocturnal niches, and their visual systems encounter distinct challenges in both conditions. Visual adaptations, such as superposition eyes of moths, enhance sensitivity to low light levels but trade off with spatial and temporal resolution. Conversely, apposition eyes of butterflies enable high spatial resolution but are poorly sensitive in dim light. Altho…	WOS:000539916300001	AL	Yes	H	L	L	M	L	H	EXCLUSION
1920	WOSCC	Chatterjee, Payel; Mohan, Umesh; Krishnan, Anand; Sane, Sanjay P.	Evolutionary constraints on flicker fusion frequency in Lepidoptera	JOURNAL OF COMPARATIVE PHYSIOLOGY A-NEUROETHOLOGY SENSORY NEURAL AND BEHAVIORAL PHYSIOLOGY	206	5	671	681	10.1007/s00359-020-01429-3	2020	Flying insects occupy both diurnal and nocturnal niches, and their visual systems encounter distinct challenges in both conditions. Visual adaptations, such as superposition eyes of moths, enhance sensitivity to low light levels but trade off with spatial and temporal resolution. Conversely, apposition eyes of butterflies enable high spatial resolution but are poorly sensitive in dim light. Altho…	WOS:000539916300001	AL	Yes	H	L	L	M	L	H	EXCLUSION
1920	WOSCC	Chatterjee, Payel; Mohan, Umesh; Krishnan, Anand; Sane, Sanjay P.	Evolutionary constraints on flicker fusion frequency in Lepidoptera	JOURNAL OF COMPARATIVE PHYSIOLOGY A-NEUROETHOLOGY SENSORY NEURAL AND BEHAVIORAL PHYSIOLOGY	206	5	671	681	10.1007/s00359-020-01429-3	2020	Flying insects occupy both diurnal and nocturnal niches, and their visual systems encounter distinct challenges in both conditions. Visual adaptations, such as superposition eyes of moths, enhance sensitivity to low light levels but trade off with spatial and temporal resolution. Conversely, apposition eyes of butterflies enable high spatial resolution but are poorly sensitive in dim light. Altho…	WOS:000539916300001	AL	Yes	H	L	L	M	L	H	EXCLUSION
1920	WOSCC	Chatterjee, Payel; Mohan, Umesh; Krishnan, Anand; Sane, Sanjay P.	Evolutionary constraints on flicker fusion frequency in Lepidoptera	JOURNAL OF COMPARATIVE PHYSIOLOGY A-NEUROETHOLOGY SENSORY NEURAL AND BEHAVIORAL PHYSIOLOGY	206	5	671	681	10.1007/s00359-020-01429-3	2020	Flying insects occupy both diurnal and nocturnal niches, and their visual systems encounter distinct challenges in both conditions. Visual adaptations, such as superposition eyes of moths, enhance sensitivity to low light levels but trade off with spatial and temporal resolution. Conversely, apposition eyes of butterflies enable high spatial resolution but are poorly sensitive in dim light. Altho…	WOS:000539916300001	AL	Yes	H	L	L	M	L	H	EXCLUSION
1920	WOSCC	Chatterjee, Payel; Mohan, Umesh; Krishnan, Anand; Sane, Sanjay P.	Evolutionary constraints on flicker fusion frequency in Lepidoptera	JOURNAL OF COMPARATIVE PHYSIOLOGY A-NEUROETHOLOGY SENSORY NEURAL AND BEHAVIORAL PHYSIOLOGY	206	5	671	681	10.1007/s00359-020-01429-3	2020	Flying insects occupy both diurnal and nocturnal niches, and their visual systems encounter distinct challenges in both conditions. Visual adaptations, such as superposition eyes of moths, enhance sensitivity to low light levels but trade off with spatial and temporal resolution. Conversely, apposition eyes of butterflies enable high spatial resolution but are poorly sensitive in dim light. Altho…	WOS:000539916300001	AL	Yes	M	L	L	M	L	H	MEDIUM
1920	WOSCC	Chatterjee, Payel; Mohan, Umesh; Krishnan, Anand; Sane, Sanjay P.	Evolutionary constraints on flicker fusion frequency in Lepidoptera	JOURNAL OF COMPARATIVE PHYSIOLOGY A-NEUROETHOLOGY SENSORY NEURAL AND BEHAVIORAL PHYSIOLOGY	206	5	671	681	10.1007/s00359-020-01429-3	2020	Flying insects occupy both diurnal and nocturnal niches, and their visual systems encounter distinct challenges in both conditions. Visual adaptations, such as superposition eyes of moths, enhance sensitivity to low light levels but trade off with spatial and temporal resolution. Conversely, apposition eyes of butterflies enable high spatial resolution but are poorly sensitive in dim light. Altho…	WOS:000539916300001	AL	Yes	M	L	L	M	L	H	MEDIUM
1920	WOSCC	Chatterjee, Payel; Mohan, Umesh; Krishnan, Anand; Sane, Sanjay P.	Evolutionary constraints on flicker fusion frequency in Lepidoptera	JOURNAL OF COMPARATIVE PHYSIOLOGY A-NEUROETHOLOGY SENSORY NEURAL AND BEHAVIORAL PHYSIOLOGY	206	5	671	681	10.1007/s00359-020-01429-3	2020	Flying insects occupy both diurnal and nocturnal niches, and their visual systems encounter distinct challenges in both conditions. Visual adaptations, such as superposition eyes of moths, enhance sensitivity to low light levels but trade off with spatial and temporal resolution. Conversely, apposition eyes of butterflies enable high spatial resolution but are poorly sensitive in dim light. Altho…	WOS:000539916300001	AL	Yes	M	L	L	M	L	H	MEDIUM
1920	WOSCC	Chatterjee, Payel; Mohan, Umesh; Krishnan, Anand; Sane, Sanjay P.	Evolutionary constraints on flicker fusion frequency in Lepidoptera	JOURNAL OF COMPARATIVE PHYSIOLOGY A-NEUROETHOLOGY SENSORY NEURAL AND BEHAVIORAL PHYSIOLOGY	206	5	671	681	10.1007/s00359-020-01429-3	2020	Flying insects occupy both diurnal and nocturnal niches, and their visual systems encounter distinct challenges in both conditions. Visual adaptations, such as superposition eyes of moths, enhance sensitivity to low light levels but trade off with spatial and temporal resolution. Conversely, apposition eyes of butterflies enable high spatial resolution but are poorly sensitive in dim light. Altho…	WOS:000539916300001	AL	Yes	L	L	L	M	L	H	MEDIUM
1920	WOSCC	Chatterjee, Payel; Mohan, Umesh; Krishnan, Anand; Sane, Sanjay P.	Evolutionary constraints on flicker fusion frequency in Lepidoptera	JOURNAL OF COMPARATIVE PHYSIOLOGY A-NEUROETHOLOGY SENSORY NEURAL AND BEHAVIORAL PHYSIOLOGY	206	5	671	681	10.1007/s00359-020-01429-3	2020	Flying insects occupy both diurnal and nocturnal niches, and their visual systems encounter distinct challenges in both conditions. Visual adaptations, such as superposition eyes of moths, enhance sensitivity to low light levels but trade off with spatial and temporal resolution. Conversely, apposition eyes of butterflies enable high spatial resolution but are poorly sensitive in dim light. Altho…	WOS:000539916300001	AL	Yes	L	L	L	M	L	H	MEDIUM
1920	WOSCC	Chatterjee, Payel; Mohan, Umesh; Krishnan, Anand; Sane, Sanjay P.	Evolutionary constraints on flicker fusion frequency in Lepidoptera	JOURNAL OF COMPARATIVE PHYSIOLOGY A-NEUROETHOLOGY SENSORY NEURAL AND BEHAVIORAL PHYSIOLOGY	206	5	671	681	10.1007/s00359-020-01429-3	2020	Flying insects occupy both diurnal and nocturnal niches, and their visual systems encounter distinct challenges in both conditions. Visual adaptations, such as superposition eyes of moths, enhance sensitivity to low light levels but trade off with spatial and temporal resolution. Conversely, apposition eyes of butterflies enable high spatial resolution but are poorly sensitive in dim light. Altho…	WOS:000539916300001	AL	Yes	L	L	L	M	L	H	MEDIUM
1920	WOSCC	Chatterjee, Payel; Mohan, Umesh; Krishnan, Anand; Sane, Sanjay P.	Evolutionary constraints on flicker fusion frequency in Lepidoptera	JOURNAL OF COMPARATIVE PHYSIOLOGY A-NEUROETHOLOGY SENSORY NEURAL AND BEHAVIORAL PHYSIOLOGY	206	5	671	681	10.1007/s00359-020-01429-3	2020	Flying insects occupy both diurnal and nocturnal niches, and their visual systems encounter distinct challenges in both conditions. Visual adaptations, such as superposition eyes of moths, enhance sensitivity to low light levels but trade off with spatial and temporal resolution. Conversely, apposition eyes of butterflies enable high spatial resolution but are poorly sensitive in dim light. Altho…	WOS:000539916300001	AL	Yes	M	L	L	M	L	H	MEDIUM
1920	WOSCC	Chatterjee, Payel; Mohan, Umesh; Krishnan, Anand; Sane, Sanjay P.	Evolutionary constraints on flicker fusion frequency in Lepidoptera	JOURNAL OF COMPARATIVE PHYSIOLOGY A-NEUROETHOLOGY SENSORY NEURAL AND BEHAVIORAL PHYSIOLOGY	206	5	671	681	10.1007/s00359-020-01429-3	2020	Flying insects occupy both diurnal and nocturnal niches, and their visual systems encounter distinct challenges in both conditions. Visual adaptations, such as superposition eyes of moths, enhance sensitivity to low light levels but trade off with spatial and temporal resolution. Conversely, apposition eyes of butterflies enable high spatial resolution but are poorly sensitive in dim light. Altho…	WOS:000539916300001	AL	Yes	L	L	L	M	L	H	MEDIUM
1920	WOSCC	Chatterjee, Payel; Mohan, Umesh; Krishnan, Anand; Sane, Sanjay P.	Evolutionary constraints on flicker fusion frequency in Lepidoptera	JOURNAL OF COMPARATIVE PHYSIOLOGY A-NEUROETHOLOGY SENSORY NEURAL AND BEHAVIORAL PHYSIOLOGY	206	5	671	681	10.1007/s00359-020-01429-3	2020	Flying insects occupy both diurnal and nocturnal niches, and their visual systems encounter distinct challenges in both conditions. Visual adaptations, such as superposition eyes of moths, enhance sensitivity to low light levels but trade off with spatial and temporal resolution. Conversely, apposition eyes of butterflies enable high spatial resolution but are poorly sensitive in dim light. Altho…	WOS:000539916300001	AL	Yes	H	L	L	M	L	H	EXCLUSION
1920	WOSCC	Chatterjee, Payel; Mohan, Umesh; Krishnan, Anand; Sane, Sanjay P.	Evolutionary constraints on flicker fusion frequency in Lepidoptera	JOURNAL OF COMPARATIVE PHYSIOLOGY A-NEUROETHOLOGY SENSORY NEURAL AND BEHAVIORAL PHYSIOLOGY	206	5	671	681	10.1007/s00359-020-01429-3	2020	Flying insects occupy both diurnal and nocturnal niches, and their visual systems encounter distinct challenges in both conditions. Visual adaptations, such as superposition eyes of moths, enhance sensitivity to low light levels but trade off with spatial and temporal resolution. Conversely, apposition eyes of butterflies enable high spatial resolution but are poorly sensitive in dim light. Altho…	WOS:000539916300001	AL	Yes	H	L	L	M	L	H	EXCLUSION
1920	WOSCC	Chatterjee, Payel; Mohan, Umesh; Krishnan, Anand; Sane, Sanjay P.	Evolutionary constraints on flicker fusion frequency in Lepidoptera	JOURNAL OF COMPARATIVE PHYSIOLOGY A-NEUROETHOLOGY SENSORY NEURAL AND BEHAVIORAL PHYSIOLOGY	206	5	671	681	10.1007/s00359-020-01429-3	2020	Flying insects occupy both diurnal and nocturnal niches, and their visual systems encounter distinct challenges in both conditions. Visual adaptations, such as superposition eyes of moths, enhance sensitivity to low light levels but trade off with spatial and temporal resolution. Conversely, apposition eyes of butterflies enable high spatial resolution but are poorly sensitive in dim light. Altho…	WOS:000539916300001	AL	Yes	H	L	L	M	L	H	EXCLUSION
1920	WOSCC	Chatterjee, Payel; Mohan, Umesh; Krishnan, Anand; Sane, Sanjay P.	Evolutionary constraints on flicker fusion frequency in Lepidoptera	JOURNAL OF COMPARATIVE PHYSIOLOGY A-NEUROETHOLOGY SENSORY NEURAL AND BEHAVIORAL PHYSIOLOGY	206	5	671	681	10.1007/s00359-020-01429-3	2020	Flying insects occupy both diurnal and nocturnal niches, and their visual systems encounter distinct challenges in both conditions. Visual adaptations, such as superposition eyes of moths, enhance sensitivity to low light levels but trade off with spatial and temporal resolution. Conversely, apposition eyes of butterflies enable high spatial resolution but are poorly sensitive in dim light. Altho…	WOS:000539916300001	AL	Yes	H	L	L	M	L	H	EXCLUSION
1920	WOSCC	Chatterjee, Payel; Mohan, Umesh; Krishnan, Anand; Sane, Sanjay P.	Evolutionary constraints on flicker fusion frequency in Lepidoptera	JOURNAL OF COMPARATIVE PHYSIOLOGY A-NEUROETHOLOGY SENSORY NEURAL AND BEHAVIORAL PHYSIOLOGY	206	5	671	681	10.1007/s00359-020-01429-3	2020	Flying insects occupy both diurnal and nocturnal niches, and their visual systems encounter distinct challenges in both conditions. Visual adaptations, such as superposition eyes of moths, enhance sensitivity to low light levels but trade off with spatial and temporal resolution. Conversely, apposition eyes of butterflies enable high spatial resolution but are poorly sensitive in dim light. Altho…	WOS:000539916300001	AL	Yes	H	L	L	M	L	H	EXCLUSION
1920	WOSCC	Chatterjee, Payel; Mohan, Umesh; Krishnan, Anand; Sane, Sanjay P.	Evolutionary constraints on flicker fusion frequency in Lepidoptera	JOURNAL OF COMPARATIVE PHYSIOLOGY A-NEUROETHOLOGY SENSORY NEURAL AND BEHAVIORAL PHYSIOLOGY	206	5	671	681	10.1007/s00359-020-01429-3	2020	Flying insects occupy both diurnal and nocturnal niches, and their visual systems encounter distinct challenges in both conditions. Visual adaptations, such as superposition eyes of moths, enhance sensitivity to low light levels but trade off with spatial and temporal resolution. Conversely, apposition eyes of butterflies enable high spatial resolution but are poorly sensitive in dim light. Altho…	WOS:000539916300001	AL	Yes	H	L	L	M	L	H	EXCLUSION
1920	WOSCC	Chatterjee, Payel; Mohan, Umesh; Krishnan, Anand; Sane, Sanjay P.	Evolutionary constraints on flicker fusion frequency in Lepidoptera	JOURNAL OF COMPARATIVE PHYSIOLOGY A-NEUROETHOLOGY SENSORY NEURAL AND BEHAVIORAL PHYSIOLOGY	206	5	671	681	10.1007/s00359-020-01429-3	2020	Flying insects occupy both diurnal and nocturnal niches, and their visual systems encounter distinct challenges in both conditions. Visual adaptations, such as superposition eyes of moths, enhance sensitivity to low light levels but trade off with spatial and temporal resolution. Conversely, apposition eyes of butterflies enable high spatial resolution but are poorly sensitive in dim light. Altho…	WOS:000539916300001	AL	Yes	M	L	L	M	L	H	MEDIUM
1920	WOSCC	Chatterjee, Payel; Mohan, Umesh; Krishnan, Anand; Sane, Sanjay P.	Evolutionary constraints on flicker fusion frequency in Lepidoptera	JOURNAL OF COMPARATIVE PHYSIOLOGY A-NEUROETHOLOGY SENSORY NEURAL AND BEHAVIORAL PHYSIOLOGY	206	5	671	681	10.1007/s00359-020-01429-3	2020	Flying insects occupy both diurnal and nocturnal niches, and their visual systems encounter distinct challenges in both conditions. Visual adaptations, such as superposition eyes of moths, enhance sensitivity to low light levels but trade off with spatial and temporal resolution. Conversely, apposition eyes of butterflies enable high spatial resolution but are poorly sensitive in dim light. Altho…	WOS:000539916300001	AL	Yes	L	L	L	M	L	H	MEDIUM
1920	WOSCC	Chatterjee, Payel; Mohan, Umesh; Krishnan, Anand; Sane, Sanjay P.	Evolutionary constraints on flicker fusion frequency in Lepidoptera	JOURNAL OF COMPARATIVE PHYSIOLOGY A-NEUROETHOLOGY SENSORY NEURAL AND BEHAVIORAL PHYSIOLOGY	206	5	671	681	10.1007/s00359-020-01429-3	2020	Flying insects occupy both diurnal and nocturnal niches, and their visual systems encounter distinct challenges in both conditions. Visual adaptations, such as superposition eyes of moths, enhance sensitivity to low light levels but trade off with spatial and temporal resolution. Conversely, apposition eyes of butterflies enable high spatial resolution but are poorly sensitive in dim light. Altho…	WOS:000539916300001	AL	Yes	L	L	L	M	L	H	MEDIUM
1920	WOSCC	Chatterjee, Payel; Mohan, Umesh; Krishnan, Anand; Sane, Sanjay P.	Evolutionary constraints on flicker fusion frequency in Lepidoptera	JOURNAL OF COMPARATIVE PHYSIOLOGY A-NEUROETHOLOGY SENSORY NEURAL AND BEHAVIORAL PHYSIOLOGY	206	5	671	681	10.1007/s00359-020-01429-3	2020	Flying insects occupy both diurnal and nocturnal niches, and their visual systems encounter distinct challenges in both conditions. Visual adaptations, such as superposition eyes of moths, enhance sensitivity to low light levels but trade off with spatial and temporal resolution. Conversely, apposition eyes of butterflies enable high spatial resolution but are poorly sensitive in dim light. Altho…	WOS:000539916300001	AL	Yes	L	L	L	M	L	H	MEDIUM
1920	WOSCC	Chatterjee, Payel; Mohan, Umesh; Krishnan, Anand; Sane, Sanjay P.	Evolutionary constraints on flicker fusion frequency in Lepidoptera	JOURNAL OF COMPARATIVE PHYSIOLOGY A-NEUROETHOLOGY SENSORY NEURAL AND BEHAVIORAL PHYSIOLOGY	206	5	671	681	10.1007/s00359-020-01429-3	2020	Flying insects occupy both diurnal and nocturnal niches, and their visual systems encounter distinct challenges in both conditions. Visual adaptations, such as superposition eyes of moths, enhance sensitivity to low light levels but trade off with spatial and temporal resolution. Conversely, apposition eyes of butterflies enable high spatial resolution but are poorly sensitive in dim light. Altho…	WOS:000539916300001	AL	Yes	L	L	L	M	L	H	MEDIUM
1920	WOSCC	Chatterjee, Payel; Mohan, Umesh; Krishnan, Anand; Sane, Sanjay P.	Evolutionary constraints on flicker fusion frequency in Lepidoptera	JOURNAL OF COMPARATIVE PHYSIOLOGY A-NEUROETHOLOGY SENSORY NEURAL AND BEHAVIORAL PHYSIOLOGY	206	5	671	681	10.1007/s00359-020-01429-3	2020	Flying insects occupy both diurnal and nocturnal niches, and their visual systems encounter distinct challenges in both conditions. Visual adaptations, such as superposition eyes of moths, enhance sensitivity to low light levels but trade off with spatial and temporal resolution. Conversely, apposition eyes of butterflies enable high spatial resolution but are poorly sensitive in dim light. Altho…	WOS:000539916300001	AL	Yes	M	L	L	M	L	H	MEDIUM
1920	WOSCC	Chatterjee, Payel; Mohan, Umesh; Krishnan, Anand; Sane, Sanjay P.	Evolutionary constraints on flicker fusion frequency in Lepidoptera	JOURNAL OF COMPARATIVE PHYSIOLOGY A-NEUROETHOLOGY SENSORY NEURAL AND BEHAVIORAL PHYSIOLOGY	206	5	671	681	10.1007/s00359-020-01429-3	2020	Flying insects occupy both diurnal and nocturnal niches, and their visual systems encounter distinct challenges in both conditions. Visual adaptations, such as superposition eyes of moths, enhance sensitivity to low light levels but trade off with spatial and temporal resolution. Conversely, apposition eyes of butterflies enable high spatial resolution but are poorly sensitive in dim light. Altho…	WOS:000539916300001	AL	Yes	H	L	L	M	L	H	EXCLUSION
1920	WOSCC	Chatterjee, Payel; Mohan, Umesh; Krishnan, Anand; Sane, Sanjay P.	Evolutionary constraints on flicker fusion frequency in Lepidoptera	JOURNAL OF COMPARATIVE PHYSIOLOGY A-NEUROETHOLOGY SENSORY NEURAL AND BEHAVIORAL PHYSIOLOGY	206	5	671	681	10.1007/s00359-020-01429-3	2020	Flying insects occupy both diurnal and nocturnal niches, and their visual systems encounter distinct challenges in both conditions. Visual adaptations, such as superposition eyes of moths, enhance sensitivity to low light levels but trade off with spatial and temporal resolution. Conversely, apposition eyes of butterflies enable high spatial resolution but are poorly sensitive in dim light. Altho…	WOS:000539916300001	AL	Yes	H	L	L	M	L	H	EXCLUSION
3111	WOSCC	Chen, Chih-Yang; Hafed, Ziad M.	Orientation and Contrast Tuning Properties and Temporal Flicker Fusion Characteristics of Primate Superior Colliculus Neurons	FRONTIERS IN NEURAL CIRCUITS	12	Unknown	Unknown	Unknown	10.3389/fncir.2018.00058	2018	The primate superior colliculus is traditionally studied from the perspectives of gaze control, target selection, and selective attention. However, this structure is also visually responsive, and it is the primary visual structure in several species. Thus, understanding the visual tuning properties of the primate superior colliculus is important, especially given that the superior colliculus is p…	WOS:000439578900001	AL	Yes	M	L	H	L	H	L	EXCLUSION
3047	WOSCC	Chung, Wen-Sung; Marshall, N. Justin; Watson, Sue-Ann; Munday, Philip L.; Nilsson, Goran E.	Ocean acidification slows retinal function in a damselfish through interference with GABA(A) receptors	JOURNAL OF EXPERIMENTAL BIOLOGY	217	3	323	326	10.1242/jeb.092478	2014	Vision is one of the most efficient senses used by animals to catch prey and avoid predators. Therefore, any deficiency in the visual system could have important consequences for individual performance. We examined the effect of CO2 levels projected to occur by the end of this century on retinal responses in a damselfish, by determining the threshold of its flicker electroretinogram (fERG). The m…	WOS:000331204100010	AL	Yes	L	H	L	M	H	H	HIGH
3810	WOSCC	Clarke, Robert J.	Shaping the pupil's response to light in the hooded rat	EXPERIMENTAL BRAIN RESEARCH	176	4	641	651	10.1007/s00221-006-0649-6	2007	The contribution of iris muscle steady state and dynamic response characteristics to the shaping of the pupil response to light in the hooded rat were studied using electrical stimulation of the parasympathetic fibers in the III nerve. The waveforms of pupillary contractions to single or brief trains of electrical impulses applied to the III nerve were virtually identical to those elicited with s…	WOS:000243690600009	AL	Yes	L	H	H	H	H	L	EXCLUSION
4905	Woo et al., 2009	Coile, C.; Politz, C. H.; Smith, J. C.	Behavioral Determination of Critical Flicker Fusion in Dogs	Physiology & Behavior	45	Unknown	1087	1092	10.1016/0031-9384(89)90092-9	1989	Steady-state critical flicker fusion frequencies (CFFs) were determined for four beagle dogs using the psychophysical techmque of condltaoned suppression The CFFs obtained demonstrated that the dog can thscnnunate flicker at much faster rates than has been suggested by ERG data. In adthtlon, dog rods may support the dascnrmnataon of flicker at much higher rates than can human rods. An mdication o…	NA	AL	Yes	L	L	L	H	L	L	MEDIUM
4817	WOSCC	Cohen, Jonathan H.; Frank, Tamara M.	Visual physiology of the Antarctic amphipod Abyssorchomene plebs	BIOLOGICAL BULLETIN	211	2	140	148	10.2307/4134588	2006	Although the visual systems of animals living in the cold, dark water of the deep sea have been investigated for some time, little is known about vision in animals inhabiting polar oceans, where temperatures are even colder and irradiance fluctuates dramatically with ice cover and season. Physiology of the compound eye of the amphipod Abyssorchomene plebs (Gammaridea: Lysianassoidea), a common An…	WOS:000241793700005	AL & RS	Yes	L	H	L	M	L	L	MEDIUM
4109	WOSCC	Crevier, DW; Meister, M	Synchronous period-doubling in flicker vision of salamander and man	JOURNAL OF NEUROPHYSIOLOGY	79	4	1869	1878	Unknown	1998	Periodic flashes of light have long served to probe the temporal properties of the visual system. Here we show that during rapid flicker of high contrast and intensity the eye reports to the brain only every other flash of light. In this regime, retinal ganglion cells of the salamander fire spikes on alternating flashes. Neurons across the entire retina are locked to the same hashes. The effect d…	WOS:000073273700025	AL	Yes	H	H	L	H	H	H	EXCLUSION
4898	CLIGNO review	CROGNALE, MA; JACOBS, GH	BEHAVIORAL AND ELECTROPHYSIOLOGICAL SENSITIVITY TO TEMPORALLY MODULATED VISUAL-STIMULI IN THE GROUND-SQUIRREL	VISUAL NEUROSCIENCE	6	6	593	606	10.1017/S0952523800002583	1991	Behavioral and electrophysiological methods were used to measure sensitivity to flickering lights in a dichromatic species, the California ground squirrel (Spermophilus beecheyi). Discrimination tests were used to determine spectral sensitivity at stimulus frequencies from 5-50 Hz and increment threshold spectral sensitivity. The contributions of retinal mechanisms to these capacities were assess…	WOS:A1991FR83100006	AL	Yes	H	L	L	L	H	L	EXCLUSION
4898	CLIGNO review	CROGNALE, MA; JACOBS, GH	BEHAVIORAL AND ELECTROPHYSIOLOGICAL SENSITIVITY TO TEMPORALLY MODULATED VISUAL-STIMULI IN THE GROUND-SQUIRREL	VISUAL NEUROSCIENCE	6	6	593	606	10.1017/S0952523800002583	1991	Behavioral and electrophysiological methods were used to measure sensitivity to flickering lights in a dichromatic species, the California ground squirrel (Spermophilus beecheyi). Discrimination tests were used to determine spectral sensitivity at stimulus frequencies from 5-50 Hz and increment threshold spectral sensitivity. The contributions of retinal mechanisms to these capacities were assess…	WOS:A1991FR83100006	AL	Yes	M	L	M	L	H	L	MEDIUM
4865	Potier et al., 2019	Crozier, W. J.; Wolf, E.	The simplex flicker threshold contour for the zebra finch	The Journal of General Physiology	Unknown	Unknown	Unknown	Unknown	10.1085/jgp.24.5.625	1941	NA	NA	AL	Yes	L	L	M	M	M	M	MEDIUM
4866	Potier et al., 2019	Crozier, W. J.; Wolf, E.	Flicker response contours for the sparrow, and the theory of the avian pecten	The Journal of General Physiology	Unknown	Unknown	315	324	10.1085/jgp.27.4.315	1944	NA	NA	AL	Yes	L	L	M	M	M	M	MEDIUM
4907	Inger et al., 2014	Crozier, W. J.; Wolf, E.	THE FLICKER RESPONSE CONTOURS FOR GENETICALLY RELATED FISHES. II	The Journal of General Physiology	22	4	463	485	10.1085/jgp.22.4.463	1939	The flicker response contour has been determined for several species and types of the teleosts Xiphophorus (X.) and Platypoecilius (P.) under the same conditions. The curve (F vs. log I(m)) is the same for representatives of each generic type, but is different for the two genera. Its duplex nature is analyzable in each instance by application of the probability integral equation to the rod and co…	NA	AL	Yes	L	L	H	H	H	M	EXCLUSION
4867	Ryan et al., 2017	Crozier, W. J.; Wolf, E.	The flicker response contour for the gecko (rod retina)	The Journal of General Physiology	Unknown	Unknown	Unknown	Unknown	10.1085/jgp.22.5.555	1939	NA	NA	AL	Yes	L	L	M	L	L	L	MEDIUM
4868	Ryan et al., 2017	Crozier, W. J.; Wolf, E.	The flicker response contour for Phrynosoma (horned lizard; cone retina)	The Journal of General Physiology	Unknown	Unknown	Unknown	Unknown	10.1085/jgp.24.3.317	1941	NA	NA	AL	Yes	L	L	M	M	L	L	MEDIUM
3029	WOSCC	de Haan, Roel; Lee, Yu-Jen; Nordstrom, Karin	Novel Flicker-Sensitive Visual Circuit Neurons Inhibited by Stationary Patterns	JOURNAL OF NEUROSCIENCE	33	21	8980	8989	10.1523/JNEUROSCI.5713-12.2013	2013	Many animals use visual motion cues for navigating within their surroundings. Both flies and vertebrates compute local motion by temporal correlation of neighboring photoreceptors, via so-called elementary motion detectors (EMDs). In the fly lobula plate and the vertebrate visual cortex the output from many EMDs is pooled in neurons sensitive to wide-field optic flow. Although the EMD has been th…	WOS:000319391200007	AL	Yes	L	M	L	M	H	H	MEDIUM
4105	WOSCC	Delius, Juan D.; Delius, Julia A. M.; Lee, Jennifer M.	Symmetry recognition by pigeons: Generalized or not?	PLOS ONE	12	11	Unknown	Unknown	10.1371/journal.pone.0187541	2017	This note looks into the reasons why earlier reports may have arrived at differing conclusions about pigeons' capacity to categorize bilaterally symmetric and asymmetric visual patterns. Attention is drawn to pigeons' comparatively superior visual flicker resolution and superior visual linear acuity by reporting results of two ad-hoc experiments. This circumstance turns out to constrain conclusio…	WOS:000414769900046	AL	Yes	L	L	M	L	L	H	MEDIUM
3098	WOSCC	DeRamus, Marci L.; Kraft, Timothy W.	Optimizing ERG Measures of Scotopic and Photopic Critical Flicker Frequency	RETINAL DEGENERATIVE DISEASES: MECHANISMS AND EXPERIMENTAL THERAPY	1074	Unknown	145	150	10.1007/978-3-319-75402-4_18	2018	A visual response to flickering light requires complex retinal computation, and thus ERG measures are an excellent test of retinal circuit fidelity. Critical flicker frequency (CFF) is the frequency at which the retinal response is no longer modulated. Traditionally, CFF is obtained with a series of steady flicker stimuli with increasing frequencies. However, this method is slow and susceptible t…	WOS:000443968600019	AL	Yes	L	H	H	H	M	H	EXCLUSION
4869	Inger et al., 2014	Devoe, R. D.	Linear relations between stimulus amplitudes and amplitudes of retinal action potentials from the eye of the wolf spider	The Journal of General Physiology	47	Unknown	Unknown	Unknown	10.1085/jgp.47.1.13	1963	Incremental photic stimuli have been used to elicit small amplitude retinal action potentials from light-adapted ocelli of the wolf spider, Lycosa baltirnoriana (Keyserling) in order to see whether or not the amplitudes of these potentials are linearly related to the stimulus amplitudes. Sine wave variations of light intensity around a mean elicit sine wave variations in potential which contain i…	NA	AL	No	NA	NA	NA	NA	NA	NA	EXCLUSION
4870	Lisney et al, 2011	Dodt, E.; Wirth, A.	Differentiation between rods and cones by flicker electroretinography in pigeon and guinea pig	Unknown	Unknown	Unknown	Unknown	Unknown	10.1111/j.1748-1716.1954.tb01106.x	1953	NA	NA	AL	Yes	M	H	L	H	H	M	HIGH
4870	Lisney et al, 2011	Dodt, E.; Wirth, A.	Differentiation between rods and cones by flicker electroretinography in pigeon and guinea pig	Unknown	Unknown	Unknown	Unknown	Unknown	10.1111/j.1748-1716.1954.tb01106.x	1953	NA	NA	AL	Yes	M	H	L	H	H	M	HIGH
4871	Warrington et al., 2017	Dreyfert, T; Holmberg, Kaj; Struwe, G	Critical flicker fusion frequency of the river lamprey (Lampetra fluviatilis).	Vision Research	19	Unknown	551	553	10.1016/0042-6989(79)90140-8	1979	enucleated eyes of the river lamprey (Lampetra~u~iutilis) were investigated by flicker stimulation. The critical fusion frequencies (CFF’s) of the ERG were determined at various intensities of the stimulating light. The relation between CFF and light intensity shows two phases. On the average, the shift between these two phases occurs at 9.8 Hz and -3.0 log units relative intensity (170 lux). The…	NA	AL	Yes	M	M	M	M	L	L	MEDIUM
2357	WOSCC	Eichorn, Courtney; Hrabar, Michael; Van Ryn, Emma C.; Brodie, Bekka S.; Blake, Adam J.; Gries, Gerhard	How flies are flirting on the fly	BMC BIOLOGY	15	Unknown	Unknown	Unknown	10.1186/s12915-016-0342-6	2017	Background: Flies have some of the most elaborate visual systems in the Insecta, often featuring large, sexually dimorphic eyes with specialized "bright zones" that may have a functional role during mate-seeking behavior. The fast visual system of flies is considered to be an adaptation in support of their advanced flight abilities. Here, we show that the immense processing speed of the flies' ph…	WOS:000394055800001	AL	Yes	L	H	L	L	L	H	MEDIUM
2032	WOSCC	Ezra-Elia, Raaya; Banin, Eyal; Honig, Hen; Rosov, Alexander; Obolensky, Alexey; Averbukh, Edward; Hauswirth, William W.; Gootwine, Elisha; Ofri, Ron	Flicker cone function in normal and day blind sheep: a large animal model for human achromatopsia caused by CNGA3 mutation	DOCUMENTA OPHTHALMOLOGICA	129	3	141	150	10.1007/s10633-014-9458-6	2014	Recently we reported on day blindness in sheep caused by a mutation in the CNGA3 gene, thus making affected sheep a naturally occurring large animal model for therapeutic intervention in CNGA3 achromatopsia patients. The purpose of this study was to characterize flicker cone function in normal and day blind sheep, with the aim of generating a normative data base for ongoing gene therapy studies.E…	WOS:000344602500001	AL	Yes	L	L	L	H	L	L	MEDIUM
2150	WOSCC	Fenk, Lisa M.; Schmid, Axel	Flicker-induced eye movements and the behavioural temporal cut-off frequency in a nocturnal spider	JOURNAL OF EXPERIMENTAL BIOLOGY	214	21	3658	3663	10.1242/jeb.060855	2011	We investigated changes in the eye muscle activity in the spider Cupiennius salei as a response to temporal intensity modulations. These spiders are known to enhance eye muscle activity in their principal eyes when moving stimuli are detected in the secondary eyes. We measured the activity of the dorsal eye muscle using a small telemetric unit attached to the spiders' prosoma and confronted the a…	WOS:000296048000027	AL	Yes	L	L	L	H	L	H	MEDIUM
1540	WOSCC	Ferrez, PW; Chamot, SR; Petrig, BL; Pournaras, CJ; Riva, CR	Effect of visual stimulation on blood oxygenation in the optic nerve head of miniature pigs: A pilot study	KLINISCHE MONATSBLATTER FUR AUGENHEILKUNDE	221	5	364	366	10.1055/s-2004-812866	2004	Background: Visual stimulation is increasingly used to investigate the coupling between neuronal activity, blood flow and metabolism in the neural tissue of the ocular fundus. In an attempt to clarify whether the oxygen metabolism is involved in this coupling, we investigated the changes in the partial pressure of oxygen of venous blood (pO(2,blood)) in the optic nerve head of pigs in response to…	WOS:000221847100017	AL	Yes	L	L	L	H	H	H	HIGH
4872	Healy et al., 2013	Fleishman, L. J.; Marshall, C. J.; Hertz E. H.	Comparative Study of Temporal Response Properties of the Visual System of Three Species of Anoline Lizards	Copeia	1995	2	422	431	10.2307/1446905	1995	Anolis lizards are highly visual predators of small moving prey. An earlier study that compared temporal properties of the visual system of several species (Jenssen and Swenson, 1974) concluded that there is a correlation between the temporal response pattern and typical habitat light intensity. We explored this relationship in three closely related anoline species from Puerto Rico, each of which…	NA	AL	Yes	L	M	L	L	L	L	LOW
4872	Healy et al., 2013	Fleishman, L. J.; Marshall, C. J.; Hertz E. H.	Comparative Study of Temporal Response Properties of the Visual System of Three Species of Anoline Lizards	Copeia	1995	2	422	431	10.2307/1446905	1995	Anolis lizards are highly visual predators of small moving prey. An earlier study that compared temporal properties of the visual system of several species (Jenssen and Swenson, 1974) concluded that there is a correlation between the temporal response pattern and typical habitat light intensity. We explored this relationship in three closely related anoline species from Puerto Rico, each of which…	NA	AL	Yes	L	M	L	L	L	L	LOW
4872	Healy et al., 2013	Fleishman, L. J.; Marshall, C. J.; Hertz E. H.	Comparative Study of Temporal Response Properties of the Visual System of Three Species of Anoline Lizards	Copeia	1995	2	422	431	10.2307/1446905	1995	Anolis lizards are highly visual predators of small moving prey. An earlier study that compared temporal properties of the visual system of several species (Jenssen and Swenson, 1974) concluded that there is a correlation between the temporal response pattern and typical habitat light intensity. We explored this relationship in three closely related anoline species from Puerto Rico, each of which…	NA	AL	Yes	L	M	L	L	L	L	LOW
2677	WOSCC	Frank, Tamara M.; Johnsen, Soenke; Cronin, Thomas W.	Light and vision in the deep-sea benthos: II. Vision in deep-sea crustaceans	JOURNAL OF EXPERIMENTAL BIOLOGY	215	19	3344	3353	10.1242/jeb.072033	2012	Using new collecting techniques with the Johnson-Sea-Link submersible, eight species of deep-sea benthic crustaceans were collected with intact visual systems. Their spectral sensitivities and temporal resolutions were determined shipboard using electroretinography. Useable spectral sensitivity data were obtained from seven species, and in the dark-adapted eyes, the spectral sensitivity peaks wer…	WOS:000308676300009	AL	Yes	L	H	M	M	L	L	MEDIUM
2677	WOSCC	Frank, Tamara M.; Johnsen, Soenke; Cronin, Thomas W.	Light and vision in the deep-sea benthos: II. Vision in deep-sea crustaceans	JOURNAL OF EXPERIMENTAL BIOLOGY	215	19	3344	3353	10.1242/jeb.072033	2012	Using new collecting techniques with the Johnson-Sea-Link submersible, eight species of deep-sea benthic crustaceans were collected with intact visual systems. Their spectral sensitivities and temporal resolutions were determined shipboard using electroretinography. Useable spectral sensitivity data were obtained from seven species, and in the dark-adapted eyes, the spectral sensitivity peaks wer…	WOS:000308676300009	AL	Yes	L	H	M	M	L	L	MEDIUM
2677	WOSCC	Frank, Tamara M.; Johnsen, Soenke; Cronin, Thomas W.	Light and vision in the deep-sea benthos: II. Vision in deep-sea crustaceans	JOURNAL OF EXPERIMENTAL BIOLOGY	215	19	3344	3353	10.1242/jeb.072033	2012	Using new collecting techniques with the Johnson-Sea-Link submersible, eight species of deep-sea benthic crustaceans were collected with intact visual systems. Their spectral sensitivities and temporal resolutions were determined shipboard using electroretinography. Useable spectral sensitivity data were obtained from seven species, and in the dark-adapted eyes, the spectral sensitivity peaks wer…	WOS:000308676300009	AL	Yes	L	H	M	M	L	L	MEDIUM
2677	WOSCC	Frank, Tamara M.; Johnsen, Soenke; Cronin, Thomas W.	Light and vision in the deep-sea benthos: II. Vision in deep-sea crustaceans	JOURNAL OF EXPERIMENTAL BIOLOGY	215	19	3344	3353	10.1242/jeb.072033	2012	Using new collecting techniques with the Johnson-Sea-Link submersible, eight species of deep-sea benthic crustaceans were collected with intact visual systems. Their spectral sensitivities and temporal resolutions were determined shipboard using electroretinography. Useable spectral sensitivity data were obtained from seven species, and in the dark-adapted eyes, the spectral sensitivity peaks wer…	WOS:000308676300009	AL	Yes	H	H	M	M	L	L	EXCLUSION
2677	WOSCC	Frank, Tamara M.; Johnsen, Soenke; Cronin, Thomas W.	Light and vision in the deep-sea benthos: II. Vision in deep-sea crustaceans	JOURNAL OF EXPERIMENTAL BIOLOGY	215	19	3344	3353	10.1242/jeb.072033	2012	Using new collecting techniques with the Johnson-Sea-Link submersible, eight species of deep-sea benthic crustaceans were collected with intact visual systems. Their spectral sensitivities and temporal resolutions were determined shipboard using electroretinography. Useable spectral sensitivity data were obtained from seven species, and in the dark-adapted eyes, the spectral sensitivity peaks wer…	WOS:000308676300009	AL	Yes	H	H	M	M	L	L	EXCLUSION
2677	WOSCC	Frank, Tamara M.; Johnsen, Soenke; Cronin, Thomas W.	Light and vision in the deep-sea benthos: II. Vision in deep-sea crustaceans	JOURNAL OF EXPERIMENTAL BIOLOGY	215	19	3344	3353	10.1242/jeb.072033	2012	Using new collecting techniques with the Johnson-Sea-Link submersible, eight species of deep-sea benthic crustaceans were collected with intact visual systems. Their spectral sensitivities and temporal resolutions were determined shipboard using electroretinography. Useable spectral sensitivity data were obtained from seven species, and in the dark-adapted eyes, the spectral sensitivity peaks wer…	WOS:000308676300009	AL	Yes	H	H	M	M	L	L	EXCLUSION
2677	WOSCC	Frank, Tamara M.; Johnsen, Soenke; Cronin, Thomas W.	Light and vision in the deep-sea benthos: II. Vision in deep-sea crustaceans	JOURNAL OF EXPERIMENTAL BIOLOGY	215	19	3344	3353	10.1242/jeb.072033	2012	Using new collecting techniques with the Johnson-Sea-Link submersible, eight species of deep-sea benthic crustaceans were collected with intact visual systems. Their spectral sensitivities and temporal resolutions were determined shipboard using electroretinography. Useable spectral sensitivity data were obtained from seven species, and in the dark-adapted eyes, the spectral sensitivity peaks wer…	WOS:000308676300009	AL	Yes	M	H	M	M	L	L	MEDIUM
849	WOSCC	Frank, TM	Comparative study of temporal resolution in the visual systems of mesopelagic crustaceans	BIOLOGICAL BULLETIN	196	2	137	144	10.2307/1542559	1999	The temporal characteristics of the visual systems of eight species of mesopelagic crustaceans were studied using the electroretinogram (ERG). Experiments were conducted on shipboard, using dark-captured specimens collected off the south coast of Cuba. As one would expect based on the relative intensity differences in their light environments, the deepest living species, Systellaspis debilis and …	WOS:000079924600003	AL & RS	Yes	L	H	L	M	L	L	MEDIUM
849	WOSCC	Frank, TM	Comparative study of temporal resolution in the visual systems of mesopelagic crustaceans	BIOLOGICAL BULLETIN	196	2	137	144	10.2307/1542559	1999	The temporal characteristics of the visual systems of eight species of mesopelagic crustaceans were studied using the electroretinogram (ERG). Experiments were conducted on shipboard, using dark-captured specimens collected off the south coast of Cuba. As one would expect based on the relative intensity differences in their light environments, the deepest living species, Systellaspis debilis and …	WOS:000079924600003	AL & RS	Yes	M	H	L	M	L	L	MEDIUM
849	WOSCC	Frank, TM	Comparative study of temporal resolution in the visual systems of mesopelagic crustaceans	BIOLOGICAL BULLETIN	196	2	137	144	10.2307/1542559	1999	The temporal characteristics of the visual systems of eight species of mesopelagic crustaceans were studied using the electroretinogram (ERG). Experiments were conducted on shipboard, using dark-captured specimens collected off the south coast of Cuba. As one would expect based on the relative intensity differences in their light environments, the deepest living species, Systellaspis debilis and …	WOS:000079924600003	AL & RS	Yes	H	H	L	M	L	L	EXCLUSION
849	WOSCC	Frank, TM	Comparative study of temporal resolution in the visual systems of mesopelagic crustaceans	BIOLOGICAL BULLETIN	196	2	137	144	10.2307/1542559	1999	The temporal characteristics of the visual systems of eight species of mesopelagic crustaceans were studied using the electroretinogram (ERG). Experiments were conducted on shipboard, using dark-captured specimens collected off the south coast of Cuba. As one would expect based on the relative intensity differences in their light environments, the deepest living species, Systellaspis debilis and …	WOS:000079924600003	AL & RS	Yes	L	H	L	M	L	L	MEDIUM
849	WOSCC	Frank, TM	Comparative study of temporal resolution in the visual systems of mesopelagic crustaceans	BIOLOGICAL BULLETIN	196	2	137	144	10.2307/1542559	1999	The temporal characteristics of the visual systems of eight species of mesopelagic crustaceans were studied using the electroretinogram (ERG). Experiments were conducted on shipboard, using dark-captured specimens collected off the south coast of Cuba. As one would expect based on the relative intensity differences in their light environments, the deepest living species, Systellaspis debilis and …	WOS:000079924600003	AL & RS	Yes	M	H	L	M	L	L	MEDIUM
849	WOSCC	Frank, TM	Comparative study of temporal resolution in the visual systems of mesopelagic crustaceans	BIOLOGICAL BULLETIN	196	2	137	144	10.2307/1542559	1999	The temporal characteristics of the visual systems of eight species of mesopelagic crustaceans were studied using the electroretinogram (ERG). Experiments were conducted on shipboard, using dark-captured specimens collected off the south coast of Cuba. As one would expect based on the relative intensity differences in their light environments, the deepest living species, Systellaspis debilis and …	WOS:000079924600003	AL & RS	Yes	H	H	L	M	L	L	EXCLUSION
849	WOSCC	Frank, TM	Comparative study of temporal resolution in the visual systems of mesopelagic crustaceans	BIOLOGICAL BULLETIN	196	2	137	144	10.2307/1542559	1999	The temporal characteristics of the visual systems of eight species of mesopelagic crustaceans were studied using the electroretinogram (ERG). Experiments were conducted on shipboard, using dark-captured specimens collected off the south coast of Cuba. As one would expect based on the relative intensity differences in their light environments, the deepest living species, Systellaspis debilis and …	WOS:000079924600003	AL & RS	Yes	M	H	L	M	L	L	MEDIUM
849	WOSCC	Frank, TM	Comparative study of temporal resolution in the visual systems of mesopelagic crustaceans	BIOLOGICAL BULLETIN	196	2	137	144	10.2307/1542559	1999	The temporal characteristics of the visual systems of eight species of mesopelagic crustaceans were studied using the electroretinogram (ERG). Experiments were conducted on shipboard, using dark-captured specimens collected off the south coast of Cuba. As one would expect based on the relative intensity differences in their light environments, the deepest living species, Systellaspis debilis and …	WOS:000079924600003	AL & RS	Yes	L	H	L	M	L	L	MEDIUM
1629	WOSCC	Frank, TM	Effects of light adaptation on the temporal resolution of deep-sea crustaceans	INTEGRATIVE AND COMPARATIVE BIOLOGY	43	4	559	570	10.1093/icb/43.4.559	2003	The effects of light adaptation on flicker fusion frequency were examined in the photoreceptors of 13 species of deep-sea crustaceans. Light adaptation produced a significant increase in the maximum critical flicker fusion frequency (CFF(max)) in 7 species-all 6 species of euphausiids in the study, and 1 species of oplophorid (Group 1). This is the first example of an increase in temporal resolut…	WOS:000189129400009	AL	Yes	L	H	L	M	L	L	MEDIUM
1629	WOSCC	Frank, TM	Effects of light adaptation on the temporal resolution of deep-sea crustaceans	INTEGRATIVE AND COMPARATIVE BIOLOGY	43	4	559	570	10.1093/icb/43.4.559	2003	The effects of light adaptation on flicker fusion frequency were examined in the photoreceptors of 13 species of deep-sea crustaceans. Light adaptation produced a significant increase in the maximum critical flicker fusion frequency (CFF(max)) in 7 species-all 6 species of euphausiids in the study, and 1 species of oplophorid (Group 1). This is the first example of an increase in temporal resolut…	WOS:000189129400009	AL	Yes	L	H	L	M	L	L	MEDIUM
1629	WOSCC	Frank, TM	Effects of light adaptation on the temporal resolution of deep-sea crustaceans	INTEGRATIVE AND COMPARATIVE BIOLOGY	43	4	559	570	10.1093/icb/43.4.559	2003	The effects of light adaptation on flicker fusion frequency were examined in the photoreceptors of 13 species of deep-sea crustaceans. Light adaptation produced a significant increase in the maximum critical flicker fusion frequency (CFF(max)) in 7 species-all 6 species of euphausiids in the study, and 1 species of oplophorid (Group 1). This is the first example of an increase in temporal resolut…	WOS:000189129400009	AL	Yes	L	H	L	M	L	L	MEDIUM
1629	WOSCC	Frank, TM	Effects of light adaptation on the temporal resolution of deep-sea crustaceans	INTEGRATIVE AND COMPARATIVE BIOLOGY	43	4	559	570	10.1093/icb/43.4.559	2003	The effects of light adaptation on flicker fusion frequency were examined in the photoreceptors of 13 species of deep-sea crustaceans. Light adaptation produced a significant increase in the maximum critical flicker fusion frequency (CFF(max)) in 7 species-all 6 species of euphausiids in the study, and 1 species of oplophorid (Group 1). This is the first example of an increase in temporal resolut…	WOS:000189129400009	AL	Yes	L	H	L	M	L	L	MEDIUM
1629	WOSCC	Frank, TM	Effects of light adaptation on the temporal resolution of deep-sea crustaceans	INTEGRATIVE AND COMPARATIVE BIOLOGY	43	4	559	570	10.1093/icb/43.4.559	2003	The effects of light adaptation on flicker fusion frequency were examined in the photoreceptors of 13 species of deep-sea crustaceans. Light adaptation produced a significant increase in the maximum critical flicker fusion frequency (CFF(max)) in 7 species-all 6 species of euphausiids in the study, and 1 species of oplophorid (Group 1). This is the first example of an increase in temporal resolut…	WOS:000189129400009	AL	Yes	L	H	L	M	L	L	MEDIUM
1629	WOSCC	Frank, TM	Effects of light adaptation on the temporal resolution of deep-sea crustaceans	INTEGRATIVE AND COMPARATIVE BIOLOGY	43	4	559	570	10.1093/icb/43.4.559	2003	The effects of light adaptation on flicker fusion frequency were examined in the photoreceptors of 13 species of deep-sea crustaceans. Light adaptation produced a significant increase in the maximum critical flicker fusion frequency (CFF(max)) in 7 species-all 6 species of euphausiids in the study, and 1 species of oplophorid (Group 1). This is the first example of an increase in temporal resolut…	WOS:000189129400009	AL	Yes	L	H	L	M	L	L	MEDIUM
1629	WOSCC	Frank, TM	Effects of light adaptation on the temporal resolution of deep-sea crustaceans	INTEGRATIVE AND COMPARATIVE BIOLOGY	43	4	559	570	10.1093/icb/43.4.559	2003	The effects of light adaptation on flicker fusion frequency were examined in the photoreceptors of 13 species of deep-sea crustaceans. Light adaptation produced a significant increase in the maximum critical flicker fusion frequency (CFF(max)) in 7 species-all 6 species of euphausiids in the study, and 1 species of oplophorid (Group 1). This is the first example of an increase in temporal resolut…	WOS:000189129400009	AL	Yes	L	H	L	M	L	L	MEDIUM
1629	WOSCC	Frank, TM	Effects of light adaptation on the temporal resolution of deep-sea crustaceans	INTEGRATIVE AND COMPARATIVE BIOLOGY	43	4	559	570	10.1093/icb/43.4.559	2003	The effects of light adaptation on flicker fusion frequency were examined in the photoreceptors of 13 species of deep-sea crustaceans. Light adaptation produced a significant increase in the maximum critical flicker fusion frequency (CFF(max)) in 7 species-all 6 species of euphausiids in the study, and 1 species of oplophorid (Group 1). This is the first example of an increase in temporal resolut…	WOS:000189129400009	AL	Yes	L	H	L	M	L	L	MEDIUM
1629	WOSCC	Frank, TM	Effects of light adaptation on the temporal resolution of deep-sea crustaceans	INTEGRATIVE AND COMPARATIVE BIOLOGY	43	4	559	570	10.1093/icb/43.4.559	2003	The effects of light adaptation on flicker fusion frequency were examined in the photoreceptors of 13 species of deep-sea crustaceans. Light adaptation produced a significant increase in the maximum critical flicker fusion frequency (CFF(max)) in 7 species-all 6 species of euphausiids in the study, and 1 species of oplophorid (Group 1). This is the first example of an increase in temporal resolut…	WOS:000189129400009	AL	Yes	L	H	L	M	L	L	MEDIUM
1629	WOSCC	Frank, TM	Effects of light adaptation on the temporal resolution of deep-sea crustaceans	INTEGRATIVE AND COMPARATIVE BIOLOGY	43	4	559	570	10.1093/icb/43.4.559	2003	The effects of light adaptation on flicker fusion frequency were examined in the photoreceptors of 13 species of deep-sea crustaceans. Light adaptation produced a significant increase in the maximum critical flicker fusion frequency (CFF(max)) in 7 species-all 6 species of euphausiids in the study, and 1 species of oplophorid (Group 1). This is the first example of an increase in temporal resolut…	WOS:000189129400009	AL	Yes	L	H	L	M	L	L	MEDIUM
1629	WOSCC	Frank, TM	Effects of light adaptation on the temporal resolution of deep-sea crustaceans	INTEGRATIVE AND COMPARATIVE BIOLOGY	43	4	559	570	10.1093/icb/43.4.559	2003	The effects of light adaptation on flicker fusion frequency were examined in the photoreceptors of 13 species of deep-sea crustaceans. Light adaptation produced a significant increase in the maximum critical flicker fusion frequency (CFF(max)) in 7 species-all 6 species of euphausiids in the study, and 1 species of oplophorid (Group 1). This is the first example of an increase in temporal resolut…	WOS:000189129400009	AL	Yes	L	H	L	M	L	L	MEDIUM
1629	WOSCC	Frank, TM	Effects of light adaptation on the temporal resolution of deep-sea crustaceans	INTEGRATIVE AND COMPARATIVE BIOLOGY	43	4	559	570	10.1093/icb/43.4.559	2003	The effects of light adaptation on flicker fusion frequency were examined in the photoreceptors of 13 species of deep-sea crustaceans. Light adaptation produced a significant increase in the maximum critical flicker fusion frequency (CFF(max)) in 7 species-all 6 species of euphausiids in the study, and 1 species of oplophorid (Group 1). This is the first example of an increase in temporal resolut…	WOS:000189129400009	AL	Yes	L	H	L	M	L	L	MEDIUM
1629	WOSCC	Frank, TM	Effects of light adaptation on the temporal resolution of deep-sea crustaceans	INTEGRATIVE AND COMPARATIVE BIOLOGY	43	4	559	570	10.1093/icb/43.4.559	2003	The effects of light adaptation on flicker fusion frequency were examined in the photoreceptors of 13 species of deep-sea crustaceans. Light adaptation produced a significant increase in the maximum critical flicker fusion frequency (CFF(max)) in 7 species-all 6 species of euphausiids in the study, and 1 species of oplophorid (Group 1). This is the first example of an increase in temporal resolut…	WOS:000189129400009	AL	Yes	L	H	L	M	L	L	MEDIUM
4177	WOSCC	Frank, TM	Temporal resolution in mesopelagic crustaceans	PHILOSOPHICAL TRANSACTIONS OF THE ROYAL SOCIETY OF LONDON SERIES B-BIOLOGICAL SCIENCES	355	1401	1195	1198	10.1098/rstb.2000.0666	2000	Mesopelagic crustaceans occupy a dim-light environment that is similar to that of nocturnal insects. In a light-limited environment, the requirement for greater sensitivity may result in slower photoreceptor transduction and increased summation time. This should be reflected by a lower temporal resolution, as indicated by a lower critical flicker fusion frequency (CFF). Therefore, one would predi…	WOS:000089721000019	AL	Yes	H	H	L	M	L	L	EXCLUSION
4177	WOSCC	Frank, TM	Temporal resolution in mesopelagic crustaceans	PHILOSOPHICAL TRANSACTIONS OF THE ROYAL SOCIETY OF LONDON SERIES B-BIOLOGICAL SCIENCES	355	1401	1195	1198	10.1098/rstb.2000.0666	2000	Mesopelagic crustaceans occupy a dim-light environment that is similar to that of nocturnal insects. In a light-limited environment, the requirement for greater sensitivity may result in slower photoreceptor transduction and increased summation time. This should be reflected by a lower temporal resolution, as indicated by a lower critical flicker fusion frequency (CFF). Therefore, one would predi…	WOS:000089721000019	AL	Yes	L	H	L	M	L	L	MEDIUM
4177	WOSCC	Frank, TM	Temporal resolution in mesopelagic crustaceans	PHILOSOPHICAL TRANSACTIONS OF THE ROYAL SOCIETY OF LONDON SERIES B-BIOLOGICAL SCIENCES	355	1401	1195	1198	10.1098/rstb.2000.0666	2000	Mesopelagic crustaceans occupy a dim-light environment that is similar to that of nocturnal insects. In a light-limited environment, the requirement for greater sensitivity may result in slower photoreceptor transduction and increased summation time. This should be reflected by a lower temporal resolution, as indicated by a lower critical flicker fusion frequency (CFF). Therefore, one would predi…	WOS:000089721000019	AL	Yes	L	H	L	M	L	L	MEDIUM
4177	WOSCC	Frank, TM	Temporal resolution in mesopelagic crustaceans	PHILOSOPHICAL TRANSACTIONS OF THE ROYAL SOCIETY OF LONDON SERIES B-BIOLOGICAL SCIENCES	355	1401	1195	1198	10.1098/rstb.2000.0666	2000	Mesopelagic crustaceans occupy a dim-light environment that is similar to that of nocturnal insects. In a light-limited environment, the requirement for greater sensitivity may result in slower photoreceptor transduction and increased summation time. This should be reflected by a lower temporal resolution, as indicated by a lower critical flicker fusion frequency (CFF). Therefore, one would predi…	WOS:000089721000019	AL	Yes	M	H	L	M	L	L	MEDIUM
4177	WOSCC	Frank, TM	Temporal resolution in mesopelagic crustaceans	PHILOSOPHICAL TRANSACTIONS OF THE ROYAL SOCIETY OF LONDON SERIES B-BIOLOGICAL SCIENCES	355	1401	1195	1198	10.1098/rstb.2000.0666	2000	Mesopelagic crustaceans occupy a dim-light environment that is similar to that of nocturnal insects. In a light-limited environment, the requirement for greater sensitivity may result in slower photoreceptor transduction and increased summation time. This should be reflected by a lower temporal resolution, as indicated by a lower critical flicker fusion frequency (CFF). Therefore, one would predi…	WOS:000089721000019	AL	Yes	L	H	L	M	L	L	MEDIUM
4177	WOSCC	Frank, TM	Temporal resolution in mesopelagic crustaceans	PHILOSOPHICAL TRANSACTIONS OF THE ROYAL SOCIETY OF LONDON SERIES B-BIOLOGICAL SCIENCES	355	1401	1195	1198	10.1098/rstb.2000.0666	2000	Mesopelagic crustaceans occupy a dim-light environment that is similar to that of nocturnal insects. In a light-limited environment, the requirement for greater sensitivity may result in slower photoreceptor transduction and increased summation time. This should be reflected by a lower temporal resolution, as indicated by a lower critical flicker fusion frequency (CFF). Therefore, one would predi…	WOS:000089721000019	AL	Yes	L	H	L	M	L	L	MEDIUM
4177	WOSCC	Frank, TM	Temporal resolution in mesopelagic crustaceans	PHILOSOPHICAL TRANSACTIONS OF THE ROYAL SOCIETY OF LONDON SERIES B-BIOLOGICAL SCIENCES	355	1401	1195	1198	10.1098/rstb.2000.0666	2000	Mesopelagic crustaceans occupy a dim-light environment that is similar to that of nocturnal insects. In a light-limited environment, the requirement for greater sensitivity may result in slower photoreceptor transduction and increased summation time. This should be reflected by a lower temporal resolution, as indicated by a lower critical flicker fusion frequency (CFF). Therefore, one would predi…	WOS:000089721000019	AL	Yes	M	H	L	M	L	L	MEDIUM
4853	WOSCC	Fritsches, KA; Brill, RW; Warrant, EJ	Warm eyes provide superior vision in swordfishes	CURRENT BIOLOGY	15	1	55	58	10.1016/j.cub.2004.12.064	2005	Large and powerful ocean predators such as swordfishes, some tunas, and several shark species are unique among fishes in that they are capable of maintaining elevated body temperatures (endothermy) when hunting for prey in deep and cold water [1-3]. In these animals, warming the central nervous system and the eyes is the one common feature of this energetically costly adaptation [4]. In the sword…	WOS:000226715000025	AL	Yes	L	L	M	M	H	L	MEDIUM
4853	WOSCC	Fritsches, KA; Brill, RW; Warrant, EJ	Warm eyes provide superior vision in swordfishes	CURRENT BIOLOGY	15	1	55	58	10.1016/j.cub.2004.12.064	2005	Large and powerful ocean predators such as swordfishes, some tunas, and several shark species are unique among fishes in that they are capable of maintaining elevated body temperatures (endothermy) when hunting for prey in deep and cold water [1-3]. In these animals, warming the central nervous system and the eyes is the one common feature of this energetically costly adaptation [4]. In the sword…	WOS:000226715000025	AL	Yes	L	L	M	M	H	L	MEDIUM
4853	WOSCC	Fritsches, KA; Brill, RW; Warrant, EJ	Warm eyes provide superior vision in swordfishes	CURRENT BIOLOGY	15	1	55	58	10.1016/j.cub.2004.12.064	2005	Large and powerful ocean predators such as swordfishes, some tunas, and several shark species are unique among fishes in that they are capable of maintaining elevated body temperatures (endothermy) when hunting for prey in deep and cold water [1-3]. In these animals, warming the central nervous system and the eyes is the one common feature of this energetically costly adaptation [4]. In the sword…	WOS:000226715000025	AL	Yes	L	L	M	M	H	L	MEDIUM
2389	WOSCC	Garm, Anders; Bielecki, Jan; Petie, Ronald; Nilsson, Dan-Eric	Hunting in Bioluminescent Light: Vision in the Nocturnal Box Jellyfish Copula sivickisi	FRONTIERS IN PHYSIOLOGY	7	Unknown	Unknown	Unknown	10.3389/fphys.2016.00099	2016	Cubomedusae all have a similar set of six eyes on each of their four rhopalia. Still, there is a great variation in activity patterns with some species being strictly day active while others are strictly night active. Here we have examined the visual ecology of the medusa of the night active Copula sivickisi from Okinawa using optics, morphology, electrophysiology, and behavioral experiments. We …	WOS:000372964900001	AL	Yes	L	L	H	M	L	L	EXCLUSION
4873	Healy et al., 2013	Ginsburg, N.; Nilsson, V.	MEASURING FLICKER THRESHOLDS IN THE BUDGERIGAR	JOURNAL OF THE EXPERIMENTAL ANALYSIS OF BEHAVIOR	15	2	189	192	10.1901/jeab.1971.15-189	1971	A method of measuring thresholds in animals is described and illustrated in the case of flicker fusion in the budgerigar. After training with reinforcement for pecking at a highfrequency light (115 Hz) and nonreinforcement for pecking at a low-frequency light (20 Hz), subjects were given threshold trials and reinforcement trials mixed randomly in equal number. In threshold trials (no reinforcemen…	NA	AL	Yes	M	L	L	L	H	M	MEDIUM
3913	WOSCC	Goller, Benjamin; Fellows, Tyee K.; Dakin, Roslyn; Tyrrell, Luke; Fernandez-Juricic, Esteban; Altshuler, Douglas L.	Spatial and Temporal Resolution of the Visual System of the Anna's Hummingbird (Calypte anna) Relative to Other Birds	PHYSIOLOGICAL AND BIOCHEMICAL ZOOLOGY	92	5	481	495	10.1086/705124	2019	Hummingbirds are an emerging model for studies of the visual guidance of flight. However, basic properties of their visual systems, such as spatial and temporal visual resolution, have not been characterized. We measured both the spatial and temporal visual resolution of Anna's hummingbirds using behavioral experiments and anatomical estimates. Spatial visual resolution was determined behaviorall…	WOS:000479235100001	AL	Yes	L	L	L	L	H	H	MEDIUM
4874	Inger et al., 2014	Granit, R; Riddell, HA	The electrical responses of light- and dark-adapted frog’s eyes to rhythmic and continuous stimuli	Unknown	Unknown	Unknown	Unknown	Unknown	10.1113/jphysiol.1934.sp003112	1934	NA	NA	AL	Yes	M	M	H	H	M	H	EXCLUSION
1353	WOSCC	Greenwood, VJ; Smith, EL; Goldsmith, AR; Cuthill, IC; Crisp, LH; Walter-Swan, MB; Bennett, ATD	Does the flicker frequency of fluorescent lighting affect the welfare of captive European starlings?	APPLIED ANIMAL BEHAVIOUR SCIENCE	86	44198	145	159	10.1016/j.applanim.2003.11.008	2004	It is common practice for captive birds to be kept under fluorescent lighting, which typically flickers at either 100Hz (UK) or 120 Hz (USA). Such lighting was developed for human vision and it is thought that birds may be able to detect higher frequencies of flicker than humans. For humans, 100Hz fluorescent lighting has been linked to eyestrain, headaches and migraine, even though this rate of …	WOS:000220316400012	AL	No	NA	NA	NA	NA	NA	NA	EXCLUSION
4016	WOSCC	Gresh, J; Goletz, PW; Crouch, RK; Rohrer, B	Structure-function analysis of rods and cones in juvenile, adult, and aged C57BL/6 and Balb/c mice	VISUAL NEUROSCIENCE	20	2	211	220	10.1017/S0952523803202108	2003	To determine whether the photoreceptors change structurally and functionally during aging, and to analyze whether pigmentation in the retinal pigment epithelium might be a contributing factor. Young, adult, and aged C57BL/6 and Balb/c mice (1, 4, and 17 months of age) were housed under a 12-h light/12-h dark cycle, with an ambient light intensity at the eye level of the mice of 85 +/- 18 lux. Sco…	WOS:000184513300010	AL	Yes	M	L	L	M	M	H	MEDIUM
4526	WOSCC	GUENTHER, E; ZRENNER, E	THE SPECTRAL SENSITIVITY OF DARK-ADAPTED AND LIGHT-ADAPTED CAT RETINAL GANGLION-CELLS	JOURNAL OF NEUROSCIENCE	13	4	1543	1550	Unknown	1993	The spectral sensitivity of cat retinal ganglion neurons (RGNs) was determined by means of extracellular recordings under scotopic and photopic conditions, in both receptive field center and surround. Test stimuli were presented either as square-wave single flashes or as flicker stimuli. Chromatic adaptation was achieved by a large steady monochromatic background field. In the dark-adapted state …	WOS:A1993KV71100019	AL	Yes	L	L	H	H	L	L	EXCLUSION
79	WOSCC	Gur, M; Snodderly, DM	A dissociation between brain activity and perception: Chromatically opponent cortical neurons signal chromatic flicker that is not perceived	VISION RESEARCH	37	4	377	382	10.1016/S0042-6989(96)00183-6	1997	When two isoluminant colors alternate at frequencies >10 Hz, we perceive only one fused color with a minimal sensation of brightness flicker. In spite of the perception of color fusion, color opponent (CO) cells at early stages of the visual pathway are known to respond to chromatic flicker at frequencies far exceeding the perceptual fusion frequency. To explain color fusion, several groups have …	WOS:A1997WG18700002	Al	Yes	L	H	H	H	H	L	EXCLUSION
363	WOSCC	Haamedi, SN; Djamgoz, MBA	An electrophysiological test of the effect of the temporal pattern of light adaptation on teleost H1 type horizontal cell plasticity	NEUROSCIENCE LETTERS	301	1	9	12	10.1016/S0304-3940(01)01590-7	2001	The possible importance of the temporal pattern of photon delivery in light adaptation-induced physiological plasticity in the outer retina of carp was tested by intracellular recording. Steady and flicker (3 Hz) background adaptation was applied whilst recording chromatic voltage responses of H1 type horizontal cells (HCs) to 680 and 440 nm full-field test flashes (generating response amplitudes…	WOS:000167505200003	AL	No	NA	NA	NA	NA	NA	NA	EXCLUSION
1356	WOSCC	Haamedi, SN; Djamgoz, MBA	Dopamine and nitric oxide control both flickering and steady-light-induced cone contraction and horizontal cell spinule formation in the teleost (carp) retina: Serial interaction of dopamine and nitric oxide	JOURNAL OF COMPARATIVE NEUROLOGY	449	2	120	128	10.1002/cne.10278	2002	Adaptation to ambient light, which is an important characteristic of the vertebrate visual system, involves cellular and subcellular (synaptic) plasticity of the retina. The present study investigated dopamine (DA) and nitric oxide (NO) as possible neurochemical modulators controlling cone photomechanical movements (PMMs) and horizontal cell (HC) spinules in relation to steady and flickering ligh…	WOS:000176386600002	AL	No	NA	NA	NA	NA	NA	NA	EXCLUSION
4875	Ryan et al., 2017	Hamasaki, D. I.; Peregrin, J.	A blue-sensitive system in the lateral eye of the green iguana	Vision Research	10	Unknown	121	127	10.1016/0042-6989(70)90109-4	1970	NA	NA	AL	Yes	M	H	L	H	H	L	HIGH
3784	WOSCC	Hammer, DX; Schmitz, H; Schmitz, A; Rylander, HG; Welch, AJ	Sensitivity threshold and response characteristics of infrared detection in the beetle Melanophila acuminata (Coleoptera : Buprestidae)	COMPARATIVE BIOCHEMISTRY AND PHYSIOLOGY A-MOLECULAR AND INTEGRATIVE PHYSIOLOGY	128	4	805	819	10.1016/S1095-6433(00)00322-6	2001	The minimum detection threshold of the infrared sensitive beetle, Melanophila acuminata, was measured with a helium-neon laser that emitted light at a wavelength of 3.39 mum. Extracellular recordings were taken both at the pit organ responsible for detection and at the interganglionic connectives in the thorax of the beetle. At the pit organ, generator and action potentials from single neurons we…	WOS:000168372900014	AL	Yes	M	H	L	M	H	H	HIGH
4876	Inger et al., 2014	Hanyu, I.; Ali, M. A.	Electroretinogram and its flicker fusion frequency at different tempretures in light adapted salmon (Salmo salar	Unknown	Unknown	Unknown	Unknown	Unknown	10.1002/jcp.1030630306	1964	NA	NA	AL	Yes	L	L	L	M	L	L	LOW
3265	WOSCC	Hasenei, Aaron; Kerstetter, David W.; Horodysky, Andrij Z.; Brill, Richard W.	Physiological limits to inshore invasion of Indo-Pacific lionfish (Pterois spp.): insights from the functional characteristics of their visual system and hypoxia tolerance	BIOLOGICAL INVASIONS	22	6	2079	2097	10.1007/s10530-020-02241-5	2020	Indo-Pacific lionfish (Pterois spp.) have become established throughout the Caribbean and the coastal regions of the Gulf of Mexico and western Atlantic Ocean from North Carolina to central Brazil. Lionfish may also invade estuaries, as they tolerate salinities down to 4 parts per thousand. We hypothesize that the functional characteristics of their visual system (which evolved in the clear tropi…	WOS:000520620400003	AL	Yes	L	L	L	M	L	L	LOW
4877	Potier et al., 2019	Hendricks, J.	Flicker thresholds as determined by a modified conditioned suppression procedure	JOURNAL OF THE EXPERIMENTAL ANALYSIS OF BEHAVIOR	9	5	Unknown	Unknown	10.1901/jeab.1966.9-501	1966	Critical flicker fusion frequencies were determined as a function of stimulus intensity for three White Carneaux pigeons using a modified conditioned suppression paradigm as a threshold procedure. Critical frequencies ranged from 6 cps for the lowest intensity of 0.0014 ml to 77 cps for the maximum intensity of 41.86 ml.	NA	AL	Yes	L	L	L	H	H	M	MEDIUM
3002	WOSCC	Hornstein, EP; Pope, DR; Cohn, TE	Noise and its effects on photoreceptor temporal contrast sensitivity at low light levels	JOURNAL OF THE OPTICAL SOCIETY OF AMERICA A-OPTICS IMAGE SCIENCE AND VISION	16	3	705	717	10.1364/JOSAA.16.000705	1999	We studied photoreceptors in the locust (Schistocerca americanus) visual system to determine the extent to which quantal noise and intrinsic neural noise limit temporal sensitivity. Typical computational models of the temporal contrast sensitivity function are deterministic, reflect only filter characteristics, and lack explicit noise sources [J. Opt. Sec. Am. 58, 1133 (1968); Vision Res. 32, 137…	WOS:000078783300030	AL	No	NA	NA	NA	NA	NA	NA	EXCLUSION
853	WOSCC	Horodysky, Andrij Z.; Brill, Richard W.; Crawford, Kendyl C.; Seagroves, Elizabeth S.; Johnson, Andrea K.	Comparative visual ecophysiology of mid-Atlantic temperate reef fishes	BIOLOGY OPEN	2	12	1371	1381	10.1242/bio.20136825	2013	The absolute light sensitivities, temporal properties, and spectral sensitivities of the visual systems of three mid-Atlantic temperate reef fishes (Atlantic spadefish [Ephippidae: Chaetodipterus faber], tautog [Labridae: Tautoga onitis], and black sea bass [Serranidae: Centropristis striata]) were studied via electroretinography (ERG). Pelagic Atlantic spadefish exhibited higher temporal resolut…	WOS:000209206900011	AL	Yes	L	L	L	M	L	M	LOW
853	WOSCC	Horodysky, Andrij Z.; Brill, Richard W.; Crawford, Kendyl C.; Seagroves, Elizabeth S.; Johnson, Andrea K.	Comparative visual ecophysiology of mid-Atlantic temperate reef fishes	BIOLOGY OPEN	2	12	1371	1381	10.1242/bio.20136825	2013	The absolute light sensitivities, temporal properties, and spectral sensitivities of the visual systems of three mid-Atlantic temperate reef fishes (Atlantic spadefish [Ephippidae: Chaetodipterus faber], tautog [Labridae: Tautoga onitis], and black sea bass [Serranidae: Centropristis striata]) were studied via electroretinography (ERG). Pelagic Atlantic spadefish exhibited higher temporal resolut…	WOS:000209206900011	AL	Yes	L	L	L	M	L	M	LOW
853	WOSCC	Horodysky, Andrij Z.; Brill, Richard W.; Crawford, Kendyl C.; Seagroves, Elizabeth S.; Johnson, Andrea K.	Comparative visual ecophysiology of mid-Atlantic temperate reef fishes	BIOLOGY OPEN	2	12	1371	1381	10.1242/bio.20136825	2013	The absolute light sensitivities, temporal properties, and spectral sensitivities of the visual systems of three mid-Atlantic temperate reef fishes (Atlantic spadefish [Ephippidae: Chaetodipterus faber], tautog [Labridae: Tautoga onitis], and black sea bass [Serranidae: Centropristis striata]) were studied via electroretinography (ERG). Pelagic Atlantic spadefish exhibited higher temporal resolut…	WOS:000209206900011	AL	Yes	L	L	L	M	L	M	LOW
854	WOSCC	Horodysky, Andrij Z.; Brill, Richard W.; Warrant, Eric J.; Musick, John A.; Latour, Robert J.	Comparative visual function in five sciaenid fishes inhabiting Chesapeake Bay	JOURNAL OF EXPERIMENTAL BIOLOGY	211	22	3601	3612	10.1242/jeb.023358	2008	Maintaining optimal visual performance is a difficult task in the photodynamic coastal and estuarine waters in which western North Atlantic sciaenid fishes support substantial commercial and recreational fisheries. Unavoidable tradeoffs exist between visual sensitivity and resolution, yet sciaenid visual systems have not been characterized despite strong species-specific ecomorphological and micr…	WOS:000260540700016	AL	Yes	L	L	L	M	L	M	LOW
854	WOSCC	Horodysky, Andrij Z.; Brill, Richard W.; Warrant, Eric J.; Musick, John A.; Latour, Robert J.	Comparative visual function in five sciaenid fishes inhabiting Chesapeake Bay	JOURNAL OF EXPERIMENTAL BIOLOGY	211	22	3601	3612	10.1242/jeb.023358	2008	Maintaining optimal visual performance is a difficult task in the photodynamic coastal and estuarine waters in which western North Atlantic sciaenid fishes support substantial commercial and recreational fisheries. Unavoidable tradeoffs exist between visual sensitivity and resolution, yet sciaenid visual systems have not been characterized despite strong species-specific ecomorphological and micr…	WOS:000260540700016	AL	Yes	L	L	L	M	L	M	LOW
854	WOSCC	Horodysky, Andrij Z.; Brill, Richard W.; Warrant, Eric J.; Musick, John A.; Latour, Robert J.	Comparative visual function in five sciaenid fishes inhabiting Chesapeake Bay	JOURNAL OF EXPERIMENTAL BIOLOGY	211	22	3601	3612	10.1242/jeb.023358	2008	Maintaining optimal visual performance is a difficult task in the photodynamic coastal and estuarine waters in which western North Atlantic sciaenid fishes support substantial commercial and recreational fisheries. Unavoidable tradeoffs exist between visual sensitivity and resolution, yet sciaenid visual systems have not been characterized despite strong species-specific ecomorphological and micr…	WOS:000260540700016	AL	Yes	L	L	L	M	L	M	LOW
854	WOSCC	Horodysky, Andrij Z.; Brill, Richard W.; Warrant, Eric J.; Musick, John A.; Latour, Robert J.	Comparative visual function in five sciaenid fishes inhabiting Chesapeake Bay	JOURNAL OF EXPERIMENTAL BIOLOGY	211	22	3601	3612	10.1242/jeb.023358	2008	Maintaining optimal visual performance is a difficult task in the photodynamic coastal and estuarine waters in which western North Atlantic sciaenid fishes support substantial commercial and recreational fisheries. Unavoidable tradeoffs exist between visual sensitivity and resolution, yet sciaenid visual systems have not been characterized despite strong species-specific ecomorphological and micr…	WOS:000260540700016	AL	Yes	L	L	L	M	L	M	LOW
855	WOSCC	Horodysky, Andrij Z.; Brill, Richard W.; Warrant, Eric J.; Musick, John A.; Latour, Robert J.	Comparative visual function in four piscivorous fishes inhabiting Chesapeake Bay	JOURNAL OF EXPERIMENTAL BIOLOGY	213	10	1751	1761	10.1242/jeb.038117	2010	Maintaining optimal visual performance is a difficult task in photodynamic coastal and estuarine waters because of the unavoidable tradeoffs between luminous sensitivity and spatial and temporal resolution, yet the visual systems of coastal piscivores remain understudied despite differences in their ecomorphology and microhabitat use. We therefore used electroretinographic techniques to describe …	WOS:000277212900022	AL	Yes	M	L	L	M	L	M	MEDIUM
855	WOSCC	Horodysky, Andrij Z.; Brill, Richard W.; Warrant, Eric J.; Musick, John A.; Latour, Robert J.	Comparative visual function in four piscivorous fishes inhabiting Chesapeake Bay	JOURNAL OF EXPERIMENTAL BIOLOGY	213	10	1751	1761	10.1242/jeb.038117	2010	Maintaining optimal visual performance is a difficult task in photodynamic coastal and estuarine waters because of the unavoidable tradeoffs between luminous sensitivity and spatial and temporal resolution, yet the visual systems of coastal piscivores remain understudied despite differences in their ecomorphology and microhabitat use. We therefore used electroretinographic techniques to describe …	WOS:000277212900022	AL	Yes	M	L	L	M	L	M	MEDIUM
855	WOSCC	Horodysky, Andrij Z.; Brill, Richard W.; Warrant, Eric J.; Musick, John A.; Latour, Robert J.	Comparative visual function in four piscivorous fishes inhabiting Chesapeake Bay	JOURNAL OF EXPERIMENTAL BIOLOGY	213	10	1751	1761	10.1242/jeb.038117	2010	Maintaining optimal visual performance is a difficult task in photodynamic coastal and estuarine waters because of the unavoidable tradeoffs between luminous sensitivity and spatial and temporal resolution, yet the visual systems of coastal piscivores remain understudied despite differences in their ecomorphology and microhabitat use. We therefore used electroretinographic techniques to describe …	WOS:000277212900022	AL	Yes	M	L	L	M	L	M	MEDIUM
855	WOSCC	Horodysky, Andrij Z.; Brill, Richard W.; Warrant, Eric J.; Musick, John A.; Latour, Robert J.	Comparative visual function in four piscivorous fishes inhabiting Chesapeake Bay	JOURNAL OF EXPERIMENTAL BIOLOGY	213	10	1751	1761	10.1242/jeb.038117	2010	Maintaining optimal visual performance is a difficult task in photodynamic coastal and estuarine waters because of the unavoidable tradeoffs between luminous sensitivity and spatial and temporal resolution, yet the visual systems of coastal piscivores remain understudied despite differences in their ecomorphology and microhabitat use. We therefore used electroretinographic techniques to describe …	WOS:000277212900022	AL	Yes	M	L	L	M	L	M	MEDIUM
855	WOSCC	Horodysky, Andrij Z.; Brill, Richard W.; Warrant, Eric J.; Musick, John A.; Latour, Robert J.	Comparative visual function in four piscivorous fishes inhabiting Chesapeake Bay	JOURNAL OF EXPERIMENTAL BIOLOGY	213	10	1751	1761	10.1242/jeb.038117	2010	Maintaining optimal visual performance is a difficult task in photodynamic coastal and estuarine waters because of the unavoidable tradeoffs between luminous sensitivity and spatial and temporal resolution, yet the visual systems of coastal piscivores remain understudied despite differences in their ecomorphology and microhabitat use. We therefore used electroretinographic techniques to describe …	WOS:000277212900022	AL	Yes	M	L	L	M	L	M	MEDIUM
862	WOSCC	Ioshimoto, Gabriela Lourencon; Camargo, Amanda Alves; Passos Liber, Andre Mauricio; Nagy, Balazs Vince; Damico, Francisco Max; Ventura, Dora Fix	Comparison between albino and pigmented rabbit ERGs	DOCUMENTA OPHTHALMOLOGICA	136	2	113	123	10.1007/s10633-018-9628-z	2018	Pigmented and albino rabbits are commonly used in visual research; however, the lack of pigment in the eyes may affect retinal responses. Here, we compare and describe the differences of retinal function between pigmented (English Butterfly) and albino (New Zealand) rabbits.Electroretinograms were recorded in pigmented and albino rabbits in the dark-adapted eye, in the light-adapted eye and for f…	WOS:000429206900002	AL	Yes	L	H	L	H	L	H	HIGH
2791	WOSCC	Jarvis, JR; Taylor, NR; Prescott, NB; Meeks, I; Wathes, CM	Measuring and modelling the photopic flicker sensitivity of the chicken (Gallus g. domesticus)	VISION RESEARCH	42	1	99	106	10.1016/S0042-6989(01)00268-1	2002	The photopic flicker sensitivity of the chicken was determined using an operant conditioning psychophysical technique. The results show both high- and low-frequency fall-off in the sensitivity response, which peaked around 15 Hz. Flicker sensitivity was determined for a range of stimulus luminance levels, and directly compared to human flicker response measured under similar stimulus conditions. …	WOS:000173824200010	AL	Yes	L	H	M	L	M	L	MEDIUM
4878	Ryan et al., 2017	Jenssen, T.; Swenson, B.	An ecological correlate of critical flicker-fusion frequencies for some Anolis lizards	Vision Research	14	Unknown	965	970	10.1016/0042-6989(74)90164-3	1974	e maximum critical flicker-fusion frequency (CFF) was determined for seven species of anoline lizards. The congeners showed a wide range of CFF values from 26 to 42. These values correlated with the general level of insolation in each species’ microhabitat. such that the brighter the habitat. the higher the CFF.	NA	AL	Yes	H	L	M	M	M	H	EXCLUSION
4878	Ryan et al., 2017	Jenssen, T.; Swenson, B.	An ecological correlate of critical flicker-fusion frequencies for some Anolis lizards	Vision Research	14	Unknown	965	970	10.1016/0042-6989(74)90164-3	1974	e maximum critical flicker-fusion frequency (CFF) was determined for seven species of anoline lizards. The congeners showed a wide range of CFF values from 26 to 42. These values correlated with the general level of insolation in each species’ microhabitat. such that the brighter the habitat. the higher the CFF.	NA	AL	Yes	L	L	M	M	M	H	MEDIUM
4878	Ryan et al., 2017	Jenssen, T.; Swenson, B.	An ecological correlate of critical flicker-fusion frequencies for some Anolis lizards	Vision Research	14	Unknown	965	970	10.1016/0042-6989(74)90164-3	1974	e maximum critical flicker-fusion frequency (CFF) was determined for seven species of anoline lizards. The congeners showed a wide range of CFF values from 26 to 42. These values correlated with the general level of insolation in each species’ microhabitat. such that the brighter the habitat. the higher the CFF.	NA	AL	Yes	L	L	M	M	M	H	MEDIUM
4878	Ryan et al., 2017	Jenssen, T.; Swenson, B.	An ecological correlate of critical flicker-fusion frequencies for some Anolis lizards	Vision Research	14	Unknown	965	970	10.1016/0042-6989(74)90164-3	1974	e maximum critical flicker-fusion frequency (CFF) was determined for seven species of anoline lizards. The congeners showed a wide range of CFF values from 26 to 42. These values correlated with the general level of insolation in each species’ microhabitat. such that the brighter the habitat. the higher the CFF.	NA	AL	Yes	M	L	M	M	M	H	MEDIUM
4878	Ryan et al., 2017	Jenssen, T.; Swenson, B.	An ecological correlate of critical flicker-fusion frequencies for some Anolis lizards	Vision Research	14	Unknown	965	970	10.1016/0042-6989(74)90164-3	1974	e maximum critical flicker-fusion frequency (CFF) was determined for seven species of anoline lizards. The congeners showed a wide range of CFF values from 26 to 42. These values correlated with the general level of insolation in each species’ microhabitat. such that the brighter the habitat. the higher the CFF.	NA	AL	Yes	L	L	M	M	M	H	MEDIUM
4878	Ryan et al., 2017	Jenssen, T.; Swenson, B.	An ecological correlate of critical flicker-fusion frequencies for some Anolis lizards	Vision Research	14	Unknown	965	970	10.1016/0042-6989(74)90164-3	1974	e maximum critical flicker-fusion frequency (CFF) was determined for seven species of anoline lizards. The congeners showed a wide range of CFF values from 26 to 42. These values correlated with the general level of insolation in each species’ microhabitat. such that the brighter the habitat. the higher the CFF.	NA	AL	Yes	L	L	M	M	M	H	MEDIUM
4878	Ryan et al., 2017	Jenssen, T.; Swenson, B.	An ecological correlate of critical flicker-fusion frequencies for some Anolis lizards	Vision Research	14	Unknown	965	970	10.1016/0042-6989(74)90164-3	1974	e maximum critical flicker-fusion frequency (CFF) was determined for seven species of anoline lizards. The congeners showed a wide range of CFF values from 26 to 42. These values correlated with the general level of insolation in each species’ microhabitat. such that the brighter the habitat. the higher the CFF.	NA	AL	Yes	H	L	M	M	M	H	EXCLUSION
3966	WOSCC	Kalinoski, Mieka; Hirons, Amy; Horodysky, Andrij; Brill, Richard	Spectral sensitivity, luminous sensitivity, and temporal resolution of the visual systems in three sympatric temperate coastal shark species	JOURNAL OF COMPARATIVE PHYSIOLOGY A-NEUROETHOLOGY SENSORY NEURAL AND BEHAVIORAL PHYSIOLOGY	200	12	997	1013	10.1007/s00359-014-0950-y	2014	We used electroretinography (ERG) to determine spectral and luminous sensitivities, and the temporal resolution (flicker fusion frequency, FFF) in three sympatric (but phylogenetically distant) coastal shark species: Carcharhinus plumbeus (sandbar shark), Mustelus canis (smooth dogfish), and Squalus acanthias (spiny dogfish). Spectral sensitivities were similar (range similar to 400-600 nm, peak …	WOS:000345333900002	AL	Yes	L	L	L	M	L	L	LOW
3966	WOSCC	Kalinoski, Mieka; Hirons, Amy; Horodysky, Andrij; Brill, Richard	Spectral sensitivity, luminous sensitivity, and temporal resolution of the visual systems in three sympatric temperate coastal shark species	JOURNAL OF COMPARATIVE PHYSIOLOGY A-NEUROETHOLOGY SENSORY NEURAL AND BEHAVIORAL PHYSIOLOGY	200	12	997	1013	10.1007/s00359-014-0950-y	2014	We used electroretinography (ERG) to determine spectral and luminous sensitivities, and the temporal resolution (flicker fusion frequency, FFF) in three sympatric (but phylogenetically distant) coastal shark species: Carcharhinus plumbeus (sandbar shark), Mustelus canis (smooth dogfish), and Squalus acanthias (spiny dogfish). Spectral sensitivities were similar (range similar to 400-600 nm, peak …	WOS:000345333900002	AL	Yes	L	L	L	M	L	L	LOW
3966	WOSCC	Kalinoski, Mieka; Hirons, Amy; Horodysky, Andrij; Brill, Richard	Spectral sensitivity, luminous sensitivity, and temporal resolution of the visual systems in three sympatric temperate coastal shark species	JOURNAL OF COMPARATIVE PHYSIOLOGY A-NEUROETHOLOGY SENSORY NEURAL AND BEHAVIORAL PHYSIOLOGY	200	12	997	1013	10.1007/s00359-014-0950-y	2014	We used electroretinography (ERG) to determine spectral and luminous sensitivities, and the temporal resolution (flicker fusion frequency, FFF) in three sympatric (but phylogenetically distant) coastal shark species: Carcharhinus plumbeus (sandbar shark), Mustelus canis (smooth dogfish), and Squalus acanthias (spiny dogfish). Spectral sensitivities were similar (range similar to 400-600 nm, peak …	WOS:000345333900002	AL	Yes	L	L	L	M	L	L	LOW
4899	CLIGNO review	KARAMURSEL, S; BULLOCK, TH	DYNAMICS OF EVENT-RELATED POTENTIALS TO TRAINS OF LIGHT AND DARK FLASHES - RESPONSES TO MISSING AND EXTRA STIMULI IN ELASMOBRANCH FISH	ELECTROENCEPHALOGRAPHY AND CLINICAL NEUROPHYSIOLOGY	90	6	461	471	10.1016/0013-4694(94)90138-4	1994	To characterize the dependencies of event-related potentials (ERPs) in lower vertebrates and brain levels upon recent history and sequences of stimuli, trains of flashes were delivered at various frequencies to unanesthetized rays while recording in optic tectum and telencephalon. ERPs to repetitive stimuli cannot be understood in terms of simple refractoriness and recovery. Processes must be inv…	WOS:A1994NR95400008	AL	Yes	L	H	M	H	H	H	HIGH
4899	CLIGNO review	KARAMURSEL, S; BULLOCK, TH	DYNAMICS OF EVENT-RELATED POTENTIALS TO TRAINS OF LIGHT AND DARK FLASHES - RESPONSES TO MISSING AND EXTRA STIMULI IN ELASMOBRANCH FISH	ELECTROENCEPHALOGRAPHY AND CLINICAL NEUROPHYSIOLOGY	90	6	461	471	10.1016/0013-4694(94)90138-4	1994	To characterize the dependencies of event-related potentials (ERPs) in lower vertebrates and brain levels upon recent history and sequences of stimuli, trains of flashes were delivered at various frequencies to unanesthetized rays while recording in optic tectum and telencephalon. ERPs to repetitive stimuli cannot be understood in terms of simple refractoriness and recovery. Processes must be inv…	WOS:A1994NR95400008	AL	No	NA	NA	NA	NA	NA	NA	EXCLUSION
4900	CLIGNO review	Kawasaki, Masashi; Kinoshita, Michiyo; Weckstrom, Matti; Arikawa, Kentaro	Difference in dynamic properties of photoreceptors in a butterfly, Papilio xuthus: possible segregation of motion and color processing	JOURNAL OF COMPARATIVE PHYSIOLOGY A-NEUROETHOLOGY SENSORY NEURAL AND BEHAVIORAL PHYSIOLOGY	201	12	1115	1123	10.1007/s00359-015-1039-y	2015	The eyes of the Japanese yellow swallowtail butterfly, Papilio xuthus, contain six spectral classes of photoreceptors, each sensitive either in the ultraviolet, violet, blue, green, red or broadband wavelength regions. The green-sensitive receptors can be divided into two subtypes, distal and proximal. Previous behavioral and anatomical studies have indicated that the distal subtype appears to be…	WOS:000364636200002	AL	Yes	M	L	H	L	L	L	EXCLUSION
3147	WOSCC	KRAMER, DA; GREENE, HL; JAGADEESH, JM	PATTERN GENERATOR SYSTEM AS A VERSATILE VISUAL STIMULATOR	JOURNAL OF NEUROSCIENCE METHODS	44	44230	101	111	10.1016/0165-0270(92)90003-V	1992	We have designed and implemented a Motorola 68000 microprocessor-based pattern generator system (PGS) that uses a color video display terminal (VDT) to provide light stimuli to the intact vertebrate retina. This communication is intended for those who are considering acquisition of a commercial retinal stimulator or those who are custom designing their own pattern generator system. The discussion…	WOS:A1992JX50800003	AL	No	NA	NA	NA	NA	NA	NA	EXCLUSION
4554	WOSCC	Landgren, Eva; Fritsches, Kerstin; Brill, Richard; Warrant, Eric	The visual ecology of a deep-sea fish, the escolar Lepidocybium flavobrunneum (Smith, 1843)(+)	PHILOSOPHICAL TRANSACTIONS OF THE ROYAL SOCIETY B-BIOLOGICAL SCIENCES	369	1636	Unknown	Unknown	10.1098/rstb.2013.0039	2014	Escolar (Lepidocybium flavobrunneum, family Gempylidae) are large and darkly coloured deep-sea predatory fish found in the cold depths (more than 200 m) during the day and in warm surface waters at night. They have large eyes and an overall low density of retinal ganglion cells that endow them with a very high optical sensitivity. Escolar have banked retinae comprising six to eight layers of rods…	WOS:000332465800008	AL	Yes	L	H	L	M	L	L	MEDIUM
2672	WOSCC	LANKHEET, MJM; VANWEZEL, RJA; VANDEGRIND, WA	LIGHT ADAPTATION AND FREQUENCY TRANSFER PROPERTIES OF CAT HORIZONTAL CELLS	VISION RESEARCH	31	44385	1129	1142	10.1016/0042-6989(91)90039-8	1991	The frequency transfer properties of horizontal cells in the cat retina were studied as a function of the mean light intensity level and stimulus contrast. To this end, horizontal cell responses to sinusoidally modulated light stimuli were recorded intracellularly in the optically intact, in vivo eye. The light stimulus consisted of a 3.9 deg dia. spot superimposed on a steady background (8.8 deg…	WOS:A1991FN14400007	AL	Yes	M	H	M	H	H	L	HIGH
4901	CLIGNO review	Lansing, Marihan; Sauve, Yves; Dimopoulos, Ioannis; Field, Catherine J.; Suh, Miyoung; Wizzard, Pamela; Goruk, Susan; Lim, David; Muto, Mitsuru; Wales, Paul; Turner, Justine	Parenteral Lipid Dose Restriction With Soy Oil, Not Fish Oil, Preserves Retinal Function in Neonatal Piglets	JOURNAL OF PARENTERAL AND ENTERAL NUTRITION	42	7	1177	1184	10.1002/jpen.1145	2018	BackgroundA dietary supply of docosahexaenoic acid (DHA) and arachidonic acid (AA) is critical for neonatal retinal development. Both are absent/minimal in parenteral nutrition (PN) using soy-oil emulsions ([SO] Intralipid (R)) traditionally used for neonatal intestinal failure. In contrast, fish-oil emulsions ([FO] Omegaven (R)) are enriched in DHA/AA. The aim of this study was to compare retina…	WOS:000444418300010	AL	Yes	L	H	L	L	L	L	MEDIUM
4538	WOSCC	Lee, Barry B.; Sun, Hao; Zucchini, Walter	The temporal properties of the response of macaque ganglion cells and central mechanisms of flicker detection	JOURNAL OF VISION	7	14	Unknown	Unknown	10.1167/7.14.1	2007	This analysis assesses sensitivity of primate ganglion cells to sinusoidal modulation as a function of temporal frequency, based on the structure of their impulse trains; sensitivity to luminance and chromatic modulation was compared to human psychophysical sensitivity to similar stimuli. Each stimulus cycle was Fourier analyzed, and response amplitudes subjected to neurometric analysis; this ass…	WOS:000253322000001	AL	Yes	M	H	H	H	H	M	EXCLUSION
3659	WOSCC	LEE, BB; POKORNY, J; SMITH, VC; KREMERS, J	RESPONSES TO PULSES AND SINUSOIDS IN MACAQUE GANGLION-CELLS	VISION RESEARCH	34	23	3081	3096	10.1016/0042-6989(94)90074-4	1994	The goal of the study was to compare pulse responses with sinusoidal temporal responsivity. The response of macaque ganglion cells was measured to brief luminance and chromatic pulses and to luminance or chromatic sinusoidal modulation. To make both positive and negative lobes of the pulse response visible, responses to pulses of opposite polarity were combined to yield a linearized pulse respons…	WOS:A1994PN69800001	AL	No	NA	NA	NA	NA	NA	NA	EXCLUSION
3162	WOSCC	LEHRER, M; WUNDERLI, M; SRINIVASAN, MV	PERCEPTION OF HETEROCHROMATIC FLICKER BY HONEYBEES - A BEHAVIORAL-STUDY	JOURNAL OF COMPARATIVE PHYSIOLOGY A-SENSORY NEURAL AND BEHAVIORAL PHYSIOLOGY	172	1	1	6	10.1007/BF00214710	1993	Freely flying honeybees were trained to discriminate a stimulus consisting of two alternating chromatic lights (heterochromatic flicker) from a steady mixture of the same two lights, using 3 different pairs of lights: blue-UV, UV-green, and green-UV. With each light pair, training to the heterochromatic flicker was conducted at several flicker frequencies, using experimentally naive bees in each …	WOS:A1993KM17600001	AL	Yes	L	L	M	H	H	H	HIGH
2998	WOSCC	Lemaire, Bastien S.	No evidence of spontaneous preference for slowly moving objects in visually naive chicks	SCIENTIFIC REPORTS	10	1	Unknown	Unknown	10.1038/s41598-020-63428-3	2020	It has been recently reported that young chicks that have received equal exposure to slowly- and fast-rotating objects showed a preference for slowly-rotating objects. This would suggest that visual experience with slowly moving objects is necessary for object recognition in newborns. I attempted to duplicate this finding in newborn chicks using a simple rotating blue cube. No significant prefere…	WOS:000562161600002	AL & RS	No	NA	NA	NA	NA	NA	NA	EXCLUSION
4880	Healy et al., 2013	Levenson D.H.; Eckert, S. A.; Crognale, M. A.; Deegan II, J. F.; Jacobs,G. H.	Photopic spectral sensitivity of green and loggerhead sea turtles	Copeia	2004	4	908	914	10.1643/CP-03-217R1	2004	Flicker electroretinography (ERG) was used to examine the in situ photopic (conephotoreceptor based) spectral sensitivities of Green and Loggerhead Sea Turtles. Both species were responsive to wavelengths from 440–700 nm, and both had peak sensitivity in the long wavelength portion of the spectrum (;580 nm). For Loggerhead Sea Turtles, no measurable responses were obtained below about 440 nm, whe…	NA	AL	Yes	L	L	H	M	NA	NA	EXCLUSION
4679	WOSCC	Lisney, Thomas J.; Ekesten, Bjorn; Tauson, Ragnar; Hastad, Olle; Odeen, Anders	Using electroretinograms to assess flicker fusion frequency in domestic hens Gallus gallus domesticus	VISION RESEARCH	62	Unknown	125	133	10.1016/j.visres.2012.04.002	2012	The assessment of flicker fusion frequency (FFF), the stimulus frequency at which a flickering light stimulus can no longer be resolved and appears continuous, and critical flicker fusion frequency (CFF; the highest frequency at any light intensity that an observer can resolve flicker) are useful methods for comparing temporal resolution capabilities between animals. Behavioural experiments have …	WOS:000305110300015	AL	Yes	L	L	L	L	L	L	LOW
534	WOSCC	Lisney, Thomas J.; Rubene, Diana; Rozsa, Jani; Lovlie, Hanne; Hastad, Olle; Odeen, Anders	Behavioural assessment of flicker fusion frequency in chicken Gallus gallus domesticus	VISION RESEARCH	51	12	1324	1332	10.1016/j.visres.2011.04.009	2011	To interact with its visual environment, an organism needs to perceive objects in both space and time. High temporal resolution is hence important to the fitness of diurnally active animals, not least highly active aerial species such as birds. However, temporal resolution, as assessed by flicker fusion frequency (FFF; the stimulus frequency at which a flickering light stimulus can no longer be r…	WOS:000291778400004	AL	Yes	L	L	L	L	L	L	LOW
4881	Healy et al., 2013	Loop, M. S.; Berkeley, M. A.	Temporal modulation sensitivity of the cat — I: Behavioral measures	Vision Research	15	Unknown	555	561	10.1016/0042-6989(75)90302-8	1975	Critical fusion frequency (CFF) and a temporal modulation sensitivity function (TMSF) were determined for three cats using behavioral testing procedures. CFF’s ranged from 40 to 55 Hz. The sensitivity functions showed the classic high frequency attenuation but had some unusual features below 15 Hz. Comparisons with the sensitivity function of humans derived with the same stimulus indicated that a…	NA	AL	Yes	L	L	M	M	L	L	MEDIUM
4432	WOSCC	Maddocks, SA; Goldsmith, AR; Cuthill, IC	The influence of flicker rate on plasma corticosterone levels of European starlings, Sturnus vulgaris	GENERAL AND COMPARATIVE ENDOCRINOLOGY	124	3	315	320	10.1006/gcen.2001.7718	2001	Recent reviews have highlighted the differences between human and avian vision with regard to temporal resolution and the potential problems it may cause for avian welfare and video playback experiments. Birds tend to have much higher critical fusion frequencies than do humans (>100 Hz vs 50-60 Hz in humans), which means that they perceive light as flickering up to and over 100 Hz. This is higher…	WOS:000173227000008	AL	No	NA	NA	NA	NA	NA	NA	EXCLUSION
289	WOSCC	Malone, JC; Armento, MEA; Nemeth, RM; Billington, EJ; Carpenter, CN; Andrews, KB	Adaptation level effects in discrimination of flicker frequency	BEHAVIOURAL PROCESSES	65	1	95	109	10.1016/j.beproc.2003.08.001	2004	Pigeons accustomed to food reinforcement for responding in the presence of a 25-Hz flickering light were exposed to several sets of flicker-frequency stimuli arranged as increasing and decreasing series. In the first experiment, food was occasionally delivered for key pecks during 30-s periods of 25-Hz flicker appearing at the beginning, midway, and at the end of an ascending and descending serie…	WOS:000188861400011	AL & RS	Yes	L	L	M	M	H	H	MEDIUM
1957	WOSCC	Matsuda, Keishi; Wilder, Marcy N.	Eye structure and function in the giant freshwater prawn Macrobrachium rosenbergii	FISHERIES SCIENCE	80	3	531	541	10.1007/s12562-014-0734-x	2014	We used histological and electroretinogram methods to investigate eye structure and function in Macrobrachium rosenbergii. M. rosenbergii was demonstrated to have superposition compound eyes with a clear zone. Rhabdom volume dramatically increased only under dark-adapted conditions at night. The eyes were assumed to be dark adapted after about 50 min under dark conditions, and to be light adapted…	WOS:000336367100015	AL	Yes	L	H	L	M	L	M	MEDIUM
4175	WOSCC	McComb, D. Michelle; Frank, Tamara M.; Hueter, Robert E.; Kajiura, Stephen M.	Temporal Resolution and Spectral Sensitivity of the Visual System of Three Coastal Shark Species from Different Light Environments	PHYSIOLOGICAL AND BIOCHEMICAL ZOOLOGY	83	2	299	307	10.1086/648394	2010	Visual temporal resolution and scotopic spectral sensitivity of three coastal shark species (bonnethead Sphyrna tiburo, scalloped hammerhead Sphyrna lewini, and blacknose shark Carcharhinus acronotus) were investigated by electroretinogram. Temporal resolution was quantified under photopic and scotopic conditions using response waveform dynamics and maximum critical flicker-fusion frequency (CFF)…	WOS:000274443400010	AL	Yes	L	H	L	L	L	L	MEDIUM
4175	WOSCC	McComb, D. Michelle; Frank, Tamara M.; Hueter, Robert E.; Kajiura, Stephen M.	Temporal Resolution and Spectral Sensitivity of the Visual System of Three Coastal Shark Species from Different Light Environments	PHYSIOLOGICAL AND BIOCHEMICAL ZOOLOGY	83	2	299	307	10.1086/648394	2010	Visual temporal resolution and scotopic spectral sensitivity of three coastal shark species (bonnethead Sphyrna tiburo, scalloped hammerhead Sphyrna lewini, and blacknose shark Carcharhinus acronotus) were investigated by electroretinogram. Temporal resolution was quantified under photopic and scotopic conditions using response waveform dynamics and maximum critical flicker-fusion frequency (CFF)…	WOS:000274443400010	AL	Yes	L	H	L	L	L	L	MEDIUM
4175	WOSCC	McComb, D. Michelle; Frank, Tamara M.; Hueter, Robert E.; Kajiura, Stephen M.	Temporal Resolution and Spectral Sensitivity of the Visual System of Three Coastal Shark Species from Different Light Environments	PHYSIOLOGICAL AND BIOCHEMICAL ZOOLOGY	83	2	299	307	10.1086/648394	2010	Visual temporal resolution and scotopic spectral sensitivity of three coastal shark species (bonnethead Sphyrna tiburo, scalloped hammerhead Sphyrna lewini, and blacknose shark Carcharhinus acronotus) were investigated by electroretinogram. Temporal resolution was quantified under photopic and scotopic conditions using response waveform dynamics and maximum critical flicker-fusion frequency (CFF)…	WOS:000274443400010	AL	Yes	L	H	L	L	L	L	MEDIUM
856	WOSCC	McComb, D. Michelle; Kajiura, Stephen M.; Horodysky, Andrij Z.; Frank, Tamara M.	Comparative Visual Function in Predatory Fishes from the Indian River Lagoon	PHYSIOLOGICAL AND BIOCHEMICAL ZOOLOGY	86	3	285	297	10.1086/670260	2013	Visual temporal resolution and spectral sensitivity of three coastal teleost species (common snook [Centropomus undecimalis], gray snapper [Lutjanus griseus], and pinfish [Lagodon rhomboides]) were investigated by electroretinogram. Temporal resolution was quantified under photopic and scotopic conditions using response waveform dynamics and maximum critical flicker fusion frequency (CFFmax). Pho…	WOS:000318270100001	AL	Yes	L	H	L	M	M	L	MEDIUM
856	WOSCC	McComb, D. Michelle; Kajiura, Stephen M.; Horodysky, Andrij Z.; Frank, Tamara M.	Comparative Visual Function in Predatory Fishes from the Indian River Lagoon	PHYSIOLOGICAL AND BIOCHEMICAL ZOOLOGY	86	3	285	297	10.1086/670260	2013	Visual temporal resolution and spectral sensitivity of three coastal teleost species (common snook [Centropomus undecimalis], gray snapper [Lutjanus griseus], and pinfish [Lagodon rhomboides]) were investigated by electroretinogram. Temporal resolution was quantified under photopic and scotopic conditions using response waveform dynamics and maximum critical flicker fusion frequency (CFFmax). Pho…	WOS:000318270100001	AL	Yes	L	H	L	M	M	L	MEDIUM
856	WOSCC	McComb, D. Michelle; Kajiura, Stephen M.; Horodysky, Andrij Z.; Frank, Tamara M.	Comparative Visual Function in Predatory Fishes from the Indian River Lagoon	PHYSIOLOGICAL AND BIOCHEMICAL ZOOLOGY	86	3	285	297	10.1086/670260	2013	Visual temporal resolution and spectral sensitivity of three coastal teleost species (common snook [Centropomus undecimalis], gray snapper [Lutjanus griseus], and pinfish [Lagodon rhomboides]) were investigated by electroretinogram. Temporal resolution was quantified under photopic and scotopic conditions using response waveform dynamics and maximum critical flicker fusion frequency (CFFmax). Pho…	WOS:000318270100001	AL	Yes	L	H	L	M	M	L	MEDIUM
4882	Ryan et al., 2017	McFarland, W. N.; Loew, E. R.	Wave produced changes in underwater light and their relations to vision	Predators and prey in fishes	Unknown	Unknown	Unknown	Unknown	10.1007/BF00001083	1982	Maximal visual sensitivity of most vertebrates and invertebrates coincides with the dominant wave-induced flicker frequencies associated with underwater light. Waves also produce patterns off reflective objects that resemble many of the body markings found on fishes. The close relationship that exists between the physiological properties of spatial and temporal vision thus suggests an ancient ada…	NA	AL	No	NA	NA	NA	NA	NA	NA	EXCLUSION
4733	WOSCC	Mebouro, Emmanuel Kamba; Bernath, Balazs; Schenker, Dominique; Guerin, Patrick M.	Vision and genesis of survival strategies in tsetse flies: A laboratory study	JOURNAL OF INSECT PHYSIOLOGY	107	Unknown	212	223	10.1016/j.jinsphys.2018.04.008	2018	Organisms respond to environmental stimuli in ways that optimize survival and reproduction. Tsetse fly life history is characterized by high investment in progeny by the pregnant female and low birth rate. This places constraints on tsetse populations across the sub-Saharan biotopes they colonize where extreme climatic conditions militate against survival. Controlling metabolic rate is crucial in…	WOS:000434751100026	AL	Yes	L	L	L	M	L	H	MEDIUM
4733	WOSCC	Mebouro, Emmanuel Kamba; Bernath, Balazs; Schenker, Dominique; Guerin, Patrick M.	Vision and genesis of survival strategies in tsetse flies: A laboratory study	JOURNAL OF INSECT PHYSIOLOGY	107	Unknown	212	223	10.1016/j.jinsphys.2018.04.008	2018	Organisms respond to environmental stimuli in ways that optimize survival and reproduction. Tsetse fly life history is characterized by high investment in progeny by the pregnant female and low birth rate. This places constraints on tsetse populations across the sub-Saharan biotopes they colonize where extreme climatic conditions militate against survival. Controlling metabolic rate is crucial in…	WOS:000434751100026	AL	Yes	L	L	L	M	L	H	MEDIUM
4883	Healy et al., 2013	Meneghini, K. A.; Hamasaki, D. I.	The electroretinogram of the iguana and Tokay gecko	Vision Research	7	Unknown	243	251	10.1016/0042-6989(67)90088-0	1967	Using the electroretinogram as the criterion of retinal activity, dark-adaptation, CFF, suppression, and hypothermia were investigated in the Iguana iguana and Gekko gekko. The ERGs of both species disptay properties of a simplex type of retinal organization, with that of the iguana being consistent with a pure cone retina and that of the gecko consistent with a pure rod retina. The degree of sup…	NA	AL	Yes	L	M	L	H	M	L	MEDIUM
4883	Healy et al., 2013	Meneghini, K. A.; Hamasaki, D. I.	The electroretinogram of the iguana and Tokay gecko	Vision Research	7	Unknown	243	251	10.1016/0042-6989(67)90088-0	1967	Using the electroretinogram as the criterion of retinal activity, dark-adaptation, CFF, suppression, and hypothermia were investigated in the Iguana iguana and Gekko gekko. The ERGs of both species disptay properties of a simplex type of retinal organization, with that of the iguana being consistent with a pure cone retina and that of the gecko consistent with a pure rod retina. The degree of sup…	NA	AL	Yes	L	M	L	H	M	L	MEDIUM
4884	Inger et al., 2014	Meyer-Rochow, V; Laughlin, SB	Intracellular recordings from photoreceptors of the Antarctic isopod Glyptonotus antarcticus	Unknown	Unknown	Unknown	Unknown	Unknown	Unknown	1997	NA	NA	AL	Yes	H	H	H	M	L	H	EXCLUSION
4885	Inger et al., 2014	Meyer-Rochow, VB; Tiang, KM	The eye of Jasus edwardsii (Crustacea, Decapoda): electrophysiology, histology, and behaviour	Zoologica	134	Unknown	Unknown	Unknown	Unknown	1984	NA	NA	AL	Yes	L	H	L	M	L	L	MEDIUM
4886	Inger et al., 2014	Miall, RC	The flicker fusion frequencies of six laboratory insects, and the response of the compound eye to mains fluorescent ‘ripple’	Physiological Entomology	3	Unknown	99	106	10.1111/j.1365-3032.1978.tb00139.x	1978	The ERG response of the compound eye to single, brief, light pulses, to sustained stimulation for 2 s, and the dark adapted flicker-fusion frequency (FFF) under stroboscopic light was measured in six species: Locusta migratoria (FFF range: 40-90 Hz), Penplaneta americana (25-60 Hz), Saturniu pavonia (65-85 Hz), Antheraea pernyi (25-70 Hz), Glossina morsitans (85- 205 Hz) and Drosophila hydei (60-…	NA	AL	Yes	L	H	L	M	M	H	MEDIUM
4886	Inger et al., 2014	Miall, RC	The flicker fusion frequencies of six laboratory insects, and the response of the compound eye to mains fluorescent ‘ripple’	Physiological Entomology	3	Unknown	99	106	10.1111/j.1365-3032.1978.tb00139.x	1978	The ERG response of the compound eye to single, brief, light pulses, to sustained stimulation for 2 s, and the dark adapted flicker-fusion frequency (FFF) under stroboscopic light was measured in six species: Locusta migratoria (FFF range: 40-90 Hz), Penplaneta americana (25-60 Hz), Saturniu pavonia (65-85 Hz), Antheraea pernyi (25-70 Hz), Glossina morsitans (85- 205 Hz) and Drosophila hydei (60-…	NA	AL	Yes	L	H	L	M	M	H	MEDIUM
4886	Inger et al., 2014	Miall, RC	The flicker fusion frequencies of six laboratory insects, and the response of the compound eye to mains fluorescent ‘ripple’	Physiological Entomology	3	Unknown	99	106	10.1111/j.1365-3032.1978.tb00139.x	1978	The ERG response of the compound eye to single, brief, light pulses, to sustained stimulation for 2 s, and the dark adapted flicker-fusion frequency (FFF) under stroboscopic light was measured in six species: Locusta migratoria (FFF range: 40-90 Hz), Penplaneta americana (25-60 Hz), Saturniu pavonia (65-85 Hz), Antheraea pernyi (25-70 Hz), Glossina morsitans (85- 205 Hz) and Drosophila hydei (60-…	NA	AL	Yes	L	H	L	M	M	H	MEDIUM
4886	Inger et al., 2014	Miall, RC	The flicker fusion frequencies of six laboratory insects, and the response of the compound eye to mains fluorescent ‘ripple’	Physiological Entomology	3	Unknown	99	106	10.1111/j.1365-3032.1978.tb00139.x	1978	The ERG response of the compound eye to single, brief, light pulses, to sustained stimulation for 2 s, and the dark adapted flicker-fusion frequency (FFF) under stroboscopic light was measured in six species: Locusta migratoria (FFF range: 40-90 Hz), Penplaneta americana (25-60 Hz), Saturniu pavonia (65-85 Hz), Antheraea pernyi (25-70 Hz), Glossina morsitans (85- 205 Hz) and Drosophila hydei (60-…	NA	AL	Yes	L	H	L	M	M	H	MEDIUM
4886	Inger et al., 2014	Miall, RC	The flicker fusion frequencies of six laboratory insects, and the response of the compound eye to mains fluorescent ‘ripple’	Physiological Entomology	3	Unknown	99	106	10.1111/j.1365-3032.1978.tb00139.x	1978	The ERG response of the compound eye to single, brief, light pulses, to sustained stimulation for 2 s, and the dark adapted flicker-fusion frequency (FFF) under stroboscopic light was measured in six species: Locusta migratoria (FFF range: 40-90 Hz), Penplaneta americana (25-60 Hz), Saturniu pavonia (65-85 Hz), Antheraea pernyi (25-70 Hz), Glossina morsitans (85- 205 Hz) and Drosophila hydei (60-…	NA	AL	Yes	L	H	L	M	M	H	MEDIUM
4886	Inger et al., 2014	Miall, RC	The flicker fusion frequencies of six laboratory insects, and the response of the compound eye to mains fluorescent ‘ripple’	Physiological Entomology	3	Unknown	99	106	10.1111/j.1365-3032.1978.tb00139.x	1978	The ERG response of the compound eye to single, brief, light pulses, to sustained stimulation for 2 s, and the dark adapted flicker-fusion frequency (FFF) under stroboscopic light was measured in six species: Locusta migratoria (FFF range: 40-90 Hz), Penplaneta americana (25-60 Hz), Saturniu pavonia (65-85 Hz), Antheraea pernyi (25-70 Hz), Glossina morsitans (85- 205 Hz) and Drosophila hydei (60-…	NA	AL	Yes	L	H	L	M	M	H	MEDIUM
4129	WOSCC	Milosevic, Milena; Visnjic-Jeftic, Zeljka; Damjanovic, Ilija; Nikcevic, Miroslav; Andjus, Pavle; Gacic, Zoran	Temporal analysis of electroretinographic responses in fishes with rod-dominated and mixed rod-cone retina	GENERAL PHYSIOLOGY AND BIOPHYSICS	28	3	276	282	10.4149/gpb_2009_03_276	2009	Photoreceptor content of fish retinas could be accessed by comparative electroretinographic (ERG) studies using flickering light stimuli that could separate rod-mediated vision where critical flicker frequency (CFE, frequency when the eye loses its ability to resolve individual light pulses) is usually less than 15 Hz from cone-mediated vision. Four fish species inhabiting different photic enviro…	WOS:000272335700008	AL	Yes	L	H	L	M	L	H	MEDIUM
4129	WOSCC	Milosevic, Milena; Visnjic-Jeftic, Zeljka; Damjanovic, Ilija; Nikcevic, Miroslav; Andjus, Pavle; Gacic, Zoran	Temporal analysis of electroretinographic responses in fishes with rod-dominated and mixed rod-cone retina	GENERAL PHYSIOLOGY AND BIOPHYSICS	28	3	276	282	10.4149/gpb_2009_03_276	2009	Photoreceptor content of fish retinas could be accessed by comparative electroretinographic (ERG) studies using flickering light stimuli that could separate rod-mediated vision where critical flicker frequency (CFE, frequency when the eye loses its ability to resolve individual light pulses) is usually less than 15 Hz from cone-mediated vision. Four fish species inhabiting different photic enviro…	WOS:000272335700008	AL	Yes	L	H	L	M	L	H	MEDIUM
4129	WOSCC	Milosevic, Milena; Visnjic-Jeftic, Zeljka; Damjanovic, Ilija; Nikcevic, Miroslav; Andjus, Pavle; Gacic, Zoran	Temporal analysis of electroretinographic responses in fishes with rod-dominated and mixed rod-cone retina	GENERAL PHYSIOLOGY AND BIOPHYSICS	28	3	276	282	10.4149/gpb_2009_03_276	2009	Photoreceptor content of fish retinas could be accessed by comparative electroretinographic (ERG) studies using flickering light stimuli that could separate rod-mediated vision where critical flicker frequency (CFE, frequency when the eye loses its ability to resolve individual light pulses) is usually less than 15 Hz from cone-mediated vision. Four fish species inhabiting different photic enviro…	WOS:000272335700008	AL	Yes	L	H	L	M	L	H	MEDIUM
4129	WOSCC	Milosevic, Milena; Visnjic-Jeftic, Zeljka; Damjanovic, Ilija; Nikcevic, Miroslav; Andjus, Pavle; Gacic, Zoran	Temporal analysis of electroretinographic responses in fishes with rod-dominated and mixed rod-cone retina	GENERAL PHYSIOLOGY AND BIOPHYSICS	28	3	276	282	10.4149/gpb_2009_03_276	2009	Photoreceptor content of fish retinas could be accessed by comparative electroretinographic (ERG) studies using flickering light stimuli that could separate rod-mediated vision where critical flicker frequency (CFE, frequency when the eye loses its ability to resolve individual light pulses) is usually less than 15 Hz from cone-mediated vision. Four fish species inhabiting different photic enviro…	WOS:000272335700008	AL	Yes	L	H	L	M	L	H	MEDIUM
3086	WOSCC	MIZUTANI, A; TOH, Y	OPTICAL AND PHYSIOLOGICAL-PROPERTIES OF THE LARVAL VISUAL-SYSTEM OF THE TIGER BEETLE, CICINDELA-CHINENSIS	JOURNAL OF COMPARATIVE PHYSIOLOGY A-SENSORY NEURAL AND BEHAVIORAL PHYSIOLOGY	177	5	591	599	Unknown	1995	1. The larva of the tiger beetle (Cicindela chinensis) possesses six stemmata on either side of the head. Optical and physiological properties of two pairs of large stemmata and a pair of anterior medium sized stemmata, and responses of second-order visual interneurons (medulla neurons) have been examined.2. Objects at infinite distance were estimated to focus 50 mu m deep in the retina in the la…	WOS:A1995RY28400007	AL	Yes	L	H	L	M	M	H	MEDIUM
1161	WOSCC	Mora-Ferrer, C; Gangluff, V	D2-dopamine receptor blockade modulates temporal resolution in goldfish	VISUAL NEUROSCIENCE	19	6	807	815	10.1017/S0952523802196106	2002	A possible effect of dopamine on the temporal resolution of goldfish was investigated in a behavioral, two-alternative, forced-choice procedure. Flicker fusion frequency (FFF) was measured before and after bilateral intravitreal injections of D1- or D2-dopamine receptor (D1-/D2-R) antagonists, or after depletion of retinal dopamine by bilateral intravitreal injections of the dopaminergic neurotox…	WOS:000181759000010	AL	Yes	L	L	M	H	H	H	HIGH
1283	WOSCC	NAKAGAWA, T; EGUCHI, E	DIFFERENCES IN FLICKER FUSION FREQUENCIES OF THE 5 SPECTRAL PHOTORECEPTOR TYPES IN THE SWALLOWTAIL BUTTERFLYS COMPOUND EYE	ZOOLOGICAL SCIENCE	11	5	759	762	Unknown	1994	Intracellular recordings were used to measure flicker fusion frequencies (FFF's) as a function of light intensity (I) in the five types of spectral receptors (UV, violet, blue, green and red) in the compound eye of the butterfly, Papilio xuthus. FFF's in all receptor types increase with light intensities when stimulus I's are less than I-50 (the I that generates 50% of the maximum response amplit…	WOS:A1994PZ38200018	AL	Yes	M	H	M	H	M	M	MEDIUM
1876	WOSCC	Nomura, Yuichiro; Ikuta, Shohei; Yokota, Satoshi; Mita, Junpei; Oikawa, Mami; Matsushima, Hiroki; Amano, Akira; Shimonomura, Kazuhiro; Seya, Yasuhiro; Koike, Chieko	Evaluation of critical flicker-fusion frequency measurement methods using a touchscreen-based visual temporal discrimination task in the behaving mouse	NEUROSCIENCE RESEARCH	148	Unknown	28	33	10.1016/j.neures.2018.12.001	2019	The critical flicker-fusion frequency (CFF), defined as the frequency at which a flickering light is indistinguishable from a continuous light, is a useful measure of visual temporal resolution. The mouse CFF has been studied by electrophysiological approaches such as recordings of the electroretinogram (ERG) and the visually evoked potential (VEP), but it has not been measured behaviorally. Here…	WOS:000486296200004	AL	Yes	L	L	L	L	L	H	MEDIUM
4887	Woo et al., 2009	Nowak & Green	Flicker fusion characteristics of rod receptors in the toad	Vision Research	23	9	845	849	10.1016/0042-6989(83)90051-2	1983	itical fusion frequency (CFF) of toad rods was examined at various intensities using intracellular recordings. Data were compared to CFF measurements (as a function of intensity) obtained with the electroretinogram (ERG) and with a horizontal cell. In all instances the rod (and rod mediated) responses produced a curve which increased monotonically to a high frequency asymptote at about 6 Hz. The …	NA	AL	Yes	L	H	M	H	M	L	MEDIUM
451	WOSCC	NUBOER, JFW; COEMANS, MAJM; VOS, JJ	ARTIFICIAL LIGHTING IN POULTRY HOUSES - DO HENS PERCEIVE THE MODULATION OF FLUORESCENT LAMPS AS FLICKER	BRITISH POULTRY SCIENCE	33	1	123	133	10.1080/00071669208417449	1992	1. Many poultry houses are illuminated by fluorescent lamps which procedures discontinuous illumination with a frequency of either 100 or 120 Hz.2. This study investigated whether domestic fowls perceive this discontinuity as flicker by training two Leghorn hens to choose between a continuous and discontinuous light, all other variables being identical.3. The light-stimulus was either monochromat…	WOS:A1992HG57700011	AL	Yes	L	L	L	L	H	L	MEDIUM
4181	WOSCC	Nusinowitz, S.; Ridder, W. H., III; Ramirez, J.	Temporal response properties of the primary and secondary rod-signaling pathways in normal and Gnat2 mutant mice	EXPERIMENTAL EYE RESEARCH	84	6	1104	1114	10.1016/j.exer.2007.02.009	2007	Multiple signaling pathways have been proposed for rod vision in the mammalian retina. The primary and secondary rod pathways have been characterized in humans with the scotopic 15-Hz flicker electroretinogram (ERG). The purpose of this study was to determine whether the response properties of these pathways in the mouse are similar to those of humans. C57BL/6J and Gnat2(cpfl3) mutant mice lackin…	WOS:000247279300011	AL	Yes	L	H	L	M	M	L	MEDIUM
4174	WOSCC	O'Connor, Megan; Nilsson, Dan-E.; Garm, Anders	Temporal properties of the lens eyes of the box jellyfish Tripedalia cystophora	JOURNAL OF COMPARATIVE PHYSIOLOGY A-NEUROETHOLOGY SENSORY NEURAL AND BEHAVIORAL PHYSIOLOGY	196	3	213	220	10.1007/s00359-010-0506-8	2010	Box jellyfish (Cubomedusae) are visually orientating animals which posses a total of 24 eyes of 4 morphological types; 2 pigment cup eyes (pit eye and slit eye) and 2 lens eyes [upper lens-eye (ule) and lower lens-eye (lle)]. In this study, we use electroretinograms (ERGs) to explore temporal properties of the two lens eyes. We find that the ERG of both lens eyes are complex and using sinusoidal …	WOS:000274711300004	AL	Yes	L	H	L	M	L	H	MEDIUM
3257	WOSCC	Palanker, D.; Goetz, G.; Lorach, H.; Mandel, Y.; Smith, R.; Boinagrov, D.; Lei, X.; Kamins, T.; Harris, J.; Mathieson, K.; Sher, A.	Photovoltaic Restoration of Sight with High Visual Acuity in Rats with Retinal Degeneration	OPHTHALMIC TECHNOLOGIES XXV	9307	Unknown	Unknown	Unknown	10.1117/12.2081068	2015	Patients with retinal degeneration lose sight due to gradual demise of photoreceptors. Electrical stimulation of the surviving retinal neurons provides an alternative route for delivery of visual information. Subretinal photovoltaic arrays with 70 mu m pixels were used to convert pulsed near-IR light (880-915nm) into pulsed current to stimulate the nearby inner retinal neurons. Network-mediated r…	WOS:000353411700013	AL	No	NA	NA	NA	NA	NA	NA	EXCLUSION
4902	CLIGNO review	Palavalli-Nettimi, Ravindra; Theobald, Jamie C.	Small eyes in dim light: Implications to spatio-temporal visual abilities in Drosophila melanogaster	VISION RESEARCH	169	Unknown	33	40	10.1016/j.visres.2020.02.007	2020	Fruit flies, Drosophila melanogaster, are active over a range of light intensities in the wild, but lab-reared flies are often tested only in bright light. Similarly, scarce feeding during larval stages-common in nature-generates smaller adults, and a wide range of eye sizes not found in well-fed lab colonies. Both dimmer light and smaller eyes limit light capture and have undetermined effects on…	WOS:000522141500005	AL	Yes	L	H	M	L	L	L	MEDIUM
3080	WOSCC	Patterson, WF; McDowell, AL; Hughes, A; Bilotta, J	Opponent and nonopponent contributions to the zebrafish electroretinogram using heterochromatic flicker photometry	JOURNAL OF COMPARATIVE PHYSIOLOGY A-NEUROETHOLOGY SENSORY NEURAL AND BEHAVIORAL PHYSIOLOGY	188	4	283	293	10.1007/s00359-002-0302-1	2002	While some lower vertebrates, such as zebrafish, do not appear to possess anatomically separate pathways of processing visual information (such as M-pathways and P-pathways), it is believed that separate processing of the visual stimulus (such as luminance and chromatic processing) is a basic requirement of vertebrate vision. In this study, spectral sensitivity functions were obtained from electr…	WOS:000176157900004	AL	Yes	L	L	L	M	L	L	LOW
4811	WOSCC	Petie, Ronald; Hall, Michael R.; Hyldahl, Mia; Garm, Anders	Visual orientation by the crown-of-thorns starfish (Acanthaster planci)	CORAL REEFS	35	4	1139	1150	10.1007/s00338-016-1478-0	2016	Photoreception in echinoderms has been known for over 200 years, but their visual capabilities remain poorly understood. As has been reported for some asteroids, the crown-of-thorns starfish (Acanthaster planci) possess a seemingly advanced eye at the tip of each of its 7-23 arms. With such an array of eyes, the starfish can integrate a wide field of view of its surroundings. We hypothesise that,…	WOS:000388591500002	AL	Yes	L	H	L	L	H	H	HIGH
927	WOSCC	Pinilla, I; Lund, RD; Sauve, Y	Cone function studied with flicker electroretinogram during progressive retinal degeneration in RCS rats	EXPERIMENTAL EYE RESEARCH	80	1	51	59	10.1016/j.exer.2004.08.012	2005	The Royal College of Surgeons (RCS) rat has a primary defect in retinal pigment epithelial cells that leads to the progressive loss of photoreceptors and central visual responsiveness. While most rods are lost by 90 days of age (P90), cones degenerate more slowly, and can be detected anatomically up to 2 years of age, despite massive neuronal death and retinal remodelling. To examine how this pro…	WOS:000227127100007	AL	Yes	L	L	L	H	M	H	MEDIUM
1820	WOSCC	Pinilla, I; Lund, RD; Sauve, Y	Enhanced cone dysfunction in rats homozygous for the P23H rhodopsin mutation	NEUROSCIENCE LETTERS	382	44198	16	21	10.1016/j.neulet.2005.02.055	2005	The heterozygous P23H transgenic rat is a model of autosomal dominant retinitis pigmentosa, in which a mutation in the rhodopsin gene leads to a rapid loss of rods and a more protracted loss of cones. It has been suggested that rods play an essential role in preserving cones. We tested this hypothesis by examining whether higher levels of dysfunctional rhodopsin in rats homozygous for the P23H mu…	WOS:000229661900004	AL	Yes	L	L	L	M	M	H	MEDIUM
4903	CLIGNO review	Pirhofer-Walzl, Karin; Warrant, Eric; Barth, Friedrich G.	Adaptations for vision in dim light: impulse responses and bumps in nocturnal spider photoreceptor cells (Cupiennius salei Keys)	JOURNAL OF COMPARATIVE PHYSIOLOGY A-NEUROETHOLOGY SENSORY NEURAL AND BEHAVIORAL PHYSIOLOGY	193	10	1081	1087	10.1007/s00359-007-0263-5	2007	The photoreceptor cells of the nocturnal spider Cupiennius salei were investigated by intracellular electrophysiology. (1) The responses of photoreceptor cells of posterior median (PM) and anterior median (AM) eyes to short (2 ms) light pulses showed long integration times in the dark-adapted and shorter integration times in the light-adapted state. (2) At very low light intensities, the photorec…	WOS:000250064000007	AL	No	NA	NA	NA	NA	NA	NA	EXCLUSION
4186	WOSCC	Pokorny, J; Smith, VC; Lee, BB; Yeh, T	Temporal sensitivity of macaque ganglion cells to lights of different chromaticity	COLOR RESEARCH AND APPLICATION	26	Unknown	S140	S144	10.1002/1520-6378(2001)26:1+<::AID-COL31>3.0.CO;2-N	2001	Three psychophysical paradigms have shown that moderately high retinal illuminance (ca. 1000 rd) long-wavelength chromatic adaptation results in a disproportionate reduction in visual sensitivity to rapidly modulated lights. (i) Critical-flicker-fusion - log retinal illuminance (CFF-log I) functions are shallower for long-wavelength than middle-wavelength modulated lights. (ii) A long-wavelength …	WOS:000166278600031	AL	No	NA	NA	NA	NA	NA	NA	EXCLUSION
4888	Lisney et al, 2011	Porciatti, V; Fontanesi, G; Bagnoli, P	The electroretinogram of the little owl (Athene noctua)	Vision Research	29	12	1693	1698	10.1016/0042-6989(89)90151-x	1989	Electroretinographic responses (ERGS) have been recorded from the cornea of the little owl (Athene noctua) in response to single light flashes and to alternating sinusoidal gratings (pattern) at different levels of light adaptation. Both flash- and pattern-evoked ERGS show scotopic as well as photopic components. The pattern evoked ERG is spatially tuned with tuning functions which shift towards …	NA	AL	Yes	M	M	L	M	M	L	MEDIUM
2356	WOSCC	Potier, Simon; Lieuvin, Margaux; Pfaff, Michael; Kelber, Almut	How fast can raptors see?	JOURNAL OF EXPERIMENTAL BIOLOGY	223	1	Unknown	Unknown	10.1242/jeb.209031	2020	Birds, and especially raptors, are highly visual animals. Some of them have the highest spatial resolving power known in the animal kingdom, allowing prey detection at distance. While many raptors visually track fast-moving andmanoeuvrable prey, requiring high temporal resolution, this aspect of their visual system has never been studied before. In this study, we estimated how fast raptors can se…	WOS:000541769400005	AL	Yes	M	M	L	L	H	L	MEDIUM
2356	WOSCC	Potier, Simon; Lieuvin, Margaux; Pfaff, Michael; Kelber, Almut	How fast can raptors see?	JOURNAL OF EXPERIMENTAL BIOLOGY	223	1	Unknown	Unknown	10.1242/jeb.209031	2020	Birds, and especially raptors, are highly visual animals. Some of them have the highest spatial resolving power known in the animal kingdom, allowing prey detection at distance. While many raptors visually track fast-moving andmanoeuvrable prey, requiring high temporal resolution, this aspect of their visual system has never been studied before. In this study, we estimated how fast raptors can se…	WOS:000541769400005	AL	Yes	H	M	L	L	H	L	EXCLUSION
2356	WOSCC	Potier, Simon; Lieuvin, Margaux; Pfaff, Michael; Kelber, Almut	How fast can raptors see?	JOURNAL OF EXPERIMENTAL BIOLOGY	223	1	Unknown	Unknown	10.1242/jeb.209031	2020	Birds, and especially raptors, are highly visual animals. Some of them have the highest spatial resolving power known in the animal kingdom, allowing prey detection at distance. While many raptors visually track fast-moving andmanoeuvrable prey, requiring high temporal resolution, this aspect of their visual system has never been studied before. In this study, we estimated how fast raptors can se…	WOS:000541769400005	AL	Yes	L	M	L	L	H	L	MEDIUM
104	WOSCC	Pusch, Roland; Kassing, Vanessa; Riemer, Ursula; Wagner, Hans-Joachim; von der Emde, Gerhard; Engelmann, Jacob	A grouped retina provides high temporal resolution in the weakly electric fish Gnathonemus petersii	JOURNAL OF PHYSIOLOGY-PARIS	107	44198	84	94	10.1016/j.jphysparis.2012.06.002	2013	Weakly electric fish orient, hunt and communicate by emitting electrical pulses, enabling them to discriminate objects, conspecifics and prey. In addition to the electrosensory modality - although dominating in importance in these fishes - other modalities, like vision, play important roles for survival. The visual system of Gnathonemus petersii, a member of the family mormyridae living in West A…	WOS:000315609300009	AL	Yes	L	H	M	L	M	H	MEDIUM
104	WOSCC	Pusch, Roland; Kassing, Vanessa; Riemer, Ursula; Wagner, Hans-Joachim; von der Emde, Gerhard; Engelmann, Jacob	A grouped retina provides high temporal resolution in the weakly electric fish Gnathonemus petersii	JOURNAL OF PHYSIOLOGY-PARIS	107	44198	84	94	10.1016/j.jphysparis.2012.06.002	2013	Weakly electric fish orient, hunt and communicate by emitting electrical pulses, enabling them to discriminate objects, conspecifics and prey. In addition to the electrosensory modality - although dominating in importance in these fishes - other modalities, like vision, play important roles for survival. The visual system of Gnathonemus petersii, a member of the family mormyridae living in West A…	WOS:000315609300009	AL	Yes	L	H	M	L	M	H	MEDIUM
104	WOSCC	Pusch, Roland; Kassing, Vanessa; Riemer, Ursula; Wagner, Hans-Joachim; von der Emde, Gerhard; Engelmann, Jacob	A grouped retina provides high temporal resolution in the weakly electric fish Gnathonemus petersii	JOURNAL OF PHYSIOLOGY-PARIS	107	44198	84	94	10.1016/j.jphysparis.2012.06.002	2013	Weakly electric fish orient, hunt and communicate by emitting electrical pulses, enabling them to discriminate objects, conspecifics and prey. In addition to the electrosensory modality - although dominating in importance in these fishes - other modalities, like vision, play important roles for survival. The visual system of Gnathonemus petersii, a member of the family mormyridae living in West A…	WOS:000315609300009	AL	Yes	H	H	M	L	M	H	EXCLUSION
4504	WOSCC	Rager, G; Singer, W	The response of cat visual cortex to flicker stimuli of variable frequency	EUROPEAN JOURNAL OF NEUROSCIENCE	10	5	1856	1877	10.1046/j.1460-9568.1998.00197.x	1998	We examined the possibility that neurons or groups of neurons along the retino-cortical transmission chain have properties of tuned oscillators: To this end, we studied the resonance properties of the retino-thalamo-cortical system of anaesthetized cats by entraining responses with flicker stimuli of variable frequency (2-50 Hz). Responses were assessed from multi-unit activity (MUA) and local fi…	WOS:000073616500031	AL	Yes	L	L	L	H	H	H	HIGH
68	WOSCC	Railton, Renee Caron Richards; Foster, T. Mary; Temple, William	A comparison of two methods for assessing critical flicker fusion frequency in hens	BEHAVIOURAL PROCESSES	80	2	196	200	10.1016/j.beproc.2008.11.016	2009	This paper compared two general methods for assessing critical fusion frequency in hens (gallus gallus domesticus). The first method was a conditional discrimination procedure with the stimuli presented successively. The second was a two-alternative forced-choice procedure with the stimuli presented simultaneously. It was found that both methods of stimulus presentation gave comparable results su…	WOS:000263402700013	AL	Yes	L	L	M	L	L	H	MEDIUM
4555	WOSCC	Ridder, WH; Nusinowitz, S	The visual evoked potential in the mouse - Origins and response characteristics	VISION RESEARCH	46	44354	902	913	10.1016/j.visres.2005.09.006	2006	The visual evoked potential (VEP) in the mouse is characterized and compared to responses obtained with the electroretinogram (ERG). The results indicate that: 1, the VEP originates in the visual cortex; 2, the rod and cone pathways contribute separately to the VEP; 3, temporal tuning functions for rod and cone ERGs are low pass and band pass, respectively; VEP tuning functions are both band pass…	WOS:000236073400015	AL	Yes	L	H	L	M	M	H	MEDIUM
4889	Potier et al., 2019	Ronald, K. L.; Fernandez-Juricic, E.; Lucas, J. R.	Mate choice in the eye and ear of the beholder? Female multimodal sensory configuration influences her preferences	Proceedings of the Royal Society B	285	Unknown	Unknown	Unknown	10.1098/rspb.2018.0713	2018	A common assumption in sexual selection studies is that receivers decode signal information similarly. However, receivers may vary in how they rank signallers if signal perception varies with an individual’s sensory configuration. Furthermore, receivers may vary in their weighting of different elements of multimodal signals based on their sensory configuration. This could lead to complex levels o…	NA	AL	Yes	L	M	L	L	L	H	MEDIUM
4475	WOSCC	Rubene, Diana; Hastad, Olle; Tauson, Ragnar; Wall, Helena; Odeen, Anders	The presence of UV wavelengths improves the temporal resolution of the avian visual system	JOURNAL OF EXPERIMENTAL BIOLOGY	213	19	3357	3363	10.1242/jeb.042424	2010	The ability to perceive rapid movement is an essential adaptation in birds, which are involved in rapid flight, pursuing prey and escaping predators. Nevertheless, the temporal resolution of the avian visual systems has been less well explored than spectral sensitivity. There are indications that birds are superior to humans in their ability to detect movement, as suggested by higher critical fli…	WOS:000281746100021	AL	Yes	M	H	L	L	L	L	MEDIUM
2027	WOSCC	Rubin, Glen R.; Kraft, Timothy W.	Flicker assessment of rod and cone function in a model of retinal degeneration	DOCUMENTA OPHTHALMOLOGICA	115	3	165	172	10.1007/s10633-007-9066-9	2007	Critical flicker frequency (CFF) is the lowest frequency for which a flickering light is indistinguishable from a non-flickering light of the same mean luminance. CFF is related to light intensity, with cone photoreceptors capable of achieving higher CFF than rods. A contemporaneous measure of rod and cone function can facilitate characterization of a retinal degeneration. We used sinusoidal flic…	WOS:000250580200006	AL	Yes	L	H	L	H	M	L	MEDIUM
571	WOSCC	Rucker, Frances; Britton, Stephanie; Spatcher, Molly; Hanowsky, Stephan	Blue Light Protects Against Temporal Frequency Sensitive Refractive Changes	INVESTIGATIVE OPHTHALMOLOGY & VISUAL SCIENCE	56	10	6121	6131	10.1167/iovs.15-17238	2015	PURPOSE. Time spent outdoors is protective against myopia. The outdoors allows exposure to short-wavelength (blue light) rich sunlight, while indoor illuminants can be deficient at short-wavelengths. In the current experiment, we investigate the role of blue light, and temporal sensitivity, in the emmetropization response.METHODS. Five-day-old chicks were exposed to sinusoidal luminance modulatio…	WOS:000368426300056	AL	No	NA	NA	NA	NA	NA	NA	EXCLUSION
1777	WOSCC	Ryan, Laura A.; Hemmi, Jan M.; Collin, Shaun P.; Hart, Nathan S.	Electrophysiological measures of temporal resolution, contrast sensitivity and spatial resolving power in sharks	JOURNAL OF COMPARATIVE PHYSIOLOGY A-NEUROETHOLOGY SENSORY NEURAL AND BEHAVIORAL PHYSIOLOGY	203	3	197	210	10.1007/s00359-017-1154-z	2017	In most animals, vision plays an important role in detecting prey, predators and conspecifics. The effectiveness of vision in assessing cues such as motion and shape is influenced by the ability of the visual system to detect changes in contrast in both space and time. Understanding the role vision plays in shark behaviour has been limited by a lack of knowledge about their temporal resolution, c…	WOS:000396525100004	AL	Yes	L	L	L	M	M	L	LOW
1777	WOSCC	Ryan, Laura A.; Hemmi, Jan M.; Collin, Shaun P.; Hart, Nathan S.	Electrophysiological measures of temporal resolution, contrast sensitivity and spatial resolving power in sharks	JOURNAL OF COMPARATIVE PHYSIOLOGY A-NEUROETHOLOGY SENSORY NEURAL AND BEHAVIORAL PHYSIOLOGY	203	3	197	210	10.1007/s00359-017-1154-z	2017	In most animals, vision plays an important role in detecting prey, predators and conspecifics. The effectiveness of vision in assessing cues such as motion and shape is influenced by the ability of the visual system to detect changes in contrast in both space and time. Understanding the role vision plays in shark behaviour has been limited by a lack of knowledge about their temporal resolution, c…	WOS:000396525100004	AL	Yes	L	L	L	M	M	L	LOW
1777	WOSCC	Ryan, Laura A.; Hemmi, Jan M.; Collin, Shaun P.; Hart, Nathan S.	Electrophysiological measures of temporal resolution, contrast sensitivity and spatial resolving power in sharks	JOURNAL OF COMPARATIVE PHYSIOLOGY A-NEUROETHOLOGY SENSORY NEURAL AND BEHAVIORAL PHYSIOLOGY	203	3	197	210	10.1007/s00359-017-1154-z	2017	In most animals, vision plays an important role in detecting prey, predators and conspecifics. The effectiveness of vision in assessing cues such as motion and shape is influenced by the ability of the visual system to detect changes in contrast in both space and time. Understanding the role vision plays in shark behaviour has been limited by a lack of knowledge about their temporal resolution, c…	WOS:000396525100004	AL	Yes	L	L	L	M	M	L	LOW
1777	WOSCC	Ryan, Laura A.; Hemmi, Jan M.; Collin, Shaun P.; Hart, Nathan S.	Electrophysiological measures of temporal resolution, contrast sensitivity and spatial resolving power in sharks	JOURNAL OF COMPARATIVE PHYSIOLOGY A-NEUROETHOLOGY SENSORY NEURAL AND BEHAVIORAL PHYSIOLOGY	203	3	197	210	10.1007/s00359-017-1154-z	2017	In most animals, vision plays an important role in detecting prey, predators and conspecifics. The effectiveness of vision in assessing cues such as motion and shape is influenced by the ability of the visual system to detect changes in contrast in both space and time. Understanding the role vision plays in shark behaviour has been limited by a lack of knowledge about their temporal resolution, c…	WOS:000396525100004	AL	Yes	H	L	L	M	M	L	EXCLUSION
1777	WOSCC	Ryan, Laura A.; Hemmi, Jan M.; Collin, Shaun P.; Hart, Nathan S.	Electrophysiological measures of temporal resolution, contrast sensitivity and spatial resolving power in sharks	JOURNAL OF COMPARATIVE PHYSIOLOGY A-NEUROETHOLOGY SENSORY NEURAL AND BEHAVIORAL PHYSIOLOGY	203	3	197	210	10.1007/s00359-017-1154-z	2017	In most animals, vision plays an important role in detecting prey, predators and conspecifics. The effectiveness of vision in assessing cues such as motion and shape is influenced by the ability of the visual system to detect changes in contrast in both space and time. Understanding the role vision plays in shark behaviour has been limited by a lack of knowledge about their temporal resolution, c…	WOS:000396525100004	AL	Yes	L	L	L	M	M	L	LOW
4860	WOSCC	Sabbah, Shai; Hawryshyn, Craig W.	What has driven the evolution of multiple cone classes in visual systems: object contrast enhancement or light flicker elimination?	BMC BIOLOGY	11	Unknown	Unknown	Unknown	10.1186/1741-7007-11-77	2013	Background: Two competing theories have been advanced to explain the evolution of multiple cone classes in vertebrate eyes. These two theories have important, but different, implications for our understanding of the design and tuning of vertebrate visual systems. The 'contrast theory' proposes that multiple cone classes evolved in shallow-water fish to maximize the visual contrast of objects agai…	WOS:000322138000001	AL	No	NA	NA	NA	NA	NA	NA	EXCLUSION
2542	WOSCC	Salelkar, Siddhesh; Ray, Supratim	Interaction between steady-state visually evoked potentials at nearby flicker frequencies	SCIENTIFIC REPORTS	10	1	Unknown	Unknown	10.1038/s41598-020-62180-y	2020	Steady-state visually evoked potential (SSVEP) studies routinely employ simultaneous presentation of two temporally modulated stimuli, with SSVEP amplitude modulations serving to index top-down cognitive processes. However, the nature of SSVEP amplitude modulations as a function of competing temporal frequency (TF) has not been systematically studied, especially in relation to the normalization f…	WOS:000563370200034	AL	Yes	M	H	L	L	H	L	MEDIUM
4906	Ryan et al., 2017	Smith, E.L.; Witzel, D. A.; Pitts, D. G.	THE WAVEFORM AND SCOTOPIC CFF OF THE SHEEP ELECTRORETINOGRAM	Vision research	16	Unknown	1241	1245	10.1016/0042-6989(76)90048-1	1976	The ERG of the sheep was recorded in both the light- and dark-adapted conditions. The stimulus variables investigated were ~nt~sity, wavelength, frequency and duration. In general the waveform of the sheep ERG was similar to the ERG waveforms recorded from other vertebrate species with mixed receptor retinae. Due to the clear separation of the b,-wave, it was possible to determine the scotopic fl…	NA	AL	Yes	L	L	L	H	L	L	MEDIUM
2889	WOSCC	Solomon, SG; Martin, PR; White, AJR; Ruttiger, L; Lee, BB	Modulation sensitivity of ganglion cells in peripheral retina of macaque	VISION RESEARCH	42	27	2893	2898	10.1016/S0042-6989(02)00414-5	2002	There is ample psychophysical evidence that flicker is more salient in the peripheral than the central visual field, but the physiological basis of this eccentricity-dependant change is unclear. Here, we compared responsivity to temporal modulation of ganglion cells in central and peripheral primate retina. Above 30 Hz modulation frequency, both magnocellular (MC) and parvocellular (PC) pathway c…	WOS:000180120900001	AL	Yes	L	H	H	H	H	M	EXCLUSION
4890	Healy et al., 2013	Southwood, A.; Fritsches, K.; Brill, R.; Swimmer, Y.	Sound, chemical, and light detection in sea turtles and pelagic fishes: sensory-based approaches to bycatch reduction in longline fisheries	ENDANGERED SPECIES RESEARCH	5	Unknown	225	238	10.3354/esr00097	2008	Mortality due to capture in longline fisheries has been implicated as a significant factor contributing to population declines for several species of threatened or endangered sea turtles. Identification of methods to reduce or prevent sea turtle bycatch is a high priority for fisheries managers and a necessary component of conservation efforts. One approach to reducing sea turtle interactions wit…	NA	AL	No	NA	NA	NA	NA	NA	NA	EXCLUSION
1566	WOSCC	SPEAR, PD; MOORE, RJ; KIM, CBY; XUE, JT; TUMOSA, N	EFFECTS OF AGING ON THE PRIMATE VISUAL-SYSTEM - SPATIAL AND TEMPORAL PROCESSING BY LATERAL GENICULATE NEURONS IN YOUNG-ADULT AND OLD RHESUS-MONKEYS	JOURNAL OF NEUROPHYSIOLOGY	72	1	402	420	Unknown	1994	1. Visual abilities decline during normal aging, and many of these declines are due to neural changes in the retina or central visual pathways. We have begun studies of the primate visual system to investigate the location and nature of these changes as well as to answer general questions about the effects of aging on neural function. We began with the dorsal lateral geniculate nucleus (LGN) beca…	WOS:A1994NX81900036	AL	Yes	L	L	L	L	H	L	MEDIUM
4891	Inger et al., 2014	Srinivasan, MV; Lehrer, M	Temporal acuity of honeybee vision: behavioural studies using moving stimul	Journal of Sensory, Comparative Neural, and Physiology A	155	Unknown	297	312	Unknown	1984	1. Temporal resolving power of freely flying bees is measured by training the bees to choose between two simultaneously-presented visual stimuli, one of which is rewarded. Each stimulus consists of a multisectored black-and-white or two-coloured disc. The rewarded stimulus rotates rapidly enough that the intensity fluctuations produced by its sectors are beyond the bees' flickerfusion frequency. …	NA	AL	Yes	L	L	L	L	L	H	MEDIUM
528	WOSCC	Stavros, Kara A.; Kiorpes, Lynne	Behavioral measurement of temporal contrast sensitivity development in macaque monkeys (Macaca nemestrina)	VISION RESEARCH	48	11	1335	1344	10.1016/j.visres.2008.01.031	2008	We measured the developmental time course for temporal contrast sensitivity in macaque monkeys. The animals, aged 5 weeks to 4 years, detected an unpatterned field of light sinusoidally modulated over time at frequencies ranging from 1 to 40 Hz. Young infants showed reduced sensitivity for all frequencies, and a reduced range of detectable frequencies. Sensitivity to high and low frequencies deve…	WOS:000256334800007	AL	Yes	L	L	L	L	L	L	LOW
4386	BA	TABATA M	THE ELECTRO PINEALOGRAM IN TELEOSTS	Nippon Suisan Gakkaishi	48	2	151	156	Unknown	1982	The electropinealogram (EPG) was recorded in response to light stimulation from the surface of the isolated pineal organ of 5 freshwater fishes. Dorsal recording of the pineal vesicle showed basically diphasic, first negative followed by positive, deflection when recorded with an AC amplifier. Recording from the ventral surface revealed reversed EPG. The response amplitude of rainbow trout [Salmo…	BIOABS:BACD198375002436	AL	Yes	H	H	L	H	H	H	EXCLUSION
4740	WOSCC	Tanimoto, Naoyuki; Muehlfriedel, Regine L.; Fischer, M. Dominik; Fahl, Edda; Humphries, Peter; Biel, Martin; Seeliger, Mathias W.	Vision tests in the mouse: Functional phenotyping with electroretinography	FRONTIERS IN BIOSCIENCE-LANDMARK	14	Unknown	2730	2737	10.2741/3409	2009	Electroretinography (ERG) is an established diagnostic technique in clinical ophthalmology and provides objective information about retinal function. This technique is also applied in basic research, where animal models of hereditary retinopathies have significantly contributed to our understanding of the composition of ERG responses in general and how retinal degenerative pathologies alter retin…	WOS:000262352400182	AL	Yes	L	L	L	H	L	L	MEDIUM
4892	Inger et al., 2014	Tansley, K.; Copenhaver, RM; Gunkel, RD	Some aspects of the electroretinographic response of the American red squirrel, Tamiasciurus hudsonicus loquax	Unknown	Unknown	Unknown	Unknown	Unknown	Unknown	1961	1. Some electroretinographic responses of the American red squirrel were compared with those of two ground squirrel and one chipmunk species. 2. It was found that whereas the offeffect of the ground squirrel electroretinogram increased during dark adaptation that of the red squirrel decreased. 3. The flicker fusion frequency of the red squirrel as measured by the electroretinogram was consistentl…	NA	AL	Yes	H	NA	H	NA	NA	NA	EXCLUSION
2437	WOSCC	Ubels, John L.; DeJong, Randall J.; Hoolsema, Brittany; Wurzberger, Amy; Thuy-Tien Nguyen; Blankespoor, Harvey D.; Blankespoor, Curtis L.	Impairment of retinal function in yellow perch (Perca flavescens) by Diplostomum baeri metacercariae	INTERNATIONAL JOURNAL FOR PARASITOLOGY-PARASITES AND WILDLIFE	7	2	171	179	10.1016/j.ijppaw.2018.05.001	2018	Histologic studies of fish from Douglas Lake, Cheboygan County, Michigan, USA show that Diplostomum spp. infect the lens of spottail shiners (Notropis hudsonius) and common shiners (Luxilus cornutus). In contrast, infection was confined to the choroidal vasculature of yellow perch (Perca flavescens), and the morphology of the pigment epithelium and retina in regions adjacent to the metacercariae …	WOS:000438781400008	AL	Yes	L	H	L	M	L	M	MEDIUM
4904	CLIGNO review	Umino, Yumiko; Guo, Ying; Chen, Ching-Kang; Pasquale, Rose; Solessio, Eduardo	Rod Photoresponse Kinetics Limit Temporal Contrast Sensitivity in Mesopic Vision	JOURNAL OF NEUROSCIENCE	39	16	3041	3056	10.1523/JNEUROSCI.1404-18.2019	2019	The mammalian visual system operates over an extended range of ambient light levels by switching between rod and cone photoreceptors. Rod-driven vision is sluggish, highly sensitive, and operates in dim or scotopic lights, whereas cone-driven vision is brisk, less sensitive, and operates in bright or photopic lights. At intermediate or mesopic lights, vision transitions seamlessly from rod-driven…	WOS:000465040000006	AL	Yes	L	L	L	L	L	L	LOW
4904	CLIGNO review	Umino, Yumiko; Guo, Ying; Chen, Ching-Kang; Pasquale, Rose; Solessio, Eduardo	Rod Photoresponse Kinetics Limit Temporal Contrast Sensitivity in Mesopic Vision	JOURNAL OF NEUROSCIENCE	39	16	3041	3056	10.1523/JNEUROSCI.1404-18.2019	2019	The mammalian visual system operates over an extended range of ambient light levels by switching between rod and cone photoreceptors. Rod-driven vision is sluggish, highly sensitive, and operates in dim or scotopic lights, whereas cone-driven vision is brisk, less sensitive, and operates in bright or photopic lights. At intermediate or mesopic lights, vision transitions seamlessly from rod-driven…	WOS:000465040000006	AL	Yes	L	L	M	L	L	L	MEDIUM
4674	WOSCC	Van De Poll, Matthew N.; Zajaczkowski, Esmi L.; Taylor, Gavin J.; Srinivasan, Mandyam V.; van Swinderen, Bruno	Using an abstract geometry in virtual reality to explore choice behaviour: visual flicker preferences in honeybees	JOURNAL OF EXPERIMENTAL BIOLOGY	218	21	3448	3460	10.1242/jeb.125138	2015	Closed-loop paradigms provide an effective approach for studying visual choice behaviour and attention in small animals. Different flying and walking paradigms have been developed to investigate behavioural and neuronal responses to competing stimuli in insects such as bees and flies. However, the variety of stimulus choices that can be presented over one experiment is often limited. Current choi…	WOS:000364791100023	AL	No	NA	NA	NA	NA	NA	NA	EXCLUSION
4893	Inger et al., 2014	Van Praagh, J. P.	Towards a Controlled-Environment Room Suitable for Normal Colony Life of Honeybees 1. Description and General Observations	Journal of Apicultural Research	11	2	77	87	10.1080/00218839.1972.11099703	1972	Modifications in bee flight room (BFR) construction are described which improve the chance that a honeybee colony can survive for a long period. In the BFR described a colony maintained itself for more than 18 months, foraging for all its food in the room, no food being provided inside the hive. The modifications concern the illumination of the BFR: (I) indirect lighting, over a wider angle than …	NA	AL	No	NA	NA	NA	NA	NA	NA	EXCLUSION
452	BA	VAN TOI V; GROUNAUER P A; BURCKHARDT C W	ARTIFICIALLY INCREASING INTRAOCULAR PRESSURE CAUSES FLICKER SENSITIVITY LOSSES	Investigative Ophthalmology and Visual Science	31	8	1567	1574	Unknown	1990	It has been reported that psychophysical flicker sensitivity, electroretinogram (ERG), pattern electroretinogram (P-ERG), and visual evoked cortical potential (VECP) responses are affected by ocular hypertension and glaucoma. Moreover, it has also been revealed that artificially augmented intraocular pressure (IOP) impairs electrophysiologic responses. In this investigation the authors varied the…	BIOABS:BACD199090105824	AL	Yes	L	L	L	H	M	L	MEDIUM
3077	WOSCC	VANDERMEER, HJ	ONTOGENIC CHANGE OF VISUAL THRESHOLDS IN THE CICHLID FISH HAPLOCHROMIS-SAUVAGEI	BRAIN BEHAVIOR AND EVOLUTION	44	1	40	49	10.1159/000113568	1994	The ontogenetic alterations of visual sensitivity thresholds and acuity of the cichlid Haplochromis sauvagei were quantitatively predicted from the developmental change of size and convergence of the photoreceptors and measured behaviourally using optomotor response. The observed enlargement of the cone-photoreceptors was considered to improve their photon catching ability. Accordingly, the ontog…	WOS:A1994NQ63300002	AL	Yes	M	H	M	M	M	M	MEDIUM
4894	Woo et al., 2009	Walls, G. L.	The Reptilian Retina: I. A new concept of visual-cell evolution	Unknown	Unknown	Unknown	Unknown	Unknown	10.1016/S0002-9394(34)93309-2	1934	NA	NA	AL	No	NA	NA	NA	NA	NA	NA	EXCLUSION
3687	WOSCC	Warrington, Rachael E.; Hart, Nathan S.; Potter, Ian C.; Collin, Shaun P.; Hemmi, Jan M.	Retinal temporal resolution and contrast sensitivity in the parasitic lamprey Mordacia mordax and its non-parasitic derivative Mordacia praecox	JOURNAL OF EXPERIMENTAL BIOLOGY	220	7	1245	1255	10.1242/jeb.150383	2017	Lampreys and hagfishes are the sole extant representatives of the early agnathan (jawless) vertebrates. We compared retinal function of fully metamorphosed, immature Mordacia mordax (which are about to commence parasitic feeding) with those of sexually mature individuals of its non-parasitic derivative M. praecox. We focused on elucidating the retinal adaptations to dim-light environments in thes…	WOS:000397620100019	AL & RS	Yes	L	M	L	M	L	L	LOW
3687	WOSCC	Warrington, Rachael E.; Hart, Nathan S.; Potter, Ian C.; Collin, Shaun P.; Hemmi, Jan M.	Retinal temporal resolution and contrast sensitivity in the parasitic lamprey Mordacia mordax and its non-parasitic derivative Mordacia praecox	JOURNAL OF EXPERIMENTAL BIOLOGY	220	7	1245	1255	10.1242/jeb.150383	2017	Lampreys and hagfishes are the sole extant representatives of the early agnathan (jawless) vertebrates. We compared retinal function of fully metamorphosed, immature Mordacia mordax (which are about to commence parasitic feeding) with those of sexually mature individuals of its non-parasitic derivative M. praecox. We focused on elucidating the retinal adaptations to dim-light environments in thes…	WOS:000397620100019	AL & RS	Yes	L	M	L	M	L	L	LOW
1070	WOSCC	Wells, EF; Bernstein, GM; Scott, BW; Bennett, PJ; Mendelson, JR	Critical flicker frequency responses in visual cortex	EXPERIMENTAL BRAIN RESEARCH	139	1	106	110	10.1007/s002210100721	2001	Critical flicker frequency (CFF) threshold is defined as the frequency at which a flickering light is indistinguishable from a steady, non-flickering light. CFF is useful for assessing the temporal characteristics of the visual system. While CFF responses are believed to reflect activity in the central visual system, little is known about how these temporal frequencies are processed in the visual…	WOS:000169647800011	AL	Yes	L	L	L	L	H	H	MEDIUM
4895	Healy et al., 2013	Williams, R. A.; Pollitz, C. H.; Smith, J. C.; Williams, T. P.	Flicker detection in the albino rat following light-induced retinal damage	Physiology & Behavior	34	Unknown	259	266	10.1016/0031-9384(85)90114-3	1985	The effect of light-induced retinal damage on the behaving rat's critical flicker-fusion frequency (CFF) was studied by determining the CFF at scotopic and photopic luminances both before and after exposure to damaging light. The CFF was reduced but not abolished following damaging light exposure. The shapes of the functions relating CFF to luminance before and after exposure suggested that scoto…	NA	AL	Yes	M	L	L	M	L	L	MEDIUM
4896	Warrington et al., 2017	Wolf, E.; Zerrahn-Wolf, G.	Threshold intensity of illumination and flicker frequency for the eye of the sun-fish	The Journal of General Physiology	Unknown	Unknown	Unknown	Unknown	10.1085/jgp.19.3.495	1935	NA	NA	AL	Yes	L	L	M	M	L	M	MEDIUM
1319	WOSCC	Woo, Kevin L.; Hunt, Maree; Harper, David; Nelson, Nicola J.; Daugherty, Charles H.; Bell, Ben D.	Discrimination of flicker frequency rates in the reptile tuatara (Sphenodon)	NATURWISSENSCHAFTEN	96	3	415	419	10.1007/s00114-008-0491-8	2009	By investigating the mechanisms that underlie the perception of environmental cues, we may begin to understand how the sensory system governs behavioral responses. This is the first empirical study to examine learning and visual sensitivity in a reptile species, the tuatara (Sphenodon punctatus). We established a non-intrusive psychophysical method by employing an instrumental paradigm in order t…	WOS:000263782800012	AL	Yes	L	L	M	L	L	H	MEDIUM
4387	WOSCC	Yang, Shengyan; Luo, Xiaopeng; Xiong, Guoyin; So, Kwok-Fai; Yang, Hui; Xu, Ying	The electroretinogram of Mongolian gerbil (Meriones unguiculatus): Comparison to mouse	NEUROSCIENCE LETTERS	589	Unknown	7	12	10.1016/j.neulet.2015.01.018	2015	The Mongolian gerbil (Meriones unguiculatus) is a diurnal rodent whose retinal photoreceptors comprise 13% cones in contrast to 1-3% in nocturnal mice and rats. Moreover, it displays a retinal structure more analogous to that of human than of mouse. However, the electroretinogram (ERG) recordings of gerbils have not yet been well studied. Thus, here we compared the ERGs of gerbils and C57 mice. W…	WOS:000350921000002	AL	Yes	L	L	L	H	L	L	MEDIUM
4387	WOSCC	Yang, Shengyan; Luo, Xiaopeng; Xiong, Guoyin; So, Kwok-Fai; Yang, Hui; Xu, Ying	The electroretinogram of Mongolian gerbil (Meriones unguiculatus): Comparison to mouse	NEUROSCIENCE LETTERS	589	Unknown	7	12	10.1016/j.neulet.2015.01.018	2015	The Mongolian gerbil (Meriones unguiculatus) is a diurnal rodent whose retinal photoreceptors comprise 13% cones in contrast to 1-3% in nocturnal mice and rats. Moreover, it displays a retinal structure more analogous to that of human than of mouse. However, the electroretinogram (ERG) recordings of gerbils have not yet been well studied. Thus, here we compared the ERGs of gerbils and C57 mice. W…	WOS:000350921000002	AL	Yes	L	L	L	H	L	L	MEDIUM
681	WOSCC	Yuan, Nini; Liang, Zhen; Yang, Yun; Li, Guangxing; Zhou, Yifeng	Changes of spatial and temporal frequency tuning properties of neurons in the middle temporal area of aged rhesus monkeys	EUROPEAN JOURNAL OF NEUROSCIENCE	40	4	2652	2661	10.1111/ejn.12634	2014	Aged humans exhibit severe deficits in visual motion perception and contrast sensitivity under various levels of spatial and temporal modulation. Previous studies indicated that many of these deficits are probably mediated by the neural degradation of the central visual system. To clarify the neuronal response mechanisms underlying the visual degradation during aging, we examined the spatial and …	WOS:000341982100006	AL	Yes	L	L	L	L	H	H	MEDIUM

## Sheet: Critical_appraisal_raw
ID	Source	Author	Title	Journal	Volume	Issue	Beggining Page	Ending Page	DOI	Published Year	Abstract	Key	Screener	Is CFF measured ?	Comments	Species	number of individuals tested	Age of animals A: adult	Sex of animals (F/M)	Risk REPLICATION	number of repetition	Risk REPETITION	Method	ERG: reference electrode, where ?	Behavioural: 2 choices between flickering and continuous light source ?	IF behavioural : Continuous experimental light source ? flicker frequency >>> 500 Hz ?	Risk CONTROL		- Yes - Unknown (assumed to be a No) - No	- Yes (Wild collected) - Unknown (assumed to be a No) - No	Risk RANDOMISATION	Managed light environment ? (Circadian rythm controlled ? Dark-adaptation before experiment ?)	Temperature controlled ?	Water environment ? (salinity, humidity, oxygenation)	Feeding of animals ?	Minimum ex-situ time ?	Animal state ? Ill ? Harmed ?	Risk POPULATION	Increase of flicker frequency ?	Flicker frequency range	Different luminances tested ? (increase until CFFmax ?)	luminance of light sources	Light source specifications: Wavelength,…	Ray penetrating the eye ? (Ray incidence and pupil dilatation)	Risk EXPOSURE	Confounding factor: Background light	Confounding factor: Dark-readaption between each stimulus ?	Confounding factor: Sound	Confounding factor: Temperature of experiment ?
4861	Healy et al., 2013	Adrian, E.D.; Matthews Rachel	The action of light on the eye : Part III. The interaction of retinal neurones	Unknown	Unknown	Unknown	Unknown	Unknown	10.1113/jphysiol.1928.sp002475	1926	NA	NA	AL	Yes	NA	NA	? But most likely nly one	?	?	H	?	H	ERG on optic nerve	Several electrodes	NA	NA	M	?			H	?	?	?	?	?	excised retina	H	Yes	?	Yes	?	?	even illumination of large part of the retina	L	?	?	?	?
4862	Warrington et al., 2017	Ali, M. A.; Kobayashi, H.	Electroretinogram - Flicker fusion frequency in albino trout	Unknown	Unknown	Unknown	Unknown	Unknown	10.1007/BF02144387	1968	NA	NA	AL	Yes	light and dark adapted fish (albino trout too)	NA	5 light adapted and 6 dark-adapted	?	?	L	6 for light adapted and 2 at each intensity for dark-adapted	M	ERG	Several electrodes	NA	NA	M	from commercial hatchery			M	2h dark-adaptation and light adaptation for light adapted fish	acclimatation to the temperature	?	?		?	L	Yes	?	Yes	?	Kodak Carousel projector with a 300 watt bulb	?	M	background light troughout experiment ; deep red light for manipulation	5 min darkness between experiment	?	?
1805	BA	AULT S J; HOUSE E W	ELECTRORETINOGRAPHIC RESPONSES OF THE GREAT HORNED OWL BUBO-VIRGINIANUS	Journal of Raptor Research	21	4	147	152	Unknown	1987	Electroretinograms were recorded from four Great Horned Owls (Bubo virginianus). Two procedures, dark adaptation and flicker stimuli, were used to assess the contributions of rode and cone systems to electroretinograms. Recordings obtained after dark adaptation demonstrated scotopic (rod-generated) components. B-waves were broad and rounded and had a fairly long latency. When high intensity singl…	BIOABS:BACD198886119680	AL	Yes	carousel for flickering effect ; scotopic and photopic CFF	NA	4 individuals - 8 eyes	A	?	L	?	H	ERG	Yes, skin of the ear canal and wing	NA	NA	L	?	M	M	H	?	?	NA	?	?	Injured but no eye lesions	H	Yes	?	Yes	maximum 0.45 cd/cm 2 (cornea)	?	fiber optic towards cornea ; care to align fiber with optical axis ; pupil size monitored	L	black box containing owl	?	?	?
3753	WOSCC	Bauman, RA; Widholm, JJ; Petras, JM; McBride, K; Long, JB	Secondary hypoxemia exacerbates the reduction of visual discrimination accuracy and neuronal cell density in the dorsal lateral geniculate nucleus resulting from fluid percussion injury	JOURNAL OF NEUROTRAUMA	17	8	679	693	10.1089/089771500415427	2000	The purpose of this study was to determine the impact of secondary hypoxemia on visual discrimination accuracy after parasagittal fluid percussion injury (FPI). Rats lived singly in test cages, where they were trained to repeatedly execute a flicker-frequency visual discrimination for food. After learning was complete, all rats were surgically prepared and then retested over the following 4-5 day…	WOS:000088951600005	AL	No	hypomexia and Parasagittal fluid percussion injury + O2 diminished visual discrimination between red rapidly flickering light, right lever = reward ; if slowly, left lever = reward	NA	48 Sprague-Dawley rats	?	M	NA	No	NA	Physiological and Behavioural	NA	No	NA	NA	?			NA	12/12h	?	NA	during training: pellets with minerals, vitamins and macronutrients	?	surgical operation	NA	NA	fast and slow	NA	?	red	No	NA	houselight (ceiling of the cage)	NA	sound-attenuating cage	?
4176	WOSCC	Behrend, Konstantin; Benkner, Boris; Mora-Ferrer, Carlos	Temporal resolution and temporal transfer properties: Gabaergic and cholinergic mechanisms	VISUAL NEUROSCIENCE	24	6	787	797	10.1017/S0952523807070691	2007	Temporal resolution is a basic property of the visual system and critically depends upon retinal temporal coding properties which are also of importance for directional coding. Whether the temporal coding properties for directional coding derive form inherent properties or critically depend upon the temporal coding mechanisms is unclear. Here, the influence of acetylcholine and GABA upon photopic…	WOS:000251977300003	AL	Yes	photopic only	Carassius auratus	79 pre injection ERG	A	?	L	?	H	ERG	Yes, in the contralateral nasal opening	NA	NA	L	from local fish dealer	M	M	M	12/12h	room temperature	100L tanks	food paste, dry flake food for behavioural experiments	?	?	L	Yes	ERG : 2 -50 Hz	?	ERG: ON 4240 cd/m2 OFF 105 cd/m2 stimuli	ERG : 400 - 750 nm	?	H	ERG : 828 cd/m2 and wavelentgh between 400 to 750 nm to keep eye light adapted	?	?	?
4176	WOSCC	Behrend, Konstantin; Benkner, Boris; Mora-Ferrer, Carlos	Temporal resolution and temporal transfer properties: Gabaergic and cholinergic mechanisms	VISUAL NEUROSCIENCE	24	6	787	797	10.1017/S0952523807070691	2007	Temporal resolution is a basic property of the visual system and critically depends upon retinal temporal coding properties which are also of importance for directional coding. Whether the temporal coding properties for directional coding derive form inherent properties or critically depend upon the temporal coding mechanisms is unclear. Here, the influence of acetylcholine and GABA upon photopic…	WOS:000251977300003	AL	Yes	photopic only	Carassius auratus	12 behavioural	A	?	L	?	H	Behavioural	NA	Yes	non flickering	M	from local fish dealer	M	M	M	12/12h	room temperature	100L tanks	food paste, dry flake food for behavioural experiments	?	?	L	Yes	behavioural: increase by 5 Hz	?	max 60 lux for behavoural flickering and continuous light, variation between 0-100 %	behavioural: 350 to >800 nm	?	H	behavioural: 30 lux	?	?	?
4863	Inger et al., 2014	Bernholz, C. D.; Matthews M. L.	Critical flicker fusion frequency in a harp seal: evidence for duplex retinal organization	Vision Research	15	Unknown	733	736	Unknown	1975	Critical flicker frequency (CFF) was investigated in a free swimming harp seal using behavioral techniques. The resulting CFF vs intensity curve indicates a defi nite rod/cone break, suggesting a duplex photoreceptor population, whose presence had not been observed in previous morphological reports	NA	AL	Yes	NA	NA	1	4yr-old	F	H	NA	NA	NA	NA	NA	NA	NA	NA	NA	NA	NA	NA	NA	NA	NA	NA	NA	NA	NA	NA	NA	NA	NA	NA	NA	?	?	?	?
1645	WOSCC	Bilotta, J; Lynd, FM; Powers, MK	Effects of mean luminance on goldfish temporal contrast sensitivity	VISION RESEARCH	38	1	55	59	10.1016/S0042-6989(97)00162-4	1998	The goldfish is an important animal model for retinal processing and for understanding the relationship between retinal structure and function. The purpose of this study was to examine the temporal processing of the visual system of this species. Goldfish were classically conditioned to suppress respiration upon presentation of a sinusoidally flickering stimulus. Temporal contrast sensitivity fun…	WOS:A1998YH85300006	AL	Yes	human sujective choice of contrast interval	NA	3	?	?	L	3	L	Behavioural : measure water flow in the gills following stimulus	NA	Stationary field after stimulus during training	NA	M	Yes; Ozark fisheries	M	M	L	12/12h for 2 weeks before experiment ;dark adaptation 30 min prior to experiment and then adapt to testing box mean luminance for 15 min	?	?	?	?	?	M	Yes	0,5 - 16 Hz	Yes, filters to adjust contrasts	10 to 10 -5 cd/m 2	" image generator (Innisfree, Cambridge, MA; Picasso) displayed on a highresolution oscilloscope (Tektronix; 608, P31 phosphor) (CRT)."	NA	L	?	?	?	?
3664	WOSCC	Bobkova, MV; Tartakovskaya, OS; Borissenko, SL; Zhukov, VV; Meyer-Rochow, VB	Restoration of morphological and functional integrity in the regenerating eye of the giant African land snail Achatina fulica	ACTA ZOOLOGICA	85	1	1	14	10.1111/j.0001-7272.2004.00152.x	2004	To determine whether vision returns to its original state following eye removal in Achatina fulica, light and electron microscope examinations, electrophysiological recordings and behavioural tests were carried out on the regenerating snails. Reparative morphogenesis can result in the restoration of the peripheral sense organ even in the absence of complete regrowth of the tentacle, but it can al…	WOS:000189201400001	AL	Yes	NA	NA	24 (control) and 32 (experimental)	5-7 months	?	L	?	H	ERG	Yes, Ag-Cl electrode	NA	NA	L	?	M	M	H	eyeball in complete darkness for 30 min before experiment	25-28°C	wet sand and humid atmosphere	cabbage and dandelion leaves, carrot and chicken eggshell	?	amputated tentacles and eyeball	L	Yes	0,1 to FFF occuring Hz	Yes	?	halogen lamp with green and heat filter	optic fiber	L	red light with heat filter	?	?	22-24°C
3254	WOSCC	Bok, Michael J.; Nilsson, Dan-Eric; Garm, Anders	Photoresponses in the radiolar eyes of the fan worm Acromegalomma vesiculosum	JOURNAL OF EXPERIMENTAL BIOLOGY	222	23	Unknown	Unknown	10.1242/jeb.212779	2019	Fan worms (Annelida: Sabellidae) possess compound eyes and other photoreceptors on their radiolar feeding tentacles. These eyes putatively serve as an alarm system that alerts the worm to encroaching threats, eliciting a rapid defensive retraction into their protective tube. The structure and independent evolutionary derivation of these radiolar eyes make them a fascinating target for exploring t…	WOS:000505202500020	AL	Yes	NA	NA	Several	A	?	L	?	H	ERG	ablation of of the eye from the coupled radiolar tip completely abolished the light response (response from eye photoreceptors)	NA	NA	L	from intertidal sand	M	L	M	natural light cycle ; light adapted radiolar eyes for 10 min with mid intensity 1.3×102 W sr−1 m−2	10°C	seawater	?	1 week max	eyes amputated	L	Yes	5 - 50 Hz	?	dark and full intensity: 2.5E2 W sr−1 m−2	LED	light guide to nearly even illumination	H	?	?	?	?
4640	WOSCC	Bostrom, Jannika E.; Dimitrova, Marina; Canton, Cindy; Hastad, Olle; Qvarnstrom, Anna; Odeen, Anders	Ultra-Rapid Vision in Birds	PLOS ONE	11	3	Unknown	Unknown	10.1371/journal.pone.0151099	2016	Flying animals need to accurately detect, identify and track fast-moving objects and these behavioral requirements are likely to strongly select for abilities to resolve visual detail in time. However, evidence of highly elevated temporal acuity relative to non-flying animals has so far been confined to insects while it has been missing in birds. With behavioral experiments on three wild passerin…	WOS:000372582800043	AL	Yes	NA	Blue tits	12	?	?	L	5 times per frequency	L	Behavioural	NA	Yes	Yes, continuous light > 2kHz	L	Yes; captured from the wild	M	L	L	light:dark rhythm (>20kHz)	blue tits: 18°C ; flycatcher: indoor	NA	blue tits: suet, sunflower, peanuts and water ad libitum ; Flycatcher: mealworms and water ad libitum	14 days before release	?	L	Yes	blue tits: 50 - 120 Hz ; flycatcher: 40 - until max CFF	several luminances tested, one per individual for blue tits and all for flycatchers	blue tits: 750, 1500, 3000 cd.m-2 ; flycatcher: 160, 350, 750, 1500, 3000 cd.m-2	white and UV LED to match natural daylight	NA	L	background light : > 20kHz at maximum 10 % stimulus illuminatio,	?	?	?
4640	WOSCC	Bostrom, Jannika E.; Dimitrova, Marina; Canton, Cindy; Hastad, Olle; Qvarnstrom, Anna; Odeen, Anders	Ultra-Rapid Vision in Birds	PLOS ONE	11	3	Unknown	Unknown	10.1371/journal.pone.0151099	2016	Flying animals need to accurately detect, identify and track fast-moving objects and these behavioral requirements are likely to strongly select for abilities to resolve visual detail in time. However, evidence of highly elevated temporal acuity relative to non-flying animals has so far been confined to insects while it has been missing in birds. With behavioral experiments on three wild passerin…	WOS:000372582800043	AL	Yes	NA	Collared flycatchers	7	?	?	L	5 times per frequency	L	Behavioural	NA	Yes	Yes, continuous light > 2kHz	L	Yes; captured from the wild	M	L	L	light:dark rhythm (>20kHz)	blue tits: 18°C ; flycatcher: indoor	NA	blue tits: suet, sunflower, peanuts and water ad libitum ; Flycatcher: mealworms and water ad libitum	14 days before release	?	L	Yes	blue tits: 50 - 120 Hz ; flycatcher: 40 - until max CFF	several luminances tested, one per individual for blue tits and all for flycatchers	blue tits: 750, 1500, 3000 cd.m-2 ; flycatcher: 160, 350, 750, 1500, 3000 cd.m-2	white and UV LED to match natural daylight	NA	L	background light : > 20kHz at maximum 10 % stimulus illuminatio,	?	?	?
4640	WOSCC	Bostrom, Jannika E.; Dimitrova, Marina; Canton, Cindy; Hastad, Olle; Qvarnstrom, Anna; Odeen, Anders	Ultra-Rapid Vision in Birds	PLOS ONE	11	3	Unknown	Unknown	10.1371/journal.pone.0151099	2016	Flying animals need to accurately detect, identify and track fast-moving objects and these behavioral requirements are likely to strongly select for abilities to resolve visual detail in time. However, evidence of highly elevated temporal acuity relative to non-flying animals has so far been confined to insects while it has been missing in birds. With behavioral experiments on three wild passerin…	WOS:000372582800043	AL	Yes	NA	Pied flycatchers	8	?	?	L	5 times per frequency	L	Behavioural	NA	Yes	Yes, continuous light > 2kHz	L	Yes; captured from the wild	M	L	L	light:dark rhythm (>20kHz)	blue tits: 18°C ; flycatcher: indoor	NA	blue tits: suet, sunflower, peanuts and water ad libitum ; Flycatcher: mealworms and water ad libitum	14 days before release	?	L	Yes	blue tits: 50 - 120 Hz ; flycatcher: 40 - until max CFF	several luminances tested, one per individual for blue tits and all for flycatchers	blue tits: 750, 1500, 3000 cd.m-2 ; flycatcher: 160, 350, 750, 1500, 3000 cd.m-2	white and UV LED to match natural daylight	NA	L	background light : > 20kHz at maximum 10 % stimulus illuminatio,	?	?	?
4395	WOSCC	Bostrom, Jannika E.; Haller, Nicola K.; Dimitrova, Marina; Odeen, Anders; Kelber, Almut	The flicker fusion frequency of budgerigars (Melopsittacus undulatus) revisited	JOURNAL OF COMPARATIVE PHYSIOLOGY A-NEUROETHOLOGY SENSORY NEURAL AND BEHAVIORAL PHYSIOLOGY	203	1	15	22	10.1007/s00359-016-1130-z	2017	While color vision and spatial resolution have been studied in many bird species, less is known about the temporal aspects of bird vision. High temporal resolution has been described in three species of passerines but it is unknown whether this is specific to passerines, to small actively flying birds, to insectivores or to birds living in bright habitats. Temporal resolution of vision is commonl…	WOS:000393670200002	AL	Yes	NA	NA	5	6 months to 7 years	1 F and 4 M	L	10 times	L	Behavioural	NA	Yes	continuous light: 20 kHz	L	Yes	M	M	L	?	?	NA	mixed seeds ad libitum, minerals, lettuce, carrots and water	?	?	H	Yes	40 Hz until perceived as continuous	several luminances tested	750, 1500, 3500 and 7200 cd/m2 tested	UV and white LED to resemble natural daylight	NA	L	UV and white LED to resemble day light and darker than stimuli at 2 different intensities ; no dim light because budgerigar would not fly	?	?	?
3335	WOSCC	Bourque, Stephane L.; Kuny, Sharee; Reyes, Laura M.; Davidge, Sandra T.; Sauve, Yves	Prenatal Hypoxia Is Associated with Long-Term Retinal Dysfunction in Rats	PLOS ONE	8	4	Unknown	Unknown	10.1371/journal.pone.0061861	2013	Background: Intra-uterine growth restriction (IUGR) has been associated with increased predisposition to age-related complications. We tested the hypothesis that rat offspring models of IUGR would exhibit exacerbated, age-related retinal dysfunction.Methods: Female Sprague-Dawley rats (maintained at 11.5% O-2 from gestational day 15 to 21 to induce IUGR) and control offspring (maintained at 21% O…	WOS:000317893400121	AL	Yes	NA	NA	6	14 months for CFF	?	L	?	H	ERG	Yes, subdermally behind eye ; ground electrode in the scruff	NA	NA	L	Yes; given birth from dams	M	M	L	1 hour dark adaptation	?	NA	food and water ad libitum	NA, experimental breed	?	L	Yes	3 - 60 Hz	Yes	scotopic : 25.7 to 2.9 log cd.s/m2 ; photopic 21.63, to 2.86 log cd.s/m2	white xenon flashes (6500K)	pupils dilated	L	dim red light ; photopic under background light of 30 cd/m2 white light	?	?	38°C
1594	WOSCC	Brill, Richard W.; Horodysky, Andrij Z.; Place, Allen R.; Larkin, Mary E. M.; Reimschuessel, Renate	Effects of dietary taurine level on visual function in European sea bass (Dicentrarchus labrax)	PLOS ONE	14	6	Unknown	Unknown	10.1371/journal.pone.0214347	2019	Dietary insufficiencies have been well documented to decrease growth rates and survival (and therefore overall production) in fish aquaculture. By contrast, the effects of dietary insufficiencies on the sensory biology of cultured fish remains largely unstudied. Diets based solely on plant protein sources could have advantages over fish-based diets because of the cost and ecological effects of th…	WOS:000484891700003	AL	Yes	not maximum light intensity reached	NA	27	?	?	L	?	H	ERG	Yes, in the nasal cavity	NA	NA	L	collected from hatchery	M	M	M	all subjects dark-adapted for 60 minutes	27°C	water verified; pH ; oxygenation, alkalinity ; salinity ; nitrite	commercial diet	NA, animals from hatchery	?	L	Yes	1 - 100 Hz	Yes, 3 fixed levels	1,9 ; 2,7 ; 3,7 log cd.m-2	white light LED	?	M	dim red light (660 nm)	?	?	?
2193	WOSCC	BUERK, DG; RIVA, CE; CRANSTOUN, SD	FREQUENCY AND LUMINANCE-DEPENDENT BLOOD-FLOW AND K+ ION CHANGES DURING FLICKER STIMULI IN CAT OPTIC-NERVE HEAD	INVESTIGATIVE OPHTHALMOLOGY & VISUAL SCIENCE	36	11	2216	2227	Unknown	1995	Purpose. The purpose of this study was to investigate whether blood flow in the cat optic nerve head (ONH) is related to increased neuronal activity elicited by diffuse luminance flickering light stimulation.Methods. ONH blood flow was measured by laser Doppler flowmetry in anesthetized cats during 1 to 3 minutes of flickering light stimulation at controlled luminance and frequency (n = 227 measu…	WOS:A1995RY89100012	AL	Yes	NA	NA	18	?	?	L	257 measurements	L	ERG: measure of changes in K+ in the vitreous humor	in the vitreous too : no control	NA	NA	H	Yes	M	M	L	dark-adaptation for 20 min-30 min prior to the experiment	?	NA	?	?	?	M	Yes	2 - 80 Hz	Yes	to 100 % of maximum luminance of 30 000 trolands ;2200K	diode laser beam in the infra-red : 812 nm	pupils dilated and optic fiber	L	in the dark	Yes, for several minutes	?	?
3792	WOSCC	BULLOCK, TH; BUDELMANN, BU	SENSORY EVOKED-POTENTIALS IN UNANESTHETIZED UNRESTRAINED CUTTLEFISH - A NEW PREPARATION FOR BRAIN PHYSIOLOGY IN CEPHALOPODS	JOURNAL OF COMPARATIVE PHYSIOLOGY A-SENSORY NEURAL AND BEHAVIORAL PHYSIOLOGY	168	1	141	150	10.1007/BF00217112	1991	Up to five microelectrodes inserted through short hypodermic needles in the cranial cartilage of Sepia officinalis recorded potentials while the cuttlefish moved freely in a small enclosure. Compound field potentials and unit spikes were seen during ongoing, spontaneous activity and after sensory stimulation.Ongoing activity resembles that reported for octopus, with maximum power usually below 20…	WOS:A1991EV74600014	AL	Yes	NA	NA	6	adults	?	L	No	H	Electroencephalogram and VEP (Visual Evoked Potentials: 4 electrodes in the brain	2 microelectrodes for VEP	NA	NA	M	?			H	?	?	sea water oxygenation	?	4-12h outside growing tank	alive ut protruding tip of cuttlebone cut off	H	Yes	2-30 hz	Yes	stimulus: 3350 lux = minimal latency	white diffused light	photometer near eye to evaluate intensity	L	sudued background light: 5 lux	Interstimulus intervals of different length	acoustic stimuli in the experiment and tapping of aquarium walls	?
1399	WOSCC	BULLOCK, TH; HOFMANN, MH; NEW, JG; NAHM, FK	DYNAMIC PROPERTIES OF VISUAL EVOKED-POTENTIALS IN THE TECTUM OF CARTILAGINOUS AND BONY FISHES, WITH NEUROETHOLOGICAL IMPLICATIONS	JOURNAL OF EXPERIMENTAL ZOOLOGY	Unknown	Unknown	142	155	Unknown	1990	We have extended the study of Bullock ('84), who reported on visually evoked potentials (VEP) in the tectum of 10 species of elasmobranchs, by adding further stimulus regimes, multichannel recording, and additional taxa, particularly addressing the question of flicker fusion frequency by electrophysiological signs in central processing centers. Using principally the guitar-fish, Platyrhinoidis an…	WOS:A1990FK90600018	AL	Yes	individual (not averaged) lower fusion frequency	Platyrhinoidis triseriata	10	?	?	L	10-32 trials	L	ERG	several electrodes used at several spots	NA	NA	M	?	M	M	H	?	habitat temperature	constant water flow	?	?	?	H	Yes	?	Yes	E5- E6 lux	?	diffused illumination of whole visual field by wet tissue on cornea	L	Ambient light : 10 lux (dark adapted) or <= 700 lux (light adapted), little influence on data	?	?	15-17 ; 15-17 ; 24-26 ; 24-26 ; 10-13 ; 5-8 ; 21-23 °C
1399	WOSCC	BULLOCK, TH; HOFMANN, MH; NEW, JG; NAHM, FK	DYNAMIC PROPERTIES OF VISUAL EVOKED-POTENTIALS IN THE TECTUM OF CARTILAGINOUS AND BONY FISHES, WITH NEUROETHOLOGICAL IMPLICATIONS	JOURNAL OF EXPERIMENTAL ZOOLOGY	Unknown	Unknown	142	155	Unknown	1990	We have extended the study of Bullock ('84), who reported on visually evoked potentials (VEP) in the tectum of 10 species of elasmobranchs, by adding further stimulus regimes, multichannel recording, and additional taxa, particularly addressing the question of flicker fusion frequency by electrophysiological signs in central processing centers. Using principally the guitar-fish, Platyrhinoidis an…	WOS:A1990FK90600018	AL	Yes	individual (not averaged) lower fusion frequency	Rhinobatos productus	12	?	?	L	10-32 trials	L	ERG	several electrodes used at several spots	NA	NA	M	?	M	M	H	?	habitat temperature	constant water flow	?	?	?	H	Yes	?	Yes	E5- E6 lux	?	diffused illumination of whole visual field by wet tissue on cornea	L	Ambient light : 10 lux (dark adapted) or <= 700 lux (light adapted), little influence on data	?	?	15-17 ; 15-17 ; 24-26 ; 24-26 ; 10-13 ; 5-8 ; 21-23 °C
1399	WOSCC	BULLOCK, TH; HOFMANN, MH; NEW, JG; NAHM, FK	DYNAMIC PROPERTIES OF VISUAL EVOKED-POTENTIALS IN THE TECTUM OF CARTILAGINOUS AND BONY FISHES, WITH NEUROETHOLOGICAL IMPLICATIONS	JOURNAL OF EXPERIMENTAL ZOOLOGY	Unknown	Unknown	142	155	Unknown	1990	We have extended the study of Bullock ('84), who reported on visually evoked potentials (VEP) in the tectum of 10 species of elasmobranchs, by adding further stimulus regimes, multichannel recording, and additional taxa, particularly addressing the question of flicker fusion frequency by electrophysiological signs in central processing centers. Using principally the guitar-fish, Platyrhinoidis an…	WOS:A1990FK90600018	AL	Yes	individual (not averaged) lower fusion frequency	Thunnus albacares	10	?	?	L	10-32 trials	L	ERG	several electrodes used at several spots	NA	NA	M	?	M	M	H	?	habitat temperature	constant water flow	?	?	?	H	Yes	?	Yes	E5- E6 lux	?	diffused illumination of whole visual field by wet tissue on cornea	L	Ambient light : 10 lux (dark adapted) or <= 700 lux (light adapted), little influence on data	?	?	15-17 ; 15-17 ; 24-26 ; 24-26 ; 10-13 ; 5-8 ; 21-23 °C
1399	WOSCC	BULLOCK, TH; HOFMANN, MH; NEW, JG; NAHM, FK	DYNAMIC PROPERTIES OF VISUAL EVOKED-POTENTIALS IN THE TECTUM OF CARTILAGINOUS AND BONY FISHES, WITH NEUROETHOLOGICAL IMPLICATIONS	JOURNAL OF EXPERIMENTAL ZOOLOGY	Unknown	Unknown	142	155	Unknown	1990	We have extended the study of Bullock ('84), who reported on visually evoked potentials (VEP) in the tectum of 10 species of elasmobranchs, by adding further stimulus regimes, multichannel recording, and additional taxa, particularly addressing the question of flicker fusion frequency by electrophysiological signs in central processing centers. Using principally the guitar-fish, Platyrhinoidis an…	WOS:A1990FK90600018	AL	Yes	individual (not averaged) lower fusion frequency	Mugil cephalus	21	?	?	L	10-32 trials	L	ERG	several electrodes used at several spots	NA	NA	M	?	M	M	H	?	habitat temperature	constant water flow	?	?	?	H	Yes	?	Yes	E5- E6 lux	?	diffused illumination of whole visual field by wet tissue on cornea	L	Ambient light : 10 lux (dark adapted) or <= 700 lux (light adapted), little influence on data	?	?	15-17 ; 15-17 ; 24-26 ; 24-26 ; 10-13 ; 5-8 ; 21-23 °C
1399	WOSCC	BULLOCK, TH; HOFMANN, MH; NEW, JG; NAHM, FK	DYNAMIC PROPERTIES OF VISUAL EVOKED-POTENTIALS IN THE TECTUM OF CARTILAGINOUS AND BONY FISHES, WITH NEUROETHOLOGICAL IMPLICATIONS	JOURNAL OF EXPERIMENTAL ZOOLOGY	Unknown	Unknown	142	155	Unknown	1990	We have extended the study of Bullock ('84), who reported on visually evoked potentials (VEP) in the tectum of 10 species of elasmobranchs, by adding further stimulus regimes, multichannel recording, and additional taxa, particularly addressing the question of flicker fusion frequency by electrophysiological signs in central processing centers. Using principally the guitar-fish, Platyrhinoidis an…	WOS:A1990FK90600018	AL	Yes	individual (not averaged) lower fusion frequency	Paralabrax nebulifer	6	?	?	L	10-32 trials	L	ERG	several electrodes used at several spots	NA	NA	M	?	M	M	H	?	habitat temperature	constant water flow	?	?	?	H	Yes	?	Yes	E5- E6 lux	?	diffused illumination of whole visual field by wet tissue on cornea	L	Ambient light : 10 lux (dark adapted) or <= 700 lux (light adapted), little influence on data	?	?	15-17 ; 15-17 ; 24-26 ; 24-26 ; 10-13 ; 5-8 ; 21-23 °C
1399	WOSCC	BULLOCK, TH; HOFMANN, MH; NEW, JG; NAHM, FK	DYNAMIC PROPERTIES OF VISUAL EVOKED-POTENTIALS IN THE TECTUM OF CARTILAGINOUS AND BONY FISHES, WITH NEUROETHOLOGICAL IMPLICATIONS	JOURNAL OF EXPERIMENTAL ZOOLOGY	Unknown	Unknown	142	155	Unknown	1990	We have extended the study of Bullock ('84), who reported on visually evoked potentials (VEP) in the tectum of 10 species of elasmobranchs, by adding further stimulus regimes, multichannel recording, and additional taxa, particularly addressing the question of flicker fusion frequency by electrophysiological signs in central processing centers. Using principally the guitar-fish, Platyrhinoidis an…	WOS:A1990FK90600018	AL	Yes	individual (not averaged) lower fusion frequency	Sebastolobus altivelis	4	?	?	L	10-32 trials	L	ERG	several electrodes used at several spots	NA	NA	M	?	M	M	H	?	habitat temperature	constant water flow	?	?	?	H	Yes	?	Yes	E5- E6 lux	?	diffused illumination of whole visual field by wet tissue on cornea	L	Ambient light : 10 lux (dark adapted) or <= 700 lux (light adapted), little influence on data	?	?	15-17 ; 15-17 ; 24-26 ; 24-26 ; 10-13 ; 5-8 ; 21-23 °C
1399	WOSCC	BULLOCK, TH; HOFMANN, MH; NEW, JG; NAHM, FK	DYNAMIC PROPERTIES OF VISUAL EVOKED-POTENTIALS IN THE TECTUM OF CARTILAGINOUS AND BONY FISHES, WITH NEUROETHOLOGICAL IMPLICATIONS	JOURNAL OF EXPERIMENTAL ZOOLOGY	Unknown	Unknown	142	155	Unknown	1990	We have extended the study of Bullock ('84), who reported on visually evoked potentials (VEP) in the tectum of 10 species of elasmobranchs, by adding further stimulus regimes, multichannel recording, and additional taxa, particularly addressing the question of flicker fusion frequency by electrophysiological signs in central processing centers. Using principally the guitar-fish, Platyrhinoidis an…	WOS:A1990FK90600018	AL	Yes	individual (not averaged) lower fusion frequency	Leuresthes tenuis	5	?	?	L	10-32 trials	L	ERG	several electrodes used at several spots	NA	NA	M	?	M	M	H	?	habitat temperature	constant water flow	?	?	?	H	Yes	?	Yes	E5- E6 lux	?	diffused illumination of whole visual field by wet tissue on cornea	L	Ambient light : 10 lux (dark adapted) or <= 700 lux (light adapted), little influence on data	?	?	15-17 ; 15-17 ; 24-26 ; 24-26 ; 10-13 ; 5-8 ; 21-23 °C
4541	WOSCC	Buschbeck, EK; Ehmer, B; Hoy, RR	The unusual visual system of the Strepsiptera: external eye and neuropils	JOURNAL OF COMPARATIVE PHYSIOLOGY A-NEUROETHOLOGY SENSORY NEURAL AND BEHAVIORAL PHYSIOLOGY	189	8	617	630	10.1007/s00359-003-0443-x	2003	Adult males of the insect order Strepsiptera are characterized by an unusual visual system that may use design principles from compound as well as simple eyes. The lenses of this eye are unusually large and focus images onto extended retinae. The light-gathering ability of the lens is sufficient to resolve multiple points of an image in each optical unit. We regard each unit as an independent ima…	WOS:000185426400005	AL	Yes	NA	X.peckii	3	monitoring at 1/2 hour	M	L	?	H	ERG	Yes, thorax	NA	NA	L	collected as pupae within hosts in the wild or in the lab	M	L	M	? (But highly short-lived)	?	NA	NA?	1/2 hour	?	H	Yes	?	?	maximum: 1.3 mW m-2	1540-P4 Strobolume	fiber optic lamp	H	?	?	?	?
4541	WOSCC	Buschbeck, EK; Ehmer, B; Hoy, RR	The unusual visual system of the Strepsiptera: external eye and neuropils	JOURNAL OF COMPARATIVE PHYSIOLOGY A-NEUROETHOLOGY SENSORY NEURAL AND BEHAVIORAL PHYSIOLOGY	189	8	617	630	10.1007/s00359-003-0443-x	2003	Adult males of the insect order Strepsiptera are characterized by an unusual visual system that may use design principles from compound as well as simple eyes. The lenses of this eye are unusually large and focus images onto extended retinae. The light-gathering ability of the lens is sufficient to resolve multiple points of an image in each optical unit. We regard each unit as an independent ima…	WOS:000185426400005	AL	Yes	NA	D.melanogaster	?	monitoring at 1/2 hour	M	H	?	H	ERG	Yes, thorax	NA	NA	L	collected as pupae within hosts in the wild or in the lab	M	L	M	? (But highly short-lived)	?	NA	NA?	1/2 hour	?	H	Yes	?	?	maximum: 1.3 mW m-2	1540-P4 Strobolume	fiber optic lamp	H	?	?	?	?
4897	CLIGNO review	Burton, BG; Tatler, BW; Laughlin, SB	Variations in photoreceptor response dynamics across the fly retina	JOURNAL OF NEUROPHYSIOLOGY	86	2	950	960	Unknown	2001	Gradients in the spatial properties of retinal cells and their relation to image statistics are well documented. However, less is known of gradients in temporal properties, especially at the level of the photoreceptor for which no account exists. Using light flashes and white-noise- modulated light and current stimuli, we examined the spatial and temporal properties of a single class of photorece…	WOS:000170322000035	AL	Yes	R1- 6 photoreceptors at the front, side and back of left compound eye	NA	47	?	M	L	50	L	ERG	?	NA	NA	H	?			H	30-min dark adapted and light adapted (highest light intensity) photoreceptors	?	?	?	?	?	M	Yes	?	No	3.1E6 s-1 photons per receptor	bluegreen LED (lmax 5 505 nm, LEDtronics)	optica axis of the cell determined; light guide; angular sensitivity function	H	?	?	?	21°C
2887	WOSCC	CADENAS, ID; REIFSNIDER, ES; TRANCHINA, D	MODULATION OF SYNAPTIC TRANSFER BETWEEN RETINAL CONES AND HORIZONTAL CELLS BY SPATIAL CONTRAST	JOURNAL OF GENERAL PHYSIOLOGY	104	3	567	591	10.1085/jgp.104.3.567	1994	We studied the influence of steady annular light on the kinetics and sensitivity of horizontal cell (HC) responses to modulation of the intensity of small concentric spots in the turtle retina. As shown by previous investigators, when the intensity of the annulus was equal to the mean spot intensity, spot response kinetics were the same as those for the modulation of spatially uniform light. Turn…	WOS:A1994PG77300008	AL	No	measurement on horizontal cell of one eyecup ; replication bias exclusion	NA	No	?	?	NA	?	NA	ERG	No	NA	framerate of screen: 270 Hz	NA	?	M	M	NA	?	?	?	?	?	?	NA	Yes	0,132 - 16,9 Hz	Yes, some luminances tested	mean 100 cd.m-2	640 nm	uniform light in the retinal plane	NA	?	?	?	18°C
3483	WOSCC	Callahan, TL; Petry, HM	Psychophysical measurement of temporal modulation sensitivity in the tree shrew (Tupaia belangeri)	VISION RESEARCH	40	4	455	458	10.1016/S0042-6989(99)00194-7	2000	Temporal modulation sensitivity functions (MSFs) were measured behaviorally in three adult tree shrews (Tupaia belangeri). Shrews were trained to detect temporal sinusoidally-modulated full-field luminance variations in one of three stimuli, the two alternatives being static stimuli of equal size and time-averaged luminance (34 cd/m(2)). Modulation depth was varied trial-by-trial using a modified…	WOS:000084662600011	AL	Yes	not maximum CFF attained	NA	3	A	M	L	50 trials per frequency	L	Behavioural	NA	Yes, 3 lights one flickering randomly	117,3 Hz for stimulus screen	M	Yes	M	M	L	14/10h (fluorescent: 59-366 lux)	?	NA	water level monoitored and restricted for later experiment	?	?	L	Yes	3,7 - 46,9 Hz	No	34 cd.m-2	achromatic	4,1 to 62° visual angle depending on postion in the cage	H	training: 16 lux	?	?	?
4864	Healy et al., 2013	CARVALHO, P. S. M.; NOLTIE, D. B.; TILLITT, D. E.	Biochemical, histological and behavioural aspects of visual functioning during early development of rainbow trout	Journal of Fish Biology	64	Unknown	833	850	10.1111/j.1095-8649.2004.0350.x	2004	Retinal structure and concentration of retinoids involved in phototransduction changed during early development of rainbow trout Oncorhynchus mykiss, correlating with improvements in visual function. A test chamber was used to evaluate the presence of optokinetic or optomotor responses and to assess the functionality of the integrated cellular, physiological and biochemical components of the visu…	NA	AL	Yes	NA	NA	8 at 14 and 20 and 90 post hatch days and 16 fihat 30 days post hatch	up to 90 days post hatch	F/M	L	?	H	Behavioural optomotor and optokinetics	NA	same as Carvalho et al., 2002	NA	L	from hatch			M	scotopic : 1h dark adaptation	10°C	pH and hardness verified and verified water flow	dry trout food chow	?	?	L	Yes	?	Yes	91.1 lx, then at 11.5 lx, 1315 lx, and 0312 lx	?	NA	L	?	?	?	?
3075	WOSCC	Carvalho, PSM; Noltie, DB; Tillitt, DE	Ontogenetic improvement of visual function in the medaka Oryzias latipes based on an optomotor testing system for larval and adult fish	ANIMAL BEHAVIOUR	64	Unknown	1	10	10.1006/anbe.2002.3028	2002	We developed a system for evaluation of visual function in larval and adult fish. Both optomotor (swimming) and optokinetic (eye movement) responses were monitored and recorded using a system of rotating stripes. The system allowed manipulation of factors such as width of the stripes used, rotation speed of the striped drum, and light illuminance levels within both the scotopic and photopic range…	WOS:000178657200001	AL	Yes	swimmin in the direction of the rotating stripes	NA	8	10/35 and 65 days posthatch	?	L	4 times at each light intensities	L	Behavioural	NA	Yes, one direction for rotating stripes	?	L	?	M	M	H	dark-adatation for scotopic measurements 1 h after photopic	incubation at 25°C	flow-through water	ad libitum nauplii and trout chow	4 months max	?	L	Yes	1 to 50 Hz ( cycles.s-1)	Yes	photopic :91.1 lx, 11.5 lx, 1.15 lx and 0.12 lx ; scotopic : 1 105 lx, 1.06 104 lx, 1.04E3 lx, 2.91E3 lx and 1.12 104 lx	photopic : relative peak energy contributions in the blue (420–490 nm), green (500–590 nm), yellow (600–650 nm) and orange–red (660–770 nm) of 17.1, 42.6, 30.1 and 12.8%, respectively ; scotopic : green LED	NA	L	infrared light-emitting diode ; scotopic : light insulated box	?	?	25°C
1920	WOSCC	Chatterjee, Payel; Mohan, Umesh; Krishnan, Anand; Sane, Sanjay P.	Evolutionary constraints on flicker fusion frequency in Lepidoptera	JOURNAL OF COMPARATIVE PHYSIOLOGY A-NEUROETHOLOGY SENSORY NEURAL AND BEHAVIORAL PHYSIOLOGY	206	5	671	681	10.1007/s00359-020-01429-3	2020	Flying insects occupy both diurnal and nocturnal niches, and their visual systems encounter distinct challenges in both conditions. Visual adaptations, such as superposition eyes of moths, enhance sensitivity to low light levels but trade off with spatial and temporal resolution. Conversely, apposition eyes of butterflies enable high spatial resolution but are poorly sensitive in dim light. Altho…	WOS:000539916300001	AL	Yes	replication pas pour toutes les espèces	Ariadne ariadne	1	1 day	?	H	3-5 times	L	ERG	Yes, head capsule	NA	NA	L	sampled on the campus at mid-morning or night ; Daphnis nerii and Papilio lab-bred	M	L	M	for time influence : 12/12h ; 30 dar-adaptation	-20°C for anesthesia	NA	?	1 day after eclosion	?	L	Yes	10 to 250 Hz	No	297 lx	white LED	?	H	darkened room	Yes, 3s readaptation	?	?
1920	WOSCC	Chatterjee, Payel; Mohan, Umesh; Krishnan, Anand; Sane, Sanjay P.	Evolutionary constraints on flicker fusion frequency in Lepidoptera	JOURNAL OF COMPARATIVE PHYSIOLOGY A-NEUROETHOLOGY SENSORY NEURAL AND BEHAVIORAL PHYSIOLOGY	206	5	671	681	10.1007/s00359-020-01429-3	2020	Flying insects occupy both diurnal and nocturnal niches, and their visual systems encounter distinct challenges in both conditions. Visual adaptations, such as superposition eyes of moths, enhance sensitivity to low light levels but trade off with spatial and temporal resolution. Conversely, apposition eyes of butterflies enable high spatial resolution but are poorly sensitive in dim light. Altho…	WOS:000539916300001	AL	Yes	replication pas pour toutes les espèces	Moduza procris	1	1 day	?	H	3-5 times	L	ERG	Yes, head capsule	NA	NA	L	sampled on the campus at mid-morning or night ; Daphnis nerii and Papilio lab-bred	M	L	M	for time influence : 12/12h ; 30 dar-adaptation	-20°C for anesthesia	NA	?	1 day after eclosion	?	L	Yes	10 to 250 Hz	No	297 lx	white LED	?	H	darkened room	Yes, 3s readaptation	?	?
1920	WOSCC	Chatterjee, Payel; Mohan, Umesh; Krishnan, Anand; Sane, Sanjay P.	Evolutionary constraints on flicker fusion frequency in Lepidoptera	JOURNAL OF COMPARATIVE PHYSIOLOGY A-NEUROETHOLOGY SENSORY NEURAL AND BEHAVIORAL PHYSIOLOGY	206	5	671	681	10.1007/s00359-020-01429-3	2020	Flying insects occupy both diurnal and nocturnal niches, and their visual systems encounter distinct challenges in both conditions. Visual adaptations, such as superposition eyes of moths, enhance sensitivity to low light levels but trade off with spatial and temporal resolution. Conversely, apposition eyes of butterflies enable high spatial resolution but are poorly sensitive in dim light. Altho…	WOS:000539916300001	AL	Yes	replication pas pour toutes les espèces	Euploea core	1	1 day	?	H	3-5 times	L	ERG	Yes, head capsule	NA	NA	L	sampled on the campus at mid-morning or night ; Daphnis nerii and Papilio lab-bred	M	L	M	for time influence : 12/12h ; 30 dar-adaptation	-20°C for anesthesia	NA	?	1 day after eclosion	?	L	Yes	10 to 250 Hz	No	297 lx	white LED	?	H	darkened room	Yes, 3s readaptation	?	?
1920	WOSCC	Chatterjee, Payel; Mohan, Umesh; Krishnan, Anand; Sane, Sanjay P.	Evolutionary constraints on flicker fusion frequency in Lepidoptera	JOURNAL OF COMPARATIVE PHYSIOLOGY A-NEUROETHOLOGY SENSORY NEURAL AND BEHAVIORAL PHYSIOLOGY	206	5	671	681	10.1007/s00359-020-01429-3	2020	Flying insects occupy both diurnal and nocturnal niches, and their visual systems encounter distinct challenges in both conditions. Visual adaptations, such as superposition eyes of moths, enhance sensitivity to low light levels but trade off with spatial and temporal resolution. Conversely, apposition eyes of butterflies enable high spatial resolution but are poorly sensitive in dim light. Altho…	WOS:000539916300001	AL	Yes	replication pas pour toutes les espèces	Junonia lemonias	1	1 day	?	H	3-5 times	L	ERG	Yes, head capsule	NA	NA	L	sampled on the campus at mid-morning or night ; Daphnis nerii and Papilio lab-bred	M	L	M	for time influence : 12/12h ; 30 dar-adaptation	-20°C for anesthesia	NA	?	1 day after eclosion	?	L	Yes	10 to 250 Hz	No	297 lx	white LED	?	H	darkened room	Yes, 3s readaptation	?	?
1920	WOSCC	Chatterjee, Payel; Mohan, Umesh; Krishnan, Anand; Sane, Sanjay P.	Evolutionary constraints on flicker fusion frequency in Lepidoptera	JOURNAL OF COMPARATIVE PHYSIOLOGY A-NEUROETHOLOGY SENSORY NEURAL AND BEHAVIORAL PHYSIOLOGY	206	5	671	681	10.1007/s00359-020-01429-3	2020	Flying insects occupy both diurnal and nocturnal niches, and their visual systems encounter distinct challenges in both conditions. Visual adaptations, such as superposition eyes of moths, enhance sensitivity to low light levels but trade off with spatial and temporal resolution. Conversely, apposition eyes of butterflies enable high spatial resolution but are poorly sensitive in dim light. Altho…	WOS:000539916300001	AL	Yes	replication pas pour toutes les espèces	Hypolimnas bolina	2	1 day	?	M	3-5 times	L	ERG	Yes, head capsule	NA	NA	L	sampled on the campus at mid-morning or night ; Daphnis nerii and Papilio lab-bred	M	L	M	for time influence : 12/12h ; 30 dar-adaptation	-20°C for anesthesia	NA	?	1 day after eclosion	?	L	Yes	10 to 250 Hz	No	297 lx	white LED	?	H	darkened room	Yes, 3s readaptation	?	?
1920	WOSCC	Chatterjee, Payel; Mohan, Umesh; Krishnan, Anand; Sane, Sanjay P.	Evolutionary constraints on flicker fusion frequency in Lepidoptera	JOURNAL OF COMPARATIVE PHYSIOLOGY A-NEUROETHOLOGY SENSORY NEURAL AND BEHAVIORAL PHYSIOLOGY	206	5	671	681	10.1007/s00359-020-01429-3	2020	Flying insects occupy both diurnal and nocturnal niches, and their visual systems encounter distinct challenges in both conditions. Visual adaptations, such as superposition eyes of moths, enhance sensitivity to low light levels but trade off with spatial and temporal resolution. Conversely, apposition eyes of butterflies enable high spatial resolution but are poorly sensitive in dim light. Altho…	WOS:000539916300001	AL	Yes	replication pas pour toutes les espèces	Danaus chrysippus	2	1 day	?	M	3-5 times	L	ERG	Yes, head capsule	NA	NA	L	sampled on the campus at mid-morning or night ; Daphnis nerii and Papilio lab-bred	M	L	M	for time influence : 12/12h ; 30 dar-adaptation	-20°C for anesthesia	NA	?	1 day after eclosion	?	L	Yes	10 to 250 Hz	No	297 lx	white LED	?	H	darkened room	Yes, 3s readaptation	?	?
1920	WOSCC	Chatterjee, Payel; Mohan, Umesh; Krishnan, Anand; Sane, Sanjay P.	Evolutionary constraints on flicker fusion frequency in Lepidoptera	JOURNAL OF COMPARATIVE PHYSIOLOGY A-NEUROETHOLOGY SENSORY NEURAL AND BEHAVIORAL PHYSIOLOGY	206	5	671	681	10.1007/s00359-020-01429-3	2020	Flying insects occupy both diurnal and nocturnal niches, and their visual systems encounter distinct challenges in both conditions. Visual adaptations, such as superposition eyes of moths, enhance sensitivity to low light levels but trade off with spatial and temporal resolution. Conversely, apposition eyes of butterflies enable high spatial resolution but are poorly sensitive in dim light. Altho…	WOS:000539916300001	AL	Yes	replication pas pour toutes les espèces	Acraea terpsicore	2	1 day	?	M	3-5 times	L	ERG	Yes, head capsule	NA	NA	L	sampled on the campus at mid-morning or night ; Daphnis nerii and Papilio lab-bred	M	L	M	for time influence : 12/12h ; 30 dar-adaptation	-20°C for anesthesia	NA	?	1 day after eclosion	?	L	Yes	10 to 250 Hz	No	297 lx	white LED	?	H	darkened room	Yes, 3s readaptation	?	?
1920	WOSCC	Chatterjee, Payel; Mohan, Umesh; Krishnan, Anand; Sane, Sanjay P.	Evolutionary constraints on flicker fusion frequency in Lepidoptera	JOURNAL OF COMPARATIVE PHYSIOLOGY A-NEUROETHOLOGY SENSORY NEURAL AND BEHAVIORAL PHYSIOLOGY	206	5	671	681	10.1007/s00359-020-01429-3	2020	Flying insects occupy both diurnal and nocturnal niches, and their visual systems encounter distinct challenges in both conditions. Visual adaptations, such as superposition eyes of moths, enhance sensitivity to low light levels but trade off with spatial and temporal resolution. Conversely, apposition eyes of butterflies enable high spatial resolution but are poorly sensitive in dim light. Altho…	WOS:000539916300001	AL	Yes	replication pas pour toutes les espèces	Melanitis leda	7	1 day	?	L	3-5 times	L	ERG	Yes, head capsule	NA	NA	L	sampled on the campus at mid-morning or night ; Daphnis nerii and Papilio lab-bred	M	L	M	for time influence : 12/12h ; 30 dar-adaptation	-20°C for anesthesia	NA	?	1 day after eclosion	?	L	Yes	10 to 250 Hz	No	297 lx	white LED	?	H	darkened room	Yes, 3s readaptation	?	?
1920	WOSCC	Chatterjee, Payel; Mohan, Umesh; Krishnan, Anand; Sane, Sanjay P.	Evolutionary constraints on flicker fusion frequency in Lepidoptera	JOURNAL OF COMPARATIVE PHYSIOLOGY A-NEUROETHOLOGY SENSORY NEURAL AND BEHAVIORAL PHYSIOLOGY	206	5	671	681	10.1007/s00359-020-01429-3	2020	Flying insects occupy both diurnal and nocturnal niches, and their visual systems encounter distinct challenges in both conditions. Visual adaptations, such as superposition eyes of moths, enhance sensitivity to low light levels but trade off with spatial and temporal resolution. Conversely, apposition eyes of butterflies enable high spatial resolution but are poorly sensitive in dim light. Altho…	WOS:000539916300001	AL	Yes	replication pas pour toutes les espèces	Gangara thyrsis	3	1 day	?	L	3-5 times	L	ERG	Yes, head capsule	NA	NA	L	sampled on the campus at mid-morning or night ; Daphnis nerii and Papilio lab-bred	M	L	M	for time influence : 12/12h ; 30 dar-adaptation	-20°C for anesthesia	NA	?	1 day after eclosion	?	L	Yes	10 to 250 Hz	No	297 lx	white LED	?	H	darkened room	Yes, 3s readaptation	?	?
1920	WOSCC	Chatterjee, Payel; Mohan, Umesh; Krishnan, Anand; Sane, Sanjay P.	Evolutionary constraints on flicker fusion frequency in Lepidoptera	JOURNAL OF COMPARATIVE PHYSIOLOGY A-NEUROETHOLOGY SENSORY NEURAL AND BEHAVIORAL PHYSIOLOGY	206	5	671	681	10.1007/s00359-020-01429-3	2020	Flying insects occupy both diurnal and nocturnal niches, and their visual systems encounter distinct challenges in both conditions. Visual adaptations, such as superposition eyes of moths, enhance sensitivity to low light levels but trade off with spatial and temporal resolution. Conversely, apposition eyes of butterflies enable high spatial resolution but are poorly sensitive in dim light. Altho…	WOS:000539916300001	AL	Yes	replication pas pour toutes les espèces	Hasora chromus	3	1 day	?	L	3-5 times	L	ERG	Yes, head capsule	NA	NA	L	sampled on the campus at mid-morning or night ; Daphnis nerii and Papilio lab-bred	M	L	M	for time influence : 12/12h ; 30 dar-adaptation	-20°C for anesthesia	NA	?	1 day after eclosion	?	L	Yes	10 to 250 Hz	No	297 lx	white LED	?	H	darkened room	Yes, 3s readaptation	?	?
1920	WOSCC	Chatterjee, Payel; Mohan, Umesh; Krishnan, Anand; Sane, Sanjay P.	Evolutionary constraints on flicker fusion frequency in Lepidoptera	JOURNAL OF COMPARATIVE PHYSIOLOGY A-NEUROETHOLOGY SENSORY NEURAL AND BEHAVIORAL PHYSIOLOGY	206	5	671	681	10.1007/s00359-020-01429-3	2020	Flying insects occupy both diurnal and nocturnal niches, and their visual systems encounter distinct challenges in both conditions. Visual adaptations, such as superposition eyes of moths, enhance sensitivity to low light levels but trade off with spatial and temporal resolution. Conversely, apposition eyes of butterflies enable high spatial resolution but are poorly sensitive in dim light. Altho…	WOS:000539916300001	AL	Yes	replication pas pour toutes les espèces	Catopsilia pomona	2	1 day	?	M	3-5 times	L	ERG	Yes, head capsule	NA	NA	L	sampled on the campus at mid-morning or night ; Daphnis nerii and Papilio lab-bred	M	L	M	for time influence : 12/12h ; 30 dar-adaptation	-20°C for anesthesia	NA	?	1 day after eclosion	?	L	Yes	10 to 250 Hz	No	297 lx	white LED	?	H	darkened room	Yes, 3s readaptation	?	?
1920	WOSCC	Chatterjee, Payel; Mohan, Umesh; Krishnan, Anand; Sane, Sanjay P.	Evolutionary constraints on flicker fusion frequency in Lepidoptera	JOURNAL OF COMPARATIVE PHYSIOLOGY A-NEUROETHOLOGY SENSORY NEURAL AND BEHAVIORAL PHYSIOLOGY	206	5	671	681	10.1007/s00359-020-01429-3	2020	Flying insects occupy both diurnal and nocturnal niches, and their visual systems encounter distinct challenges in both conditions. Visual adaptations, such as superposition eyes of moths, enhance sensitivity to low light levels but trade off with spatial and temporal resolution. Conversely, apposition eyes of butterflies enable high spatial resolution but are poorly sensitive in dim light. Altho…	WOS:000539916300001	AL	Yes	replication pas pour toutes les espèces	Catopsilia pyranthe	4	1 day	?	L	3-5 times	L	ERG	Yes, head capsule	NA	NA	L	sampled on the campus at mid-morning or night ; Daphnis nerii and Papilio lab-bred	M	L	M	for time influence : 12/12h ; 30 dar-adaptation	-20°C for anesthesia	NA	?	1 day after eclosion	?	L	Yes	10 to 250 Hz	No	297 lx	white LED	?	H	darkened room	Yes, 3s readaptation	?	?
1920	WOSCC	Chatterjee, Payel; Mohan, Umesh; Krishnan, Anand; Sane, Sanjay P.	Evolutionary constraints on flicker fusion frequency in Lepidoptera	JOURNAL OF COMPARATIVE PHYSIOLOGY A-NEUROETHOLOGY SENSORY NEURAL AND BEHAVIORAL PHYSIOLOGY	206	5	671	681	10.1007/s00359-020-01429-3	2020	Flying insects occupy both diurnal and nocturnal niches, and their visual systems encounter distinct challenges in both conditions. Visual adaptations, such as superposition eyes of moths, enhance sensitivity to low light levels but trade off with spatial and temporal resolution. Conversely, apposition eyes of butterflies enable high spatial resolution but are poorly sensitive in dim light. Altho…	WOS:000539916300001	AL	Yes	replication pas pour toutes les espèces	Pareronia hippia	1	1 day	?	H	3-5 times	L	ERG	Yes, head capsule	NA	NA	L	sampled on the campus at mid-morning or night ; Daphnis nerii and Papilio lab-bred	M	L	M	for time influence : 12/12h ; 30 dar-adaptation	-20°C for anesthesia	NA	?	1 day after eclosion	?	L	Yes	10 to 250 Hz	No	297 lx	white LED	?	H	darkened room	Yes, 3s readaptation	?	?
1920	WOSCC	Chatterjee, Payel; Mohan, Umesh; Krishnan, Anand; Sane, Sanjay P.	Evolutionary constraints on flicker fusion frequency in Lepidoptera	JOURNAL OF COMPARATIVE PHYSIOLOGY A-NEUROETHOLOGY SENSORY NEURAL AND BEHAVIORAL PHYSIOLOGY	206	5	671	681	10.1007/s00359-020-01429-3	2020	Flying insects occupy both diurnal and nocturnal niches, and their visual systems encounter distinct challenges in both conditions. Visual adaptations, such as superposition eyes of moths, enhance sensitivity to low light levels but trade off with spatial and temporal resolution. Conversely, apposition eyes of butterflies enable high spatial resolution but are poorly sensitive in dim light. Altho…	WOS:000539916300001	AL	Yes	replication pas pour toutes les espèces	Delias euchariS	1	1 day	?	H	3-5 times	L	ERG	Yes, head capsule	NA	NA	L	sampled on the campus at mid-morning or night ; Daphnis nerii and Papilio lab-bred	M	L	M	for time influence : 12/12h ; 30 dar-adaptation	-20°C for anesthesia	NA	?	1 day after eclosion	?	L	Yes	10 to 250 Hz	No	297 lx	white LED	?	H	darkened room	Yes, 3s readaptation	?	?
1920	WOSCC	Chatterjee, Payel; Mohan, Umesh; Krishnan, Anand; Sane, Sanjay P.	Evolutionary constraints on flicker fusion frequency in Lepidoptera	JOURNAL OF COMPARATIVE PHYSIOLOGY A-NEUROETHOLOGY SENSORY NEURAL AND BEHAVIORAL PHYSIOLOGY	206	5	671	681	10.1007/s00359-020-01429-3	2020	Flying insects occupy both diurnal and nocturnal niches, and their visual systems encounter distinct challenges in both conditions. Visual adaptations, such as superposition eyes of moths, enhance sensitivity to low light levels but trade off with spatial and temporal resolution. Conversely, apposition eyes of butterflies enable high spatial resolution but are poorly sensitive in dim light. Altho…	WOS:000539916300001	AL	Yes	replication pas pour toutes les espèces	Agrius convolvuli	1	1 day	?	H	3-5 times	L	ERG	Yes, head capsule	NA	NA	L	sampled on the campus at mid-morning or night ; Daphnis nerii and Papilio lab-bred	M	L	M	for time influence : 12/12h ; 30 dar-adaptation	-20°C for anesthesia	NA	?	1 day after eclosion	?	L	Yes	10 to 250 Hz	No	297 lx	white LED	?	H	darkened room	Yes, 3s readaptation	?	?
1920	WOSCC	Chatterjee, Payel; Mohan, Umesh; Krishnan, Anand; Sane, Sanjay P.	Evolutionary constraints on flicker fusion frequency in Lepidoptera	JOURNAL OF COMPARATIVE PHYSIOLOGY A-NEUROETHOLOGY SENSORY NEURAL AND BEHAVIORAL PHYSIOLOGY	206	5	671	681	10.1007/s00359-020-01429-3	2020	Flying insects occupy both diurnal and nocturnal niches, and their visual systems encounter distinct challenges in both conditions. Visual adaptations, such as superposition eyes of moths, enhance sensitivity to low light levels but trade off with spatial and temporal resolution. Conversely, apposition eyes of butterflies enable high spatial resolution but are poorly sensitive in dim light. Altho…	WOS:000539916300001	AL	Yes	replication pas pour toutes les espèces	Cephonodes hylas	1	1 day	?	H	3-5 times	L	ERG	Yes, head capsule	NA	NA	L	sampled on the campus at mid-morning or night ; Daphnis nerii and Papilio lab-bred	M	L	M	for time influence : 12/12h ; 30 dar-adaptation	-20°C for anesthesia	NA	?	1 day after eclosion	?	L	Yes	10 to 250 Hz	No	297 lx	white LED	?	H	darkened room	Yes, 3s readaptation	?	?
1920	WOSCC	Chatterjee, Payel; Mohan, Umesh; Krishnan, Anand; Sane, Sanjay P.	Evolutionary constraints on flicker fusion frequency in Lepidoptera	JOURNAL OF COMPARATIVE PHYSIOLOGY A-NEUROETHOLOGY SENSORY NEURAL AND BEHAVIORAL PHYSIOLOGY	206	5	671	681	10.1007/s00359-020-01429-3	2020	Flying insects occupy both diurnal and nocturnal niches, and their visual systems encounter distinct challenges in both conditions. Visual adaptations, such as superposition eyes of moths, enhance sensitivity to low light levels but trade off with spatial and temporal resolution. Conversely, apposition eyes of butterflies enable high spatial resolution but are poorly sensitive in dim light. Altho…	WOS:000539916300001	AL	Yes	replication pas pour toutes les espèces	Acherontia styx	1	1 day	?	H	3-5 times	L	ERG	Yes, head capsule	NA	NA	L	sampled on the campus at mid-morning or night ; Daphnis nerii and Papilio lab-bred	M	L	M	for time influence : 12/12h ; 30 dar-adaptation	-20°C for anesthesia	NA	?	1 day after eclosion	?	L	Yes	10 to 250 Hz	No	297 lx	white LED	?	H	darkened room	Yes, 3s readaptation	?	?
1920	WOSCC	Chatterjee, Payel; Mohan, Umesh; Krishnan, Anand; Sane, Sanjay P.	Evolutionary constraints on flicker fusion frequency in Lepidoptera	JOURNAL OF COMPARATIVE PHYSIOLOGY A-NEUROETHOLOGY SENSORY NEURAL AND BEHAVIORAL PHYSIOLOGY	206	5	671	681	10.1007/s00359-020-01429-3	2020	Flying insects occupy both diurnal and nocturnal niches, and their visual systems encounter distinct challenges in both conditions. Visual adaptations, such as superposition eyes of moths, enhance sensitivity to low light levels but trade off with spatial and temporal resolution. Conversely, apposition eyes of butterflies enable high spatial resolution but are poorly sensitive in dim light. Altho…	WOS:000539916300001	AL	Yes	replication pas pour toutes les espèces	Psilogramma increta	1	1 day	?	H	3-5 times	L	ERG	Yes, head capsule	NA	NA	L	sampled on the campus at mid-morning or night ; Daphnis nerii and Papilio lab-bred	M	L	M	for time influence : 12/12h ; 30 dar-adaptation	-20°C for anesthesia	NA	?	1 day after eclosion	?	L	Yes	10 to 250 Hz	No	297 lx	white LED	?	H	darkened room	Yes, 3s readaptation	?	?
1920	WOSCC	Chatterjee, Payel; Mohan, Umesh; Krishnan, Anand; Sane, Sanjay P.	Evolutionary constraints on flicker fusion frequency in Lepidoptera	JOURNAL OF COMPARATIVE PHYSIOLOGY A-NEUROETHOLOGY SENSORY NEURAL AND BEHAVIORAL PHYSIOLOGY	206	5	671	681	10.1007/s00359-020-01429-3	2020	Flying insects occupy both diurnal and nocturnal niches, and their visual systems encounter distinct challenges in both conditions. Visual adaptations, such as superposition eyes of moths, enhance sensitivity to low light levels but trade off with spatial and temporal resolution. Conversely, apposition eyes of butterflies enable high spatial resolution but are poorly sensitive in dim light. Altho…	WOS:000539916300001	AL	Yes	replication pas pour toutes les espèces	Hippotion sp.	2	1 day	?	M	3-5 times	L	ERG	Yes, head capsule	NA	NA	L	sampled on the campus at mid-morning or night ; Daphnis nerii and Papilio lab-bred	M	L	M	for time influence : 12/12h ; 30 dar-adaptation	-20°C for anesthesia	NA	?	1 day after eclosion	?	L	Yes	10 to 250 Hz	No	297 lx	white LED	?	H	darkened room	Yes, 3s readaptation	?	?
1920	WOSCC	Chatterjee, Payel; Mohan, Umesh; Krishnan, Anand; Sane, Sanjay P.	Evolutionary constraints on flicker fusion frequency in Lepidoptera	JOURNAL OF COMPARATIVE PHYSIOLOGY A-NEUROETHOLOGY SENSORY NEURAL AND BEHAVIORAL PHYSIOLOGY	206	5	671	681	10.1007/s00359-020-01429-3	2020	Flying insects occupy both diurnal and nocturnal niches, and their visual systems encounter distinct challenges in both conditions. Visual adaptations, such as superposition eyes of moths, enhance sensitivity to low light levels but trade off with spatial and temporal resolution. Conversely, apposition eyes of butterflies enable high spatial resolution but are poorly sensitive in dim light. Altho…	WOS:000539916300001	AL	Yes	replication pas pour toutes les espèces	Daphnis nerii	4	1 day	?	L	3-5 times	L	ERG	Yes, head capsule	NA	NA	L	sampled on the campus at mid-morning or night ; Daphnis nerii and Papilio lab-bred	M	L	M	for time influence : 12/12h ; 30 dar-adaptation	-20°C for anesthesia	NA	?	1 day after eclosion	?	L	Yes	10 to 250 Hz	No	297 lx	white LED	?	H	darkened room	Yes, 3s readaptation	?	?
1920	WOSCC	Chatterjee, Payel; Mohan, Umesh; Krishnan, Anand; Sane, Sanjay P.	Evolutionary constraints on flicker fusion frequency in Lepidoptera	JOURNAL OF COMPARATIVE PHYSIOLOGY A-NEUROETHOLOGY SENSORY NEURAL AND BEHAVIORAL PHYSIOLOGY	206	5	671	681	10.1007/s00359-020-01429-3	2020	Flying insects occupy both diurnal and nocturnal niches, and their visual systems encounter distinct challenges in both conditions. Visual adaptations, such as superposition eyes of moths, enhance sensitivity to low light levels but trade off with spatial and temporal resolution. Conversely, apposition eyes of butterflies enable high spatial resolution but are poorly sensitive in dim light. Altho…	WOS:000539916300001	AL	Yes	replication pas pour toutes les espèces	Macroglossum sp.	5	1 day	?	L	3-5 times	L	ERG	Yes, head capsule	NA	NA	L	sampled on the campus at mid-morning or night ; Daphnis nerii and Papilio lab-bred	M	L	M	for time influence : 12/12h ; 30 dar-adaptation	-20°C for anesthesia	NA	?	1 day after eclosion	?	L	Yes	10 to 250 Hz	No	297 lx	white LED	?	H	darkened room	Yes, 3s readaptation	?	?
1920	WOSCC	Chatterjee, Payel; Mohan, Umesh; Krishnan, Anand; Sane, Sanjay P.	Evolutionary constraints on flicker fusion frequency in Lepidoptera	JOURNAL OF COMPARATIVE PHYSIOLOGY A-NEUROETHOLOGY SENSORY NEURAL AND BEHAVIORAL PHYSIOLOGY	206	5	671	681	10.1007/s00359-020-01429-3	2020	Flying insects occupy both diurnal and nocturnal niches, and their visual systems encounter distinct challenges in both conditions. Visual adaptations, such as superposition eyes of moths, enhance sensitivity to low light levels but trade off with spatial and temporal resolution. Conversely, apposition eyes of butterflies enable high spatial resolution but are poorly sensitive in dim light. Altho…	WOS:000539916300001	AL	Yes	replication pas pour toutes les espèces	Papilio polytes	6	1 day	?	L	3-5 times	L	ERG	Yes, head capsule	NA	NA	L	sampled on the campus at mid-morning or night ; Daphnis nerii and Papilio lab-bred	M	L	M	for time influence : 12/12h ; 30 dar-adaptation	-20°C for anesthesia	NA	?	1 day after eclosion	?	L	Yes	10 to 250 Hz	No	297 lx	white LED	?	H	darkened room	Yes, 3s readaptation	?	?
1920	WOSCC	Chatterjee, Payel; Mohan, Umesh; Krishnan, Anand; Sane, Sanjay P.	Evolutionary constraints on flicker fusion frequency in Lepidoptera	JOURNAL OF COMPARATIVE PHYSIOLOGY A-NEUROETHOLOGY SENSORY NEURAL AND BEHAVIORAL PHYSIOLOGY	206	5	671	681	10.1007/s00359-020-01429-3	2020	Flying insects occupy both diurnal and nocturnal niches, and their visual systems encounter distinct challenges in both conditions. Visual adaptations, such as superposition eyes of moths, enhance sensitivity to low light levels but trade off with spatial and temporal resolution. Conversely, apposition eyes of butterflies enable high spatial resolution but are poorly sensitive in dim light. Altho…	WOS:000539916300001	AL	Yes	replication pas pour toutes les espèces	Papilio demoleus	6	1 day	?	L	3-5 times	L	ERG	Yes, head capsule	NA	NA	L	sampled on the campus at mid-morning or night ; Daphnis nerii and Papilio lab-bred	M	L	M	for time influence : 12/12h ; 30 dar-adaptation	-20°C for anesthesia	NA	?	1 day after eclosion	?	L	Yes	10 to 250 Hz	No	297 lx	white LED	?	H	darkened room	Yes, 3s readaptation	?	?
1920	WOSCC	Chatterjee, Payel; Mohan, Umesh; Krishnan, Anand; Sane, Sanjay P.	Evolutionary constraints on flicker fusion frequency in Lepidoptera	JOURNAL OF COMPARATIVE PHYSIOLOGY A-NEUROETHOLOGY SENSORY NEURAL AND BEHAVIORAL PHYSIOLOGY	206	5	671	681	10.1007/s00359-020-01429-3	2020	Flying insects occupy both diurnal and nocturnal niches, and their visual systems encounter distinct challenges in both conditions. Visual adaptations, such as superposition eyes of moths, enhance sensitivity to low light levels but trade off with spatial and temporal resolution. Conversely, apposition eyes of butterflies enable high spatial resolution but are poorly sensitive in dim light. Altho…	WOS:000539916300001	AL	Yes	replication pas pour toutes les espèces	Erebus macrops	2	1 day	?	M	3-5 times	L	ERG	Yes, head capsule	NA	NA	L	sampled on the campus at mid-morning or night ; Daphnis nerii and Papilio lab-bred	M	L	M	for time influence : 12/12h ; 30 dar-adaptation	-20°C for anesthesia	NA	?	1 day after eclosion	?	L	Yes	10 to 250 Hz	No	297 lx	white LED	?	H	darkened room	Yes, 3s readaptation	?	?
1920	WOSCC	Chatterjee, Payel; Mohan, Umesh; Krishnan, Anand; Sane, Sanjay P.	Evolutionary constraints on flicker fusion frequency in Lepidoptera	JOURNAL OF COMPARATIVE PHYSIOLOGY A-NEUROETHOLOGY SENSORY NEURAL AND BEHAVIORAL PHYSIOLOGY	206	5	671	681	10.1007/s00359-020-01429-3	2020	Flying insects occupy both diurnal and nocturnal niches, and their visual systems encounter distinct challenges in both conditions. Visual adaptations, such as superposition eyes of moths, enhance sensitivity to low light levels but trade off with spatial and temporal resolution. Conversely, apposition eyes of butterflies enable high spatial resolution but are poorly sensitive in dim light. Altho…	WOS:000539916300001	AL	Yes	replication pas pour toutes les espèces	Eudocima materna	1	1 day	?	H	3-5 times	L	ERG	Yes, head capsule	NA	NA	L	sampled on the campus at mid-morning or night ; Daphnis nerii and Papilio lab-bred	M	L	M	for time influence : 12/12h ; 30 dar-adaptation	-20°C for anesthesia	NA	?	1 day after eclosion	?	L	Yes	10 to 250 Hz	No	297 lx	white LED	?	H	darkened room	Yes, 3s readaptation	?	?
1920	WOSCC	Chatterjee, Payel; Mohan, Umesh; Krishnan, Anand; Sane, Sanjay P.	Evolutionary constraints on flicker fusion frequency in Lepidoptera	JOURNAL OF COMPARATIVE PHYSIOLOGY A-NEUROETHOLOGY SENSORY NEURAL AND BEHAVIORAL PHYSIOLOGY	206	5	671	681	10.1007/s00359-020-01429-3	2020	Flying insects occupy both diurnal and nocturnal niches, and their visual systems encounter distinct challenges in both conditions. Visual adaptations, such as superposition eyes of moths, enhance sensitivity to low light levels but trade off with spatial and temporal resolution. Conversely, apposition eyes of butterflies enable high spatial resolution but are poorly sensitive in dim light. Altho…	WOS:000539916300001	AL	Yes	replication pas pour toutes les espèces	Udapses folus	1	1 day	?	H	3-5 times	L	ERG	Yes, head capsule	NA	NA	L	sampled on the campus at mid-morning or night ; Daphnis nerii and Papilio lab-bred	M	L	M	for time influence : 12/12h ; 30 dar-adaptation	-20°C for anesthesia	NA	?	1 day after eclosion	?	L	Yes	10 to 250 Hz	No	297 lx	white LED	?	H	darkened room	Yes, 3s readaptation	?	?
3111	WOSCC	Chen, Chih-Yang; Hafed, Ziad M.	Orientation and Contrast Tuning Properties and Temporal Flicker Fusion Characteristics of Primate Superior Colliculus Neurons	FRONTIERS IN NEURAL CIRCUITS	12	Unknown	Unknown	Unknown	10.3389/fncir.2018.00058	2018	The primate superior colliculus is traditionally studied from the perspectives of gaze control, target selection, and selective attention. However, this structure is also visually responsive, and it is the primary visual structure in several species. Thus, understanding the visual tuning properties of the primate superior colliculus is important, especially given that the superior colliculus is p…	WOS:000439578900001	AL	Yes	only superior colliculus recordings	NA	2 (55 neurons)	7 years	M	M	25 repetitions for each stimuli	L	EEG, superior colliculus neurons	No, one coil on the eye	NA	Display refresh rate of 120 Hz	H	Yes	M	M	L	?	?	NA	?	?	recovered from surgeries prior to experimentation ; weely visit with veterinary	H	Yes	3-60 Hz	Yes, contrasts	?	?	maintained eye fixation during experiment	L	?	?	?	?
3047	WOSCC	Chung, Wen-Sung; Marshall, N. Justin; Watson, Sue-Ann; Munday, Philip L.; Nilsson, Goran E.	Ocean acidification slows retinal function in a damselfish through interference with GABA(A) receptors	JOURNAL OF EXPERIMENTAL BIOLOGY	217	3	323	326	10.1242/jeb.092478	2014	Vision is one of the most efficient senses used by animals to catch prey and avoid predators. Therefore, any deficiency in the visual system could have important consequences for individual performance. We examined the effect of CO2 levels projected to occur by the end of this century on retinal responses in a damselfish, by determining the threshold of its flicker electroretinogram (fERG). The m…	WOS:000331204100010	AL	Yes	NA	NA	5	?	?	L	?	H	fERG (flicker ERG)	Yes, fatty acid in the orbit	NA	NA	L	collected from a lagoon	M	L	M	?	28-30°C, measured twice daily	constant water flow	fed to satiation twice daily	6-7 days before experimentation	?	H	Yes	10 -65 Hz	No	E14 photons cm−2 ms−1	white LED	?	H	daytime on day adapted eyes	?	?	29°C
3810	WOSCC	Clarke, Robert J.	Shaping the pupil's response to light in the hooded rat	EXPERIMENTAL BRAIN RESEARCH	176	4	641	651	10.1007/s00221-006-0649-6	2007	The contribution of iris muscle steady state and dynamic response characteristics to the shaping of the pupil response to light in the hooded rat were studied using electrical stimulation of the parasympathetic fibers in the III nerve. The waveforms of pupillary contractions to single or brief trains of electrical impulses applied to the III nerve were virtually identical to those elicited with s…	WOS:000243690600009	AL	Yes	pupillometer (visual stimulation on the opposite eye of pupil measurements), electrically elicited pupil and no light source	NA	5	?	F/M	L	?	H	Pupillometer, calibrated with black circles of different diameters, refresh rate of 60 Hz, activation of the III nerve and look at the pupil	No, Right eye not stimulated with pupils dilated to fixed diameter (but needed to have camera too)	NA	60 Hz refresh rate of pupillometer	H	?	M	M	H	?	?	NA	?	?	?	H	Yes	0,1-60 Hz	Yes	2 log units	NA	eye dilatated for maximum amount of light ; fiber optic ; pupil dilated even with anesthesia	L	light tight chamber around the stimulied eye ; IR for recorded eye	Yes, 30 seconds	?	37°C
4905	Woo et al., 2009	Coile, C.; Politz, C. H.; Smith, J. C.	Behavioral Determination of Critical Flicker Fusion in Dogs	Physiology & Behavior	45	Unknown	1087	1092	10.1016/0031-9384(89)90092-9	1989	Steady-state critical flicker fusion frequencies (CFFs) were determined for four beagle dogs using the psychophysical techmque of condltaoned suppression The CFFs obtained demonstrated that the dog can thscnnunate flicker at much faster rates than has been suggested by ERG data. In adthtlon, dog rods may support the dascnrmnataon of flicker at much higher rates than can human rods. An mdication o…	NA	AL	Yes		NA	4	3-6 years old	F/M	L	15 per frequency	L	Behavioural	NA	Yes	130 Hz	L	?			H	natural lighting	normal temperature	NA	water ad libitum; dog chow	?	no ocular abnormalities	L	Yes		Yes	1209, 557, 188, 57, and 5.8 cd/sq-m	"The fluorescent tubes were ED-3 lamps with a high speed (<100 microseconds) phosphor, and were energized by a high compliance constant current source to stabilize light output"; blue	dogs optical axe thanks to 45° angle	L	darkened room		?
4817	WOSCC	Cohen, Jonathan H.; Frank, Tamara M.	Visual physiology of the Antarctic amphipod Abyssorchomene plebs	BIOLOGICAL BULLETIN	211	2	140	148	10.2307/4134588	2006	Although the visual systems of animals living in the cold, dark water of the deep sea have been investigated for some time, little is known about vision in animals inhabiting polar oceans, where temperatures are even colder and irradiance fluctuates dramatically with ice cover and season. Physiology of the compound eye of the amphipod Abyssorchomene plebs (Gammaridea: Lysianassoidea), a common An…	WOS:000241793700005	AL & RS	Yes	Spectral purity at test wavelengths without the use of blocking filters was verified by a spectroradiomete	NA	7	?	?	L	?	H	ERG	Yes, sea-water bath grounded	NA	NA	L	deep-sea sampling	M	L	M	light tight container ; damaged eye by bright surface light but recoverey before experiment ?	4°C then 1 °C	sea water changed	no feeding	4 days and 2 weeks of experiment	alive and active ; no mortality during experiment	L	Yes	?	Yes, increase of irradiance to determine maximum CFF	irradiance evoking ERGs of 20 µV above background noise and increase by 0,5-log irradiance	478 nm for light adapted specimen	fiber optic to direct light, but not all ommotidia uniformally stimulated	L	white orange-filtered light for electrod positionning	test flashes between each flicker stimulus to ensure eye recovered ; dark-adapted specimens and light-adapted ones	?	0 - 3°C during experiment ; normally - 1,86°C but problem to maintain
4109	WOSCC	Crevier, DW; Meister, M	Synchronous period-doubling in flicker vision of salamander and man	JOURNAL OF NEUROPHYSIOLOGY	79	4	1869	1878	Unknown	1998	Periodic flashes of light have long served to probe the temporal properties of the visual system. Here we show that during rapid flicker of high contrast and intensity the eye reports to the brain only every other flash of light. In this regime, retinal ganglion cells of the salamander fire spikes on alternating flashes. Neurons across the entire retina are locked to the same hashes. The effect d…	WOS:000073273700025	AL	Yes	2 values 16 and 30 Hz ?	NA	1	?	?	H	?	H	ERG	Yes, in the sclera	NA	NA	L	?	M	M	H	?	?	?	?	?	?	H	Yes	?	No, constant	mean: 7,7E7 photons/µm²/s	red light diode (621 nm)	?	H	?	?	?	?
4898	CLIGNO review	CROGNALE, MA; JACOBS, GH	BEHAVIORAL AND ELECTROPHYSIOLOGICAL SENSITIVITY TO TEMPORALLY MODULATED VISUAL-STIMULI IN THE GROUND-SQUIRREL	VISUAL NEUROSCIENCE	6	6	593	606	10.1017/S0952523800002583	1991	Behavioral and electrophysiological methods were used to measure sensitivity to flickering lights in a dichromatic species, the California ground squirrel (Spermophilus beecheyi). Discrimination tests were used to determine spectral sensitivity at stimulus frequencies from 5-50 Hz and increment threshold spectral sensitivity. The contributions of retinal mechanisms to these capacities were assess…	WOS:A1991FR83100006	AL	Yes	behavioural: 57 % threshold for above chance and not 80 %; various wavelengths tested with frequencies; ERG: ?	Spermophilus beecheyi	?	A	F	H	Behavioural: 50 per frequencies	L	ERG	No, but continuous reference light as control	NA	NA	L	Behavioural: Yes			L	?	?	?	daily feeding; normal body weight	?	?	H	Yes	5-50 Hz	Yes	ERG: 3.0-4.5 log unit range of stimulus intensities	behavioural: "a tungsten bulb in a grating monochromator (bandpass = 16 nm)"; ERG: "a 15-V tungsten bulb underrun at 14 V"	completely covered; pupils dilated	L	two levels from fluorescent bulbs (40 and 86 lux)	1s intertrial interval	?	normal
4898	CLIGNO review	CROGNALE, MA; JACOBS, GH	BEHAVIORAL AND ELECTROPHYSIOLOGICAL SENSITIVITY TO TEMPORALLY MODULATED VISUAL-STIMULI IN THE GROUND-SQUIRREL	VISUAL NEUROSCIENCE	6	6	593	606	10.1017/S0952523800002583	1991	Behavioral and electrophysiological methods were used to measure sensitivity to flickering lights in a dichromatic species, the California ground squirrel (Spermophilus beecheyi). Discrimination tests were used to determine spectral sensitivity at stimulus frequencies from 5-50 Hz and increment threshold spectral sensitivity. The contributions of retinal mechanisms to these capacities were assess…	WOS:A1991FR83100006	AL	Yes	behavioural: 57 % threshold for above chance and not 80 %; various wavelengths tested with frequencies; ERG: ?	Spermophilus beecheyi	2	A	F	M	Behavioural: 50 per frequencies	L	Behavioural on optic nerves	NA	Yes	steady	M	Behavioural: Yes			L	?	?	?	daily feeding; normal body weight	?	?	H	Yes	5-50 Hz	Yes	?	behavioural: "a tungsten bulb in a grating monochromator (bandpass = 16 nm)"; ERG: "a 15-V tungsten bulb underrun at 14 V"	completely covered; pupils dilated	L	two levels from fluorescent bulbs (40 and 86 lux)	1s intertrial interval	?	normal
4865	Potier et al., 2019	Crozier, W. J.; Wolf, E.	The simplex flicker threshold contour for the zebra finch	The Journal of General Physiology	Unknown	Unknown	Unknown	Unknown	10.1085/jgp.24.5.625	1941	NA	NA	AL	Yes	NA	NA	4	?	M	L	3 per individuals	L	Optomotor = head movement at threshold frequency = head nystagmus	Before/After protocol	NA	NA	M	from laboratory			M	45 min dark-adaptation	?	NA	?	?	?	M	Yes	?	Yes	-6.7087 to 2.0370	?	?	M	?	?	?	?
4866	Potier et al., 2019	Crozier, W. J.; Wolf, E.	Flicker response contours for the sparrow, and the theory of the avian pecten	The Journal of General Physiology	Unknown	Unknown	315	324	10.1085/jgp.27.4.315	1944	NA	NA	AL	Yes	NA	NA	6	?	F/M	L	4 per individuals	L	Optomotor = head movement at threshold frequency = head nystagmus	Before/After protocol	NA	NA	M	from National Museum of NYC			M	2h dark-adaptation	?	NA	?	4 months prior to the experiment	?	M	Yes	?	Yes	-7.9923 to 0.3460	?	?	M	?	?	?
4907	Inger et al., 2014	Crozier, W. J.; Wolf, E.	THE FLICKER RESPONSE CONTOURS FOR GENETICALLY RELATED FISHES. II	The Journal of General Physiology	22	4	463	485	10.1085/jgp.22.4.463	1939	The flicker response contour has been determined for several species and types of the teleosts Xiphophorus (X.) and Platypoecilius (P.) under the same conditions. The curve (F vs. log I(m)) is the same for representatives of each generic type, but is different for the two genera. Its duplex nature is analyzable in each instance by application of the probability integral equation to the rod and co…	NA	AL	Yes	no full protocol available	NA	10 X. and 3 for P.	?	?	L	3 per frequency	L	?	?	?	?	H	?			H	?	?	?	routine feeding	?	routine handling	H	Yes	3 - 45 Hz	Yes	-6 log I to 2 log I	?	?	M	?	?	?	21.5°C
4867	Ryan et al., 2017	Crozier, W. J.; Wolf, E.	The flicker response contour for the gecko (rod retina)	The Journal of General Physiology	Unknown	Unknown	Unknown	Unknown	10.1085/jgp.22.5.555	1939	NA	NA	AL	Yes	NA	NA	10 for each test	?	?	L	3 per individuals	L	Optomotor = head movement at threshold frequency = head nystagmus	Before/After protocol	NA	NA	M	wild collected, picked at random			L	45 min dark-adaptation	26-27.5°C	NA	living drosophila	?	?	L	Yes	?	Yes	-6.50 to 2.25 log I	?	slit iris highly active	L	?	?	?	26.7 ° ± 0.06 °
4868	Ryan et al., 2017	Crozier, W. J.; Wolf, E.	The flicker response contour for Phrynosoma (horned lizard; cone retina)	The Journal of General Physiology	Unknown	Unknown	Unknown	Unknown	10.1085/jgp.24.3.317	1941	NA	NA	AL	Yes	NA	NA	10	?	?	L	3 per individuals	L	Optomotor = head movement at threshold frequency = head nystagmus	Before/After protocol	NA	NA	M	commercial supply company			M	western light exposure ; dark-adaptation	?	NA	captured fresh flies and cultured drosophila	?	?	L	Yes	?	Yes	-1.2499 to 2.0330	?	no iris effect	L	?	?	cage taping to awake lizards	27.5 ° ± 0.3 °
3029	WOSCC	de Haan, Roel; Lee, Yu-Jen; Nordstrom, Karin	Novel Flicker-Sensitive Visual Circuit Neurons Inhibited by Stationary Patterns	JOURNAL OF NEUROSCIENCE	33	21	8980	8989	10.1523/JNEUROSCI.5713-12.2013	2013	Many animals use visual motion cues for navigating within their surroundings. Both flies and vertebrates compute local motion by temporal correlation of neighboring photoreceptors, via so-called elementary motion detectors (EMDs). In the fly lobula plate and the vertebrate visual cortex the output from many EMDs is pooled in neurons sensitive to wide-field optic flow. Although the EMD has been th…	WOS:000319391200007	AL	Yes	cSIFE neuron EEG	NA	24	?	?	L	yes	M	EEG, in the centrifugal stationary inhibited flicker excited neuron	Yes , several	NA	160 Hz	L	wild-caught or bred from larvae collected on cow-dung	M	L	M	?	?	NA	?	?	hole in the backplate for experimentation	H	Yes	2-40 Hz, 160 Hz monitor screen	No, mean luminance	135 lux	RGB CRT monitor	?	H	?	?	?	21-24°C
4105	WOSCC	Delius, Juan D.; Delius, Julia A. M.; Lee, Jennifer M.	Symmetry recognition by pigeons: Generalized or not?	PLOS ONE	12	11	Unknown	Unknown	10.1371/journal.pone.0187541	2017	This note looks into the reasons why earlier reports may have arrived at differing conclusions about pigeons' capacity to categorize bilaterally symmetric and asymmetric visual patterns. Attention is drawn to pigeons' comparatively superior visual flicker resolution and superior visual linear acuity by reporting results of two ad-hoc experiments. This circumstance turns out to constrain conclusio…	WOS:000414769900046	AL	Yes	NA	NA	810 nm: 2; 660 nm:3; 565 nm:4; 470 nm:3; 375 nm:2	A	?	L	810 nm: 3 runs of frequencies for each pigeons; 660 nm: 4 runs; 565 nm: 5 runs; 470 nm: 5 runs; 375 nm: 5 runs	L	Behavioural	NA	fast and slow signal	Yes, 200 Hz non flickering for pigeon	M	Yes; local homming stock	M	M	L	12h/12h	?	NA	85% free feeding weights ; water free	?	?	L	Yes	30-200 Hz : various ranges for each LED	No	2 log cd/m2	green (565 nm), a red (660 nm), an infrared (810 nm), a deeper infrared (880 nm), a blue (480 nm), and an ultraviolet (375 nm) light-emitting diode( each one experimented in different trials)	?	H	~300 lux daylight	?	?	?
3098	WOSCC	DeRamus, Marci L.; Kraft, Timothy W.	Optimizing ERG Measures of Scotopic and Photopic Critical Flicker Frequency	RETINAL DEGENERATIVE DISEASES: MECHANISMS AND EXPERIMENTAL THERAPY	1074	Unknown	145	150	10.1007/978-3-319-75402-4_18	2018	A visual response to flickering light requires complex retinal computation, and thus ERG measures are an excellent test of retinal circuit fidelity. Critical flicker frequency (CFF) is the frequency at which the retinal response is no longer modulated. Traditionally, CFF is obtained with a series of steady flicker stimuli with increasing frequencies. However, this method is slow and susceptible t…	WOS:000443968600019	AL	Yes	2 methods tested ; determination of a threshold criterion for CFF	NA	11	1-5 months	F/M	L	?	H	ERG	No	NA	NA	H	Wild-type mice	M	M	H	12/12h	?	NA	?	?	?	M	Yes	0,1 - 55 Hz	No	photopic (mean 7,42 W/s) or scotopic (mean 2,4 mW/s)	525 nm	?	H	?	?,sweep protocol	?	?
4869	Inger et al., 2014	Devoe, R. D.	Linear relations between stimulus amplitudes and amplitudes of retinal action potentials from the eye of the wolf spider	The Journal of General Physiology	47	Unknown	Unknown	Unknown	10.1085/jgp.47.1.13	1963	Incremental photic stimuli have been used to elicit small amplitude retinal action potentials from light-adapted ocelli of the wolf spider, Lycosa baltirnoriana (Keyserling) in order to see whether or not the amplitudes of these potentials are linearly related to the stimulus amplitudes. Sine wave variations of light intensity around a mean elicit sine wave variations in potential which contain i…	NA	AL	No	no CFF value found; linear analysis potentially giving information on the CFF	NA	Several	A	?	NA	NA	NA	ERG	Yes, electrically indifferent location (the contralateral posterior lateral ocellus)	NA	NA	NA	?			NA	dark adaptation	?	NA	?	?	?	NA	NA	NA	NA	32000 foot candles at the eye or 1270 foot-candles	tungsten lamp	NA	NA	aluminium foil on indifferent eye to protect from stray light from illuminated eye ; no ckground illumination if dark-adapted eye	?	?	?
4870	Lisney et al, 2011	Dodt, E.; Wirth, A.	Differentiation between rods and cones by flicker electroretinography in pigeon and guinea pig	Unknown	Unknown	Unknown	Unknown	Unknown	10.1111/j.1748-1716.1954.tb01106.x	1953	NA	NA	AL	Yes	effect of anesthesiant determined to know if affects CFF (no effect found)	Guinea pig	Several for both species	?	?	M	?	H	ERG	Yes, in the nose guinea pigs and skin of the hed for pigeons	NA	NA	L	?			H	light adapted	?	?	?	?	?	H	Yes	?	Yes	?	?	?	M	?	?	?	?
4870	Lisney et al, 2011	Dodt, E.; Wirth, A.	Differentiation between rods and cones by flicker electroretinography in pigeon and guinea pig	Unknown	Unknown	Unknown	Unknown	Unknown	10.1111/j.1748-1716.1954.tb01106.x	1953	NA	NA	AL	Yes	effect of anesthesiant determined to know if affects CFF (no effect found)	Common pigeon	Several for both species	?	?	M	?	H	ERG	Yes, in the nose guinea pigs and skin of the hed for pigeons	NA	NA	L	?			H	light adapted	?	?	?	?	?	H	Yes	?	Yes	?	?	?	M	?	?	?	?
4871	Warrington et al., 2017	Dreyfert, T; Holmberg, Kaj; Struwe, G	Critical flicker fusion frequency of the river lamprey (Lampetra fluviatilis).	Vision Research	19	Unknown	551	553	10.1016/0042-6989(79)90140-8	1979	enucleated eyes of the river lamprey (Lampetra~u~iutilis) were investigated by flicker stimulation. The critical fusion frequencies (CFF’s) of the ERG were determined at various intensities of the stimulating light. The relation between CFF and light intensity shows two phases. On the average, the shift between these two phases occurs at 9.8 Hz and -3.0 log units relative intensity (170 lux). The…	NA	AL	Yes	not homogeneous dark adaptation before experiment had effect	NA	16 experiments	?	?	M	16 experiments with several eyes	M	ERG	Several electrodes	NA	NA	M	wild collected			M	dim light and 3-15 min dark-adaptation	10°C	aerogenated water	not fed because do not eat in upstream phase	6 months	excised eyes	L	Yes	0-100	Yes	-5.0 to 0 log units of relative intensity.	white xenon arc	quartz light guideon pupillary axis close to the cornea ; whole field illumination	L	black cloth	?	?	10°C
2357	WOSCC	Eichorn, Courtney; Hrabar, Michael; Van Ryn, Emma C.; Brodie, Bekka S.; Blake, Adam J.; Gries, Gerhard	How flies are flirting on the fly	BMC BIOLOGY	15	Unknown	Unknown	Unknown	10.1186/s12915-016-0342-6	2017	Background: Flies have some of the most elaborate visual systems in the Insecta, often featuring large, sexually dimorphic eyes with specialized "bright zones" that may have a functional role during mate-seeking behavior. The fast visual system of flies is considered to be an adaptation in support of their advanced flight abilities. Here, we show that the immense processing speed of the flies' ph…	WOS:000394055800001	AL	Yes	mating choice through wing frequency : preferred mating wing flashing frequency of 178 Hz	NA	35	2-7 days	M	L	?	H	Behavioural	NA	Yes	Yes	L	Yes; Wild collected	M	L	L	16/8h	23-25°C	Humidity controlled	water, milk powder, sugar and liver ad libitum	2-7 days after ecosion	cold sedated within 24h aftereclosion	L	Yes	110/178/250/290 Hz	No	same intensity of both lights	white LED	many viewing angles	H	black clothes to prevent light reflection	?	?	?
2032	WOSCC	Ezra-Elia, Raaya; Banin, Eyal; Honig, Hen; Rosov, Alexander; Obolensky, Alexey; Averbukh, Edward; Hauswirth, William W.; Gootwine, Elisha; Ofri, Ron	Flicker cone function in normal and day blind sheep: a large animal model for human achromatopsia caused by CNGA3 mutation	DOCUMENTA OPHTHALMOLOGICA	129	3	141	150	10.1007/s10633-014-9458-6	2014	Recently we reported on day blindness in sheep caused by a mutation in the CNGA3 gene, thus making affected sheep a naturally occurring large animal model for therapeutic intervention in CNGA3 achromatopsia patients. The purpose of this study was to characterize flicker cone function in normal and day blind sheep, with the aim of generating a normative data base for ongoing gene therapy studies.E…	WOS:000344602500001	AL	Yes	NA	NA	10 homozygous	4-52 months	?	L	128 responses at each frequency	L	ERG	Yes, subcutaneous canthus and the pinna of the ear	NA	NA	L	?	M	M	H	light adaptation of 10 min at 30 cd/m²	?	NA	?	?	visual function confirmed	L	Yes	10-80 Hz	Yes	1, 2.5, 5 and 10 cd s/m2	?	dilated pupils	L	fluorescent-lit room with ambient light of 0.06 cd/m²	?	?	?
2150	WOSCC	Fenk, Lisa M.; Schmid, Axel	Flicker-induced eye movements and the behavioural temporal cut-off frequency in a nocturnal spider	JOURNAL OF EXPERIMENTAL BIOLOGY	214	21	3658	3663	10.1242/jeb.060855	2011	We investigated changes in the eye muscle activity in the spider Cupiennius salei as a response to temporal intensity modulations. These spiders are known to enhance eye muscle activity in their principal eyes when moving stimuli are detected in the secondary eyes. We measured the activity of the dorsal eye muscle using a small telemetric unit attached to the spiders' prosoma and confronted the a…	WOS:000296048000027	AL	Yes	NA	NA	12	A	F	L	6 for each frequency	L	eye muscle electrical signal reading	Yes, in the prosoma	NA	120 Hz for CRT screen	L	?	M	M	H	12/12h	20-28°C	Humidity controlled	flies once a week	?	fully developed eye lenses	L	Yes	0,55 - 60 Hz (cycles.s-1)	No, fixed brightness for flicker signal	56.0±0.5cdm–2 for the bright squares, 2.15±0.05 cdm–2 for the dark squares	1 deg; ight from a 300W xenon are lamp (Oriel)	?	H	red acrylic paint except Posterior median eye	?	keep processor load constant to prevent noise pollution	?
1540	WOSCC	Ferrez, PW; Chamot, SR; Petrig, BL; Pournaras, CJ; Riva, CR	Effect of visual stimulation on blood oxygenation in the optic nerve head of miniature pigs: A pilot study	KLINISCHE MONATSBLATTER FUR AUGENHEILKUNDE	221	5	364	366	10.1055/s-2004-812866	2004	Background: Visual stimulation is increasingly used to investigate the coupling between neuronal activity, blood flow and metabolism in the neural tissue of the ocular fundus. In an attempt to clarify whether the oxygen metabolism is involved in this coupling, we investigated the changes in the partial pressure of oxygen of venous blood (pO(2,blood)) in the optic nerve head of pigs in response to…	WOS:000221847100017	AL	Yes	measure of venous pO2 level by phosphorescence quenching technique	NA	3	?	?	L	3	L	measure of venous pO2 level by phosphorescence quenching technique	NA	Yes, continuous control light	Yes	L	?	M	M	H	?	?	NA	?	?	blood dyed prior to experiment	H	Yes	2-80 Hz	No	30 lux	LED 590 nm	delivered to ocular fundus	H	?	?	?	?
4872	Healy et al., 2013	Fleishman, L. J.; Marshall, C. J.; Hertz E. H.	Comparative Study of Temporal Response Properties of the Visual System of Three Species of Anoline Lizards	Copeia	1995	2	422	431	10.2307/1446905	1995	Anolis lizards are highly visual predators of small moving prey. An earlier study that compared temporal properties of the visual system of several species (Jenssen and Swenson, 1974) concluded that there is a correlation between the temporal response pattern and typical habitat light intensity. We explored this relationship in three closely related anoline species from Puerto Rico, each of which…	NA	AL	Yes	NA	A.pulchellus	4 per species	?	?	L	1 repetition iftoo great amplitude	M	ERG	Yes, in the neck	NA	NA	L	Yes; wild collected			L	12/12h and 10 min light adaptation att certain irradiance	constant temperature room	NA	crickets and mealworms	?	good health after the experiment	L	Yes	5 to 60 Hz	Yes	?	300W xenon arc lamp, sunlight like spectrum	fiber optic and lens to illuminate retina and open eye solution	L	room light extinguished	?	?	?
4872	Healy et al., 2013	Fleishman, L. J.; Marshall, C. J.; Hertz E. H.	Comparative Study of Temporal Response Properties of the Visual System of Three Species of Anoline Lizards	Copeia	1995	2	422	431	10.2307/1446905	1995	Anolis lizards are highly visual predators of small moving prey. An earlier study that compared temporal properties of the visual system of several species (Jenssen and Swenson, 1974) concluded that there is a correlation between the temporal response pattern and typical habitat light intensity. We explored this relationship in three closely related anoline species from Puerto Rico, each of which…	NA	AL	Yes	NA	A.gundlachi	4 per species	?	?	L	1 repetition iftoo great amplitude	M	ERG	Yes, in the neck	NA	NA	L	Yes; wild collected			L	12/12h and 10 min light adaptation att certain irradiance	constant temperature room	NA	crickets and mealworms	?	good health after the experiment	L	Yes	5 to 60 Hz	Yes	?	300W xenon arc lamp, sunlight like spectrum	fiber optic and lens to illuminate retina and open eye solution	L	room light extinguished	?	?	?
4872	Healy et al., 2013	Fleishman, L. J.; Marshall, C. J.; Hertz E. H.	Comparative Study of Temporal Response Properties of the Visual System of Three Species of Anoline Lizards	Copeia	1995	2	422	431	10.2307/1446905	1995	Anolis lizards are highly visual predators of small moving prey. An earlier study that compared temporal properties of the visual system of several species (Jenssen and Swenson, 1974) concluded that there is a correlation between the temporal response pattern and typical habitat light intensity. We explored this relationship in three closely related anoline species from Puerto Rico, each of which…	NA	AL	Yes	NA	A.cristatellus	4 per species	?	?	L	1 repetition iftoo great amplitude	M	ERG	Yes, in the neck	NA	NA	L	Yes; wild collected			L	12/12h and 10 min light adaptation att certain irradiance	constant temperature room	NA	crickets and mealworms	?	good health after the experiment	L	Yes	5 to 60 Hz	Yes	?	300W xenon arc lamp, sunlight like spectrum	fiber optic and lens to illuminate retina and open eye solution	L	room light extinguished	?	?	?
2677	WOSCC	Frank, Tamara M.; Johnsen, Soenke; Cronin, Thomas W.	Light and vision in the deep-sea benthos: II. Vision in deep-sea crustaceans	JOURNAL OF EXPERIMENTAL BIOLOGY	215	19	3344	3353	10.1242/jeb.072033	2012	Using new collecting techniques with the Johnson-Sea-Link submersible, eight species of deep-sea benthic crustaceans were collected with intact visual systems. Their spectral sensitivities and temporal resolutions were determined shipboard using electroretinography. Useable spectral sensitivity data were obtained from seven species, and in the dark-adapted eyes, the spectral sensitivity peaks wer…	WOS:000308676300009	AL	Yes	NA	Booralana tricarinata	4	?	?	L	?	H	ERG	Several microelectrodes tested	NA	NA	M	deep-sea sampling	M	L	M	light-tight container ; red light for collection (560 nm) ; dim red light for manipulation	insulated container ; 7°C	?	?	2-3 days	alive	L	Yes	until no increase	Yes, 0,5 log units	?	490 nm	fused silica light guide	L	tape to prevent stray light from entering light tight boxes	Yes	?	7°C
2677	WOSCC	Frank, Tamara M.; Johnsen, Soenke; Cronin, Thomas W.	Light and vision in the deep-sea benthos: II. Vision in deep-sea crustaceans	JOURNAL OF EXPERIMENTAL BIOLOGY	215	19	3344	3353	10.1242/jeb.072033	2012	Using new collecting techniques with the Johnson-Sea-Link submersible, eight species of deep-sea benthic crustaceans were collected with intact visual systems. Their spectral sensitivities and temporal resolutions were determined shipboard using electroretinography. Useable spectral sensitivity data were obtained from seven species, and in the dark-adapted eyes, the spectral sensitivity peaks wer…	WOS:000308676300009	AL	Yes	NA	Gastroptychus spinifer	3	?	?	L	?	H	ERG	Several microelectrodes tested	NA	NA	M	deep-sea sampling	M	L	M	light-tight container ; red light for collection (560 nm) ; dim red light for manipulation	insulated container ; 7°C	?	?	2-3 days	alive	L	Yes	until no increase	Yes, 0,5 log units	?	490 nm	fused silica light guide	L	tape to prevent stray light from entering light tight boxes	Yes	?	7°C
2677	WOSCC	Frank, Tamara M.; Johnsen, Soenke; Cronin, Thomas W.	Light and vision in the deep-sea benthos: II. Vision in deep-sea crustaceans	JOURNAL OF EXPERIMENTAL BIOLOGY	215	19	3344	3353	10.1242/jeb.072033	2012	Using new collecting techniques with the Johnson-Sea-Link submersible, eight species of deep-sea benthic crustaceans were collected with intact visual systems. Their spectral sensitivities and temporal resolutions were determined shipboard using electroretinography. Useable spectral sensitivity data were obtained from seven species, and in the dark-adapted eyes, the spectral sensitivity peaks wer…	WOS:000308676300009	AL	Yes	NA	Eumunida picta	3	?	?	L	?	H	ERG	Several microelectrodes tested	NA	NA	M	deep-sea sampling	M	L	M	light-tight container ; red light for collection (560 nm) ; dim red light for manipulation	insulated container ; 7°C	?	?	2-3 days	alive	L	Yes	until no increase	Yes, 0,5 log units	?	490 nm	fused silica light guide	L	tape to prevent stray light from entering light tight boxes	Yes	?	7°C
2677	WOSCC	Frank, Tamara M.; Johnsen, Soenke; Cronin, Thomas W.	Light and vision in the deep-sea benthos: II. Vision in deep-sea crustaceans	JOURNAL OF EXPERIMENTAL BIOLOGY	215	19	3344	3353	10.1242/jeb.072033	2012	Using new collecting techniques with the Johnson-Sea-Link submersible, eight species of deep-sea benthic crustaceans were collected with intact visual systems. Their spectral sensitivities and temporal resolutions were determined shipboard using electroretinography. Useable spectral sensitivity data were obtained from seven species, and in the dark-adapted eyes, the spectral sensitivity peaks wer…	WOS:000308676300009	AL	Yes	NA	Munidopsis erinacea	1	?	?	H	?	H	ERG	Several microelectrodes tested	NA	NA	M	deep-sea sampling	M	L	M	light-tight container ; red light for collection (560 nm) ; dim red light for manipulation	insulated container ; 7°C	?	?	2-3 days	alive	L	Yes	until no increase	Yes, 0,5 log units	?	490 nm	fused silica light guide	L	tape to prevent stray light from entering light tight boxes	Yes	?	7°C
2677	WOSCC	Frank, Tamara M.; Johnsen, Soenke; Cronin, Thomas W.	Light and vision in the deep-sea benthos: II. Vision in deep-sea crustaceans	JOURNAL OF EXPERIMENTAL BIOLOGY	215	19	3344	3353	10.1242/jeb.072033	2012	Using new collecting techniques with the Johnson-Sea-Link submersible, eight species of deep-sea benthic crustaceans were collected with intact visual systems. Their spectral sensitivities and temporal resolutions were determined shipboard using electroretinography. Useable spectral sensitivity data were obtained from seven species, and in the dark-adapted eyes, the spectral sensitivity peaks wer…	WOS:000308676300009	AL	Yes	NA	Bathynectes longipes	1	?	?	H	?	H	ERG	Several microelectrodes tested	NA	NA	M	deep-sea sampling	M	L	M	light-tight container ; red light for collection (560 nm) ; dim red light for manipulation	insulated container ; 7°C	?	?	2-3 days	alive	L	Yes	until no increase	Yes, 0,5 log units	?	490 nm	fused silica light guide	L	tape to prevent stray light from entering light tight boxes	Yes	?	7°C
2677	WOSCC	Frank, Tamara M.; Johnsen, Soenke; Cronin, Thomas W.	Light and vision in the deep-sea benthos: II. Vision in deep-sea crustaceans	JOURNAL OF EXPERIMENTAL BIOLOGY	215	19	3344	3353	10.1242/jeb.072033	2012	Using new collecting techniques with the Johnson-Sea-Link submersible, eight species of deep-sea benthic crustaceans were collected with intact visual systems. Their spectral sensitivities and temporal resolutions were determined shipboard using electroretinography. Useable spectral sensitivity data were obtained from seven species, and in the dark-adapted eyes, the spectral sensitivity peaks wer…	WOS:000308676300009	AL	Yes	NA	Heterocarpus ensifer	1	?	?	H	?	H	ERG	Several microelectrodes tested	NA	NA	M	deep-sea sampling	M	L	M	light-tight container ; red light for collection (560 nm) ; dim red light for manipulation	insulated container ; 7°C	?	?	2-3 days	alive	L	Yes	until no increase	Yes, 0,5 log units	?	490 nm	fused silica light guide	L	tape to prevent stray light from entering light tight boxes	Yes	?	7°C
2677	WOSCC	Frank, Tamara M.; Johnsen, Soenke; Cronin, Thomas W.	Light and vision in the deep-sea benthos: II. Vision in deep-sea crustaceans	JOURNAL OF EXPERIMENTAL BIOLOGY	215	19	3344	3353	10.1242/jeb.072033	2012	Using new collecting techniques with the Johnson-Sea-Link submersible, eight species of deep-sea benthic crustaceans were collected with intact visual systems. Their spectral sensitivities and temporal resolutions were determined shipboard using electroretinography. Useable spectral sensitivity data were obtained from seven species, and in the dark-adapted eyes, the spectral sensitivity peaks wer…	WOS:000308676300009	AL	Yes	NA	Eugonatonotus crassus	2	?	?	M	?	H	ERG	Several microelectrodes tested	NA	NA	M	deep-sea sampling	M	L	M	light-tight container ; red light for collection (560 nm) ; dim red light for manipulation	insulated container ; 7°C	?	?	2-3 days	alive	L	Yes	until no increase	Yes, 0,5 log units	?	490 nm	fused silica light guide	L	tape to prevent stray light from entering light tight boxes	Yes	?	7°C
849	WOSCC	Frank, TM	Comparative study of temporal resolution in the visual systems of mesopelagic crustaceans	BIOLOGICAL BULLETIN	196	2	137	144	10.2307/1542559	1999	The temporal characteristics of the visual systems of eight species of mesopelagic crustaceans were studied using the electroretinogram (ERG). Experiments were conducted on shipboard, using dark-captured specimens collected off the south coast of Cuba. As one would expect based on the relative intensity differences in their light environments, the deepest living species, Systellaspis debilis and …	WOS:000079924600003	AL & RS	Yes	NA	Systellaspis debilis (n=4)	4	?	?	L	?	H	ERG	Yes, electrode in the right eye covered with black petroleum jelly	NA	NA	L	deep-sea sampling	M	L	M	light-tight container at depth (not damage fragile photoreceptors) and dark-adapted eye	8°C	seawater	?	12h experiment	alive and healthy	L	Yes	?	Yes, increase irradiance until maximum	luminances for each maximum CFF given : 8.9 ; 9,3 ; NA ; 9,4 ; 9,4 ; 10 ; 10,2 ; 10,8 photons cm-2 s-1	test flashes of 490 nm	fused silica light guide and larger than the eye	L	Background dim red light (>650 nm) ; slight light adaptation from dim red light	Yes	?	8°C
849	WOSCC	Frank, TM	Comparative study of temporal resolution in the visual systems of mesopelagic crustaceans	BIOLOGICAL BULLETIN	196	2	137	144	10.2307/1542559	1999	The temporal characteristics of the visual systems of eight species of mesopelagic crustaceans were studied using the electroretinogram (ERG). Experiments were conducted on shipboard, using dark-captured specimens collected off the south coast of Cuba. As one would expect based on the relative intensity differences in their light environments, the deepest living species, Systellaspis debilis and …	WOS:000079924600003	AL & RS	Yes	NA	Funchalia villosa (n=2)	2	?	?	M	?	H	ERG	Yes, electrode in the right eye covered with black petroleum jelly	NA	NA	L	deep-sea sampling	M	L	M	light-tight container at depth (not damage fragile photoreceptors) and dark-adapted eye	8°C	seawater	?	12h experiment	alive and healthy	L	Yes	?	Yes, increase irradiance until maximum	luminances for each maximum CFF given : 8.9 ; 9,3 ; NA ; 9,4 ; 9,4 ; 10 ; 10,2 ; 10,8 photons cm-2 s-1	test flashes of 490 nm	fused silica light guide and larger than the eye	L	Background dim red light (>650 nm) ; slight light adaptation from dim red light	Yes	?	8°C
849	WOSCC	Frank, TM	Comparative study of temporal resolution in the visual systems of mesopelagic crustaceans	BIOLOGICAL BULLETIN	196	2	137	144	10.2307/1542559	1999	The temporal characteristics of the visual systems of eight species of mesopelagic crustaceans were studied using the electroretinogram (ERG). Experiments were conducted on shipboard, using dark-captured specimens collected off the south coast of Cuba. As one would expect based on the relative intensity differences in their light environments, the deepest living species, Systellaspis debilis and …	WOS:000079924600003	AL & RS	Yes	NA	Sergia filictum (n=1)	1	?	?	H	?	H	ERG	Yes, electrode in the right eye covered with black petroleum jelly	NA	NA	L	deep-sea sampling	M	L	M	light-tight container at depth (not damage fragile photoreceptors) and dark-adapted eye	8°C	seawater	?	12h experiment	alive and healthy	L	Yes	?	Yes, increase irradiance until maximum	luminances for each maximum CFF given : 8.9 ; 9,3 ; NA ; 9,4 ; 9,4 ; 10 ; 10,2 ; 10,8 photons cm-2 s-1	test flashes of 490 nm	fused silica light guide and larger than the eye	L	Background dim red light (>650 nm) ; slight light adaptation from dim red light	Yes	?	8°C
849	WOSCC	Frank, TM	Comparative study of temporal resolution in the visual systems of mesopelagic crustaceans	BIOLOGICAL BULLETIN	196	2	137	144	10.2307/1542559	1999	The temporal characteristics of the visual systems of eight species of mesopelagic crustaceans were studied using the electroretinogram (ERG). Experiments were conducted on shipboard, using dark-captured specimens collected off the south coast of Cuba. As one would expect based on the relative intensity differences in their light environments, the deepest living species, Systellaspis debilis and …	WOS:000079924600003	AL & RS	Yes	NA	Janicella spinacauda (n=3)	3	?	?	L	?	H	ERG	Yes, electrode in the right eye covered with black petroleum jelly	NA	NA	L	deep-sea sampling	M	L	M	light-tight container at depth (not damage fragile photoreceptors) and dark-adapted eye	8°C	seawater	?	12h experiment	alive and healthy	L	Yes	?	Yes, increase irradiance until maximum	luminances for each maximum CFF given : 8.9 ; 9,3 ; NA ; 9,4 ; 9,4 ; 10 ; 10,2 ; 10,8 photons cm-2 s-1	test flashes of 490 nm	fused silica light guide and larger than the eye	L	Background dim red light (>650 nm) ; slight light adaptation from dim red light	Yes	?	8°C
849	WOSCC	Frank, TM	Comparative study of temporal resolution in the visual systems of mesopelagic crustaceans	BIOLOGICAL BULLETIN	196	2	137	144	10.2307/1542559	1999	The temporal characteristics of the visual systems of eight species of mesopelagic crustaceans were studied using the electroretinogram (ERG). Experiments were conducted on shipboard, using dark-captured specimens collected off the south coast of Cuba. As one would expect based on the relative intensity differences in their light environments, the deepest living species, Systellaspis debilis and …	WOS:000079924600003	AL & RS	Yes	NA	Oplophorus gracilirostris (n=2)	2	?	?	M	?	H	ERG	Yes, electrode in the right eye covered with black petroleum jelly	NA	NA	L	deep-sea sampling	M	L	M	light-tight container at depth (not damage fragile photoreceptors) and dark-adapted eye	8°C	seawater	?	12h experiment	alive and healthy	L	Yes	?	Yes, increase irradiance until maximum	luminances for each maximum CFF given : 8.9 ; 9,3 ; NA ; 9,4 ; 9,4 ; 10 ; 10,2 ; 10,8 photons cm-2 s-1	test flashes of 490 nm	fused silica light guide and larger than the eye	L	Background dim red light (>650 nm) ; slight light adaptation from dim red light	Yes	?	8°C
849	WOSCC	Frank, TM	Comparative study of temporal resolution in the visual systems of mesopelagic crustaceans	BIOLOGICAL BULLETIN	196	2	137	144	10.2307/1542559	1999	The temporal characteristics of the visual systems of eight species of mesopelagic crustaceans were studied using the electroretinogram (ERG). Experiments were conducted on shipboard, using dark-captured specimens collected off the south coast of Cuba. As one would expect based on the relative intensity differences in their light environments, the deepest living species, Systellaspis debilis and …	WOS:000079924600003	AL & RS	Yes	NA	Stylocheiron maximum (n=1)	1	?	?	H	?	H	ERG	Yes, electrode in the right eye covered with black petroleum jelly	NA	NA	L	deep-sea sampling	M	L	M	light-tight container at depth (not damage fragile photoreceptors) and dark-adapted eye	8°C	seawater	?	12h experiment	alive and healthy	L	Yes	?	Yes, increase irradiance until maximum	luminances for each maximum CFF given : 8.9 ; 9,3 ; NA ; 9,4 ; 9,4 ; 10 ; 10,2 ; 10,8 photons cm-2 s-1	test flashes of 490 nm	fused silica light guide and larger than the eye	L	Background dim red light (>650 nm) ; slight light adaptation from dim red light	Yes	?	8°C
849	WOSCC	Frank, TM	Comparative study of temporal resolution in the visual systems of mesopelagic crustaceans	BIOLOGICAL BULLETIN	196	2	137	144	10.2307/1542559	1999	The temporal characteristics of the visual systems of eight species of mesopelagic crustaceans were studied using the electroretinogram (ERG). Experiments were conducted on shipboard, using dark-captured specimens collected off the south coast of Cuba. As one would expect based on the relative intensity differences in their light environments, the deepest living species, Systellaspis debilis and …	WOS:000079924600003	AL & RS	Yes	NA	Nematobrachion flexipes (n=2)	2	?	?	M	?	H	ERG	Yes, electrode in the right eye covered with black petroleum jelly	NA	NA	L	deep-sea sampling	M	L	M	light-tight container at depth (not damage fragile photoreceptors) and dark-adapted eye	8°C	seawater	?	12h experiment	alive and healthy	L	Yes	?	Yes, increase irradiance until maximum	luminances for each maximum CFF given : 8.9 ; 9,3 ; NA ; 9,4 ; 9,4 ; 10 ; 10,2 ; 10,8 photons cm-2 s-1	test flashes of 490 nm	fused silica light guide and larger than the eye	L	Background dim red light (>650 nm) ; slight light adaptation from dim red light	Yes	?	8°C
849	WOSCC	Frank, TM	Comparative study of temporal resolution in the visual systems of mesopelagic crustaceans	BIOLOGICAL BULLETIN	196	2	137	144	10.2307/1542559	1999	The temporal characteristics of the visual systems of eight species of mesopelagic crustaceans were studied using the electroretinogram (ERG). Experiments were conducted on shipboard, using dark-captured specimens collected off the south coast of Cuba. As one would expect based on the relative intensity differences in their light environments, the deepest living species, Systellaspis debilis and …	WOS:000079924600003	AL & RS	Yes	NA	Nematobrachion sexspinosus (n= 4)	4	?	?	L	?	H	ERG	Yes, electrode in the right eye covered with black petroleum jelly	NA	NA	L	deep-sea sampling	M	L	M	light-tight container at depth (not damage fragile photoreceptors) and dark-adapted eye	8°C	seawater	?	12h experiment	alive and healthy	L	Yes	?	Yes, increase irradiance until maximum	luminances for each maximum CFF given : 8.9 ; 9,3 ; NA ; 9,4 ; 9,4 ; 10 ; 10,2 ; 10,8 photons cm-2 s-1	test flashes of 490 nm	fused silica light guide and larger than the eye	L	Background dim red light (>650 nm) ; slight light adaptation from dim red light	Yes	?	8°C
1629	WOSCC	Frank, TM	Effects of light adaptation on the temporal resolution of deep-sea crustaceans	INTEGRATIVE AND COMPARATIVE BIOLOGY	43	4	559	570	10.1093/icb/43.4.559	2003	The effects of light adaptation on flicker fusion frequency were examined in the photoreceptors of 13 species of deep-sea crustaceans. Light adaptation produced a significant increase in the maximum critical flicker fusion frequency (CFF(max)) in 7 species-all 6 species of euphausiids in the study, and 1 species of oplophorid (Group 1). This is the first example of an increase in temporal resolut…	WOS:000189129400009	AL	Yes	Light-adapted eye and dark-adapted eye : no effect, decrease or increase of CFF depending on species	Euphausia gibboides	> 3 individuals	A	?	L	?	H	ERG	Yes, electrode in the right eye covered with black petroleum jelly	NA	NA	L	deep-sea sampling	M	L	M	light-tight net; dim red light sorting of animals; in the dark storage	thermally insulated net and then chilled water	seawater		shipboard	intact eyes of alive animals	L	Yes	?	Yes	?	?	fused silica light guide	L	?	Yes, between each stimulus for eye to remain dark-adaptated	?	4-6°C
1629	WOSCC	Frank, TM	Effects of light adaptation on the temporal resolution of deep-sea crustaceans	INTEGRATIVE AND COMPARATIVE BIOLOGY	43	4	559	570	10.1093/icb/43.4.559	2003	The effects of light adaptation on flicker fusion frequency were examined in the photoreceptors of 13 species of deep-sea crustaceans. Light adaptation produced a significant increase in the maximum critical flicker fusion frequency (CFF(max)) in 7 species-all 6 species of euphausiids in the study, and 1 species of oplophorid (Group 1). This is the first example of an increase in temporal resolut…	WOS:000189129400009	AL	Yes	Light-adapted eye and dark-adapted eye : no effect, decrease or increase of CFF depending on species	Meganyctiphanes norvegica	> 3 individuals	A	?	L	?	H	ERG	Yes, electrode in the right eye covered with black petroleum jelly	NA	NA	L	deep-sea sampling	M	L	M	light-tight net; dim red light sorting of animals; in the dark storage	thermally insulated net and then chilled water	seawater		shipboard	intact eyes of alive animals	L	Yes	?	Yes	?	?	fused silica light guide	L	?	Yes, between each stimulus for eye to remain dark-adaptated	?	4-6°C
1629	WOSCC	Frank, TM	Effects of light adaptation on the temporal resolution of deep-sea crustaceans	INTEGRATIVE AND COMPARATIVE BIOLOGY	43	4	559	570	10.1093/icb/43.4.559	2003	The effects of light adaptation on flicker fusion frequency were examined in the photoreceptors of 13 species of deep-sea crustaceans. Light adaptation produced a significant increase in the maximum critical flicker fusion frequency (CFF(max)) in 7 species-all 6 species of euphausiids in the study, and 1 species of oplophorid (Group 1). This is the first example of an increase in temporal resolut…	WOS:000189129400009	AL	Yes	Light-adapted eye and dark-adapted eye : no effect, decrease or increase of CFF depending on species	Nematobrachion boopis	> 3 individuals	A	?	L	?	H	ERG	Yes, electrode in the right eye covered with black petroleum jelly	NA	NA	L	deep-sea sampling	M	L	M	light-tight net; dim red light sorting of animals; in the dark storage	thermally insulated net and then chilled water	seawater		shipboard	intact eyes of alive animals	L	Yes	?	Yes	?	?	fused silica light guide	L	?	Yes, between each stimulus for eye to remain dark-adaptated	?	4-6°C
1629	WOSCC	Frank, TM	Effects of light adaptation on the temporal resolution of deep-sea crustaceans	INTEGRATIVE AND COMPARATIVE BIOLOGY	43	4	559	570	10.1093/icb/43.4.559	2003	The effects of light adaptation on flicker fusion frequency were examined in the photoreceptors of 13 species of deep-sea crustaceans. Light adaptation produced a significant increase in the maximum critical flicker fusion frequency (CFF(max)) in 7 species-all 6 species of euphausiids in the study, and 1 species of oplophorid (Group 1). This is the first example of an increase in temporal resolut…	WOS:000189129400009	AL	Yes	Light-adapted eye and dark-adapted eye : no effect, decrease or increase of CFF depending on species	Nematobrachion sexspinosus	> 3 individuals	A	?	L	?	H	ERG	Yes, electrode in the right eye covered with black petroleum jelly	NA	NA	L	deep-sea sampling	M	L	M	light-tight net; dim red light sorting of animals; in the dark storage	thermally insulated net and then chilled water	seawater		shipboard	intact eyes of alive animals	L	Yes	?	Yes	?	?	fused silica light guide	L	?	Yes, between each stimulus for eye to remain dark-adaptated	?	4-6°C
1629	WOSCC	Frank, TM	Effects of light adaptation on the temporal resolution of deep-sea crustaceans	INTEGRATIVE AND COMPARATIVE BIOLOGY	43	4	559	570	10.1093/icb/43.4.559	2003	The effects of light adaptation on flicker fusion frequency were examined in the photoreceptors of 13 species of deep-sea crustaceans. Light adaptation produced a significant increase in the maximum critical flicker fusion frequency (CFF(max)) in 7 species-all 6 species of euphausiids in the study, and 1 species of oplophorid (Group 1). This is the first example of an increase in temporal resolut…	WOS:000189129400009	AL	Yes	Light-adapted eye and dark-adapted eye : no effect, decrease or increase of CFF depending on species	Nematocelis megalops	> 3 individuals	A	?	L	?	H	ERG	Yes, electrode in the right eye covered with black petroleum jelly	NA	NA	L	deep-sea sampling	M	L	M	light-tight net; dim red light sorting of animals; in the dark storage	thermally insulated net and then chilled water	seawater		shipboard	intact eyes of alive animals	L	Yes	?	Yes	?	?	fused silica light guide	L	?	Yes, between each stimulus for eye to remain dark-adaptated	?	4-6°C
1629	WOSCC	Frank, TM	Effects of light adaptation on the temporal resolution of deep-sea crustaceans	INTEGRATIVE AND COMPARATIVE BIOLOGY	43	4	559	570	10.1093/icb/43.4.559	2003	The effects of light adaptation on flicker fusion frequency were examined in the photoreceptors of 13 species of deep-sea crustaceans. Light adaptation produced a significant increase in the maximum critical flicker fusion frequency (CFF(max)) in 7 species-all 6 species of euphausiids in the study, and 1 species of oplophorid (Group 1). This is the first example of an increase in temporal resolut…	WOS:000189129400009	AL	Yes	Light-adapted eye and dark-adapted eye : no effect, decrease or increase of CFF depending on species	Stylocheiron maximum	> 3 individuals	A	?	L	?	H	ERG	Yes, electrode in the right eye covered with black petroleum jelly	NA	NA	L	deep-sea sampling	M	L	M	light-tight net; dim red light sorting of animals; in the dark storage	thermally insulated net and then chilled water	seawater		shipboard	intact eyes of alive animals	L	Yes	?	Yes	?	?	fused silica light guide	L	?	Yes, between each stimulus for eye to remain dark-adaptated	?	4-6°C
1629	WOSCC	Frank, TM	Effects of light adaptation on the temporal resolution of deep-sea crustaceans	INTEGRATIVE AND COMPARATIVE BIOLOGY	43	4	559	570	10.1093/icb/43.4.559	2003	The effects of light adaptation on flicker fusion frequency were examined in the photoreceptors of 13 species of deep-sea crustaceans. Light adaptation produced a significant increase in the maximum critical flicker fusion frequency (CFF(max)) in 7 species-all 6 species of euphausiids in the study, and 1 species of oplophorid (Group 1). This is the first example of an increase in temporal resolut…	WOS:000189129400009	AL	Yes	Light-adapted eye and dark-adapted eye : no effect, decrease or increase of CFF depending on species	Acanthephyra purpurea	> 3 individuals	A	?	L	?	H	ERG	Yes, electrode in the right eye covered with black petroleum jelly	NA	NA	L	deep-sea sampling	M	L	M	light-tight net; dim red light sorting of animals; in the dark storage	thermally insulated net and then chilled water	seawater		shipboard	intact eyes of alive animals	L	Yes	?	Yes	?	?	fused silica light guide	L	?	Yes, between each stimulus for eye to remain dark-adaptated	?	4-6°C
1629	WOSCC	Frank, TM	Effects of light adaptation on the temporal resolution of deep-sea crustaceans	INTEGRATIVE AND COMPARATIVE BIOLOGY	43	4	559	570	10.1093/icb/43.4.559	2003	The effects of light adaptation on flicker fusion frequency were examined in the photoreceptors of 13 species of deep-sea crustaceans. Light adaptation produced a significant increase in the maximum critical flicker fusion frequency (CFF(max)) in 7 species-all 6 species of euphausiids in the study, and 1 species of oplophorid (Group 1). This is the first example of an increase in temporal resolut…	WOS:000189129400009	AL	Yes	Light-adapted eye and dark-adapted eye : no effect, decrease or increase of CFF depending on species	Janicella spinicauda	> 3 individuals	A	?	L	?	H	ERG	Yes, electrode in the right eye covered with black petroleum jelly	NA	NA	L	deep-sea sampling	M	L	M	light-tight net; dim red light sorting of animals; in the dark storage	thermally insulated net and then chilled water	seawater		shipboard	intact eyes of alive animals	L	Yes	?	Yes	?	?	fused silica light guide	L	?	Yes, between each stimulus for eye to remain dark-adaptated	?	4-6°C
1629	WOSCC	Frank, TM	Effects of light adaptation on the temporal resolution of deep-sea crustaceans	INTEGRATIVE AND COMPARATIVE BIOLOGY	43	4	559	570	10.1093/icb/43.4.559	2003	The effects of light adaptation on flicker fusion frequency were examined in the photoreceptors of 13 species of deep-sea crustaceans. Light adaptation produced a significant increase in the maximum critical flicker fusion frequency (CFF(max)) in 7 species-all 6 species of euphausiids in the study, and 1 species of oplophorid (Group 1). This is the first example of an increase in temporal resolut…	WOS:000189129400009	AL	Yes	Light-adapted eye and dark-adapted eye : no effect, decrease or increase of CFF depending on species	Systellaspis debilis	> 3 individuals	A	?	L	?	H	ERG	Yes, electrode in the right eye covered with black petroleum jelly	NA	NA	L	deep-sea sampling	M	L	M	light-tight net; dim red light sorting of animals; in the dark storage	thermally insulated net and then chilled water	seawater		shipboard	intact eyes of alive animals	L	Yes	?	Yes	?	?	fused silica light guide	L	?	Yes, between each stimulus for eye to remain dark-adaptated	?	4-6°C
1629	WOSCC	Frank, TM	Effects of light adaptation on the temporal resolution of deep-sea crustaceans	INTEGRATIVE AND COMPARATIVE BIOLOGY	43	4	559	570	10.1093/icb/43.4.559	2003	The effects of light adaptation on flicker fusion frequency were examined in the photoreceptors of 13 species of deep-sea crustaceans. Light adaptation produced a significant increase in the maximum critical flicker fusion frequency (CFF(max)) in 7 species-all 6 species of euphausiids in the study, and 1 species of oplophorid (Group 1). This is the first example of an increase in temporal resolut…	WOS:000189129400009	AL	Yes	Light-adapted eye and dark-adapted eye : no effect, decrease or increase of CFF depending on species	Plesionika rossignoli	> 3 individuals	A	?	L	?	H	ERG	Yes, electrode in the right eye covered with black petroleum jelly	NA	NA	L	deep-sea sampling	M	L	M	light-tight net; dim red light sorting of animals; in the dark storage	thermally insulated net and then chilled water	seawater		shipboard	intact eyes of alive animals	L	Yes	?	Yes	?	?	fused silica light guide	L	?	Yes, between each stimulus for eye to remain dark-adaptated	?	4-6°C
1629	WOSCC	Frank, TM	Effects of light adaptation on the temporal resolution of deep-sea crustaceans	INTEGRATIVE AND COMPARATIVE BIOLOGY	43	4	559	570	10.1093/icb/43.4.559	2003	The effects of light adaptation on flicker fusion frequency were examined in the photoreceptors of 13 species of deep-sea crustaceans. Light adaptation produced a significant increase in the maximum critical flicker fusion frequency (CFF(max)) in 7 species-all 6 species of euphausiids in the study, and 1 species of oplophorid (Group 1). This is the first example of an increase in temporal resolut…	WOS:000189129400009	AL	Yes	Light-adapted eye and dark-adapted eye : no effect, decrease or increase of CFF depending on species	Pasiphaea multidentata	> 3 individuals	A	?	L	?	H	ERG	Yes, electrode in the right eye covered with black petroleum jelly	NA	NA	L	deep-sea sampling	M	L	M	light-tight net; dim red light sorting of animals; in the dark storage	thermally insulated net and then chilled water	seawater		shipboard	intact eyes of alive animals	L	Yes	?	Yes	?	?	fused silica light guide	L	?	Yes, between each stimulus for eye to remain dark-adaptated	?	4-6°C
1629	WOSCC	Frank, TM	Effects of light adaptation on the temporal resolution of deep-sea crustaceans	INTEGRATIVE AND COMPARATIVE BIOLOGY	43	4	559	570	10.1093/icb/43.4.559	2003	The effects of light adaptation on flicker fusion frequency were examined in the photoreceptors of 13 species of deep-sea crustaceans. Light adaptation produced a significant increase in the maximum critical flicker fusion frequency (CFF(max)) in 7 species-all 6 species of euphausiids in the study, and 1 species of oplophorid (Group 1). This is the first example of an increase in temporal resolut…	WOS:000189129400009	AL	Yes	Light-adapted eye and dark-adapted eye : no effect, decrease or increase of CFF depending on species	Funchalia villosa	> 3 individuals	A	?	L	?	H	ERG	Yes, electrode in the right eye covered with black petroleum jelly	NA	NA	L	deep-sea sampling	M	L	M	light-tight net; dim red light sorting of animals; in the dark storage	thermally insulated net and then chilled water	seawater		shipboard	intact eyes of alive animals	L	Yes	?	Yes	?	?	fused silica light guide	L	?	Yes, between each stimulus for eye to remain dark-adaptated	?	4-6°C
1629	WOSCC	Frank, TM	Effects of light adaptation on the temporal resolution of deep-sea crustaceans	INTEGRATIVE AND COMPARATIVE BIOLOGY	43	4	559	570	10.1093/icb/43.4.559	2003	The effects of light adaptation on flicker fusion frequency were examined in the photoreceptors of 13 species of deep-sea crustaceans. Light adaptation produced a significant increase in the maximum critical flicker fusion frequency (CFF(max)) in 7 species-all 6 species of euphausiids in the study, and 1 species of oplophorid (Group 1). This is the first example of an increase in temporal resolut…	WOS:000189129400009	AL	Yes	Light-adapted eye and dark-adapted eye : no effect, decrease or increase of CFF depending on species	Sergestes arcticus	> 3 individuals	A	?	L	?	H	ERG	Yes, electrode in the right eye covered with black petroleum jelly	NA	NA	L	deep-sea sampling	M	L	M	light-tight net; dim red light sorting of animals; in the dark storage	thermally insulated net and then chilled water	seawater		shipboard	intact eyes of alive animals	L	Yes	?	Yes	?	?	fused silica light guide	L	?	Yes, between each stimulus for eye to remain dark-adaptated	?	4-6°C
4177	WOSCC	Frank, TM	Temporal resolution in mesopelagic crustaceans	PHILOSOPHICAL TRANSACTIONS OF THE ROYAL SOCIETY OF LONDON SERIES B-BIOLOGICAL SCIENCES	355	1401	1195	1198	10.1098/rstb.2000.0666	2000	Mesopelagic crustaceans occupy a dim-light environment that is similar to that of nocturnal insects. In a light-limited environment, the requirement for greater sensitivity may result in slower photoreceptor transduction and increased summation time. This should be reflected by a lower temporal resolution, as indicated by a lower critical flicker fusion frequency (CFF). Therefore, one would predi…	WOS:000089721000019	AL	Yes	NA	Sergia grandis (n= 1)	1	?	?	H	?	H	ERG	Yes, electrode in the right eye covered with black petroleum jelly	NA	NA	L	deep-sea sampling	M	L	M	light-tight net; dim red light sorting of animals; dark-adapted eye	thermally insulated net and then chilled water	aerated seawater	?	shipboard	?	L	Yes	?	Yes	?	490 nm	fused silica light guide	L	?	Yes, between each stimulus for eye to remain dark-adaptated	?	7°C
4177	WOSCC	Frank, TM	Temporal resolution in mesopelagic crustaceans	PHILOSOPHICAL TRANSACTIONS OF THE ROYAL SOCIETY OF LONDON SERIES B-BIOLOGICAL SCIENCES	355	1401	1195	1198	10.1098/rstb.2000.0666	2000	Mesopelagic crustaceans occupy a dim-light environment that is similar to that of nocturnal insects. In a light-limited environment, the requirement for greater sensitivity may result in slower photoreceptor transduction and increased summation time. This should be reflected by a lower temporal resolution, as indicated by a lower critical flicker fusion frequency (CFF). Therefore, one would predi…	WOS:000089721000019	AL	Yes	NA	Sergestes arcticus (n=3)	3	?	?	L	?	H	ERG	Yes, electrode in the right eye covered with black petroleum jelly	NA	NA	L	deep-sea sampling	M	L	M	light-tight net; dim red light sorting of animals; dark-adapted eye	thermally insulated net and then chilled water	aerated seawater	?	shipboard	?	L	Yes	?	Yes	?	490 nm	fused silica light guide	L	?	Yes, between each stimulus for eye to remain dark-adaptated	?	7°C
4177	WOSCC	Frank, TM	Temporal resolution in mesopelagic crustaceans	PHILOSOPHICAL TRANSACTIONS OF THE ROYAL SOCIETY OF LONDON SERIES B-BIOLOGICAL SCIENCES	355	1401	1195	1198	10.1098/rstb.2000.0666	2000	Mesopelagic crustaceans occupy a dim-light environment that is similar to that of nocturnal insects. In a light-limited environment, the requirement for greater sensitivity may result in slower photoreceptor transduction and increased summation time. This should be reflected by a lower temporal resolution, as indicated by a lower critical flicker fusion frequency (CFF). Therefore, one would predi…	WOS:000089721000019	AL	Yes	NA	Pasiphaea multidentata (n=3)	3	?	?	L	?	H	ERG	Yes, electrode in the right eye covered with black petroleum jelly	NA	NA	L	deep-sea sampling	M	L	M	light-tight net; dim red light sorting of animals; dark-adapted eye	thermally insulated net and then chilled water	aerated seawater	?	shipboard	?	L	Yes	?	Yes	?	490 nm	fused silica light guide	L	?	Yes, between each stimulus for eye to remain dark-adaptated	?	7°C
4177	WOSCC	Frank, TM	Temporal resolution in mesopelagic crustaceans	PHILOSOPHICAL TRANSACTIONS OF THE ROYAL SOCIETY OF LONDON SERIES B-BIOLOGICAL SCIENCES	355	1401	1195	1198	10.1098/rstb.2000.0666	2000	Mesopelagic crustaceans occupy a dim-light environment that is similar to that of nocturnal insects. In a light-limited environment, the requirement for greater sensitivity may result in slower photoreceptor transduction and increased summation time. This should be reflected by a lower temporal resolution, as indicated by a lower critical flicker fusion frequency (CFF). Therefore, one would predi…	WOS:000089721000019	AL	Yes	NA	Phronima sedenteria (n=2)	2	?	?	M	?	H	ERG	Yes, electrode in the right eye covered with black petroleum jelly	NA	NA	L	deep-sea sampling	M	L	M	light-tight net; dim red light sorting of animals; dark-adapted eye	thermally insulated net and then chilled water	aerated seawater	?	shipboard	?	L	Yes	?	Yes	?	490 nm	fused silica light guide	L	?	Yes, between each stimulus for eye to remain dark-adaptated	?	7°C
4177	WOSCC	Frank, TM	Temporal resolution in mesopelagic crustaceans	PHILOSOPHICAL TRANSACTIONS OF THE ROYAL SOCIETY OF LONDON SERIES B-BIOLOGICAL SCIENCES	355	1401	1195	1198	10.1098/rstb.2000.0666	2000	Mesopelagic crustaceans occupy a dim-light environment that is similar to that of nocturnal insects. In a light-limited environment, the requirement for greater sensitivity may result in slower photoreceptor transduction and increased summation time. This should be reflected by a lower temporal resolution, as indicated by a lower critical flicker fusion frequency (CFF). Therefore, one would predi…	WOS:000089721000019	AL	Yes	NA	Stylocheiron maximum (n= 7)	7	?	?	L	?	H	ERG	Yes, electrode in the right eye covered with black petroleum jelly	NA	NA	L	deep-sea sampling	M	L	M	light-tight net; dim red light sorting of animals; dark-adapted eye	thermally insulated net and then chilled water	aerated seawater	?	shipboard	?	L	Yes	?	Yes	?	490 nm	fused silica light guide	L	?	Yes, between each stimulus for eye to remain dark-adaptated	?	7°C
4177	WOSCC	Frank, TM	Temporal resolution in mesopelagic crustaceans	PHILOSOPHICAL TRANSACTIONS OF THE ROYAL SOCIETY OF LONDON SERIES B-BIOLOGICAL SCIENCES	355	1401	1195	1198	10.1098/rstb.2000.0666	2000	Mesopelagic crustaceans occupy a dim-light environment that is similar to that of nocturnal insects. In a light-limited environment, the requirement for greater sensitivity may result in slower photoreceptor transduction and increased summation time. This should be reflected by a lower temporal resolution, as indicated by a lower critical flicker fusion frequency (CFF). Therefore, one would predi…	WOS:000089721000019	AL	Yes	NA	Funchalia villosa (n= 8)	8	?	?	L	?	H	ERG	Yes, electrode in the right eye covered with black petroleum jelly	NA	NA	L	deep-sea sampling	M	L	M	light-tight net; dim red light sorting of animals; dark-adapted eye	thermally insulated net and then chilled water	aerated seawater	?	shipboard	?	L	Yes	?	Yes	?	490 nm	fused silica light guide	L	?	Yes, between each stimulus for eye to remain dark-adaptated	?	7°C
4177	WOSCC	Frank, TM	Temporal resolution in mesopelagic crustaceans	PHILOSOPHICAL TRANSACTIONS OF THE ROYAL SOCIETY OF LONDON SERIES B-BIOLOGICAL SCIENCES	355	1401	1195	1198	10.1098/rstb.2000.0666	2000	Mesopelagic crustaceans occupy a dim-light environment that is similar to that of nocturnal insects. In a light-limited environment, the requirement for greater sensitivity may result in slower photoreceptor transduction and increased summation time. This should be reflected by a lower temporal resolution, as indicated by a lower critical flicker fusion frequency (CFF). Therefore, one would predi…	WOS:000089721000019	AL	Yes	NA	Sergia filictum (n=2)	2	?	?	M	?	H	ERG	Yes, electrode in the right eye covered with black petroleum jelly	NA	NA	L	deep-sea sampling	M	L	M	light-tight net; dim red light sorting of animals; dark-adapted eye	thermally insulated net and then chilled water	aerated seawater	?	shipboard	?	L	Yes	?	Yes	?	490 nm	fused silica light guide	L	?	Yes, between each stimulus for eye to remain dark-adaptated	?	7°C
4853	WOSCC	Fritsches, KA; Brill, RW; Warrant, EJ	Warm eyes provide superior vision in swordfishes	CURRENT BIOLOGY	15	1	55	58	10.1016/j.cub.2004.12.064	2005	Large and powerful ocean predators such as swordfishes, some tunas, and several shark species are unique among fishes in that they are capable of maintaining elevated body temperatures (endothermy) when hunting for prey in deep and cold water [1-3]. In these animals, warming the central nervous system and the eyes is the one common feature of this energetically costly adaptation [4]. In the sword…	WOS:000226715000025	AL	Yes	criterion for FFF determination (signal noise)	Swordfish	10	?	?	L	5 times for each frequency	L	ERG on excised retina	Several Ag-AgCl electrodes	NA	NA	M	caught in ocean	M	L	M	?	NA	Fluerinert solution	NA	NA	?	H	Yes	0,4 - 100 Hz	Yes, to account for various depths	2E18 photons m-2 s-1 sr-1 - 3E12 photons m-2 s-1 sr-1	white LED	large field light source above retina	L	light-tight experimental container	?	?	5 - 25°C following species and experiment
4853	WOSCC	Fritsches, KA; Brill, RW; Warrant, EJ	Warm eyes provide superior vision in swordfishes	CURRENT BIOLOGY	15	1	55	58	10.1016/j.cub.2004.12.064	2005	Large and powerful ocean predators such as swordfishes, some tunas, and several shark species are unique among fishes in that they are capable of maintaining elevated body temperatures (endothermy) when hunting for prey in deep and cold water [1-3]. In these animals, warming the central nervous system and the eyes is the one common feature of this energetically costly adaptation [4]. In the sword…	WOS:000226715000025	AL	Yes	criterion for FFF determination (signal noise)	tuna	6	?	?	L	5 times for each frequency	L	ERG on excised retina	Several Ag-AgCl electrodes	NA	NA	M	caught in ocean	M	L	M	?	NA	Fluerinert solution	NA	NA	?	H	Yes	0,4 - 100 Hz	Yes, to account for various depths	2E18 photons m-2 s-1 sr-1 - 3E12 photons m-2 s-1 sr-1	white LED	large field light source above retina	L	light-tight experimental container	?	?	5 - 25°C following species and experiment
4853	WOSCC	Fritsches, KA; Brill, RW; Warrant, EJ	Warm eyes provide superior vision in swordfishes	CURRENT BIOLOGY	15	1	55	58	10.1016/j.cub.2004.12.064	2005	Large and powerful ocean predators such as swordfishes, some tunas, and several shark species are unique among fishes in that they are capable of maintaining elevated body temperatures (endothermy) when hunting for prey in deep and cold water [1-3]. In these animals, warming the central nervous system and the eyes is the one common feature of this energetically costly adaptation [4]. In the sword…	WOS:000226715000025	AL	Yes	criterion for FFF determination (signal noise)	Yellowfin tuna	5	?	?	L	5 times for each frequency	L	ERG on excised retina	Several Ag-AgCl electrodes	NA	NA	M	caught in ocean	M	L	M	?	NA	Fluerinert solution	NA	NA	?	H	Yes	0,4 - 100 Hz	Yes, to account for various depths	2E18 photons m-2 s-1 sr-1 - 3E12 photons m-2 s-1 sr-1	white LED	large field light source above retina	L	light-tight experimental container	?	?	5 - 25°C following species and experiment
2389	WOSCC	Garm, Anders; Bielecki, Jan; Petie, Ronald; Nilsson, Dan-Eric	Hunting in Bioluminescent Light: Vision in the Nocturnal Box Jellyfish Copula sivickisi	FRONTIERS IN PHYSIOLOGY	7	Unknown	Unknown	Unknown	10.3389/fphys.2016.00099	2016	Cubomedusae all have a similar set of six eyes on each of their four rhopalia. Still, there is a great variation in activity patterns with some species being strictly day active while others are strictly night active. Here we have examined the visual ecology of the medusa of the night active Copula sivickisi from Okinawa using optics, morphology, electrophysiology, and behavioral experiments. We …	WOS:000372964900001	AL	Yes	NA	NA	10	A	F/M	L	5	L	ERG	No	NA	NA	H	trapped in ocean	M	L	M	light trap collection; natural light conditions ; 15 min dark-adaptation prior to testing ; 10 min adaptation to mid intensity	29°C	aerated seawater and 33 psu	artemia or copepods daily	?	rhodopalia hemisected	L	Yes	0.5–20 Hz	Yes	0.3 or 0.7 log units starting at the low intensity end (1.1 × 101W/sr/m2 )	ultra-bright white LED	light guide for even illumination	L	?	?	?	29°C
4873	Healy et al., 2013	Ginsburg, N.; Nilsson, V.	MEASURING FLICKER THRESHOLDS IN THE BUDGERIGAR	JOURNAL OF THE EXPERIMENTAL ANALYSIS OF BEHAVIOR	15	2	189	192	10.1901/jeab.1971.15-189	1971	A method of measuring thresholds in animals is described and illustrated in the case of flicker fusion in the budgerigar. After training with reinforcement for pecking at a highfrequency light (115 Hz) and nonreinforcement for pecking at a low-frequency light (20 Hz), subjects were given threshold trials and reinforcement trials mixed randomly in equal number. In threshold trials (no reinforcemen…	NA	AL	Yes	NA	NA	2	?	M	M	more thn 10 per session	L	Behavioural	NA	Yes	115 Hz, and steady light	L	Yes; from local pet store			L	?	?	?	commercial seed mixture (80 % free feeding body weight)	?	?	H	Yes	33-115 Hz	Yes	17.1 cd/m²	?	?	M	?	intertrial intervals	?	?
3913	WOSCC	Goller, Benjamin; Fellows, Tyee K.; Dakin, Roslyn; Tyrrell, Luke; Fernandez-Juricic, Esteban; Altshuler, Douglas L.	Spatial and Temporal Resolution of the Visual System of the Anna's Hummingbird (Calypte anna) Relative to Other Birds	PHYSIOLOGICAL AND BIOCHEMICAL ZOOLOGY	92	5	481	495	10.1086/705124	2019	Hummingbirds are an emerging model for studies of the visual guidance of flight. However, basic properties of their visual systems, such as spatial and temporal visual resolution, have not been characterized. We measured both the spatial and temporal visual resolution of Anna's hummingbirds using behavioral experiments and anatomical estimates. Spatial visual resolution was determined behaviorall…	WOS:000479235100001	AL	Yes	NA	NA	6	A	M	L	7 times per frequency	L	Behavioural	NA	Yes, 3	10 kHz	L	Yes; caught in campus	M	L	L	?	?	NA	nectar and sugar solution ad libitum	?	?	H	Yes	20 - 100 Hz	No	White flurescent light above cage (Ultra mini 13W, with 830 lumens, 2,700 K output); mean 13.8 +- 2:1 cad/m2	white-colored LED (420–740 nm) ; near-ultraviolet LED (380–425 nm) and a red LED (605–660 nm)	NA	H	cage lights	?	?	?
4874	Inger et al., 2014	Granit, R; Riddell, HA	The electrical responses of light- and dark-adapted frog’s eyes to rhythmic and continuous stimuli	Unknown	Unknown	Unknown	Unknown	Unknown	10.1113/jphysiol.1934.sp003112	1934	NA	NA	AL	Yes	eyecups of Rana esculenta or Rana temporaria indiscrinantly	NA	Several	?	?	M	700 responses analysed	M	ERG	No	NA	NA	H	?			H	1-several hour dark-adaptation and light adapted eyes	?	?	?	?	excised eyes	M	Yes	?	No	1800 metre candles = maximum stimulation	filament lamp	short interval preventing pupil to change in size	H	dark red lamp for excision and light proof box ; dark background	?	?	?
1353	WOSCC	Greenwood, VJ; Smith, EL; Goldsmith, AR; Cuthill, IC; Crisp, LH; Walter-Swan, MB; Bennett, ATD	Does the flicker frequency of fluorescent lighting affect the welfare of captive European starlings?	APPLIED ANIMAL BEHAVIOUR SCIENCE	86	44198	145	159	10.1016/j.applanim.2003.11.008	2004	It is common practice for captive birds to be kept under fluorescent lighting, which typically flickers at either 100Hz (UK) or 120 Hz (USA). Such lighting was developed for human vision and it is thought that birds may be able to detect higher frequencies of flicker than humans. For humans, 100Hz fluorescent lighting has been linked to eyestrain, headaches and migraine, even though this rate of …	WOS:000220316400012	AL	No, CLIGNO REVIEW	only preference for High frequency flicker or 100 Hz flickering light; effects of flickering light on stress => Revue CLIGNO	NA	56	7-9 months old ; 5-8	F/M	NA	?	NA	Behavioural, flicker = reward	NA	Yes	Yes, 30 kHz	NA	caught thanks to decoy trap	M	L	NA	light/dark cycle in ccordance with weekly photoperiod	?	NA	Yes	?	to prevent stress, adaptation to laboratory conditions prior to experiment and 1h adaptation to experimental cage	NA	No	100 Hz flicker	No	500 lux	standard fluorescent tubes (wavelentgh spectre given)		NA	artificial light above cage; light proof material around the cage	?	?	18-22°C
4016	WOSCC	Gresh, J; Goletz, PW; Crouch, RK; Rohrer, B	Structure-function analysis of rods and cones in juvenile, adult, and aged C57BL/6 and Balb/c mice	VISUAL NEUROSCIENCE	20	2	211	220	10.1017/S0952523803202108	2003	To determine whether the photoreceptors change structurally and functionally during aging, and to analyze whether pigmentation in the retinal pigment epithelium might be a contributing factor. Young, adult, and aged C57BL/6 and Balb/c mice (1, 4, and 17 months of age) were housed under a 12-h light/12-h dark cycle, with an ambient light intensity at the eye level of the mice of 85 +/- 18 lux. Sco…	WOS:000184513300010	AL	Yes	CFF 10 Hz lower in albino mice	NA	Several, no clear number	1, 4, and 17 months of age	F/M	M	20 responses averaged	L	ERG	Yes, in the tail (ground) and forehead	NA	NA	L	bred in laboratory	M	M	M	12/12h, ambient light level of 85 lux; photopic: light adaptation for 10 min	?	NA	?	?	?	M	Yes	2-30 Hz	No	photopic: 7.85 photopic cd0m2	photopic : 530 nm	pupil dilated	H	?	?	?	37°C
4526	WOSCC	GUENTHER, E; ZRENNER, E	THE SPECTRAL SENSITIVITY OF DARK-ADAPTED AND LIGHT-ADAPTED CAT RETINAL GANGLION-CELLS	JOURNAL OF NEUROSCIENCE	13	4	1543	1550	Unknown	1993	The spectral sensitivity of cat retinal ganglion neurons (RGNs) was determined by means of extracellular recordings under scotopic and photopic conditions, in both receptive field center and surround. Test stimuli were presented either as square-wave single flashes or as flicker stimuli. Chromatic adaptation was achieved by a large steady monochromatic background field. In the dark-adapted state …	WOS:A1993KV71100019	AL	Yes	spinning wind-mill for flickering light	NA	15 (16 520nm cells tested)	A	F/M	L	5 per stimulus	L	ERG (retina)	only one	NA	NA	H	?	M	M	H	40 min dark-adaptation prior to experiment	?	NA	?	?	all vital parametres continously monitored	L	Yes	30-100 Hz	Yes, but only maximum 40 Hz response irradiance chosen for CFF	neutral density filters : maximum 1,2E4 lumen.m-2 (blu green light) ; increased in steps of 0.125 or 0.25 log units (log E. quanta*µm-2sec-1) ; photopic and scotopic	510 nm	suppressed eye movements and dilated pupils ; angle controlled	L	steady background light	?	loudspeaker for detection of stimuli	?
79	WOSCC	Gur, M; Snodderly, DM	A dissociation between brain activity and perception: Chromatically opponent cortical neurons signal chromatic flicker that is not perceived	VISION RESEARCH	37	4	377	382	10.1016/S0042-6989(96)00183-6	1997	When two isoluminant colors alternate at frequencies >10 Hz, we perceive only one fused color with a minimal sensation of brightness flicker. In spite of the perception of color fusion, color opponent (CO) cells at early stages of the visual pathway are known to respond to chromatic flicker at frequencies far exceeding the perceptual fusion frequency. To explain color fusion, several groups have …	WOS:A1997WG18700002	Al	Yes	Response of Color opponent cells to flicker	NA	3 macaques (13 single neurons cells)	A	F	L	?	H	Physiological: electrical signal of CO cells	?	?	60 Hz screen	H	?	M	M	H	?	?	NA	?	?	?	H	Yes	up to 30 Hz (experimental maximum)	Yes	isoluminance and different luminance ratios tested	LED: chromatic (red, green, blue) or achromatic (gray) bars	eye position monitored	L	?	?	?	?
363	WOSCC	Haamedi, SN; Djamgoz, MBA	An electrophysiological test of the effect of the temporal pattern of light adaptation on teleost H1 type horizontal cell plasticity	NEUROSCIENCE LETTERS	301	1	9	12	10.1016/S0304-3940(01)01590-7	2001	The possible importance of the temporal pattern of photon delivery in light adaptation-induced physiological plasticity in the outer retina of carp was tested by intracellular recording. Steady and flicker (3 Hz) background adaptation was applied whilst recording chromatic voltage responses of H1 type horizontal cells (HCs) to 680 and 440 nm full-field test flashes (generating response amplitudes…	WOS:000167505200003	AL	No, CLIGNO REVIEW	effect of 3 Hz flicker compared to steady light CLIGNO	NA	>5 fish (14 cells)	?	?	NA	3	NA	ERG on retina	?	NA	NA	NA	?	M	M	NA	12/12h ; dark-adaptation for 15-30 min	?	?	?	?	?	NA	No	3 Hz or steady	Yes	50-100 µW/cm2	diffused white light from tungsten bench lamp ; : Short-wavelength (SW)/blue (440 nm) and long-wavelength (LW)/red (680 nm) fashes	diffused light on whole retina	NA	?	?	?	?
1356	WOSCC	Haamedi, SN; Djamgoz, MBA	Dopamine and nitric oxide control both flickering and steady-light-induced cone contraction and horizontal cell spinule formation in the teleost (carp) retina: Serial interaction of dopamine and nitric oxide	JOURNAL OF COMPARATIVE NEUROLOGY	449	2	120	128	10.1002/cne.10278	2002	Adaptation to ambient light, which is an important characteristic of the vertebrate visual system, involves cellular and subcellular (synaptic) plasticity of the retina. The present study investigated dopamine (DA) and nitric oxide (NO) as possible neurochemical modulators controlling cone photomechanical movements (PMMs) and horizontal cell (HC) spinules in relation to steady and flickering ligh…	WOS:000176386600002	AL	No, CLIGNO REVIEW	effect of flickering and steady lights on retina physiology ; effects of 6 Hz flicker max CLIGNO	NA	5	?	?	NA	?	NA	Physiological effect of flicker on cones and rods	NA	NA	?	NA	local waters	M	L	NA	12/12h ; experiment at the same time from dark phase (scotopic) or light phase (photopic) ; ambient light light in the tank (150 µW/cm²); fish: 3 h dark-adaptation ; dim red light for eyeball preparation and dark-adaptation of 30 min for scotopic ; photopic: room light	cold	running cold tap water	?	?	decapitated fish and hemisected eye balls	NA	Yes	0,5, 3 and 6 Hz for 30 min	No	15 µW/ cm2	white tungsten bench lamp	?	NA	?	?	?	4°C
4875	Ryan et al., 2017	Hamasaki, D. I.; Peregrin, J.	A blue-sensitive system in the lateral eye of the green iguana	Vision Research	10	Unknown	121	127	10.1016/0042-6989(70)90109-4	1970	NA	NA	AL	Yes	NA	NA	2 eyes for CFF (6 individuals overall)	A/1 young	?	M	?	H	ERG	Yes, in the back of the eye	NA	NA	L	?			H	dark-adapted eyes	?	NA	?	?	?	H	Yes	NA	Yes	4E4 I m/m²	1000W xenon lamp at 428 nm an 648 nm	lid open and light diffuser on the cornea	L	?	?	?	?
3784	WOSCC	Hammer, DX; Schmitz, H; Schmitz, A; Rylander, HG; Welch, AJ	Sensitivity threshold and response characteristics of infrared detection in the beetle Melanophila acuminata (Coleoptera : Buprestidae)	COMPARATIVE BIOCHEMISTRY AND PHYSIOLOGY A-MOLECULAR AND INTEGRATIVE PHYSIOLOGY	128	4	805	819	10.1016/S1095-6433(00)00322-6	2001	The minimum detection threshold of the infrared sensitive beetle, Melanophila acuminata, was measured with a helium-neon laser that emitted light at a wavelength of 3.39 mum. Extracellular recordings were taken both at the pit organ responsible for detection and at the interganglionic connectives in the thorax of the beetle. At the pit organ, generator and action potentials from single neurons we…	WOS:000168372900014	AL	Yes	pit organ of M.acuminata and not eyes ; chopper wheel for flickering effect	NA	Several	A	?	M	?	H	ERG	Yes	NA	NA	L	wild collected	M	L	M	?	5°C during winter	NA	raisins and peanuts	?	?	H	Yes	50-4000 Hz	No	322,8+- 3,1 mW/cm²	helium neon laser ; IR 3,39 µm	angle monitored and pit organ exposed	H	?	?	audiory mean for signal acquisition	?
4876	Inger et al., 2014	Hanyu, I.; Ali, M. A.	Electroretinogram and its flicker fusion frequency at different tempretures in light adapted salmon (Salmo salar	Unknown	Unknown	Unknown	Unknown	Unknown	10.1002/jcp.1030630306	1964	NA	NA	AL	Yes	various temperatures tested and linear relation between temperature and CFF	NA	5-8	1 yr old	?	L	several averaged and both eyes	L	ERG	Yes, in the nostril or behind the eye or elsewhere	NA	NA	L	from culture			M	light adapted fish at 45 foot candela	?	running tapwater	trout pellets	acclimatatio to temperatures for 48 hours	normal reactions post experiments and outlived experiment	L	Yes	?	Yes	few to sevral hundred foot-caandela	500- or 750-watt tungsten bulb	lens an light guide and pupil stable	L	?	?	?	Three experimental temperatures (5, 15 and 25°C)
3265	WOSCC	Hasenei, Aaron; Kerstetter, David W.; Horodysky, Andrij Z.; Brill, Richard W.	Physiological limits to inshore invasion of Indo-Pacific lionfish (Pterois spp.): insights from the functional characteristics of their visual system and hypoxia tolerance	BIOLOGICAL INVASIONS	22	6	2079	2097	10.1007/s10530-020-02241-5	2020	Indo-Pacific lionfish (Pterois spp.) have become established throughout the Caribbean and the coastal regions of the Gulf of Mexico and western Atlantic Ocean from North Carolina to central Brazil. Lionfish may also invade estuaries, as they tolerate salinities down to 4 parts per thousand. We hypothesize that the functional characteristics of their visual system (which evolved in the clear tropi…	WOS:000520620400003	AL	Yes	NA	NA	15	?	?	L	5 between train of light	L	ERG	Yes, in the incurrent nares	NA	NA	L	wild collected	M	L	M	indirect illumination from the sun ; 60 min dark-adaptation before experiment	25°C	salinity: 20 per thousand	a live shrimp, and frozen scallops, shrimps and sardines ad libiyum	maximum 2 weeks	acclimatation time for fish	L	Yes	1 - 100 Hz	Yes	1–1 9 104 cd m-2	white LED	entire eye exposed to stimuli	L	light-tight room	5 sec rest period between each train of light	?	25°C
4877	Potier et al., 2019	Hendricks, J.	Flicker thresholds as determined by a modified conditioned suppression procedure	JOURNAL OF THE EXPERIMENTAL ANALYSIS OF BEHAVIOR	9	5	Unknown	Unknown	10.1901/jeab.1966.9-501	1966	Critical flicker fusion frequencies were determined as a function of stimulus intensity for three White Carneaux pigeons using a modified conditioned suppression paradigm as a threshold procedure. Critical frequencies ranged from 6 cps for the lowest intensity of 0.0014 ml to 77 cps for the maximum intensity of 41.86 ml.	NA	AL	Yes	aversive electric shock	NA	3	?	?	L	1280 trials per frequencies	L	Behavioural	NA	Yes	220 Hz	L	?			H	?	?	NA	80 % free-feeding body wights	?	?	H	Yes	Up to 220 Hz	Yes	0.0014 ml to 41.86 ml.	Glow modulator tube	?	M	no other light than stimulus and grain hopper light	?	?	?
3002	WOSCC	Hornstein, EP; Pope, DR; Cohn, TE	Noise and its effects on photoreceptor temporal contrast sensitivity at low light levels	JOURNAL OF THE OPTICAL SOCIETY OF AMERICA A-OPTICS IMAGE SCIENCE AND VISION	16	3	705	717	10.1364/JOSAA.16.000705	1999	We studied photoreceptors in the locust (Schistocerca americanus) visual system to determine the extent to which quantal noise and intrinsic neural noise limit temporal sensitivity. Typical computational models of the temporal contrast sensitivity function are deterministic, reflect only filter characteristics, and lack explicit noise sources [J. Opt. Sec. Am. 58, 1133 (1968); Vision Res. 32, 137…	WOS:000078783300030	AL	No	no control/but attenuation after 20 Hz at low intensities gives value of CFF	NA	Several, no clear number	?	?	NA	5	NA	ERG	No	NA	NA	NA	from laboratory	M	L	NA	16/8h ; dark-adaptation for at least 1h	?	NA	?	?	legs and antennae removed bur respiratory spiracles not obstructed	NA	Yes	1, 5, 10, 16, and 20 Hz	Yes	25 and 250 effective photons/s	high intensity green current-controlled LED	?	NA	green search LED to map photoreceptor's cells	dim lit LED to verify if cell still sensitive and consistency of membrane potential monitored	?	?
853	WOSCC	Horodysky, Andrij Z.; Brill, Richard W.; Crawford, Kendyl C.; Seagroves, Elizabeth S.; Johnson, Andrea K.	Comparative visual ecophysiology of mid-Atlantic temperate reef fishes	BIOLOGY OPEN	2	12	1371	1381	10.1242/bio.20136825	2013	The absolute light sensitivities, temporal properties, and spectral sensitivities of the visual systems of three mid-Atlantic temperate reef fishes (Atlantic spadefish [Ephippidae: Chaetodipterus faber], tautog [Labridae: Tautoga onitis], and black sea bass [Serranidae: Centropristis striata]) were studied via electroretinography (ERG). Pelagic Atlantic spadefish exhibited higher temporal resolut…	WOS:000209206900011	AL	Yes	NA	Chaetodipterus faber	6	?	?	L	7 FFF experiments per individuals	L	ERG	Yes, dorsal musculature	NA	NA	L	From the wild and hatchery	M	L	M	natural ambient photoperiods; 45 dark-adaptation	18°C	recirculating water	spadefish: pelleted food, tautog and sea bass: frozen sea food	?	?	L	Yes	1-100 Hz	Yes	three log10 units and a maximum output intensity of 1585 cd m-2	white LED	?	M	light tight enclosure and darkened room	rest period 5sec of darkness	?	20°C
853	WOSCC	Horodysky, Andrij Z.; Brill, Richard W.; Crawford, Kendyl C.; Seagroves, Elizabeth S.; Johnson, Andrea K.	Comparative visual ecophysiology of mid-Atlantic temperate reef fishes	BIOLOGY OPEN	2	12	1371	1381	10.1242/bio.20136825	2013	The absolute light sensitivities, temporal properties, and spectral sensitivities of the visual systems of three mid-Atlantic temperate reef fishes (Atlantic spadefish [Ephippidae: Chaetodipterus faber], tautog [Labridae: Tautoga onitis], and black sea bass [Serranidae: Centropristis striata]) were studied via electroretinography (ERG). Pelagic Atlantic spadefish exhibited higher temporal resolut…	WOS:000209206900011	AL	Yes	NA	Tautoga onitis	9	?	?	L	7 FFF experiments per individuals	L	ERG	Yes, dorsal musculature	NA	NA	L	From the wild and hatchery	M	L	M	natural ambient photoperiods; 45 dark-adaptation	18°C	recirculating water	spadefish: pelleted food, tautog and sea bass: frozen sea food	?	?	L	Yes	1-100 Hz	Yes	three log10 units and a maximum output intensity of 1585 cd m-2	white LED	?	M	light tight enclosure and darkened room	rest period 5sec of darkness	?	20°C
853	WOSCC	Horodysky, Andrij Z.; Brill, Richard W.; Crawford, Kendyl C.; Seagroves, Elizabeth S.; Johnson, Andrea K.	Comparative visual ecophysiology of mid-Atlantic temperate reef fishes	BIOLOGY OPEN	2	12	1371	1381	10.1242/bio.20136825	2013	The absolute light sensitivities, temporal properties, and spectral sensitivities of the visual systems of three mid-Atlantic temperate reef fishes (Atlantic spadefish [Ephippidae: Chaetodipterus faber], tautog [Labridae: Tautoga onitis], and black sea bass [Serranidae: Centropristis striata]) were studied via electroretinography (ERG). Pelagic Atlantic spadefish exhibited higher temporal resolut…	WOS:000209206900011	AL	Yes	NA	Centropristis striata	9	?	?	L	7 FFF experiments per individuals	L	ERG	Yes, dorsal musculature	NA	NA	L	From the wild and hatchery	M	L	M	natural ambient photoperiods; 45 dark-adaptation	18°C	recirculating water	spadefish: pelleted food, tautog and sea bass: frozen sea food	?	?	L	Yes	1-100 Hz	Yes	three log10 units and a maximum output intensity of 1585 cd m-2	white LED	?	M	light tight enclosure and darkened room	rest period 5sec of darkness	?	20°C
854	WOSCC	Horodysky, Andrij Z.; Brill, Richard W.; Warrant, Eric J.; Musick, John A.; Latour, Robert J.	Comparative visual function in five sciaenid fishes inhabiting Chesapeake Bay	JOURNAL OF EXPERIMENTAL BIOLOGY	211	22	3601	3612	10.1242/jeb.023358	2008	Maintaining optimal visual performance is a difficult task in the photodynamic coastal and estuarine waters in which western North Atlantic sciaenid fishes support substantial commercial and recreational fisheries. Unavoidable tradeoffs exist between visual sensitivity and resolution, yet sciaenid visual systems have not been characterized despite strong species-specific ecomorphological and micr…	WOS:000260540700016	AL	Yes	NA	Morone saxatilis	6	?	?	L	7 FFF experiments per individuals	L	ERG	Yes, dorsal musculature	NA	NA	L	wild collected	M	L	M	natural ambient photoperiods ; dark-adaptation for 30 min	20°C (winter) and 25°C (summer)	recirculating water	frozen atlantic meanhaden, squid and prepared food	> 6 months	?	L	Yes	1-100 Hz	Yes	three log10 units and a maximum output intensity of 1585 cd m-4	bright white LED	?	M	light tight enclosure	rest period 5sec of darkness	?	20°C
854	WOSCC	Horodysky, Andrij Z.; Brill, Richard W.; Warrant, Eric J.; Musick, John A.; Latour, Robert J.	Comparative visual function in five sciaenid fishes inhabiting Chesapeake Bay	JOURNAL OF EXPERIMENTAL BIOLOGY	211	22	3601	3612	10.1242/jeb.023358	2008	Maintaining optimal visual performance is a difficult task in the photodynamic coastal and estuarine waters in which western North Atlantic sciaenid fishes support substantial commercial and recreational fisheries. Unavoidable tradeoffs exist between visual sensitivity and resolution, yet sciaenid visual systems have not been characterized despite strong species-specific ecomorphological and micr…	WOS:000260540700016	AL	Yes	NA	Pomatomus saltatrix	6	?	?	L	7 FFF experiments per individuals	L	ERG	Yes, dorsal musculature	NA	NA	L	wild collected	M	L	M	natural ambient photoperiods ; dark-adaptation for 30 min	20°C (winter) and 25°C (summer)	recirculating water	frozen atlantic meanhaden, squid and prepared food	> 6 months	?	L	Yes	1-100 Hz	Yes	three log10 units and a maximum output intensity of 1585 cd m-4	bright white LED	?	M	light tight enclosure	rest period 5sec of darkness	?	20°C
854	WOSCC	Horodysky, Andrij Z.; Brill, Richard W.; Warrant, Eric J.; Musick, John A.; Latour, Robert J.	Comparative visual function in five sciaenid fishes inhabiting Chesapeake Bay	JOURNAL OF EXPERIMENTAL BIOLOGY	211	22	3601	3612	10.1242/jeb.023358	2008	Maintaining optimal visual performance is a difficult task in the photodynamic coastal and estuarine waters in which western North Atlantic sciaenid fishes support substantial commercial and recreational fisheries. Unavoidable tradeoffs exist between visual sensitivity and resolution, yet sciaenid visual systems have not been characterized despite strong species-specific ecomorphological and micr…	WOS:000260540700016	AL	Yes	NA	Rachycentron canadum	6	?	?	L	7 FFF experiments per individuals	L	ERG	Yes, dorsal musculature	NA	NA	L	wild collected	M	L	M	natural ambient photoperiods ; dark-adaptation for 30 min	20°C (winter) and 25°C (summer)	recirculating water	frozen atlantic meanhaden, squid and prepared food	> 6 months	?	L	Yes	1-100 Hz	Yes	three log10 units and a maximum output intensity of 1585 cd m-4	bright white LED	?	M	light tight enclosure	rest period 5sec of darkness	?	20°C
854	WOSCC	Horodysky, Andrij Z.; Brill, Richard W.; Warrant, Eric J.; Musick, John A.; Latour, Robert J.	Comparative visual function in five sciaenid fishes inhabiting Chesapeake Bay	JOURNAL OF EXPERIMENTAL BIOLOGY	211	22	3601	3612	10.1242/jeb.023358	2008	Maintaining optimal visual performance is a difficult task in the photodynamic coastal and estuarine waters in which western North Atlantic sciaenid fishes support substantial commercial and recreational fisheries. Unavoidable tradeoffs exist between visual sensitivity and resolution, yet sciaenid visual systems have not been characterized despite strong species-specific ecomorphological and micr…	WOS:000260540700016	AL	Yes	NA	Paralichthys dentatus	6	?	?	L	7 FFF experiments per individuals	L	ERG	Yes, dorsal musculature	NA	NA	L	wild collected	M	L	M	natural ambient photoperiods ; dark-adaptation for 30 min	20°C (winter) and 25°C (summer)	recirculating water	frozen atlantic meanhaden, squid and prepared food	> 6 months	?	L	Yes	1-100 Hz	Yes	three log10 units and a maximum output intensity of 1585 cd m-4	bright white LED	?	M	light tight enclosure	rest period 5sec of darkness	?	20°C
855	WOSCC	Horodysky, Andrij Z.; Brill, Richard W.; Warrant, Eric J.; Musick, John A.; Latour, Robert J.	Comparative visual function in four piscivorous fishes inhabiting Chesapeake Bay	JOURNAL OF EXPERIMENTAL BIOLOGY	213	10	1751	1761	10.1242/jeb.038117	2010	Maintaining optimal visual performance is a difficult task in photodynamic coastal and estuarine waters because of the unavoidable tradeoffs between luminous sensitivity and spatial and temporal resolution, yet the visual systems of coastal piscivores remain understudied despite differences in their ecomorphology and microhabitat use. We therefore used electroretinographic techniques to describe …	WOS:000277212900022	AL	Yes	NA	Cynoscion regalis	Several, no clear number	?	?	M	7 FFF experiments per individuals	L	ERG	Yes, dorsal musculature	NA	NA	L	wild collected	M	L	M	natural ambient photoperiods ; dark-adaptation for 30 min	20°C (winter) and 25°C (summer)	recirculating water	frozen atlantic meanhaden, squid and prepared food	> 6 months	?	L	Yes	1-100 Hz	Yes	three log10 units and a maximum output intensity of 1585 cd m-3	white LED	?	M	light tight enclosure	rest period 5sec of darkness	?	20°C
855	WOSCC	Horodysky, Andrij Z.; Brill, Richard W.; Warrant, Eric J.; Musick, John A.; Latour, Robert J.	Comparative visual function in four piscivorous fishes inhabiting Chesapeake Bay	JOURNAL OF EXPERIMENTAL BIOLOGY	213	10	1751	1761	10.1242/jeb.038117	2010	Maintaining optimal visual performance is a difficult task in photodynamic coastal and estuarine waters because of the unavoidable tradeoffs between luminous sensitivity and spatial and temporal resolution, yet the visual systems of coastal piscivores remain understudied despite differences in their ecomorphology and microhabitat use. We therefore used electroretinographic techniques to describe …	WOS:000277212900022	AL	Yes	NA	Cynoscion nebulosus	Several, no clear number	?	?	M	7 FFF experiments per individuals	L	ERG	Yes, dorsal musculature	NA	NA	L	wild collected	M	L	M	natural ambient photoperiods ; dark-adaptation for 30 min	20°C (winter) and 25°C (summer)	recirculating water	frozen atlantic meanhaden, squid and prepared food	> 6 months	?	L	Yes	1-100 Hz	Yes	three log10 units and a maximum output intensity of 1585 cd m-3	white LED	?	M	light tight enclosure	rest period 5sec of darkness	?	20°C
855	WOSCC	Horodysky, Andrij Z.; Brill, Richard W.; Warrant, Eric J.; Musick, John A.; Latour, Robert J.	Comparative visual function in four piscivorous fishes inhabiting Chesapeake Bay	JOURNAL OF EXPERIMENTAL BIOLOGY	213	10	1751	1761	10.1242/jeb.038117	2010	Maintaining optimal visual performance is a difficult task in photodynamic coastal and estuarine waters because of the unavoidable tradeoffs between luminous sensitivity and spatial and temporal resolution, yet the visual systems of coastal piscivores remain understudied despite differences in their ecomorphology and microhabitat use. We therefore used electroretinographic techniques to describe …	WOS:000277212900022	AL	Yes	NA	Sciaenops ocellatus	Several, no clear number	?	?	M	7 FFF experiments per individuals	L	ERG	Yes, dorsal musculature	NA	NA	L	wild collected	M	L	M	natural ambient photoperiods ; dark-adaptation for 30 min	20°C (winter) and 25°C (summer)	recirculating water	frozen atlantic meanhaden, squid and prepared food	> 6 months	?	L	Yes	1-100 Hz	Yes	three log10 units and a maximum output intensity of 1585 cd m-3	white LED	?	M	light tight enclosure	rest period 5sec of darkness	?	20°C
855	WOSCC	Horodysky, Andrij Z.; Brill, Richard W.; Warrant, Eric J.; Musick, John A.; Latour, Robert J.	Comparative visual function in four piscivorous fishes inhabiting Chesapeake Bay	JOURNAL OF EXPERIMENTAL BIOLOGY	213	10	1751	1761	10.1242/jeb.038117	2010	Maintaining optimal visual performance is a difficult task in photodynamic coastal and estuarine waters because of the unavoidable tradeoffs between luminous sensitivity and spatial and temporal resolution, yet the visual systems of coastal piscivores remain understudied despite differences in their ecomorphology and microhabitat use. We therefore used electroretinographic techniques to describe …	WOS:000277212900022	AL	Yes	NA	Micropogonias undulatus	Several, no clear number	?	?	M	7 FFF experiments per individuals	L	ERG	Yes, dorsal musculature	NA	NA	L	wild collected	M	L	M	natural ambient photoperiods ; dark-adaptation for 30 min	20°C (winter) and 25°C (summer)	recirculating water	frozen atlantic meanhaden, squid and prepared food	> 6 months	?	L	Yes	1-100 Hz	Yes	three log10 units and a maximum output intensity of 1585 cd m-3	white LED	?	M	light tight enclosure	rest period 5sec of darkness	?	20°C
855	WOSCC	Horodysky, Andrij Z.; Brill, Richard W.; Warrant, Eric J.; Musick, John A.; Latour, Robert J.	Comparative visual function in four piscivorous fishes inhabiting Chesapeake Bay	JOURNAL OF EXPERIMENTAL BIOLOGY	213	10	1751	1761	10.1242/jeb.038117	2010	Maintaining optimal visual performance is a difficult task in photodynamic coastal and estuarine waters because of the unavoidable tradeoffs between luminous sensitivity and spatial and temporal resolution, yet the visual systems of coastal piscivores remain understudied despite differences in their ecomorphology and microhabitat use. We therefore used electroretinographic techniques to describe …	WOS:000277212900022	AL	Yes	NA	Leiostomus xanthurus	Several, no clear number	?	?	M	7 FFF experiments per individuals	L	ERG	Yes, dorsal musculature	NA	NA	L	wild collected	M	L	M	natural ambient photoperiods ; dark-adaptation for 30 min	20°C (winter) and 25°C (summer)	recirculating water	frozen atlantic meanhaden, squid and prepared food	> 6 months	?	L	Yes	1-100 Hz	Yes	three log10 units and a maximum output intensity of 1585 cd m-3	white LED	?	M	light tight enclosure	rest period 5sec of darkness	?	20°C
862	WOSCC	Ioshimoto, Gabriela Lourencon; Camargo, Amanda Alves; Passos Liber, Andre Mauricio; Nagy, Balazs Vince; Damico, Francisco Max; Ventura, Dora Fix	Comparison between albino and pigmented rabbit ERGs	DOCUMENTA OPHTHALMOLOGICA	136	2	113	123	10.1007/s10633-018-9628-z	2018	Pigmented and albino rabbits are commonly used in visual research; however, the lack of pigment in the eyes may affect retinal responses. Here, we compare and describe the differences of retinal function between pigmented (English Butterfly) and albino (New Zealand) rabbits.Electroretinograms were recorded in pigmented and albino rabbits in the dark-adapted eye, in the light-adapted eye and for f…	WOS:000429206900002	AL	Yes	NA	NA	43 pigmented and 57 albino	5-6 monts	M	L	?	H	ERG	Yes, on the ear	NA	NA	L	?	M	M	H	12/12h ; 30 dark-adaptation ; photopic: 2 min light adaptation	?	NA	water and food ad libitum	?	?	L	Yes	12, 18, 24 and 30 Hz.	No, photopic	photopic: flickers of 9.5 cd s/m2 presented on a 25 cd/m2	white light LED	dilatation pupils	H	?	increased inter-stimulus intervals to avoid bleaching of rods	?	?
2791	WOSCC	Jarvis, JR; Taylor, NR; Prescott, NB; Meeks, I; Wathes, CM	Measuring and modelling the photopic flicker sensitivity of the chicken (Gallus g. domesticus)	VISION RESEARCH	42	1	99	106	10.1016/S0042-6989(01)00268-1	2002	The photopic flicker sensitivity of the chicken was determined using an operant conditioning psychophysical technique. The results show both high- and low-frequency fall-off in the sensitivity response, which peaked around 15 Hz. Flicker sensitivity was determined for a range of stimulus luminance levels, and directly compared to human flicker response measured under similar stimulus conditions. …	WOS:000173824200010	AL	Yes	NA	NA	13	8 month-old	F, hens	L	?	H	Behavioural	NA	Yes	?	M	Yes	M	M	L	natural light then 12/12h incaandescent light	?	NA	?	?	?	M	Yes	1, 5, 10, 15, 25, 30, 35, 40 and 50 Hz	Yes	five luminance levels (10, 100, 200, 500 and 1000 cd/m2)	three white LEDs	angular size of between 7° and 20°	L	?	?	?	?
4878	Ryan et al., 2017	Jenssen, T.; Swenson, B.	An ecological correlate of critical flicker-fusion frequencies for some Anolis lizards	Vision Research	14	Unknown	965	970	10.1016/0042-6989(74)90164-3	1974	e maximum critical flicker-fusion frequency (CFF) was determined for seven species of anoline lizards. The congeners showed a wide range of CFF values from 26 to 42. These values correlated with the general level of insolation in each species’ microhabitat. such that the brighter the habitat. the higher the CFF.	NA	AL	Yes	red filter (to yield long wavelength) to maximize cone stimulation : only rod ; high value of intenity to 'presumably' have CFF	Anolis lineatopus neckeri	1	A	M	H	5 runs of increasing rotating speed per animals	L	Optomotor	Before/After protocol	NA	NA	M	wild collected			M	5 min dark-adaptation	?	NA	?	?	?	M	Yes	up to CFF	No	353 lux : higher value than Crozier and Wolf 1939	500W quartz-King floodlight and red filter	?	H	?	?	?	?
4878	Ryan et al., 2017	Jenssen, T.; Swenson, B.	An ecological correlate of critical flicker-fusion frequencies for some Anolis lizards	Vision Research	14	Unknown	965	970	10.1016/0042-6989(74)90164-3	1974	e maximum critical flicker-fusion frequency (CFF) was determined for seven species of anoline lizards. The congeners showed a wide range of CFF values from 26 to 42. These values correlated with the general level of insolation in each species’ microhabitat. such that the brighter the habitat. the higher the CFF.	NA	AL	Yes	red filter (to yield long wavelength) to maximize cone stimulation : only rod ; high value of intenity to 'presumably' have CFF	Anolis auratus	3	A	M	L	5 runs of increasing rotating speed per animals	L	Optomotor	Before/After protocol	NA	NA	M	wild collected			M	5 min dark-adaptation	?	NA	?	?	?	M	Yes	up to CFF	No	353 lux : higher value than Crozier and Wolf 1939	500W quartz-King floodlight and red filter	?	H	?	?	?	?
4878	Ryan et al., 2017	Jenssen, T.; Swenson, B.	An ecological correlate of critical flicker-fusion frequencies for some Anolis lizards	Vision Research	14	Unknown	965	970	10.1016/0042-6989(74)90164-3	1974	e maximum critical flicker-fusion frequency (CFF) was determined for seven species of anoline lizards. The congeners showed a wide range of CFF values from 26 to 42. These values correlated with the general level of insolation in each species’ microhabitat. such that the brighter the habitat. the higher the CFF.	NA	AL	Yes	red filter (to yield long wavelength) to maximize cone stimulation : only rod ; high value of intenity to 'presumably' have CFF	Anolis limifrons	5	A	M	L	5 runs of increasing rotating speed per animals	L	Optomotor	Before/After protocol	NA	NA	M	wild collected			M	5 min dark-adaptation	?	NA	?	?	?	M	Yes	up to CFF	No	353 lux : higher value than Crozier and Wolf 1939	500W quartz-King floodlight and red filter	?	H	?	?	?	?
4878	Ryan et al., 2017	Jenssen, T.; Swenson, B.	An ecological correlate of critical flicker-fusion frequencies for some Anolis lizards	Vision Research	14	Unknown	965	970	10.1016/0042-6989(74)90164-3	1974	e maximum critical flicker-fusion frequency (CFF) was determined for seven species of anoline lizards. The congeners showed a wide range of CFF values from 26 to 42. These values correlated with the general level of insolation in each species’ microhabitat. such that the brighter the habitat. the higher the CFF.	NA	AL	Yes	red filter (to yield long wavelength) to maximize cone stimulation : only rod ; high value of intenity to 'presumably' have CFF	Anolis sagrei	2	A	M	M	5 runs of increasing rotating speed per animals	L	Optomotor	Before/After protocol	NA	NA	M	wild collected			M	5 min dark-adaptation	?	NA	?	?	?	M	Yes	up to CFF	No	353 lux : higher value than Crozier and Wolf 1939	500W quartz-King floodlight and red filter	?	H	?	?	?	?
4878	Ryan et al., 2017	Jenssen, T.; Swenson, B.	An ecological correlate of critical flicker-fusion frequencies for some Anolis lizards	Vision Research	14	Unknown	965	970	10.1016/0042-6989(74)90164-3	1974	e maximum critical flicker-fusion frequency (CFF) was determined for seven species of anoline lizards. The congeners showed a wide range of CFF values from 26 to 42. These values correlated with the general level of insolation in each species’ microhabitat. such that the brighter the habitat. the higher the CFF.	NA	AL	Yes	red filter (to yield long wavelength) to maximize cone stimulation : only rod ; high value of intenity to 'presumably' have CFF	Anolis carolinensis	5	A	M	L	5 runs of increasing rotating speed per animals	L	Optomotor	Before/After protocol	NA	NA	M	wild collected			M	5 min dark-adaptation	?	NA	?	?	?	M	Yes	up to CFF	No	353 lux : higher value than Crozier and Wolf 1939	500W quartz-King floodlight and red filter	?	H	?	?	?	?
4878	Ryan et al., 2017	Jenssen, T.; Swenson, B.	An ecological correlate of critical flicker-fusion frequencies for some Anolis lizards	Vision Research	14	Unknown	965	970	10.1016/0042-6989(74)90164-3	1974	e maximum critical flicker-fusion frequency (CFF) was determined for seven species of anoline lizards. The congeners showed a wide range of CFF values from 26 to 42. These values correlated with the general level of insolation in each species’ microhabitat. such that the brighter the habitat. the higher the CFF.	NA	AL	Yes	red filter (to yield long wavelength) to maximize cone stimulation : only rod ; high value of intenity to 'presumably' have CFF	Anolis grahami	6	A	M	L	5 runs of increasing rotating speed per animals	L	Optomotor	Before/After protocol	NA	NA	M	wild collected			M	5 min dark-adaptation	?	NA	?	?	?	M	Yes	up to CFF	No	353 lux : higher value than Crozier and Wolf 1939	500W quartz-King floodlight and red filter	?	H	?	?	?	?
4878	Ryan et al., 2017	Jenssen, T.; Swenson, B.	An ecological correlate of critical flicker-fusion frequencies for some Anolis lizards	Vision Research	14	Unknown	965	970	10.1016/0042-6989(74)90164-3	1974	e maximum critical flicker-fusion frequency (CFF) was determined for seven species of anoline lizards. The congeners showed a wide range of CFF values from 26 to 42. These values correlated with the general level of insolation in each species’ microhabitat. such that the brighter the habitat. the higher the CFF.	NA	AL	Yes	red filter (to yield long wavelength) to maximize cone stimulation : only rod ; high value of intenity to 'presumably' have CFF	Anolis valencienni	1	A	M	H	5 runs of increasing rotating speed per animals	L	Optomotor	Before/After protocol	NA	NA	M	wild collected			M	5 min dark-adaptation	?	NA	?	?	?	M	Yes	up to CFF	No	353 lux : higher value than Crozier and Wolf 1939	500W quartz-King floodlight and red filter	?	H	?	?	?	?
3966	WOSCC	Kalinoski, Mieka; Hirons, Amy; Horodysky, Andrij; Brill, Richard	Spectral sensitivity, luminous sensitivity, and temporal resolution of the visual systems in three sympatric temperate coastal shark species	JOURNAL OF COMPARATIVE PHYSIOLOGY A-NEUROETHOLOGY SENSORY NEURAL AND BEHAVIORAL PHYSIOLOGY	200	12	997	1013	10.1007/s00359-014-0950-y	2014	We used electroretinography (ERG) to determine spectral and luminous sensitivities, and the temporal resolution (flicker fusion frequency, FFF) in three sympatric (but phylogenetically distant) coastal shark species: Carcharhinus plumbeus (sandbar shark), Mustelus canis (smooth dogfish), and Squalus acanthias (spiny dogfish). Spectral sensitivities were similar (range similar to 400-600 nm, peak …	WOS:000345333900002	AL	Yes	NA	Sandbar shark	photopic: 5 scotopic: 6	juvenile	?	L	5 times	L	ERG	Yes, under the skin 2cm from eyecup	NA	NA	L	sea collection	M	L	M	Sandbar shark: black mesh cloth to prevent direct sunlight ; sandbar and smooth dogfish: natural day/light cycle ; spiy dogfish: flurorescent ligths but 11/13h ; dark adaptation for 1h prior to experiment ;	Sandbar sharks: not controlled (up to 26°C) ; smooth dogfish: 20°C regulated ; spiny dogfish : 10-14°C	filtered seawater ; spiny dogfish : aerated and filtered		8 weeks maximum ; spiny dogfish: 4 weeks maximum	?	L	Yes	1 - 25,1 Hz	Yes	dim light to level needed to produce maimum responses (5 light intensities and contrasts)	white LED	maximum pupil dilatation thanks to 1h dark-adaptation	L	light restricted room ; dim red light (660 nm) beyond visual capabilities of elasmobranch	?	?	Sandbar: 25°C ; smooth dogfish: 20°C ; spiny dogfish: 12-13°C
3966	WOSCC	Kalinoski, Mieka; Hirons, Amy; Horodysky, Andrij; Brill, Richard	Spectral sensitivity, luminous sensitivity, and temporal resolution of the visual systems in three sympatric temperate coastal shark species	JOURNAL OF COMPARATIVE PHYSIOLOGY A-NEUROETHOLOGY SENSORY NEURAL AND BEHAVIORAL PHYSIOLOGY	200	12	997	1013	10.1007/s00359-014-0950-y	2014	We used electroretinography (ERG) to determine spectral and luminous sensitivities, and the temporal resolution (flicker fusion frequency, FFF) in three sympatric (but phylogenetically distant) coastal shark species: Carcharhinus plumbeus (sandbar shark), Mustelus canis (smooth dogfish), and Squalus acanthias (spiny dogfish). Spectral sensitivities were similar (range similar to 400-600 nm, peak …	WOS:000345333900002	AL	Yes	NA	Smooth dogfish	photopic: 7, scotopic: 6	juvenile	?	L	5 times	L	ERG	Yes, under the skin 2cm from eyecup	NA	NA	L	sea collection	M	L	M	Sandbar shark: black mesh cloth to prevent direct sunlight ; sandbar and smooth dogfish: natural day/light cycle ; spiy dogfish: flurorescent ligths but 11/13h ; dark adaptation for 1h prior to experiment ;	Sandbar sharks: not controlled (up to 26°C) ; smooth dogfish: 20°C regulated ; spiny dogfish : 10-14°C	filtered seawater ; spiny dogfish : aerated and filtered		8 weeks maximum ; spiny dogfish: 4 weeks maximum	?	L	Yes	1 - 25,1 Hz	Yes	dim light to level needed to produce maimum responses (5 light intensities and contrasts)	white LED	maximum pupil dilatation thanks to 1h dark-adaptation	L	light restricted room ; dim red light (660 nm) beyond visual capabilities of elasmobranch	?	?	Sandbar: 25°C ; smooth dogfish: 20°C ; spiny dogfish: 12-13°C
3966	WOSCC	Kalinoski, Mieka; Hirons, Amy; Horodysky, Andrij; Brill, Richard	Spectral sensitivity, luminous sensitivity, and temporal resolution of the visual systems in three sympatric temperate coastal shark species	JOURNAL OF COMPARATIVE PHYSIOLOGY A-NEUROETHOLOGY SENSORY NEURAL AND BEHAVIORAL PHYSIOLOGY	200	12	997	1013	10.1007/s00359-014-0950-y	2014	We used electroretinography (ERG) to determine spectral and luminous sensitivities, and the temporal resolution (flicker fusion frequency, FFF) in three sympatric (but phylogenetically distant) coastal shark species: Carcharhinus plumbeus (sandbar shark), Mustelus canis (smooth dogfish), and Squalus acanthias (spiny dogfish). Spectral sensitivities were similar (range similar to 400-600 nm, peak …	WOS:000345333900002	AL	Yes	NA	Spiny dogfish	5	juvenile	?	L	5 times	L	ERG	Yes, under the skin 2cm from eyecup	NA	NA	L	sea collection	M	L	M	Sandbar shark: black mesh cloth to prevent direct sunlight ; sandbar and smooth dogfish: natural day/light cycle ; spiy dogfish: flurorescent ligths but 11/13h ; dark adaptation for 1h prior to experiment ;	Sandbar sharks: not controlled (up to 26°C) ; smooth dogfish: 20°C regulated ; spiny dogfish : 10-14°C	filtered seawater ; spiny dogfish : aerated and filtered		8 weeks maximum ; spiny dogfish: 4 weeks maximum	?	L	Yes	1 - 25,1 Hz	Yes	dim light to level needed to produce maimum responses (5 light intensities and contrasts)	white LED	maximum pupil dilatation thanks to 1h dark-adaptation	L	light restricted room ; dim red light (660 nm) beyond visual capabilities of elasmobranch	?	?	Sandbar: 25°C ; smooth dogfish: 20°C ; spiny dogfish: 12-13°C
4899	CLIGNO review	KARAMURSEL, S; BULLOCK, TH	DYNAMICS OF EVENT-RELATED POTENTIALS TO TRAINS OF LIGHT AND DARK FLASHES - RESPONSES TO MISSING AND EXTRA STIMULI IN ELASMOBRANCH FISH	ELECTROENCEPHALOGRAPHY AND CLINICAL NEUROPHYSIOLOGY	90	6	461	471	10.1016/0013-4694(94)90138-4	1994	To characterize the dependencies of event-related potentials (ERPs) in lower vertebrates and brain levels upon recent history and sequences of stimuli, trains of flashes were delivered at various frequencies to unanesthetized rays while recording in optic tectum and telencephalon. ERPs to repetitive stimuli cannot be understood in terms of simple refractoriness and recovery. Processes must be inv…	WOS:A1994NR95400008	AL	Yes	NA	Thornack ray	? among 27 rays	?	?	L	?	H	EEG	4 electrodes	NA	NA	M	?			H	?	?	controlled	?	?	?	H	Yes	?	No	NA	strobe flashes (Grass PS 2) or glow modulator pulses controlled by computer (PDP 11/73 or BrainWave, Broomfield, CO).	light pipe and diffuser	H	"The experiments to follow were controlled to the extent that flash and ambient light intensities were well above threshold and below saturation levels and were consistent day after day in any series of tests."	interstimulus intervals	?	15°C
4899	CLIGNO review	KARAMURSEL, S; BULLOCK, TH	DYNAMICS OF EVENT-RELATED POTENTIALS TO TRAINS OF LIGHT AND DARK FLASHES - RESPONSES TO MISSING AND EXTRA STIMULI IN ELASMOBRANCH FISH	ELECTROENCEPHALOGRAPHY AND CLINICAL NEUROPHYSIOLOGY	90	6	461	471	10.1016/0013-4694(94)90138-4	1994	To characterize the dependencies of event-related potentials (ERPs) in lower vertebrates and brain levels upon recent history and sequences of stimuli, trains of flashes were delivered at various frequencies to unanesthetized rays while recording in optic tectum and telencephalon. ERPs to repetitive stimuli cannot be understood in terms of simple refractoriness and recovery. Processes must be inv…	WOS:A1994NR95400008	AL	No	NA	Stingray	? among 27 rays	?	?	NA	?	NA	EEG	4 electrodes	NA	NA	NA	?			NA	?	?	controlled	?	?	?	NA	Yes	?	No	NA	strobe flashes (Grass PS 2) or glow modulator pulses controlled by computer (PDP 11/73 or BrainWave, Broomfield, CO).	light pipe and diffuser	NA	"The experiments to follow were controlled to the extent that flash and ambient light intensities were well above threshold and below saturation levels and were consistent day after day in any series of tests."	interstimulus intervals	?	15°C
4900	CLIGNO review	Kawasaki, Masashi; Kinoshita, Michiyo; Weckstrom, Matti; Arikawa, Kentaro	Difference in dynamic properties of photoreceptors in a butterfly, Papilio xuthus: possible segregation of motion and color processing	JOURNAL OF COMPARATIVE PHYSIOLOGY A-NEUROETHOLOGY SENSORY NEURAL AND BEHAVIORAL PHYSIOLOGY	201	12	1115	1123	10.1007/s00359-015-1039-y	2015	The eyes of the Japanese yellow swallowtail butterfly, Papilio xuthus, contain six spectral classes of photoreceptors, each sensitive either in the ultraviolet, violet, blue, green, red or broadband wavelength regions. The green-sensitive receptors can be divided into two subtypes, distal and proximal. Previous behavioral and anatomical studies have indicated that the distal subtype appears to be…	WOS:000364636200002	AL	Yes	until 100 Hz	NA	Several; 223 photoreceptors	0 days	F/M	M	20	L	ERG	No	NA	NA	H	Yes; wild collected egg laying females			L	10/14h; light-adapted	25°C	NA	fresh citrus leaves (larvae); daily sucrose for adults	?	?	L	Yes	?	Yes	max 7.6E13 photons · cm−2 · sec−1;"log(I) = −4 (minimum) to log(I) = 0 (maximum)"	"packed LEDs of ultraviolet, violet, blue, green and red (UV, V, B, G, R in Fig. 1) whose emission peaks are, respectively, at 369, 396, 463, 523, and 612 nm (half-maximum widths of the emission spectra are 14, 14, 20, 33, and 16 nm, respectively), which match the spectral sensitivity maxima (360, 400, 460, 520, and 600 nm) of photoreceptors of Papilio xuthus (Arikawa et al. 1987). A selected typ…	light guide	L	?	?	?	?
3147	WOSCC	KRAMER, DA; GREENE, HL; JAGADEESH, JM	PATTERN GENERATOR SYSTEM AS A VERSATILE VISUAL STIMULATOR	JOURNAL OF NEUROSCIENCE METHODS	44	44230	101	111	10.1016/0165-0270(92)90003-V	1992	We have designed and implemented a Motorola 68000 microprocessor-based pattern generator system (PGS) that uses a color video display terminal (VDT) to provide light stimuli to the intact vertebrate retina. This communication is intended for those who are considering acquisition of a commercial retinal stimulator or those who are custom designing their own pattern generator system. The discussion…	WOS:A1992JX50800003	AL	No	no values of CFF and only presentation of ERG material ; video field rate of 60 Hz above CFF for most vertebrate (is-it so true ?)	NA	NA	?	?	NA	NA	NA	NA	NA	NA	NA	NA	NA			NA	NA	NA	NA	NA	NA	NA	NA	NA	NA	NA	NA	NA	NA	NA	?	?	?	?
4554	WOSCC	Landgren, Eva; Fritsches, Kerstin; Brill, Richard; Warrant, Eric	The visual ecology of a deep-sea fish, the escolar Lepidocybium flavobrunneum (Smith, 1843)(+)	PHILOSOPHICAL TRANSACTIONS OF THE ROYAL SOCIETY B-BIOLOGICAL SCIENCES	369	1636	Unknown	Unknown	10.1098/rstb.2013.0039	2014	Escolar (Lepidocybium flavobrunneum, family Gempylidae) are large and darkly coloured deep-sea predatory fish found in the cold depths (more than 200 m) during the day and in warm surface waters at night. They have large eyes and an overall low density of retinal ganglion cells that endow them with a very high optical sensitivity. Escolar have banked retinae comprising six to eight layers of rods…	WOS:000332465800008	AL	Yes	pronounced effect of temperature on CFF	NA	25	?	?	L	?	H	ERG	Yes in the vitreous below the retina	NA	NA	L	wild collected	M	L	M	dark-adapted state of retina maintained ; dark-adaptation 20 min before experiment	NA	flourinert solution	NA	0	direct eye and retina collection	L	Yes	?	Yes	1.64E3 cd m-2 and ranging in a 7 log unit range in 1 log unit steps	12 bright white LED	even illumination field	L	light-tight metal box containing light source	?	?	10-26 °C
2672	WOSCC	LANKHEET, MJM; VANWEZEL, RJA; VANDEGRIND, WA	LIGHT ADAPTATION AND FREQUENCY TRANSFER PROPERTIES OF CAT HORIZONTAL CELLS	VISION RESEARCH	31	44385	1129	1142	10.1016/0042-6989(91)90039-8	1991	The frequency transfer properties of horizontal cells in the cat retina were studied as a function of the mean light intensity level and stimulus contrast. To this end, horizontal cell responses to sinusoidally modulated light stimuli were recorded intracellularly in the optically intact, in vivo eye. The light stimulus consisted of a 3.9 deg dia. spot superimposed on a steady background (8.8 deg…	WOS:A1991FN14400007	AL	Yes	32 Hz, frequency at which backgroud illumination had no effect	NA	2 cats and 9 cells	?	?	M	?	H	ERG	Several electrodes	NA	NA	M	?	M	M	H	?	?	NA	?	?	?	H	Yes	0,5-120 Hz	Yes	53 cd/m2 and several bacjground illumination levels	xenon light source and white light	pupils dilated and nicttating membrane retracted	L	?	subsequent time with steady illumination	?	?
4901	CLIGNO review	Lansing, Marihan; Sauve, Yves; Dimopoulos, Ioannis; Field, Catherine J.; Suh, Miyoung; Wizzard, Pamela; Goruk, Susan; Lim, David; Muto, Mitsuru; Wales, Paul; Turner, Justine	Parenteral Lipid Dose Restriction With Soy Oil, Not Fish Oil, Preserves Retinal Function in Neonatal Piglets	JOURNAL OF PARENTERAL AND ENTERAL NUTRITION	42	7	1177	1184	10.1002/jpen.1145	2018	BackgroundA dietary supply of docosahexaenoic acid (DHA) and arachidonic acid (AA) is critical for neonatal retinal development. Both are absent/minimal in parenteral nutrition (PN) using soy-oil emulsions ([SO] Intralipid (R)) traditionally used for neonatal intestinal failure. In contrast, fish-oil emulsions ([FO] Omegaven (R)) are enriched in DHA/AA. The aim of this study was to compare retina…	WOS:000444418300010	AL	Yes	maximum studied 60 Hz	NA	7	14 days old	M	L	?	H	ERG	Yes, in the right ear, ground in thesnout	NA	NA	L	Yes			L	light adaptation and 20 min dark-adaptation	?	NA	sow	?	?	L	Yes	3-60 Hz	Yes	a range of log −2–1.37 candela. s. m−2	handheld Ganzfeld with white LEDs, 4 ms duration)	pupils dilated	L	?	?	?	38°C
4538	WOSCC	Lee, Barry B.; Sun, Hao; Zucchini, Walter	The temporal properties of the response of macaque ganglion cells and central mechanisms of flicker detection	JOURNAL OF VISION	7	14	Unknown	Unknown	10.1167/7.14.1	2007	This analysis assesses sensitivity of primate ganglion cells to sinusoidal modulation as a function of temporal frequency, based on the structure of their impulse trains; sensitivity to luminance and chromatic modulation was compared to human psychophysical sensitivity to similar stimuli. Each stimulus cycle was Fourier analyzed, and response amplitudes subjected to neurometric analysis; this ass…	WOS:000253322000001	AL	Yes	for firing rate of magnocellular cells (higher than CFF => because signal to noise ratios not taken into account	NA	Several, no clear number	?	?	M	?	H	ERG	No	NA	NA	H	?	M	M	H	?	?	NA	?	?	?	H	Yes	0.61 to 78 Hz	Yes	roughly 2,800 td for monkey retina and luminance modulation	1 Led: 518 nm aand 660 nm	?	M	?	interpulse intervals of 4500 ms	?	37,5°C
3659	WOSCC	LEE, BB; POKORNY, J; SMITH, VC; KREMERS, J	RESPONSES TO PULSES AND SINUSOIDS IN MACAQUE GANGLION-CELLS	VISION RESEARCH	34	23	3081	3096	10.1016/0042-6989(94)90074-4	1994	The goal of the study was to compare pulse responses with sinusoidal temporal responsivity. The response of macaque ganglion cells was measured to brief luminance and chromatic pulses and to luminance or chromatic sinusoidal modulation. To make both positive and negative lobes of the pulse response visible, responses to pulses of opposite polarity were combined to yield a linearized pulse respons…	WOS:A1994PN69800001	AL	No	no clear CFF value/no control	NA	Several, no clear number . 14 GANGLION CELL OF Magnocellular pathway and 17 ganglion cells of parvocellular pathway	?	?	NA	40 presentations	NA	ERG	?	NA	(pulse frequency of 67.5 kHz at mean luminance level)	NA	?	M	M	NA	?	?	NA	?	?	?	NA	Yes	0.61 to 78,1 Hz	Yes	Marvocellualr: 200, 20 and 2 td.	2 Led: 518 nm aand 660 nm	retinal illumination measured	NA	?	several minute reduction of illuminance and adaptation between light intensities	?	37,5°C
3162	WOSCC	LEHRER, M; WUNDERLI, M; SRINIVASAN, MV	PERCEPTION OF HETEROCHROMATIC FLICKER BY HONEYBEES - A BEHAVIORAL-STUDY	JOURNAL OF COMPARATIVE PHYSIOLOGY A-SENSORY NEURAL AND BEHAVIORAL PHYSIOLOGY	172	1	1	6	10.1007/BF00214710	1993	Freely flying honeybees were trained to discriminate a stimulus consisting of two alternating chromatic lights (heterochromatic flicker) from a steady mixture of the same two lights, using 3 different pairs of lights: blue-UV, UV-green, and green-UV. With each light pair, training to the heterochromatic flicker was conducted at several flicker frequencies, using experimentally naive bees in each …	WOS:A1993KM17600001	AL	Yes	test of prefered colour mixed up with flicker frequency: still preferred choice of flicker at 30 Hz	NA	4-6 bees	?	?	L	<24	L	Behavioural	NA	Yes	steady mixture	M	?	M	M	H	?	?	NA	?	?	?	H	Yes	?	No	NA	xenon arc lamp: blue-UV, blue-green, and green-UV	NA	H	?	?	?	?
2998	WOSCC	Lemaire, Bastien S.	No evidence of spontaneous preference for slowly moving objects in visually naive chicks	SCIENTIFIC REPORTS	10	1	Unknown	Unknown	10.1038/s41598-020-63428-3	2020	It has been recently reported that young chicks that have received equal exposure to slowly- and fast-rotating objects showed a preference for slowly-rotating objects. This would suggest that visual experience with slowly moving objects is necessary for object recognition in newborns. I attempted to duplicate this finding in newborn chicks using a simple rotating blue cube. No significant prefere…	WOS:000562161600002	AL & RS	No	rotating objects slowly or rapidly	NA	65	0 - 5 days after hatching	31F	NA	Yes, to test materials	NA	moving objects on 2 screens	NA	NA	frequency screen to 120 Hz to avoid flicker.	NA	?			NA	13:11 hour rythm and darkness pre-experiment	37,7°C before hatching	NA	food and water ad libitum	5 days after hatching	?	NA	NA	NA	NA	?	?	?	NA	?	Yes, in darkness to avoid the chicks from having experience light	?	?
4880	Healy et al., 2013	Levenson D.H.; Eckert, S. A.; Crognale, M. A.; Deegan II, J. F.; Jacobs,G. H.	Photopic spectral sensitivity of green and loggerhead sea turtles	Copeia	2004	4	908	914	10.1643/CP-03-217R1	2004	Flicker electroretinography (ERG) was used to examine the in situ photopic (conephotoreceptor based) spectral sensitivities of Green and Loggerhead Sea Turtles. Both species were responsive to wavelengths from 440–700 nm, and both had peak sensitivity in the long wavelength portion of the spectrum (;580 nm). For Loggerhead Sea Turtles, no measurable responses were obtained below about 440 nm, whe…	NA	AL	Yes	NA	NA	4 Green and 6 Loggerhead	>30 years old	F/M	L	50 presentations	L	ERG	No, only 1 bipolar contact-lens electrode of the Burian-Allen configuration	NA	NA	H	from Seaworld aquarium			M	?	?	seawater	?	?	vetenary staff and post experiment full recovery	NA	Yes	4-40 Hz	?	?	achromatic (2850 K	pupil dilatation	NA	moderate photopic illumination of 165 lux	?	?	?
4679	WOSCC	Lisney, Thomas J.; Ekesten, Bjorn; Tauson, Ragnar; Hastad, Olle; Odeen, Anders	Using electroretinograms to assess flicker fusion frequency in domestic hens Gallus gallus domesticus	VISION RESEARCH	62	Unknown	125	133	10.1016/j.visres.2012.04.002	2012	The assessment of flicker fusion frequency (FFF), the stimulus frequency at which a flickering light stimulus can no longer be resolved and appears continuous, and critical flicker fusion frequency (CFF; the highest frequency at any light intensity that an observer can resolve flicker) are useful methods for comparing temporal resolution capabilities between animals. Behavioural experiments have …	WOS:000305110300015	AL	Yes	higher CFF than other commercial hens : domestication => diminution of CFF ?	NA	6 and 9	2-4 year	F	L	5	L	Behavioural	NA	Yes	2000 Hz	L	Yes, taken from 134 population	L	L	L	outdoor light and natural daylight ; artificial light (in house) following natural day:time regime	?	NA	Yes, not starved	?	?	L	Yes	20- max FFF Hz	Yes	6 LEDs for greater illumination range ; 0.2 to 2812 cd m2	white and Uv light ratio 2:1 ; wavelength range given	uniform light except very periphery	L	shaded natural daylight, but no artificial one ; no attenuation of contrast because monitored ambient light level but sufficient fo animals to continue to be responsive ; ambient light level was maintained at 4 lx, measured at floor level in the middle of the chamber, but for intensity levels 6–4 and 3–1 it was reduced to <0.8 lx and <0.1 lx respectively	?	?	?
534	WOSCC	Lisney, Thomas J.; Rubene, Diana; Rozsa, Jani; Lovlie, Hanne; Hastad, Olle; Odeen, Anders	Behavioural assessment of flicker fusion frequency in chicken Gallus gallus domesticus	VISION RESEARCH	51	12	1324	1332	10.1016/j.visres.2011.04.009	2011	To interact with its visual environment, an organism needs to perceive objects in both space and time. High temporal resolution is hence important to the fitness of diurnally active animals, not least highly active aerial species such as birds. However, temporal resolution, as assessed by flicker fusion frequency (FFF; the stimulus frequency at which a flickering light stimulus can no longer be r…	WOS:000291778400004	AL	Yes	higher CFF than behavioural from same author	NA	4 and 4 (2 genotypes)	69-73 weeks	F	L	20-40 sweeps	L	ERG	Yes, subcutaneously 1 cm behind the eye	NA	NA	L	Yes	M	M	L	incandescent lighting 9/15h at 15 weeks of age and 14/10 at 23 weeks of age ; increasing luminace at dawn and dusk		NA	ad libitum food, three times daily and water	?	beak not trimmed	L	Yes	20- max FFF Hz	Yes	6 LEDs for greater illumination range ; 0,7 to 2740 cd.m-2	white and UV light ratio 2:1 ; wavelength from 300 to 750 nm	eye right under stimuli light source ; open eye throughout experiment ; whole eye illuminated	L	Bakground light: 3,5 lux and 0,17 lux for low intensity stimuli to limit effect on contratsts	30 min adaptation between low intensity stimulus and higher and interstimulus interval	?	maintained temperature thanks to hand warmers
4881	Healy et al., 2013	Loop, M. S.; Berkeley, M. A.	Temporal modulation sensitivity of the cat — I: Behavioral measures	Vision Research	15	Unknown	555	561	10.1016/0042-6989(75)90302-8	1975	Critical fusion frequency (CFF) and a temporal modulation sensitivity function (TMSF) were determined for three cats using behavioral testing procedures. CFF’s ranged from 40 to 55 Hz. The sensitivity functions showed the classic high frequency attenuation but had some unusual features below 15 Hz. Comparisons with the sensitivity function of humans derived with the same stimulus indicated that a…	NA	AL	Yes	NB: but concomitent measurement for Humans at CFF of 25 Hz so highest intensity ?; foot shock as aversive ; nose-key for the catss	NA	3	A	F/M	L	5 times for each frequency	L	Behavioural	NA	Yes, and control trials with no flickering light	?	M	from local animal shelter			M	60 min dark-adaptation	?	NA	80 % free feeding body weights and vitamins and 130 g water	2 min acclimatation time	?	L	Yes	5-60 Hz	Yes	0.03 cd.m² mainly 100 % modulation	45W tungstem halogen lamp	fiber optic and focusing lens ; angle of 15° with cats' retinae	L	light tight experimental chambr	?	sound deadened ox	?
4432	WOSCC	Maddocks, SA; Goldsmith, AR; Cuthill, IC	The influence of flicker rate on plasma corticosterone levels of European starlings, Sturnus vulgaris	GENERAL AND COMPARATIVE ENDOCRINOLOGY	124	3	315	320	10.1006/gcen.2001.7718	2001	Recent reviews have highlighted the differences between human and avian vision with regard to temporal resolution and the potential problems it may cause for avian welfare and video playback experiments. Birds tend to have much higher critical fusion frequencies than do humans (>100 Hz vs 50-60 Hz in humans), which means that they perceive light as flickering up to and over 100 Hz. This is higher…	WOS:000173227000008	AL	No, CLIGNO REVIEW	behavioural effect of flickering light on a passerine at highflicker and 100 Hz with corticosterone levels => REVUE CLIGNO	NA	32	?	?	NA	?	NA	Behavioural	NA	Yes	35-40 kHz	NA	Yes	M	M	NA	12/12h ; 30 min of dim light adaptation before experiment	18°C	NA	crumbs and water ad libitum	?	?	NA	No	100 Hz and 35-40 kHz	No	?	mimic natural daylight (more UV than fluorescent bulb)		NA	black cover to isolate each treatment	?	?	?
289	WOSCC	Malone, JC; Armento, MEA; Nemeth, RM; Billington, EJ; Carpenter, CN; Andrews, KB	Adaptation level effects in discrimination of flicker frequency	BEHAVIOURAL PROCESSES	65	1	95	109	10.1016/j.beproc.2003.08.001	2004	Pigeons accustomed to food reinforcement for responding in the presence of a 25-Hz flickering light were exposed to several sets of flicker-frequency stimuli arranged as increasing and decreasing series. In the first experiment, food was occasionally delivered for key pecks during 30-s periods of 25-Hz flicker appearing at the beginning, midway, and at the end of an ascending and descending serie…	WOS:000188861400011	AL & RS	Yes	But no statistics, 28 Hz for most animals but at least one 25 Hz	NA	6	?	?	L	5 sessions ; increasin and decreasing frequencies	L	Behavioural, ascending and descending frequency	NA	Yes	?	M	From plant	M	M	M	?	?	NA	restricted to 80/85 % ad libitum	several month of experiment	?	H	Yes	13 - 37 Hz	No	?	?	NA	H	?	?	sound-attenuating chamber used	?
1957	WOSCC	Matsuda, Keishi; Wilder, Marcy N.	Eye structure and function in the giant freshwater prawn Macrobrachium rosenbergii	FISHERIES SCIENCE	80	3	531	541	10.1007/s12562-014-0734-x	2014	We used histological and electroretinogram methods to investigate eye structure and function in Macrobrachium rosenbergii. M. rosenbergii was demonstrated to have superposition compound eyes with a clear zone. Rhabdom volume dramatically increased only under dark-adapted conditions at night. The eyes were assumed to be dark adapted after about 50 min under dark conditions, and to be light adapted…	WOS:000336367100015	AL	Yes	flickering light to dark-adapted eye	NA	4	?	?	L	?	H	ERG	Yes, in the body	NA	NA	L	from commercial source in Thailnd	M	M	M	Natural lighting ; 50 min dark-adaptation and 4 min light-adaptation before experiment	28°C	?	?	?	?	L	Yes	until max CFF	Yes	553.5 lx (=16.4 log photons cm-2 s -1 ), 165.8 lx (=16.2 log photons cm-2 s -1 ), 102.8 lx (=16.1 log photons cm-2 s -1 ), 53.5 lx (=16.0 log photons cm-2 s -1 ), 11.7 lx (=15.9 log photons cm-2 s -1 ), 1.1 lx, and 0.1 lx	xenon lamp or white LEDs		M	dark-shielded room	test with dim light to assess if eye still dark adapted	case to exclude noise from electrode	28°C
4175	WOSCC	McComb, D. Michelle; Frank, Tamara M.; Hueter, Robert E.; Kajiura, Stephen M.	Temporal Resolution and Spectral Sensitivity of the Visual System of Three Coastal Shark Species from Different Light Environments	PHYSIOLOGICAL AND BIOCHEMICAL ZOOLOGY	83	2	299	307	10.1086/648394	2010	Visual temporal resolution and scotopic spectral sensitivity of three coastal shark species (bonnethead Sphyrna tiburo, scalloped hammerhead Sphyrna lewini, and blacknose shark Carcharhinus acronotus) were investigated by electroretinogram. Temporal resolution was quantified under photopic and scotopic conditions using response waveform dynamics and maximum critical flicker-fusion frequency (CFF)…	WOS:000274443400010	AL	Yes	NA	Bonnethead	12 per species	?	?	L	?	H	ERG	Yes, body grounded	NA	NA	L	Yes; wild collected	M	L	L	natural ambient light ; 45 dark-adaptation ; dim red light for adjustements ; light-adaptation for photopic	?	flow-through aquarium	fed daily (shrimp and squid)	?	?	L	Yes	until max CFF	Yes	until 3 tests showed no increase of CFF	monochromatic	entire eye exposed to stimuli	L	darken room ; dim red light for adjustments	?	?	24-25°C
4175	WOSCC	McComb, D. Michelle; Frank, Tamara M.; Hueter, Robert E.; Kajiura, Stephen M.	Temporal Resolution and Spectral Sensitivity of the Visual System of Three Coastal Shark Species from Different Light Environments	PHYSIOLOGICAL AND BIOCHEMICAL ZOOLOGY	83	2	299	307	10.1086/648394	2010	Visual temporal resolution and scotopic spectral sensitivity of three coastal shark species (bonnethead Sphyrna tiburo, scalloped hammerhead Sphyrna lewini, and blacknose shark Carcharhinus acronotus) were investigated by electroretinogram. Temporal resolution was quantified under photopic and scotopic conditions using response waveform dynamics and maximum critical flicker-fusion frequency (CFF)…	WOS:000274443400010	AL	Yes	NA	Scalloped Hammerhead	12 per species	?	?	L	?	H	ERG	Yes, body grounded	NA	NA	L	Yes; wild collected	M	L	L	natural ambient light ; 45 dark-adaptation ; dim red light for adjustements ; light-adaptation for photopic	?	flow-through aquarium	fed daily (shrimp and squid)	?	?	L	Yes	until max CFF	Yes	until 3 tests showed no increase of CFF	monochromatic	entire eye exposed to stimuli	L	darken room ; dim red light for adjustments	?	?	24-25°C
4175	WOSCC	McComb, D. Michelle; Frank, Tamara M.; Hueter, Robert E.; Kajiura, Stephen M.	Temporal Resolution and Spectral Sensitivity of the Visual System of Three Coastal Shark Species from Different Light Environments	PHYSIOLOGICAL AND BIOCHEMICAL ZOOLOGY	83	2	299	307	10.1086/648394	2010	Visual temporal resolution and scotopic spectral sensitivity of three coastal shark species (bonnethead Sphyrna tiburo, scalloped hammerhead Sphyrna lewini, and blacknose shark Carcharhinus acronotus) were investigated by electroretinogram. Temporal resolution was quantified under photopic and scotopic conditions using response waveform dynamics and maximum critical flicker-fusion frequency (CFF)…	WOS:000274443400010	AL	Yes	NA	Blacknose shark	12 per species	?	?	L	?	H	ERG	Yes, body grounded	NA	NA	L	Yes; wild collected	M	L	L	natural ambient light ; 45 dark-adaptation ; dim red light for adjustements ; light-adaptation for photopic	?	flow-through aquarium	fed daily (shrimp and squid)	?	?	L	Yes	until max CFF	Yes	until 3 tests showed no increase of CFF	monochromatic	entire eye exposed to stimuli	L	darken room ; dim red light for adjustments	?	?	24-25°C
856	WOSCC	McComb, D. Michelle; Kajiura, Stephen M.; Horodysky, Andrij Z.; Frank, Tamara M.	Comparative Visual Function in Predatory Fishes from the Indian River Lagoon	PHYSIOLOGICAL AND BIOCHEMICAL ZOOLOGY	86	3	285	297	10.1086/670260	2013	Visual temporal resolution and spectral sensitivity of three coastal teleost species (common snook [Centropomus undecimalis], gray snapper [Lutjanus griseus], and pinfish [Lagodon rhomboides]) were investigated by electroretinogram. Temporal resolution was quantified under photopic and scotopic conditions using response waveform dynamics and maximum critical flicker fusion frequency (CFFmax). Pho…	WOS:000318270100001	AL	Yes	photopic and scotopic	Common snook	6	juvenile	?	L	?	H	ERG	Yes, on the skin	NA	NA	L	wild collected	M	L	M	45 min dark-adapted eyes	?	holding tank	?	?	?	M	Yes	until max CFF	Yes	until 2 tests showed no increase of CFF	white light	eye entirely bathed in light and light guide	L	darken room thanks to black theater cloth ; adjustments under dim red light ; and photopic with ambient light of the room	?	?	24-25°C
856	WOSCC	McComb, D. Michelle; Kajiura, Stephen M.; Horodysky, Andrij Z.; Frank, Tamara M.	Comparative Visual Function in Predatory Fishes from the Indian River Lagoon	PHYSIOLOGICAL AND BIOCHEMICAL ZOOLOGY	86	3	285	297	10.1086/670260	2013	Visual temporal resolution and spectral sensitivity of three coastal teleost species (common snook [Centropomus undecimalis], gray snapper [Lutjanus griseus], and pinfish [Lagodon rhomboides]) were investigated by electroretinogram. Temporal resolution was quantified under photopic and scotopic conditions using response waveform dynamics and maximum critical flicker fusion frequency (CFFmax). Pho…	WOS:000318270100001	AL	Yes	photopic and scotopic	Grey snapper	6	juvenile	?	L	?	H	ERG	Yes, on the skin	NA	NA	L	wild collected	M	L	M	45 min dark-adapted eyes	?	holding tank	?	?	?	M	Yes	until max CFF	Yes	until 2 tests showed no increase of CFF	white light	eye entirely bathed in light and light guide	L	darken room thanks to black theater cloth ; adjustments under dim red light ; and photopic with ambient light of the room	?	?	24-25°C
856	WOSCC	McComb, D. Michelle; Kajiura, Stephen M.; Horodysky, Andrij Z.; Frank, Tamara M.	Comparative Visual Function in Predatory Fishes from the Indian River Lagoon	PHYSIOLOGICAL AND BIOCHEMICAL ZOOLOGY	86	3	285	297	10.1086/670260	2013	Visual temporal resolution and spectral sensitivity of three coastal teleost species (common snook [Centropomus undecimalis], gray snapper [Lutjanus griseus], and pinfish [Lagodon rhomboides]) were investigated by electroretinogram. Temporal resolution was quantified under photopic and scotopic conditions using response waveform dynamics and maximum critical flicker fusion frequency (CFFmax). Pho…	WOS:000318270100001	AL	Yes	photopic and scotopic	Pinfish	8	juvenile	?	L	?	H	ERG	Yes, on the skin	NA	NA	L	wild collected	M	L	M	45 min dark-adapted eyes	?	holding tank	?	?	?	M	Yes	until max CFF	Yes	until 2 tests showed no increase of CFF	white light	eye entirely bathed in light and light guide	L	darken room thanks to black theater cloth ; adjustments under dim red light ; and photopic with ambient light of the room	?	?	24-25°C
4882	Ryan et al., 2017	McFarland, W. N.; Loew, E. R.	Wave produced changes in underwater light and their relations to vision	Predators and prey in fishes	Unknown	Unknown	Unknown	Unknown	10.1007/BF00001083	1982	Maximal visual sensitivity of most vertebrates and invertebrates coincides with the dominant wave-induced flicker frequencies associated with underwater light. Waves also produce patterns off reflective objects that resemble many of the body markings found on fishes. The close relationship that exists between the physiological properties of spatial and temporal vision thus suggests an ancient ada…	NA	AL	No	Review	NA	NA	?	?	NA	NA	NA	NA	NA	NA	NA	NA	NA			NA	NA	NA	NA	NA	NA	NA	NA	NA	NA	NA	NA	NA	NA	NA	?	?	?	?
4733	WOSCC	Mebouro, Emmanuel Kamba; Bernath, Balazs; Schenker, Dominique; Guerin, Patrick M.	Vision and genesis of survival strategies in tsetse flies: A laboratory study	JOURNAL OF INSECT PHYSIOLOGY	107	Unknown	212	223	10.1016/j.jinsphys.2018.04.008	2018	Organisms respond to environmental stimuli in ways that optimize survival and reproduction. Tsetse fly life history is characterized by high investment in progeny by the pregnant female and low birth rate. This places constraints on tsetse populations across the sub-Saharan biotopes they colonize where extreme climatic conditions militate against survival. Controlling metabolic rate is crucial in…	WOS:000434751100026	AL	Yes	rotor and disk for flicker effect ; 50 % positive threshold for FFF assessement	Tse tse fly	8 one day old teneral and 8 7 day-old	1 and 7 day-old	F/M	L	5	L	ERG	Yes, in the center of the head	NA	NA	L	from a laboratory colony form the 1975	M	M	M	8/14h and rising luminance at dawn and dusk for 1 h each ; high frequency fluorecsent lighting for emergence ; 60 min dark-adaptation (bevioural and 90 min for ERG	25°C	NA	on 3rd day with bovine blood and then every 5 days	at least a month	?	L	Yes	50-350 Hz from rotor but light source of 1 kHz ; ERG: 15-350 Hz	No, only FFF measured	2000 lux	ERG: white light LED	eye covered by a minimum of 6 mm wide field and fiber optic light guide	H	dark room for ERG ; red light to minimise light adaptation	15 sec of pause between frequency (under light) ; ERG: 5 sec readaptation	?	23°C ERG
4733	WOSCC	Mebouro, Emmanuel Kamba; Bernath, Balazs; Schenker, Dominique; Guerin, Patrick M.	Vision and genesis of survival strategies in tsetse flies: A laboratory study	JOURNAL OF INSECT PHYSIOLOGY	107	Unknown	212	223	10.1016/j.jinsphys.2018.04.008	2018	Organisms respond to environmental stimuli in ways that optimize survival and reproduction. Tsetse fly life history is characterized by high investment in progeny by the pregnant female and low birth rate. This places constraints on tsetse populations across the sub-Saharan biotopes they colonize where extreme climatic conditions militate against survival. Controlling metabolic rate is crucial in…	WOS:000434751100026	AL	Yes	rotor and disk for flicker effect ; 50 % positive threshold for FFF assessement	Tse tse fly	8 one day old teneral and 8 7 day-old	1 and 7 day-old	F/M	L	5	L	Optomotor	NA	NA	1 kHz	L	from a laboratory colony form the 1975	M	M	M	8/14h and rising luminance at dawn and dusk for 1 h each ; high frequency fluorecsent lighting for emergence ; 60 min dark-adaptation (bevioural and 90 min for ERG	25°C	NA	on 3rd day with bovine blood and then every 5 days	at least a month	?	L	Yes	50-350 Hz from rotor but light source of 1 kHz ; ERG: 15-350 Hz	No, only FFF measured	2000 lux	ERG: white light LED	eye covered by a minimum of 6 mm wide field and fiber optic light guide	H	dark room for ERG ; red light to minimise light adaptation	15 sec of pause between frequency (under light) ; ERG: 5 sec readaptation	?	23°C ERG
4883	Healy et al., 2013	Meneghini, K. A.; Hamasaki, D. I.	The electroretinogram of the iguana and Tokay gecko	Vision Research	7	Unknown	243	251	10.1016/0042-6989(67)90088-0	1967	Using the electroretinogram as the criterion of retinal activity, dark-adaptation, CFF, suppression, and hypothermia were investigated in the Iguana iguana and Gekko gekko. The ERGs of both species disptay properties of a simplex type of retinal organization, with that of the iguana being consistent with a pure cone retina and that of the gecko consistent with a pure rod retina. The degree of sup…	NA	AL	Yes	Different anesthesiant between species: performance bias	Gecko	10	?	?	L	2 (ascending and descending)	M	ERG	Yes, in posterior of orbit or subcutaneously n the head	NA	NA	L	?			H	fully (30 to 90 min) dark-adaptation	?	NA	?	?	?	M	Yes	?	Yes	1.3E6 foot-L and -5.0 to 0 log I	projection lamp bulb (filament)	suturing lids to access pupil and dilatation in the gecko	L	?	?	?	heating pad to contro body temperature
4883	Healy et al., 2013	Meneghini, K. A.; Hamasaki, D. I.	The electroretinogram of the iguana and Tokay gecko	Vision Research	7	Unknown	243	251	10.1016/0042-6989(67)90088-0	1967	Using the electroretinogram as the criterion of retinal activity, dark-adaptation, CFF, suppression, and hypothermia were investigated in the Iguana iguana and Gekko gekko. The ERGs of both species disptay properties of a simplex type of retinal organization, with that of the iguana being consistent with a pure cone retina and that of the gecko consistent with a pure rod retina. The degree of sup…	NA	AL	Yes	Different anesthesiant between species: performance bias	Iguana	6	?	?	L	2 (ascending and descending)	M	ERG	Yes, in posterior of orbit or subcutaneously n the head	NA	NA	L	?			H	fully (30 to 90 min) dark-adaptation	?	NA	?	?	?	M	Yes	?	Yes	1.3E6 foot-L and -5.0 to 0 log I	projection lamp bulb (filament)	suturing lids to access pupil and dilatation in the gecko	L	?	?	?	heating pad to contro body temperature
4884	Inger et al., 2014	Meyer-Rochow, V; Laughlin, SB	Intracellular recordings from photoreceptors of the Antarctic isopod Glyptonotus antarcticus	Unknown	Unknown	Unknown	Unknown	Unknown	Unknown	1997	NA	NA	AL	Yes	NA	NA	?	?	?	H	?	H	ERG	?	NA	NA	H	wild (portable set-up in Antarctic base)			M	light-adapted cells	-1 to 4°C	?	?	36 hours	?	L	?	?	?	?	?	?	H	?	?	?	?
4885	Inger et al., 2014	Meyer-Rochow, VB; Tiang, KM	The eye of Jasus edwardsii (Crustacea, Decapoda): electrophysiology, histology, and behaviour	Zoologica	134	Unknown	Unknown	Unknown	Unknown	1984	NA	NA	AL	Yes	NA	NA	2 dark-adapted and 2 light adapted	?	?	L	?	H	ERG	Yes, in the seawater	NA	NA	L	Wild collected			M	Dark-adapted (natural light at night) and light adapted animals	15°C	fresh sea water, aerated	?	48 hours	without any apparent stress	L	Yes	max 50 Hz?	Yes	0.06 lux to maximum light intensity: 60 000 lux	xenon arc lamp	light guide on eye with condenser lens	L	black curtain above Faraday cage	Interflash intervals	?	?
4886	Inger et al., 2014	Miall, RC	The flicker fusion frequencies of six laboratory insects, and the response of the compound eye to mains fluorescent ‘ripple’	Physiological Entomology	3	Unknown	99	106	10.1111/j.1365-3032.1978.tb00139.x	1978	The ERG response of the compound eye to single, brief, light pulses, to sustained stimulation for 2 s, and the dark adapted flicker-fusion frequency (FFF) under stroboscopic light was measured in six species: Locusta migratoria (FFF range: 40-90 Hz), Penplaneta americana (25-60 Hz), Saturniu pavonia (65-85 Hz), Antheraea pernyi (25-70 Hz), Glossina morsitans (85- 205 Hz) and Drosophila hydei (60-…	NA	AL	Yes	Not enough measures so only mean if appropriate and more likely ranges for each insects	Tsetse fly	between 3 and 16 following species	A and nymphs	?	L	?	H	ERG	Yes, in th rear of the head or thorax	NA	NA	L	from laboratory			M	90 min dark-adaptation or 30 min dark-adaptation then 20 min light adaptation	?	NA	?	?	?	M	Yes	up to 250 Hz	No	5-22 lux for stroe light and 300 lux for continuous light adapting beam	Strobe light	fier optic to condense light in insectes compound eye	H	light proof Faraday cage and total drknes	?	?	?
4886	Inger et al., 2014	Miall, RC	The flicker fusion frequencies of six laboratory insects, and the response of the compound eye to mains fluorescent ‘ripple’	Physiological Entomology	3	Unknown	99	106	10.1111/j.1365-3032.1978.tb00139.x	1978	The ERG response of the compound eye to single, brief, light pulses, to sustained stimulation for 2 s, and the dark adapted flicker-fusion frequency (FFF) under stroboscopic light was measured in six species: Locusta migratoria (FFF range: 40-90 Hz), Penplaneta americana (25-60 Hz), Saturniu pavonia (65-85 Hz), Antheraea pernyi (25-70 Hz), Glossina morsitans (85- 205 Hz) and Drosophila hydei (60-…	NA	AL	Yes	Not enough measures so only mean if appropriate and more likely ranges for each insects	Fruit Fly	between 3 and 16 following species	A and nymphs	?	L	?	H	ERG	Yes, in th rear of the head or thorax	NA	NA	L	from laboratory			M	90 min dark-adaptation or 30 min dark-adaptation then 20 min light adaptation	?	NA	?	?	?	M	Yes	up to 250 Hz	No	5-22 lux for stroe light and 300 lux for continuous light adapting beam	Strobe light	fier optic to condense light in insectes compound eye	H	light proof Faraday cage and total drknes	?	?	?
4886	Inger et al., 2014	Miall, RC	The flicker fusion frequencies of six laboratory insects, and the response of the compound eye to mains fluorescent ‘ripple’	Physiological Entomology	3	Unknown	99	106	10.1111/j.1365-3032.1978.tb00139.x	1978	The ERG response of the compound eye to single, brief, light pulses, to sustained stimulation for 2 s, and the dark adapted flicker-fusion frequency (FFF) under stroboscopic light was measured in six species: Locusta migratoria (FFF range: 40-90 Hz), Penplaneta americana (25-60 Hz), Saturniu pavonia (65-85 Hz), Antheraea pernyi (25-70 Hz), Glossina morsitans (85- 205 Hz) and Drosophila hydei (60-…	NA	AL	Yes	Not enough measures so only mean if appropriate and more likely ranges for each insects	Emperor	between 3 and 16 following species	A and nymphs	?	L	?	H	ERG	Yes, in th rear of the head or thorax	NA	NA	L	from laboratory			M	90 min dark-adaptation or 30 min dark-adaptation then 20 min light adaptation	?	NA	?	?	?	M	Yes	up to 250 Hz	No	5-22 lux for stroe light and 300 lux for continuous light adapting beam	Strobe light	fier optic to condense light in insectes compound eye	H	light proof Faraday cage and total drknes	?	?	?
4886	Inger et al., 2014	Miall, RC	The flicker fusion frequencies of six laboratory insects, and the response of the compound eye to mains fluorescent ‘ripple’	Physiological Entomology	3	Unknown	99	106	10.1111/j.1365-3032.1978.tb00139.x	1978	The ERG response of the compound eye to single, brief, light pulses, to sustained stimulation for 2 s, and the dark adapted flicker-fusion frequency (FFF) under stroboscopic light was measured in six species: Locusta migratoria (FFF range: 40-90 Hz), Penplaneta americana (25-60 Hz), Saturniu pavonia (65-85 Hz), Antheraea pernyi (25-70 Hz), Glossina morsitans (85- 205 Hz) and Drosophila hydei (60-…	NA	AL	Yes	Not enough measures so only mean if appropriate and more likely ranges for each insects	Silk Moth	between 3 and 16 following species	A and nymphs	?	L	?	H	ERG	Yes, in th rear of the head or thorax	NA	NA	L	from laboratory			M	90 min dark-adaptation or 30 min dark-adaptation then 20 min light adaptation	?	NA	?	?	?	M	Yes	up to 250 Hz	No	5-22 lux for stroe light and 300 lux for continuous light adapting beam	Strobe light	fier optic to condense light in insectes compound eye	H	light proof Faraday cage and total drknes	?	?	?
4886	Inger et al., 2014	Miall, RC	The flicker fusion frequencies of six laboratory insects, and the response of the compound eye to mains fluorescent ‘ripple’	Physiological Entomology	3	Unknown	99	106	10.1111/j.1365-3032.1978.tb00139.x	1978	The ERG response of the compound eye to single, brief, light pulses, to sustained stimulation for 2 s, and the dark adapted flicker-fusion frequency (FFF) under stroboscopic light was measured in six species: Locusta migratoria (FFF range: 40-90 Hz), Penplaneta americana (25-60 Hz), Saturniu pavonia (65-85 Hz), Antheraea pernyi (25-70 Hz), Glossina morsitans (85- 205 Hz) and Drosophila hydei (60-…	NA	AL	Yes	Not enough measures so only mean if appropriate and more likely ranges for each insects	Migbrown ratory Locust	between 3 and 16 following species	A and nymphs	?	L	?	H	ERG	Yes, in th rear of the head or thorax	NA	NA	L	from laboratory			M	90 min dark-adaptation or 30 min dark-adaptation then 20 min light adaptation	?	NA	?	?	?	M	Yes	up to 250 Hz	No	5-22 lux for stroe light and 300 lux for continuous light adapting beam	Strobe light	fier optic to condense light in insectes compound eye	H	light proof Faraday cage and total drknes	?	?	?
4886	Inger et al., 2014	Miall, RC	The flicker fusion frequencies of six laboratory insects, and the response of the compound eye to mains fluorescent ‘ripple’	Physiological Entomology	3	Unknown	99	106	10.1111/j.1365-3032.1978.tb00139.x	1978	The ERG response of the compound eye to single, brief, light pulses, to sustained stimulation for 2 s, and the dark adapted flicker-fusion frequency (FFF) under stroboscopic light was measured in six species: Locusta migratoria (FFF range: 40-90 Hz), Penplaneta americana (25-60 Hz), Saturniu pavonia (65-85 Hz), Antheraea pernyi (25-70 Hz), Glossina morsitans (85- 205 Hz) and Drosophila hydei (60-…	NA	AL	Yes	Not enough measures so only mean if appropriate and more likely ranges for each insects	American Cockroach	between 3 and 16 following species	A and nymphs	?	L	?	H	ERG	Yes, in th rear of the head or thorax	NA	NA	L	from laboratory			M	90 min dark-adaptation or 30 min dark-adaptation then 20 min light adaptation	?	NA	?	?	?	M	Yes	up to 250 Hz	No	5-22 lux for stroe light and 300 lux for continuous light adapting beam	Strobe light	fier optic to condense light in insectes compound eye	H	light proof Faraday cage and total drknes	?	?	?
[truncated: 67 more rows]
[truncated: 2 more columns]
