# Supplementary material for: A flashing light may not be that flashy: A systematic review on critical fusion frequencies
Source: PLoS One. 2022 Dec 30;17(12):e0279718. doi: 10.1371/journal.pone.0279718 (PMC9803175; doi:10.1371/journal.pone.0279718)
Supplement: S7 File — (XLSX) [file pone.0279718.s007.xlsx]

## Sheet: README
Document Name	S7 File. Citations without an abstract.xlsx
Author	Alix Lafitte
Date	2022-03-25
Tables
README	Basic information to understand and use this document
Citations no abstract	Citations that could not be screened for lack of referenced abstract
Legend of attributes
ID	article's unique ID within our review
Source	article's source: 'WOSCC' Web of Science Core Collection; 'BA' Biological Abstract; 'ZR' Zoological Records
General rules for coding
|	If applicable, multiple values are delimited with a pipe
NA	NA is used as a substitute for "not applicable"
Unknown	Unknown is used when information is not available

## Sheet: Citations no abstract
ID	Source	Author	Title	Journal	Volume	Issue	Beggining Page	Ending Page	DOI	Published Year	Abstract	Key
13	WOSCC	DANZIGER, K; HART, JR	2 KINDS OF VARIABILITY IN A FLICKER-FUSION DISCRIMINATION TASK	JOURNAL OF GENERAL PSYCHOLOGY	73	1	37	42	10.1080/00221309.1965.9711250	1965	No abstract	WOS:A1965CBG4100005
14	WOSCC	TYLER, CW	2 PROCESSES CONTROL VARIATIONS IN FLICKER SENSITIVITY OVER THE LIFE-SPAN	JOURNAL OF THE OPTICAL SOCIETY OF AMERICA A-OPTICS IMAGE SCIENCE AND VISION	6	4	481	490	10.1364/JOSAA.6.000481	1989	No abstract	WOS:A1989T912500001
16	WOSCC	KELLY, DH; VANNORREN, D	2-BAND MODEL OF HETEROCHROMATIC FLICKER	JOURNAL OF THE OPTICAL SOCIETY OF AMERICA	67	8	1081	1091	10.1364/JOSA.67.001081	1977	No abstract	WOS:A1977DS50800015
17	WOSCC	PANISH, SC; SWIFT, DJ; SMITH, RA	2-CRITERION THRESHOLD TECHNIQUES - EVIDENCE FOR SEPARATE SPATIAL AND TEMPORAL MECHANISMS	VISION RESEARCH	23	12	1519	1525	10.1016/0042-6989(83)90164-5	1983	No abstract	WOS:A1983RY37200020
25	WOSCC	HAMASAKI, DI; PEREGRIN, J	A BLUE-SENSITIVE SYSTEM IN LATERAL EYE OF GREEN IGUANA	VISION RESEARCH	10	2	121	&	10.1016/0042-6989(70)90109-4	1970	No abstract	WOS:A1970F948500002
46	WOSCC	BARTLEY, SH	A COMPARISON BETWEEN CERTAIN RETINAL AND CORTICAL ACTIVITIES UNDERLYING VISION	JOURNAL OF PSYCHOLOGY	63	2	275	&	10.1080/00223980.1966.10543041	1966	No abstract	WOS:A19667907500011
49	WOSCC	MISIAK, H; SMITH, JM	A COMPARISON OF 3 ANORECTIC DRUGS BY MEANS OF CRITICAL FLICKER FREQUENCY (CFF)	CURRENT THERAPEUTIC RESEARCH-CLINICAL AND EXPERIMENTAL	10	12	641	&	Unknown	1968	No abstract	WOS:A1968C210600008
50	WOSCC	SMART, JV; SNEDDON, JM; TURNER, P	A COMPARISON OF EFFECTS OF CHLORPHENTERMINE DIETHYLPROPION AND PHENMETRAZINE ON CRITICAL FLICKER FREQUENCY	BRITISH JOURNAL OF PHARMACOLOGY AND CHEMOTHERAPY	30	2	307	&	10.1111/j.1476-5381.1967.tb02137.x	1967	No abstract	WOS:A19679559000012
51	WOSCC	TURNER, P	A COMPARISON OF FLUPHENAZINE AND CHLORPROMAZINE ON CRITICAL FLICKER FUSION FREQUENCY	JOURNAL OF PHARMACY AND PHARMACOLOGY	18	12	836	&	10.1111/j.2042-7158.1966.tb07825.x	1966	No abstract	WOS:A19668625800017
64	WOSCC	RUCK, P	A COMPARISON OF THE ELECTRICAL RESPONSES OF COMPOUND EYES AND DORSAL OCELLI IN FOUR INSECT SPECIES	JOURNAL OF INSECT PHYSIOLOGY	2	4	261	&	10.1016/0022-1910(58)90012-X	1958	No abstract	WOS:A1958XF18600003
74	WOSCC	LAPIERRE, YD	A CRITICAL FLICKER FUSION (CFF) ASSESSMENT OF CLOBAZAM AND DIAZEPAM IN ANXIETY NEUROSIS	PHARMACOPSYCHIATRIA	15	Unknown	54	56	10.1055/s-2007-1019551	1982	No abstract	WOS:A1982NR52700013
93	WOSCC	SHARPE, LT; STOCKMAN, A; MACLEOD, DIA	A DUPLEXITY OF SCOTOPIC FLICKER DETECTION	PERCEPTION	16	2	262	262	Unknown	1987	No abstract	WOS:A1987K392800127
97	WOSCC	SILVER, PH	A FLICKER PHOTOMETER FOR TRAINED ANIMALS	JOURNAL OF PHYSIOLOGY-LONDON	201	2	P55	&	Unknown	1969	No abstract	WOS:A1969D001600017
122	WOSCC	KARGER, W	A METHOD FOR DETERMINING FLICKER FUSION FREQUENCY	PFLUGERS ARCHIV-EUROPEAN JOURNAL OF PHYSIOLOGY	300	1	R98	&	Unknown	1968	No abstract	WOS:A1968A961300127
125	WOSCC	Del Campo, Jose A.; Jover, Maria; Royo, Jose L.; Hoyas, Elena; Grande, Lourdes; Galan, Jose J.; Manes, Santos; Ruiz, Agustin; Romero-Gomez, Manuel	A MICROSATELLITE IN THE PROMOTER REGION OF THE GLS GENE PREDICTS THE RISK OF HEPATIC ENCEPHALOPATHY: FUNCTIONAL ANALYSIS USING LUCIFERASE REPORTER	HEPATOLOGY	50	4	456A	456A	Unknown	2009	No abstract	WOS:000270456000321
134	WOSCC	ARDEN, GB; HOGG, CR	A NEW CAUSE FOR DIFFICULTY IN SEEING AT NIGHT	DOCUMENTA OPHTHALMOLOGICA	60	2	121	125	10.1007/BF00158026	1985	No abstract	WOS:A1985APX7800003
147	WOSCC	CHYATTE, C	A NOTE ON THE RELATIONSHIP OF ALPHA INDEX TO CRITICAL FLICKER FREQUENCY	ELECTROENCEPHALOGRAPHY AND CLINICAL NEUROPHYSIOLOGY	10	3	553	554	10.1016/0013-4694(58)90016-6	1958	No abstract	WOS:A1958WR96500016
148	WOSCC	LEIBOVIC, KN	A NOTE ON VISUAL INTEGRATIVE MECHANISMS	BULLETIN OF MATHEMATICAL BIOPHYSICS	27	Unknown	305	&	10.1007/BF02477285	1965	No abstract	WOS:A19657221200031
149	WOSCC	ALPERN, M	A NOTE ON VISUAL LATENCY	PSYCHOLOGICAL REVIEW	75	3	260	&	10.1037/h0025660	1968	No abstract	WOS:A1968B183500007
152	WOSCC	Boz, Muhammed Yasin; Kocyigit, Dogukan; Sen, Mehmet Can; Ozgonul, Cem; Gelir, Ethem	A Novel Method for Measuring the Flicker Fusion Frequency: Determination of the Flicker Fusion Frequency by Arduino	ACTA PHYSIOLOGICA	227	Unknown	81	81	Unknown	2019	No abstract	WOS:000532415800153
169	WOSCC	GREENSTEIN, VC; HOOD, DC; SIEGEL, IM; CARR, RE	A POSSIBLE USE OF ROD CONE INTERACTION IN CONGENITAL STATIONARY NIGHTBLINDNESS	CLINICAL VISION SCIENCES	3	1	69	74	Unknown	1988	No abstract	WOS:A1988P237300007
170	WOSCC	ROGOWITZ, BE	A PRACTICAL GUIDE TO FLICKER MEASUREMENT - USING THE FLICKER-MATCHING TECHNIQUE	BEHAVIOUR & INFORMATION TECHNOLOGY	5	4	359	373	10.1080/01449298608914529	1986	No abstract	WOS:A1986F507700005
175	WOSCC	NUBOER, JFW	A PSYCHOPHYSICAL CRITICAL FUSION FREQUENCY CRITERION FOR THE MEASUREMENT OF THE CHICKENS SPECTRAL SENSITIVITY CURVE	PERCEPTION	17	3	380	380	Unknown	1988	No abstract	WOS:A1988Q783400137
190	WOSCC	GRAF, V	A SPECTRAL SENSITIVITY CURVE AND WAVELENGTH DISCRIMINATION FOR TURTLE CHRYSEMYS PICTA PICTA	VISION RESEARCH	7	44501	915	&	10.1016/0042-6989(67)90010-7	1967	No abstract	WOS:A1967A216500010
191	WOSCC	GARDINER, J; HERDAN, G	A STATISTICAL EVALUATION OF THE NITROGLYCERINE FLICKER-FUSION THRESHOLD TEST AND THE WEIGHT-GAIN SIGN IN THE PREDICTION OF THE CLINICAL SYNDROME OF PRE-ECLAMPSIA	JOURNAL OF OBSTETRICS AND GYNAECOLOGY	64	5	691	699	Unknown	1957	No abstract	WOS:A1957WT68100005
194	WOSCC	AGUILAR, M; CARPINELL, JP; CLIMENT, V	A STUDY OF CRITICAL FLICKER FREQUENCY WITH CHROMATIC LIGHTS	PERCEPTION	11	1	A34	A34	Unknown	1982	No abstract	WOS:A1982PK99300112
199	WOSCC	KINSBOURNE, M; WARRINGTON, EK	A STUDY OF VISUAL PERSEVERATION	JOURNAL OF NEUROLOGY NEUROSURGERY AND PSYCHIATRY	26	5	468	&	10.1136/jnnp.26.5.468	1963	No abstract	WOS:A19635977B00008
215	WOSCC	POKORNY, J; MORELAND, JD; SMITH, VC	ABERRANT FLICKER SENSITIVITY REVEALED BY HETEROCHROMATIC MODULATION PHOTOMETRY	COLOUR VISION DEFICIENCIES XI	56	Unknown	375	382	Unknown	1993	No abstract	WOS:A1993BZ71N00038
219	WOSCC	RAYMOND, JE	ABNORMAL VISUAL-ADAPTATION TO FLICKER IN MULTIPLE-SCLEROSIS	CANADIAN JOURNAL OF NEUROLOGICAL SCIENCES	15	3	286	291	10.1017/S0317167100027761	1988	No abstract	WOS:A1988P787600008
220	WOSCC	FOSTER, DH; HERON, JR; JONES, RE; SNELGAR, RS; MASON, RJ; HONAN, WP	ABNORMALITIES IN LUMINANCE THRESHOLD, CHROMATIC AND LUMINANCE FLICKER FUSION, AND OTHER TEMPORAL MEASURES IN MULTIPLE-SCLEROSIS	CLINICAL VISION SCIENCES	1	1	65	73	Unknown	1986	No abstract	WOS:A1986K457600005
221	WOSCC	ATKIN, A; BODISWOLLNER, I; WOLKSTEIN, M; MOSS, A; PODOS, SM	ABNORMALITIES OF CENTRAL CONTRAST SENSITIVITY IN GLAUCOMA	AMERICAN JOURNAL OF OPHTHALMOLOGY	88	2	205	211	10.1016/0002-9394(79)90467-7	1979	No abstract	WOS:A1979HJ98400009
222	WOSCC	MASON, RJ; SNELGAR, RS; FOSTER, DH; HERON, JR; JONES, RE	ABNORMALITIES OF CHROMATIC AND LUMINANCE CRITICAL FLICKER FREQUENCY IN MULTIPLE-SCLEROSIS	INVESTIGATIVE OPHTHALMOLOGY & VISUAL SCIENCE	23	2	246	252	Unknown	1982	No abstract	WOS:A1982PB89700014
225	WOSCC	ARRIAGA, F; ROMBAUT, N	ABSENCE OF CENTRAL EFFECTS WITH LEVOCABASTINE EYE DROPS	ALLERGY	45	7	552	554	10.1111/j.1398-9995.1990.tb00531.x	1990	No abstract	WOS:A1990EC54200009
227	WOSCC	HINSON, JM	ABSOLUTE AND RELATIVE MEASURES OF DIMENSIONAL CONTRAST	JOURNAL OF THE EXPERIMENTAL ANALYSIS OF BEHAVIOR	50	2	249	260	10.1901/jeab.1988.50-249	1988	No abstract	WOS:A1988Q421700011
233	WOSCC	Jaschinski, W.; Bonacker, M.; Schubert-Alshuth, E.	Accommodation, convergence, pupil diameter, and eye blinks with a CRT display flickering near critical fusion frequency	PERCEPTION	23	Unknown	99	100	Unknown	1994	No abstract	WOS:000207910200257
236	WOSCC	INGLING, CR; TSOU, BHP; GAST, TJ; BURNS, SA; EMERICK, JO; RIESENBERG, L	ACHROMATIC CHANNEL .1. NONLINEARITY OF MINIMUM-BORDER AND FLICKER MATCHES	VISION RESEARCH	18	4	379	390	10.1016/0042-6989(78)90047-0	1978	No abstract	WOS:A1978FD60200004
237	WOSCC	HAEGERSTROMPORTNOY, G; SCHNECK, ME; FISHER, S; HEWLETT, S	ACHROMATS SATURATING RODS PROHIBIT CONE FLICKER DETECTION	INVESTIGATIVE OPHTHALMOLOGY & VISUAL SCIENCE	34	4	743	743	Unknown	1993	No abstract	WOS:A1993KT89300205
239	WOSCC	KINGSMITH, PE; KRANDA, K; WOOD, ICJ	ACQUIRED COLOR DEFECT OF OPPONENT-COLOR SYSTEM	INVESTIGATIVE OPHTHALMOLOGY	15	7	584	587	Unknown	1976	No abstract	WOS:A1976BX58700019
240	WOSCC	KELSEY, JH; ARDEN, GB	ACQUIRED CONE DYSFUNCTION	BRITISH JOURNAL OF OPHTHALMOLOGY	56	11	812	816	10.1136/bjo.56.11.812	1972	No abstract	WOS:A1972O302300004
241	WOSCC	ZWEIFACH, PH; WOLF, E	ACQUIRED CONE DYSFUNCTION AND OTHER PHOTOPIC SYSTEM DISEASES	ARCHIVES OF OPHTHALMOLOGY	79	1	18	&	Unknown	1968	No abstract	WOS:A1968A362800007
243	WOSCC	KELSEY, JH; ARDEN, GB	ACQUIRED UNILATERAL LOSS OF DARK ADAPTATION	BRITISH JOURNAL OF OPHTHALMOLOGY	55	1	38	&	10.1136/bjo.55.1.38	1971	No abstract	WOS:A1971J133000005
244	WOSCC	[Anonymous]	Acquisition of a learned operant and critical flicker-fusion rate in tuatara (Sphenodon)	NEW ZEALAND JOURNAL OF ZOOLOGY	32	3	232	232	Unknown	2005	No abstract	WOS:000232744200041
245	WOSCC	MERIGAN, WH; BARKDOLL, E; MAURISSEN, JPJ; ESKIN, TA; LAPHAM, LW	ACRYLAMIDE EFFECTS ON THE MACAQUE VISUAL-SYSTEM .1. PSYCHOPHYSICS AND ELECTROPHYSIOLOGY	INVESTIGATIVE OPHTHALMOLOGY & VISUAL SCIENCE	26	3	309	316	Unknown	1985	No abstract	WOS:A1985ADW4600007
246	WOSCC	MERIGAN, WH; BARKDOLL, E; MAURISSEN, JPJ	ACRYLAMIDE-INDUCED VISUAL IMPAIRMENT IN PRIMATES	TOXICOLOGY AND APPLIED PHARMACOLOGY	62	2	342	345	10.1016/0041-008X(82)90133-8	1982	No abstract	WOS:A1982NB47400018
247	WOSCC	BABEL, J; STANGOS, N	ACTION OF AMIODARONE (CORDARONE) ON EYE	SCHWEIZERISCHE MEDIZINISCHE WOCHENSCHRIFT	102	7	220	&	Unknown	1972	No abstract	WOS:A1972L487300002
248	WOSCC	VANHOEK, LD	ACTION OF COLOR IN A HETEROCHROMATIC FLICKER PHOTOMETRIC LUMINOSITY MATCH	VISION RESEARCH	16	2	205	213	10.1016/0042-6989(76)90100-0	1976	No abstract	WOS:A1976BC86000013
249	WOSCC	CARRICAB.P	ACTION OF PARATHION ON TRANSFER-FUNCTION OF FREQUENCY OF COMPOUND EYES OF BEES, APIS-MELLIFICA	COMPTES RENDUS HEBDOMADAIRES DES SEANCES DE L ACADEMIE DES SCIENCES SERIE D	275	18	2029	&	Unknown	1972	No abstract	WOS:A1972N968200023
250	WOSCC	ALI, MA; CROUZY, R	ACTION SPECTRUM AND QUANTAL THRESHOLDS OF RETINOMOTOR RESPONSES IN BROOK TROUT SALVELINUS FONTINALIS (MITCHILL)	ZEITSCHRIFT FUR VERGLEICHENDE PHYSIOLOGIE	59	1	86	&	10.1007/BF00298813	1968	No abstract	WOS:A1968B177800006
257	WOSCC	MATTILA, MJ; PALVA, E; SEPPALA, T; OSTROVSKAYA, RU	ACTIONS AND INTERACTIONS WITH ALCOHOL OF DRUGS ON PSYCHOMOTOR-SKILLS - COMPARISON OF DIAZEPAM AND GAMMA-HYDROXYBUTYRIC ACID	ARCHIVES INTERNATIONALES DE PHARMACODYNAMIE ET DE THERAPIE	234	2	236	246	Unknown	1978	No abstract	WOS:A1978FT03500007
258	WOSCC	HARRER, S; LITSCHAUER, B; WUNDSCH, L	ACTIVATION INDUCED CHANGES IN VISUAL FUNCTIONS	WIENER KLINISCHE WOCHENSCHRIFT	100	9	295	302	Unknown	1988	No abstract	WOS:A1988N292600004
259	WOSCC	Luft, WA; Iuvone, PM; Stell, WK	Activation of dopaminergic amacrine cells and release of dopamine in response to visual stimulus.	INVESTIGATIVE OPHTHALMOLOGY & VISUAL SCIENCE	42	4	S674	S674	Unknown	2001	No abstract	WOS:000168392103591
274	WOSCC	WINNEKE, G	ACUTE BEHAVIORAL-EFFECTS OF EXPOSURE TO SOME ORGANIC-SOLVENTS - PSYCHOPHYSIOLOGICAL ASPECTS	ACTA NEUROLOGICA SCANDINAVICA	66	Unknown	117	129	Unknown	1982	No abstract	WOS:A1982PW88100011
277	WOSCC	IDESTROM, CM; SCHALLING, D; SJOQVIST, F; CARLQUIST, U	ACUTE EFFECTS OF DIPHENYLHYDANTOIN IN RELATION TO PLASMA LEVELS - BEHAVIORAL AND PSYCHOPHYSIOLOGICAL STUDIES	PSYCHOLOGICAL MEDICINE	2	2	111	+	10.1017/S0033291700040599	1972	No abstract	WOS:A1972M544600003
278	WOSCC	BHATTACHARYA, SK; TRIPATHI, SR; PRADHAN, CK; KASHYAP, SK	ACUTE EFFECTS OF HEAT ON NEUROPSYCHOLOGICAL CHANGES AND PHYSIOLOGICAL-RESPONSES UNDER NOISE CONDITION	INDIAN JOURNAL OF EXPERIMENTAL BIOLOGY	28	9	849	857	Unknown	1990	No abstract	WOS:A1990DX43700011
283	WOSCC	LILJEQUIST, R; MATTILA, MJ	ACUTE EFFECTS OF TEMAZEPAM AND NITRAZEPAM ON PSYCHOMOTOR-SKILLS AND MEMORY	ACTA PHARMACOLOGICA ET TOXICOLOGICA	44	5	364	369	Unknown	1979	No abstract	WOS:A1979HC09700010
286	WOSCC	SHORT, TG; GALLETLY, DC	ACUTE TOLERANCE FROM BENZODIAZEPINE NIGHT SEDATION	ANAESTHESIA	46	11	929	931	10.1111/j.1365-2044.1991.tb09849.x	1991	No abstract	WOS:A1991GM77700008
290	WOSCC	COLETTA, NJ; ADAMS, AJ	ADAPTATION OF A COLOR-OPPONENT MECHANISM INCREASES PARAFOVEAL SENSITIVITY TO LUMINANCE FLICKER	VISION RESEARCH	26	8	1241	1248	10.1016/0042-6989(86)90104-5	1986	No abstract	WOS:A1986D940800007
292	WOSCC	ANSTIS, S; GIASCHI, D; COGAN, AI	ADAPTATION TO APPARENT MOTION	VISION RESEARCH	25	8	1051	1062	10.1016/0042-6989(85)90093-8	1985	No abstract	WOS:A1985AQM7800004
295	WOSCC	HARRIS, JP; CALVERT, JE; SNELGAR, RS	ADAPTATION TO PERIPHERAL FLICKER - RELATIONSHIP TO CONTRAST DETECTION THRESHOLDS	VISION RESEARCH	30	3	381	386	10.1016/0042-6989(90)90080-5	1990	No abstract	WOS:A1990CU09700005
298	WOSCC	STROMEYER, CF; LEE, J	ADAPTATIONAL EFFECTS OF SHORT-WAVE CONE SIGNALS ON RED-GREEN CHROMATIC DETECTION	VISION RESEARCH	28	8	931	940	10.1016/0042-6989(88)90102-2	1988	No abstract	WOS:A1988P379700008
300	WOSCC	HILDEBRANDT, G; GEYER, F	ADAPTATIVE SIGNIFICANCE OF CIRCASEPTAN-REACTIVE PERIODS	CHRONOBIOLOGIA	6	2	111	111	Unknown	1979	No abstract	WOS:A1979HB16600089
307	WOSCC	ZUBEK, JP; HARPER, DW	AFTEREFFECTS OF SHORT-TERM MONOCULAR DEPRIVATION ON CRITICAL FLICKER FREQUENCY OF NON-OCCLUDED EYE	PERCEPTUAL AND MOTOR SKILLS	43	1	123	126	10.2466/pms.1976.43.1.123	1976	No abstract	WOS:A1976CC53600024
323	WOSCC	Montagnese, S.; Schiff, S.; De Rui, M.; Raduazzo, I. D.; Gatta, A.; Angeli, P.; Bolognesi, M.; Sacerdoti, D.; Merkel, C.; Amodio, P.	AGREEMENT AND PREDICTIVE VALIDITY OF NEUROPHYSIOLOGICAL, PSYCHOMETRIC AND PSYCHOPHYSICAL INDICES OF HEPATIC ENCEPHALOPATHY (HE)	JOURNAL OF HEPATOLOGY	56	Unknown	S252	S253	10.1016/S0168-8278(12)60650-3	2012	No abstract	WOS:000303241301197
324	WOSCC	KRISHNA, N	AKOS,K - CRITICAL FLICKER FREQUENCY SERIES EFFECT	ARCHIVES OF ENVIRONMENTAL HEALTH	15	1	134	&	Unknown	1967	No abstract	WOS:A19679643200026
326	WOSCC	WILSON, HR; METS, MB; NAGY, SE; KRESSEL, AB	ALBINO SPATIAL VISION AS AN INSTANCE OF ARRESTED VISUAL DEVELOPMENT	VISION RESEARCH	28	9	979	990	10.1016/0042-6989(88)90075-2	1988	No abstract	WOS:A1988P695800004
328	WOSCC	JANSEN, AAI; DEGIER, JJ; SLANGEN, JL	ALCOHOL EFFECTS ON SIGNAL-DETECTION PERFORMANCE	NEUROPSYCHOBIOLOGY	14	2	83	87	10.1159/000118209	1985	No abstract	WOS:A1985AXQ7300009
339	WOSCC	LOVEKIN, LG	ALTERATION OF FLICKER FUSION FIELD - PRODUCED BY PRESENTING STIMULUS AT DIFFERENT RATES	ARCHIVES OF OPHTHALMOLOGY	79	3	304	&	10.1001/archopht.1968.03850040306015	1968	No abstract	WOS:A1968A744500015
340	WOSCC	MCFARLAND, RA; WARREN, AB; KARIS, C	ALTERATIONS IN CRITICAL FLICKER FREQUENCY AS A FUNCTION OF AGE AND LIGHT - DARK RATIO	JOURNAL OF EXPERIMENTAL PSYCHOLOGY	56	6	529	538	10.1037/h0049128	1958	No abstract	WOS:A1958WK30900010
341	WOSCC	BENNETT, PB; CROSS, AVC	ALTERATIONS IN THE FUSION FREQUENCY OF FLICKER CORRELATED WITH ELECTROENCEPHALOGRAM CHANGES AT INCREASED PARTIAL PRESSURES OF NITROGEN	JOURNAL OF PHYSIOLOGY-LONDON	151	3	P28	P29	Unknown	1960	No abstract	WOS:A1960WB67700038
343	WOSCC	LOCKHART, JM	AMBIENT TEMPERATURE AND FLICKER-FUSION THRESHOLD	JOURNAL OF EXPERIMENTAL PSYCHOLOGY	87	3	314	&	10.1037/h0030513	1971	No abstract	WOS:A1971I864400004
348	WOSCC	LEE, BB; MARTIN, PR; VALBERG, A	AMPLITUDE AND PHASE OF RESPONSES OF MACAQUE RETINAL GANGLION-CELLS TO FLICKERING STIMULI	JOURNAL OF PHYSIOLOGY-LONDON	414	Unknown	245	263	10.1113/jphysiol.1989.sp017686	1989	No abstract	WOS:A1989AH41500014
353	WOSCC	HAMASAKI, DI	AN ANATOMICAL AND ELECTROPHYSIOLOGICAL STUDY OF RETINA OF OWL MONKEY AOTES TRIVIRGATUS	JOURNAL OF COMPARATIVE NEUROLOGY	130	2	163	&	10.1002/cne.901300205	1967	No abstract	WOS:A19679616300004
355	ZR	Scheier, A.; Cairns, J., Jr.	An apparatus for estimating the effects of toxicants on the critical flicker frequency response of the bluegill sunfish.	Purdue Industrial Waste Conference	No. 23	Unknown	1	7	Unknown	1968	No abstract	ZOOREC:ZOOR10600031660
359	ZR	Jenssen, T.A.; Swenson, B.	An ecological correlate of critical flicker-fusion frequencies for some Anolis lizards. Vision	Res	14	10	965	970	Unknown	1974	No abstract	ZOOREC:ZOOR11100033672
360	WOSCC	BROWN, CC; KRAUSMAN, D	AN ELECTROLUMINESCENT LAMP DEVICE FOR CRITICAL FLICKER FUSION AND APPARENT MOTION	BEHAVIOR RESEARCH METHODS & INSTRUMENTATION	2	4	189	&	10.3758/BF03209301	1970	No abstract	WOS:A1970G931300013
361	WOSCC	FRASCELLA, J; LEHMKUHLE, S	AN ELECTROPHYSIOLOGICAL ASSESSMENT OF X-CELL AND Y-CELL AS PATTERN AND FLICKER DETECTORS IN THE DORSAL LATERAL GENICULATE-NUCLEUS OF THE CAT	EXPERIMENTAL BRAIN RESEARCH	55	1	117	126	Unknown	1984	No abstract	WOS:A1984ST56500013
362	WOSCC	CARTHY, JD; GOODMAN, LJ	AN ELECTROPHYSIOLOGICAL INVESTIGATION OF THE DIVIDED EYE OF GYRINUS-BICOLOR F	JOURNAL OF INSECT PHYSIOLOGY	10	3	431	436	10.1016/0022-1910(64)90067-8	1964	No abstract	WOS:A1964XF26600003
367	WOSCC	WARRINGTON, SJ; ANKIER, SI; TURNER, P	AN EVALUATION OF POSSIBLE INTERACTIONS BETWEEN ETHANOL AND TRAZODONE OR AMITRIPTYLINE	BRITISH JOURNAL OF CLINICAL PHARMACOLOGY	18	4	549	557	10.1111/j.1365-2125.1984.tb02503.x	1984	No abstract	WOS:A1984TM69000012
368	WOSCC	CASHMAN, JN; POWER, SJ	AN EVALUATION OF TESTS OF PSYCHOMOTOR FUNCTION IN ASSESSING RECOVERY FOLLOWING A BRIEF ANESTHETIC	ACTA ANAESTHESIOLOGICA SCANDINAVICA	33	8	693	697	10.1111/j.1399-6576.1989.tb02994.x	1989	No abstract	WOS:A1989CC07200015
375	WOSCC	SOMIYA, T	AN EXPLANATION FOR A CONTRADICTION IN EFFECTS OF FIGURE MEASURED IN TERMS OF LIGHT THRESHOLD AND CFF	PERCEPTUAL AND MOTOR SKILLS	22	1	249	&	10.2466/pms.1966.22.1.249	1966	No abstract	WOS:A19667382700039
383	WOSCC	STEPHENS, G; CINOTTI, A; CHAVIS, P; STEPHENS, E; FIORE, R	AN OBJECTIVE NON-INVASIVE TEST FOR DEGREE OF AGING IN THE RETINA	AGE	3	4	111	111	Unknown	1980	No abstract	WOS:A1980KU82200027
397	WOSCC	Hofmann-Assmus, Marion	Analysis of the Flicker Frequency is more reliable than psychometric Tests	ZEITSCHRIFT FUR GASTROENTEROLOGIE	52	5	Unknown	Unknown	Unknown	2014	No abstract	WOS:000336218400003
398	BA	Iwagaki, Atsushi; Otsuji, Osamu; Okuyama, Sachiko; Matsumoto, Chota; Nakao, Yuzo; Otori, Toshifumi	Analysis of the normal value of critical fusion frequency using the modified central CFF-meter	Japanese Journal of Clinical Ophthalmology	48	5	952	953	Unknown	1994	No abstract	BIOABS:BACD199497456088
399	WOSCC	BIRD, JF; FLOWER, RW; MOWBRAY, GH	ANALYSIS OF THE RETINA VIA SUPRAFUSION ELECTRORETINOGRAPHY	BIOPHYSICAL JOURNAL	29	3	379	396	10.1016/S0006-3495(80)85141-1	1980	No abstract	WOS:A1980JJ91900003
402	WOSCC	BIRD, JF; MOWBRAY, GH	ANALYSIS OF TRANSIENT VISUAL SENSATIONS ABOVE FLICKER FUSION FREQUENCY	VISION RESEARCH	13	3	673	687	10.1016/0042-6989(73)90031-X	1973	No abstract	WOS:A1973O608100010
403	WOSCC	TYLER, CW	ANALYSIS OF VISUAL MODULATION SENSITIVITY - 2 COMPONENTS IN FLICKER PERCEPTION	VISION RESEARCH	15	7	843	848	10.1016/0042-6989(75)90264-3	1975	No abstract	WOS:A1975AC66700013
404	WOSCC	TYLER, CW	ANALYSIS OF VISUAL MODULATION SENSITIVITY .2. PERIPHERAL RETINA AND THE ROLE OF PHOTORECEPTOR DIMENSIONS	JOURNAL OF THE OPTICAL SOCIETY OF AMERICA A-OPTICS IMAGE SCIENCE AND VISION	2	3	393	398	10.1364/JOSAA.2.000393	1985	No abstract	WOS:A1985ACQ3300004
405	WOSCC	TYLER, CW	ANALYSIS OF VISUAL MODULATION SENSITIVITY .3. MERIDIONAL VARIATIONS IN PERIPHERAL FLICKER SENSITIVITY	JOURNAL OF THE OPTICAL SOCIETY OF AMERICA A-OPTICS IMAGE SCIENCE AND VISION	4	8	1612	1619	10.1364/JOSAA.4.001612	1987	No abstract	WOS:A1987J462600035
406	WOSCC	TYLER, CW; HAMER, RD	ANALYSIS OF VISUAL MODULATION SENSITIVITY .4. VALIDITY OF THE FERRY-PORTER LAW	JOURNAL OF THE OPTICAL SOCIETY OF AMERICA A-OPTICS IMAGE SCIENCE AND VISION	7	4	743	758	10.1364/JOSAA.7.000743	1990	No abstract	WOS:A1990CZ95900024
410	WOSCC	COGAN, AI	ANATOMY OF A FLASH .1. 2-PEAK MASKING AND A TEMPORAL FILLING-IN	PERCEPTION	18	2	243	256	10.1068/p180243	1989	No abstract	WOS:A1989AJ99800011
417	WOSCC	CAMPOS, EC; ZANASI, MR	ANOMALOUS FUSIONAL MOVEMENTS - SENSORIMOTOR ASPECT OF ANOMALOUS BINOCULAR VISION	ALBRECHT VON GRAEFES ARCHIV FUR KLINISCHE UND EXPERIMENTELLE OPHTHALMOLOGIE	205	2	101	111	10.1007/BF00410104	1978	No abstract	WOS:A1978EL05500003
418	WOSCC	MOLLON, JD; POLDEN, PG	ANOMALY IN RESPONSE OF EYE TO LIGHT OF SHORT WAVELENGTHS - INTRODUCTION	PHILOSOPHICAL TRANSACTIONS OF THE ROYAL SOCIETY OF LONDON SERIES B-BIOLOGICAL SCIENCES	278	960	207	240	10.1098/rstb.1977.0038	1977	No abstract	WOS:A1977DB15400001
421	WOSCC	DARRAGH, A; LAMBE, R; BRICK, I; OBOYLE, C	ANTAGONISM OF THE CENTRAL EFFECTS OF 3-METHYLCLONAZEPAM	BRITISH JOURNAL OF CLINICAL PHARMACOLOGY	14	6	871	872	10.1111/j.1365-2125.1982.tb02052.x	1982	No abstract	WOS:A1982PX44100020
429	WOSCC	NICHOLSON, AN; STONE, BM	ANTIHISTAMINES - IMPAIRED PERFORMANCE AND THE TENDENCY TO SLEEP	EUROPEAN JOURNAL OF CLINICAL PHARMACOLOGY	30	1	27	32	10.1007/BF00614191	1986	No abstract	WOS:A1986A453400006
430	WOSCC	NICHOLSON, AN; SMITH, PA; SPENCER, MB	ANTIHISTAMINES AND VISUAL FUNCTION - STUDIES ON DYNAMIC ACUITY AND THE PUPILLARY RESPONSE TO LIGHT	BRITISH JOURNAL OF CLINICAL PHARMACOLOGY	14	5	683	690	10.1111/j.1365-2125.1982.tb04957.x	1982	No abstract	WOS:A1982PP68200008
431	WOSCC	GENGO, FM; GABOS, C	ANTIHISTAMINES, DROWSINESS, AND PSYCHOMOTOR IMPAIRMENT - CENTRAL NERVOUS-SYSTEM EFFECT OF CETIRIZINE	ANNALS OF ALLERGY	59	6	53	57	Unknown	1987	No abstract	WOS:A1987L492900011
432	WOSCC	NICHOLSON, AN	ANTIHISTAMINIC ACTIVITY AND CENTRAL EFFECTS OF TERFENADINE - A REVIEW OF EUROPEAN STUDIES	ARZNEIMITTEL-FORSCHUNG/DRUG RESEARCH	32-2	9A	1191	1193	Unknown	1982	No abstract	WOS:A1982PM87000010
435	WOSCC	MAGNUSSEN, S	APPARENT CONTRAST OF TEMPORAL SQUARE-WAVES DERIVED FROM LIGHT-PHASE AND DARK-PHASE MATCHING DATA	VISION RESEARCH	17	2	329	331	10.1016/0042-6989(77)90105-5	1977	No abstract	WOS:A1977CZ40800028
436	WOSCC	MARKS, LE	APPARENT DEPTH OF MODULATION AS A FUNCTION OF FREQUENCY AND AMPLITUDE OF TEMPORAL MODULATIONS OF LUMINANCE	JOURNAL OF THE OPTICAL SOCIETY OF AMERICA	60	7	970	&	10.1364/JOSA.60.000970	1970	No abstract	WOS:A1970G791000017
446	WOSCC	FOLEY, PJ; KAZDAN, J	AREA-INTENSITY RELATIONS WITHIN FOVEA FOR FLICKERING WHITE + PART-SPECTRUM TARGETS	JOURNAL OF THE OPTICAL SOCIETY OF AMERICA	54	4	547	&	10.1364/JOSA.54.000547	1964	No abstract	WOS:A19646254B00045
454	WOSCC	GINSBURG, N	ASCENDING-DESCENDING DIFFERENCES IN CFF MEASUREMENT AS A FUNCTION OF ECCENTRICITY AND STARTING POINT	JOURNAL OF PSYCHOLOGY	67	1	161	&	10.1080/00223980.1967.10543061	1967	No abstract	WOS:A19679901300017
456	WOSCC	GHOZLAN, A	ASCENDING-DESCENDING THRESHOLD DIFFERENCES AND INTERNAL SUBJECTIVE JUDGMENT IN CFF MEASUREMENTS	PERCEPTUAL AND MOTOR SKILLS	70	3	1107	1110	10.2466/PMS.70.4.1107-1110	1990	No abstract	WOS:A1990DT04600010
457	ZR	Lythgoe, J.N.	Aspects of photoreception in aquatic environments.	Symposia of the Society for Experimental Biology	Unknown	Unknown	373	386	Unknown	1985	No abstract	ZOOREC:ZOOR12300062262
465	WOSCC	Nakamura, H; Sakuma, T; Nishiguchi, K; Wolf, E; Arai, M; Hirose, T	Assessment of cone functions in congenital retinoschisis by multifocal ERGS and flicker perimetry	INVESTIGATIVE OPHTHALMOLOGY & VISUAL SCIENCE	46	Unknown	Unknown	Unknown	Unknown	2005	No abstract	WOS:000227980404839
471	WOSCC	SALETU, B; GRUNBERGER, J; LINZMAYER, L; NITSCHE, V	ASSESSMENT OF PSYCHOACTIVITY AND LONG-TERM EFFICACY OF A RETARD PREPARATION OF OXAZEPAM BY BLOOD LEVEL DETERMINATIONS AND QUANTITATIVE EEG AND PSYCHOMETRIC ANALYSES	WIENER KLINISCHE WOCHENSCHRIFT	90	11	382	389	Unknown	1978	No abstract	WOS:A1978FB03300007
473	WOSCC	DOCKHORN, RJ; DOCKHORN, DW; ALDERMAN, JL; MCSORLEY, PA; FROSOLONO, MF; SANDERS, RL	ASSESSMENT OF SEDATIVE EFFECTS OF ANTIHISTAMINES BY CRITICAL FLICKER FUSION	JOURNAL OF ALLERGY AND CLINICAL IMMUNOLOGY	89	1	357	357	Unknown	1992	No abstract	WOS:A1992HB76000801
490	WOSCC	Jancke, L; Mirzazade, S; Shah, NJ	Attention modulates the blood oxygen level dependent response in the primary visual cortex measured with functional magnetic resonance imaging	NATURWISSENSCHAFTEN	86	2	79	81	10.1007/s001140050575	1999	No abstract	WOS:000078716100004
496	WOSCC	Chu, CC; Chen, TY; Henneberry, TJ	Attractiveness of flickering and non-flickering cool white fluorescent light to Culex quinquefasciatus (Diptera : Culicidae), Musca domestica (Diptera : Muscidae) and Pectinophora gossypiella (Lepidoptera : Gelechiidae) adults, and Acheta domesticus (Orthoptera : Gryllidae) and Periplaneta americana (Blattodea : Blattidae) nymphs	SOUTHWESTERN ENTOMOLOGIST	31	1	77	81	Unknown	2006	No abstract	WOS:000237012900011
500	WOSCC	REGAN, D; SPEKREIJSE, H	AUDITORY-VISUAL INTERACTIONS AND CORRESPONDENCE BETWEEN PERCEIVED AUDITORY SPACE AND PERCEIVED VISUAL SPACE	PERCEPTION	6	2	133	138	10.1068/p060133	1977	No abstract	WOS:A1977CZ63200003
508	WOSCC	PECK, CK; LINDSLEY, DB	AVERAGE EVOKED-POTENTIAL CORRELATES OF 2-FLASH PERCEPTUAL DISCRIMINATION IN CATS	VISION RESEARCH	12	4	641	&	10.1016/0042-6989(72)90159-9	1972	No abstract	WOS:A1972L885900010
512	WOSCC	Nikonov, Sergei; Dolgova, Natalia; Tochitsky, Ivan; Van Gelder, Russell N.; Kramer, Richard; Aguirre, Gustavo D.; Beltran, William A.	Azobenzene-based DENAQ photoswitch confers light sensitivity to degenerated but not to healthy canine retina	INVESTIGATIVE OPHTHALMOLOGY & VISUAL SCIENCE	57	12	Unknown	Unknown	Unknown	2016	No abstract	WOS:000394174002023
514	WOSCC	COMERFORD, JP; THORN, F; MALLOY, C	BACKGROUND ILLUMINATION AND LONG-WAVELENGTH FLICKER DETECTION IN PROTANOPES AND NORMAL TRICHROMATES	INVESTIGATIVE OPHTHALMOLOGY & VISUAL SCIENCE	34	4	780	780	Unknown	1993	No abstract	WOS:A1993KT89300390
515	WOSCC	PFLUG, R; NELSON, R; AHNELT, PK	BACKGROUND-INDUCED FLICKER ENHANCEMENT IN CAT RETINAL HORIZONTAL CELLS .1. TEMPORAL AND SPECTRAL PROPERTIES	JOURNAL OF NEUROPHYSIOLOGY	64	2	313	325	Unknown	1990	No abstract	WOS:A1990DV59900001
516	WOSCC	NELSON, R; PFLUG, R; BAER, SM	BACKGROUND-INDUCED FLICKER ENHANCEMENT IN CAT RETINAL HORIZONTAL CELLS .2. SPATIAL PROPERTIES	JOURNAL OF NEUROPHYSIOLOGY	64	2	326	340	Unknown	1990	No abstract	WOS:A1990DV59900002
524	WOSCC	CRAWFORD, MLJ	BEHAVIORAL CONTROL OF VISUAL FIXATION OF RHESUS-MONKEY	JOURNAL OF THE EXPERIMENTAL ANALYSIS OF BEHAVIOR	25	1	113	121	10.1901/jeab.1976.25-113	1976	No abstract	WOS:A1976BF29600012
525	WOSCC	SCHECHTE.MD; WINTER, JC	BEHAVIORAL DETERMINATION OF CRITICAL FLICKER FREQUENCY IN RAT	PERCEPTUAL AND MOTOR SKILLS	29	2	655	&	10.2466/pms.1969.29.2.655	1969	No abstract	WOS:A1969E699200066
526	WOSCC	COILE, DC; POLLITZ, CH; SMITH, JC	BEHAVIORAL DETERMINATION OF CRITICAL FLICKER FUSION IN DOGS	PHYSIOLOGY & BEHAVIOR	45	6	1087	1092	10.1016/0031-9384(89)90092-9	1989	No abstract	WOS:A1989AK76100002
527	WOSCC	SCHNEIDER, CW	BEHAVIORAL DETERMINATIONS OF CRITICAL FLICKER FREQUENCY IN RABBIT	VISION RESEARCH	8	9	1227	+	10.1016/0042-6989(68)90029-1	1968	No abstract	WOS:A1968B913700008
529	WOSCC	GRAF, VA	BEHAVIORAL VISUAL FUNCTIONS FOR CHRYSEMYS-PICTA-PICTA - PREFERENCES AND FREQUENCY RESPONSES	BRAIN BEHAVIOR AND EVOLUTION	5	44230	155	+	10.1159/000123745	1972	No abstract	WOS:A1972O077000006
530	WOSCC	EVANS, HL	BEHAVIORAL-ASSESSMENT OF VISUAL TOXICITY	ENVIRONMENTAL HEALTH PERSPECTIVES	26	OCT	53	57	10.2307/3428824	1978	No abstract	WOS:A1978GC23800009
533	WOSCC	HARWERTH, RS; SMITH, EL; BOLTZ, RL; CRAWFORD, MLJ; VONNOORDEN, GK	BEHAVIORAL-STUDIES ON THE EFFECT OF ABNORMAL EARLY VISUAL EXPERIENCE IN MONKEYS - TEMPORAL-MODULATION SENSITIVITY	VISION RESEARCH	23	12	1511	1517	10.1016/0042-6989(83)90163-3	1983	No abstract	WOS:A1983RY37200019
548	WOSCC	BOWKER, DO; MANDLER, MB	BINOCULAR FLICKER APPEARS FASTER THAN MONOCULAR FLICKER	JOURNAL OF THE OPTICAL SOCIETY OF AMERICA	71	4	496	498	10.1364/JOSA.71.000496	1981	No abstract	WOS:A1981LJ45900019
551	WOSCC	CAVONIUS, CR	BINOCULAR INTERACTIONS IN FLICKER	QUARTERLY JOURNAL OF EXPERIMENTAL PSYCHOLOGY	31	MAY	273	280	10.1080/14640747908400726	1979	No abstract	WOS:A1979HC59500009
553	WOSCC	LEVI, DM; PASS, AF; MANNY, RE	BINOCULAR INTERACTIONS IN NORMAL AND ANOMALOUS BINOCULAR VISION - EFFECTS OF FLICKER	BRITISH JOURNAL OF OPHTHALMOLOGY	66	1	57	63	10.1136/bjo.66.1.57	1982	No abstract	WOS:A1982MX33700009
554	WOSCC	Aisenberg, S	Binocular measurement of eye movement in nuclear magnetic resonance (NMR) and MRI applications, head position monitoring, and mapping color response and critical flicker frequency in the visual field	INVESTIGATIVE OPHTHALMOLOGY & VISUAL SCIENCE	38	4	3064	3064	Unknown	1997	No abstract	WOS:A1997WN18603054
555	WOSCC	WADE, NJ	BINOCULAR RIVALRY AND BINOCULAR FUSION OF AFTERIMAGES	VISION RESEARCH	13	5	999	1000	10.1016/0042-6989(73)90080-1	1973	No abstract	WOS:A1973O880400012
556	WOSCC	LAWWILL, T; BIERSDORF, WR	BINOCULAR RIVALRY AND VISUAL EVOKED RESPONSES	INVESTIGATIVE OPHTHALMOLOGY	7	4	378	+	Unknown	1968	No abstract	WOS:A1968B603800004
558	WOSCC	HAGEDOORN, A; HAAN, D; BUYS, JJ; TIESINGA, G; VONHOFF, DJ; VANRHIJN, S; HOOFT, RH	BINOCULAR VISION (FLIP-FLOP PHENOMENON)	AMERICAN JOURNAL OF OPHTHALMOLOGY	74	5	907	+	10.1016/0002-9394(72)91211-1	1972	No abstract	WOS:A1972O094600013
559	WOSCC	WHITTERIDGE, D	BINOCULAR VISION AND CORTICAL FUNCTION	PROCEEDINGS OF THE ROYAL SOCIETY OF MEDICINE-LONDON	65	11	947	+	10.1177/003591577206501109	1972	No abstract	WOS:A1972N863400009
560	WOSCC	WADE, NJ	BINOCULAR-RIVALRY BETWEEN AFTERIMAGES ILLUMINATED INTERMITTENTLY	VISION RESEARCH	17	2	310	312	10.1016/0042-6989(77)90098-0	1977	No abstract	WOS:A1977CZ40800021
563	WOSCC	BRIGNER, WL; DENI, JR	BLACKNESS ENHANCEMENT	PERCEPTUAL AND MOTOR SKILLS	72	3	757	758	10.2466/PMS.72.3.757-758	1991	No abstract	WOS:A1991FV00700005
565	WOSCC	Gundling, Felix; Seidl, Holga; Schmidt, Thomas; Schepp, Wolfgang	Blood ammonia level in liver cirrhosis: a conditio sine qua non to confirm hepatic encephalopathy?	EUROPEAN JOURNAL OF GASTROENTEROLOGY & HEPATOLOGY	20	3	246	247	10.1097/MEG.0b013e3282f1d00c	2008	No abstract	WOS:000257628000019
568	WOSCC	COSENS, D	BLUE ADAPTATION - EXPERIMENTAL TOOL FOR THE STUDY OF VISUAL RECEPTOR MECHANISMS AND BEHAVIOR OF DROSOPHILA	BIOPHYSICS OF STRUCTURE AND MECHANISM	5	44230	211	222	10.1007/BF00535449	1979	No abstract	WOS:A1979GX67100010
573	WOSCC	PIANTANIDA, TP	BLUE-CONE FLICKER SENSITIVITY WITH EXTRARETINAL CHROMATIC ADAPTATION	JOURNAL OF THE OPTICAL SOCIETY OF AMERICA A-OPTICS IMAGE SCIENCE AND VISION	1	12	1314	1315	Unknown	1984	No abstract	WOS:A1984TX57400467
574	WOSCC	EISNER, A; MACLEOD, DIA	BLUE-SENSITIVE CONES DO NOT CONTRIBUTE TO LUMINANCE	JOURNAL OF THE OPTICAL SOCIETY OF AMERICA	70	1	121	123	10.1364/JOSA.70.000121	1980	No abstract	WOS:A1980JC94500019
575	WOSCC	OHANLON, JF; MCGRATH, JJ; MCCAULEY, ME	BODY-TEMPERATURE AND TEMPORAL ACUITY	JOURNAL OF EXPERIMENTAL PSYCHOLOGY	102	5	788	794	10.1037/h0036321	1974	No abstract	WOS:A1974S920400006
577	WOSCC	REMOLE, A	BORDER ENHANCEMENT DURING FLICKER STIMULATION - EFFECT OF RETINAL LOCATION	VISION RESEARCH	15	12	1385	1388	10.1016/0042-6989(75)90195-9	1975	No abstract	WOS:A1975AX46800015
584	WOSCC	NACHMIAS, J	BRIGHTNESS AND VISUAL ACUITY WITH INTERMITTENT ILLUMINATION	JOURNAL OF THE OPTICAL SOCIETY OF AMERICA	48	10	726	730	10.1364/JOSA.48.000726	1958	No abstract	WOS:A1958WF91100010
589	WOSCC	GREY, RHB; BLACH, RK; BARNARD, WM	BULLS EYE MACULOPATHY WITH EARLY CONE DEGENERATION	BRITISH JOURNAL OF OPHTHALMOLOGY	61	11	702	718	10.1136/bjo.61.11.702	1977	No abstract	WOS:A1977EG02200009
596	WOSCC	CHRIST, T; STODTMEISTER, R; PILLUNAT, L	CALIBRATION CURVES FOR THE AULHORN FLICKER TEST	KLINISCHE MONATSBLATTER FUR AUGENHEILKUNDE	190	2	114	120	10.1055/s-2008-1050340	1987	No abstract	WOS:A1987G260200007
597	WOSCC	Taylor, NR; Prescott, NB; Jarvis, JR; Wathes, CM	Can domestic fowl detect the flicker of fluorescent lights?	BRITISH POULTRY SCIENCE	43	5	S13	S14	Unknown	2002	No abstract	WOS:000180281600016
604	WOSCC	GUEST, ADL; DUNCAN, C; LAWTHER, PJ	CARBON MONOXIDE AND PHENOBARBITONE - A COMPARISON OF EFFECTS ON AUDITORY FLUTTER FUSION THRESHOLD AND CRITICAL FLICKER FUSION THRESHOLD	ERGONOMICS	13	5	587	&	10.1080/00140137008931182	1970	No abstract	WOS:A1970H799000013
605	WOSCC	BEARD, RR; GRANDSTAFF, N	CARBON MONOXIDE EXPOSURE AND CEREBRAL FUNCTION	ANNALS OF THE NEW YORK ACADEMY OF SCIENCES	174	1	385	+	10.1111/j.1749-6632.1970.tb49801.x	1970	No abstract	WOS:A1970J306100035
606	WOSCC	HOVORKA, J	CARBON-DIOXIDE HOMEOSTASIS AND RECOVERY AFTER GENERAL-ANESTHESIA	ACTA ANAESTHESIOLOGICA SCANDINAVICA	26	5	498	504	10.1111/j.1399-6576.1982.tb01806.x	1982	No abstract	WOS:A1982PM98000016
607	WOSCC	MERIGAN, WH; WOOD, RW; ZEHL, D; ESKIN, TA	CARBON-DISULFIDE EFFECTS ON THE VISUAL-SYSTEM .1. VISUAL THRESHOLDS AND OPHTHALMOSCOPY	INVESTIGATIVE OPHTHALMOLOGY & VISUAL SCIENCE	29	4	512	518	Unknown	1988	No abstract	WOS:A1988M849400002
609	WOSCC	MCGRATH, JJ	CARBON-MONOXIDE STUDIES AT HIGH-ALTITUDE	NEUROSCIENCE AND BIOBEHAVIORAL REVIEWS	12	44259	311	314	10.1016/S0149-7634(88)80064-2	1988	No abstract	WOS:A1988R933500027
617	WOSCC	COREN, S; PORAC, C	CENTRAL AND PERIPHERAL SENSITIVITY TO TEMPORALLY MODULATED STIMULI PRESENTED TO THE SIGHTING AND NONSIGHTING EYES	OPTOMETRY AND VISION SCIENCE	66	7	450	454	10.1097/00006324-198907000-00007	1989	No abstract	WOS:A1989AG48100007
618	WOSCC	SALEM, SA; MCDEVITT, DG	CENTRAL EFFECTS OF BETA-ADRENOCEPTOR ANTAGONISTS	CLINICAL PHARMACOLOGY & THERAPEUTICS	33	1	52	57	10.1038/clpt.1983.7	1983	No abstract	WOS:A1983PZ49500007
627	WOSCC	FINK, M; IRWIN, P	CENTRAL NERVOUS-SYSTEM EFFECTS OF ASPIRIN	CLINICAL PHARMACOLOGY & THERAPEUTICS	32	3	362	365	10.1038/clpt.1982.172	1982	No abstract	WOS:A1982PG94200012
629	WOSCC	Freeman, C; Hou, RH; Langley, RW; Szabadi, E; Bradshaw, CM	Central noradrenergic modulation of autonomic functions: Comparison of modafinil and clonidine	JOURNAL OF PSYCHOPHARMACOLOGY	18	3	A62	A62	Unknown	2004	No abstract	WOS:000224550800244
636	WOSCC	ZEITLHOFER, J; ASENBAUM, S; SPISS, C; WIMMER, A; MAYR, N; WOLNER, E; DEECKE, L	CENTRAL-NERVOUS-SYSTEM FUNCTION AFTER CARDIOPULMONARY BYPASS	EUROPEAN HEART JOURNAL	14	7	885	890	10.1093/eurheartj/14.7.885	1993	No abstract	WOS:A1993LN93900004
638	WOSCC	PARSONS, OA; BURN, J; CHANDLER, PJ	CEREBRAL DYSFUNCTION AND FLICKER-DETECTION - ROLE OF LOCAL ADAPTATION	AMERICAN JOURNAL OF PSYCHOLOGY	81	4	525	&	10.2307/1421056	1968	No abstract	WOS:A1968C629400006
644	WOSCC	VITOVA, Z	CEREBRAL RESPONSES TO FLICKERING LIGHT IN CLINICAL RESEARCH	ACTIVITAS NERVOSA SUPERIOR	12	2	162	&	Unknown	1970	No abstract	WOS:A1970G423900047
645	WOSCC	VIVAS, IM; DRUJAN, BD	CERTAIN ASPECTS OF ACETYLCHOLINE METABOLISM IN TELEOST RETINA	NEUROCHEMICAL RESEARCH	5	8	817	829	10.1007/BF00965782	1980	No abstract	WOS:A1980KT90300002
647	WOSCC	AFTANAS, MS; ZUBEK, JP	CFF IN UNILATERAL ARM AMPUTEES	PERCEPTUAL AND MOTOR SKILLS	32	3	881	&	10.2466/pms.1971.32.3.881	1971	No abstract	WOS:A1971J863600040
654	WOSCC	PANGMAN, CH; ZUBEK, JP	CHANGES IN AUDITORY FLUTTER FUSION FREQUENCY DURING PROLONGED VISUAL DEPRIVATION	PERCEPTION & PSYCHOPHYSICS	11	2	172	&	10.3758/BF03210368	1972	No abstract	WOS:A1972L659900011
657	WOSCC	ZUBEK, JP; BROSS, M; HARPER, D	CHANGES IN CFF DURING PROLONGED EXPOSURE OF ONE EYE TO HOMOGENEOUS ILLUMINATION (GANZFELD) AND OTHER TO DARKNESS	STUDIA PSYCHOLOGICA	18	2	146	152	Unknown	1976	No abstract	WOS:A1976CD67800007
658	WOSCC	ZUBEK, JP; BROSS, M	CHANGES IN CRITICAL FLICKER FREQUENCY DURING AND AFTER FOURTEEN DAYS OF MONOCULAR DEPRIVATION	NATURE	241	5387	288	290	10.1038/241288a0	1973	No abstract	WOS:A1973O555100053
659	WOSCC	HARPER, DW; ZUBEK, JP	CHANGES IN CRITICAL FLICKER FREQUENCY DURING PROLONGED VISUAL DEPRIVATION	PERCEPTION & PSYCHOPHYSICS	19	6	551	554	10.3758/BF03211225	1976	No abstract	WOS:A1976BY81400011
660	WOSCC	ASMUSSEN, G; GAUNITZ, U	CHANGES IN MECHANICAL-PROPERTIES OF THE INFERIOR OBLIQUE MUSCLE OF THE RABBIT AFTER DENERVATION	PFLUGERS ARCHIV-EUROPEAN JOURNAL OF PHYSIOLOGY	392	2	198	205	10.1007/BF00581272	1981	No abstract	WOS:A1981MW74600018
665	WOSCC	SCHNEIDER, CW; BARTLEY, SH	CHANGES IN SENSORY PHENOMENA AND OBSERVER CRITERIA AT LOW RATES OF INTERMITTENT PHOTIC STIMULATION	JOURNAL OF PSYCHOLOGY	63	1	53	+	10.1080/00223980.1966.10544810	1966	No abstract	WOS:A19667795000005
667	WOSCC	SEIPLE, W; GREENSTEIN, V; HOLOPIGIAN, K; CARR, R	CHANGES IN THE FOCAL ELECTRORETINOGRAM WITH RETINAL ECCENTRICITY	DOCUMENTA OPHTHALMOLOGICA	70	1	29	36	10.1007/BF00154733	1988	No abstract	WOS:A1988Q759300003
680	WOSCC	GLIEM, H	CHANGES OF PUPILLARY REACTION IN DIABETICS	KLINISCHE MONATSBLATTER FUR AUGENHEILKUNDE	160	3	293	&	Unknown	1972	No abstract	WOS:A1972M108000006
683	WOSCC	Ba-Abbad, Rola; Webster, Andrew; Moore, Anthony T.; Michaelides, Michel; Leroy, Bart Peter; Stockman, Andrew	Characterisation of temporal vision in congenital stationary night blindness	INVESTIGATIVE OPHTHALMOLOGY & VISUAL SCIENCE	57	12	Unknown	Unknown	Unknown	2016	No abstract	WOS:000394210605282
684	WOSCC	BENDER, BG; RUDDOCK, KH	CHARACTERISTICS OF A VISUAL DEFECT ASSOCIATED WITH ABNORMAL RESPONSES TO BOTH COLOR AND LUMINANCE	VISION RESEARCH	14	6	383	393	10.1016/0042-6989(74)90237-5	1974	No abstract	WOS:A1974T120100004
704	WOSCC	WELPE, E	CHECKERBOARD PATTERN - ONLY BINOCULARLY STIMULABLE FLICKER PATTERN	VISION RESEARCH	15	11	1283	1287	10.1016/0042-6989(75)90175-3	1975	No abstract	WOS:A1975AR64100017
717	WOSCC	BARON, WS	CHROMATIC ADAPTATION AND FLICKER-FREQUENCY EFFECTS ON PRIMATE R-G-CONE DIFFERENCE SIGNAL	JOURNAL OF THE OPTICAL SOCIETY OF AMERICA	72	8	1008	1013	10.1364/JOSA.72.001008	1982	No abstract	WOS:A1982NZ40400004
720	WOSCC	VANDERHO.GJ	CHROMATIC FLICKER	JOURNAL OF THE OPTICAL SOCIETY OF AMERICA	59	9	1213	&	10.1364/JOSA.59.001213	1969	No abstract	WOS:A1969E156100015
721	WOSCC	TRUSS, CV	CHROMATIC FLICKER FUSION FREQUENCY AS A FUNCTION OF CHROMATICITY DIFFERENCE	JOURNAL OF THE OPTICAL SOCIETY OF AMERICA	47	12	1130	1134	10.1364/JOSA.47.001130	1957	No abstract	WOS:A1957WF90100013
723	WOSCC	SIMONSON, E; ANDERSON, D	CHROMATIC FUSION AND LUMINANCE FUSION FLICKER FREQUENCY	INVESTIGATIVE OPHTHALMOLOGY	2	2	223	223	Unknown	1963	No abstract	WOS:A1963XE59500016
724	WOSCC	SILVESTRI, AM	CHROMATIC INDUCTION FROM PULSATING BLACK AND WHITE STIMULI	JOURNAL OF THE OPTICAL SOCIETY OF AMERICA	55	9	1182	+	10.1364/JOSA.55.001182	1965	No abstract	WOS:A19656747500036
725	WOSCC	STROMEYER, CF; COLE, GR; KRONAUER, RE	CHROMATIC SUPPRESSION OF CONE INPUTS TO THE LUMINANCE FLICKER MECHANISM	VISION RESEARCH	27	7	1113	1137	Unknown	1987	No abstract	WOS:A1987H746900008
727	WOSCC	DAIN, SJ; RAMMOHAN, KW; BENES, SC; KINGSMITH, PE	CHROMATIC, SPATIAL, AND TEMPORAL LOSSES OF SENSITIVITY IN MULTIPLE-SCLEROSIS	INVESTIGATIVE OPHTHALMOLOGY & VISUAL SCIENCE	31	3	548	558	Unknown	1990	No abstract	WOS:A1990CW15500020
732	WOSCC	LUCKI, I; RICKELS, K; GELLER, AM	CHRONIC USE OF BENZODIAZEPINES AND PSYCHOMOTOR AND COGNITIVE TEST-PERFORMANCE	PSYCHOPHARMACOLOGY	88	4	426	433	Unknown	1986	No abstract	WOS:A1986A713100003
735	WOSCC	Gencdal, Genco; Gunsar, Fulya; Meral, Cenk Emre; Salman, Esin; Gursel, Berna; Oruc, Nevin; Karasu, Zeki; Ersoz, Galip; Akarca, Ulus S.	Circadian changes in Critical Flicker Frequency in Cirrhotics and its relation with Sleep Disturbances	HEPATOLOGY	56	Unknown	917A	917A	Unknown	2012	No abstract	WOS:000310955603147
736	WOSCC	THOMPSON, C; HARDING, GFA	CIRCADIAN RHYTHM IN EEG AND OTHER PHYSIOLOGICAL AND PSYCHOLOGICAL VARIABLES	ELECTROENCEPHALOGRAPHY AND CLINICAL NEUROPHYSIOLOGY	25	5	509	&	Unknown	1968	No abstract	WOS:A1968B916400019
743	WOSCC	BARTLEY, SH	CLARIFICATION OF BARTLEY MODEL - A REPLY	PSYCHOLOGICAL BULLETIN	60	5	505	508	10.1037/h0046164	1963	No abstract	WOS:A1963WD19000010
744	WOSCC	SALETU, B; GRUNBERGER, J; LINZMAYER, L; STADLER, R	CLASSIFICATION AND ASSESSMENT OF CEREBRAL BIOAVAILABILITY OF LOPIRAZEPAM (D-12524) BY QUANTITATIVE EEG AND PSYCHOMETRIC ANALYSIS	ARZNEIMITTEL-FORSCHUNG/DRUG RESEARCH	30-1	3	513	518	Unknown	1980	No abstract	WOS:A1980JN46600028
745	WOSCC	SALETU, B; GRUNBERGER, J	CLASSIFICATION AND DETERMINATION OF CEREBRAL BIOAVAILABILITY OF FLUOXETINE - PHARMACOKINETIC, PHARMACO-EEG, AND PSYCHOMETRIC ANALYSES	JOURNAL OF CLINICAL PSYCHIATRY	46	3	45	52	Unknown	1985	No abstract	WOS:A1985AEB4500009
746	WOSCC	SALETU, B; GRUNBERGER, L; LINZMAYER, L; WITTEK, R; STOHR, H	CLASSIFICATION AND DETERMINATION OF PHARMACODYNAMICS OF A NEW TETRACYCLIC ANTI-DEPRESSANT PIRLINDOL BY PHARMACO-EEG AND PSYCHOMETRY	WIENER KLINISCHE WOCHENSCHRIFT	95	14	481	493	Unknown	1983	No abstract	WOS:A1983QY91900007
749	WOSCC	AMBROZI, L; BRUCK, J; TSCHABITSCHER, H	CLINICAL AND NEUROPSYCHOLOGICAL CHANGES ASSOCIATED WITH VINCAMIN TREATMENT IN CEREBROVASCULAR-DISEASE	NERVENARZT	53	3	141	143	Unknown	1982	No abstract	WOS:A1982NF83400004
764	WOSCC	RUBIN, LF	CLINICAL ELECTRORETINOGRAPHY IN DOGS	JOURNAL OF THE AMERICAN VETERINARY MEDICAL ASSOCIATION	151	11	1456	+	Unknown	1967	No abstract	WOS:A1967A328000013
765	WOSCC	HOLMBERG, G; LIVSTEDT, B	CLINICAL EVALUATION OF A NEW BENZODIAZEPINE DERIVATIVE, CHLORAZEPATE	ARZNEIMITTEL-FORSCHUNG	22	5	916	&	Unknown	1972	No abstract	WOS:A1972M607000017
767	WOSCC	BAYLISS, PFC; DUNCAN, SM	CLINICAL PHARMACOLOGY OF VILOXAZINE HYDROCHLORIDE - NEW ANTIDEPRESSANT OF NOVEL CHEMICAL-STRUCTURE	BRITISH JOURNAL OF CLINICAL PHARMACOLOGY	1	5	431	437	10.1111/j.1365-2125.1974.tb00282.x	1974	No abstract	WOS:A1974U537900015
772	WOSCC	FRICKER, SJ; SANDERS, JJ	CLINICAL STUDIES OF EVOKED-RESPONSE TO RAPID RANDOM FLASH	ELECTROENCEPHALOGRAPHY AND CLINICAL NEUROPHYSIOLOGY	36	5	525	532	10.1016/0013-4694(74)90209-0	1974	No abstract	WOS:A1974S632200009
773	WOSCC	STJEAN, A; STERLIN, C; NOE, W; BAN, TA	CLINICAL STUDIES WITH PROPERICIAZINE (RP 8909)	DISEASES OF THE NERVOUS SYSTEM	28	8	526	&	Unknown	1967	No abstract	WOS:A19679840200006
775	WOSCC	BIRKMAYER, W	CLINICAL-EXPERIENCES WITH CLOBAZAM	BRITISH JOURNAL OF CLINICAL PHARMACOLOGY	7	Unknown	S121	S122	10.1111/j.1365-2125.1979.tb04678.x	1979	No abstract	WOS:A1979GQ16100021
783	WOSCC	FINK, M; IRWIN, P	CNS EFFECTS OF THE ANTIHISTAMINES DIPHENHYDRAMINE AND TERFENADINE (RMI 9918)	PHARMAKOPSYCHIATRIE NEURO-PSYCHOPHARMAKOLOGIE	12	1	35	44	10.1055/s-0028-1094592	1979	No abstract	WOS:A1979GH26900004
784	WOSCC	WAHLLANDER, A; RENNER, E; KARLAGANIS, G; PREISIG, R	CNS-EFFECTS OF CAFFEINE (C) IN CIRRHOTICS (CIR) MEASURED BY AN EXTENDED FLICKER FUSION (DELANGE) TEST	EXPERIENTIA	39	6	684	684	Unknown	1983	No abstract	WOS:A1983QU94000359
785	WOSCC	LOEW, ER	CO2-INDUCED CHANGES IN CRITICAL FUSION FREQUENCY OF FLY, SARCOPHAGA-BULLATA	JOURNAL OF INSECT PHYSIOLOGY	20	9	1737	1748	10.1016/0022-1910(74)90203-0	1974	No abstract	WOS:A1974U057900008
791	WOSCC	HAMEL, AR; RIKLAN, M	COGNITIVE AND PERCEPTUAL EFFECTS OF LONG-RANGE L-DOPA THERAPY IN PARKINSONISM	JOURNAL OF CLINICAL PSYCHOLOGY	31	2	321	323	10.1002/1097-4679(197504)31:2<321::AID-JCLP2270310235>3.0.CO;2-1	1975	No abstract	WOS:A1975AA38000034
795	WOSCC	Achinivu, K.; Staufenberg, E.; Cull, C.; Cavanna, A. E.; Ring, H.	COGNITIVE FUNCTION DURING VAGUS NERVE STIMULATION (VNS) FOR TREATMENT-REFRACTORY EPILEPSY: A PILOT STUDY USING THE CRITICAL FLICKER FUSION (CFF) TEST	JOURNAL OF NEUROLOGY NEUROSURGERY AND PSYCHIATRY	82	8	Unknown	Unknown	10.1136/jnnp-2011-300504.17	2011	No abstract	WOS:000292538400018
796	WOSCC	Ibanez Samaniego, Luis; Cabrero, Lucia; Navarrete, Cristina; Garcia, Seila; Ahumada Jimenez, Adriana Maria; Marquez, Laura; Dolores Perez, Maria; Rincon, Diego; Rapado, Marta; Banares Canizares, Rafael; Garcia Martinez, Rita	COGNITIVE FUNCTION FOLLOWING HEPATITIS C ERADICATION IN PATIENTS TREATED WITH DIRECT ANTIVIRAL AGENTS IN GENERAL POPULATION: RESULTS FROM A SINGLE-CENTER STUDY.	HEPATOLOGY	70	Unknown	351A	352A	Unknown	2019	No abstract	WOS:000488653501125
811	WOSCC	CARLOW, TJ; FLYNN, JT; SHIPLEY, T	COLOR PERIMETRY	ARCHIVES OF OPHTHALMOLOGY	94	9	1492	1496	Unknown	1976	No abstract	WOS:A1976CD74400007
813	ZR	Neumeyer, Christa	Color vision in fishes and its neural basis.	Sensory processing in aquatic environments.	Unknown	Unknown	223	235	10.1007/978-0-387-22628-6_11	2003	No abstract	ZOOREC:ZOOR13900050645
816	WOSCC	RICHARDS, W; LURIA, SM	COLOR-MIXTURE FUNCTIONS AT LOW LUMINANCE LEVELS	VISION RESEARCH	4	44322	281	313	10.1016/0042-6989(64)90019-7	1964	No abstract	WOS:A1964WZ49300003
818	WOSCC	BENDER, BG; RUDDOCK, KH; WENT, LN; VRIESDEM.EC	COLOR-VISION CHARACTERISTICS OF AN OBSERVER WITH UNILATERAL DEFECTIVE COLOR-VISION - RESULTS AND ANALYSIS	VISION RESEARCH	12	12	2035	&	10.1016/0042-6989(72)90057-0	1972	No abstract	WOS:A1972N716400008
821	WOSCC	Chalon, S; Vandenhende, F; Ertle, S	Combined administration of duloxetine (DU) and lorazepam (LO): A pharmacokinetic (PK) and pharmacodynamic (PD) study.	CLINICAL PHARMACOLOGY & THERAPEUTICS	77	2	P65	P65	10.1016/j.clpt.2004.12.141	2005	No abstract	WOS:000226848500246
845	WOSCC	MALY, J; ZEILER, K; REISNER, T; WESSELY, P	COMPARATIVE RESULTS OF NEUROPSYCHOLOGICAL INVESTIGATIONS, COMPUTER-TOMOGRAPHY AND ELECTROENCEPHALOGRAPHY IN POST-TRAUMATIC EPILEPSY	WIENER KLINISCHE WOCHENSCHRIFT	92	7	247	252	Unknown	1980	No abstract	WOS:A1980JL91100005
869	WOSCC	HORSTEN, GPM; WINKELMAN, JE	COMPARISON OF CRITICAL FUSION FREQUENCY IN DIURNAL AND NOCTURNAL RETINA OF VERTEBRATES	ARCHIVES INTERNATIONALES DE PHYSIOLOGIE ET DE BIOCHIMIE	70	5	660	&	10.3109/13813456209092892	1962	No abstract	WOS:A19625523A00012
873	WOSCC	DOUTHWAITE, WA	COMPARISON OF FLICKER (CFF) AND STANDARD SCOTOMETRY IN ABNORMAL VISUAL-FIELDS	BRITISH JOURNAL OF PHYSIOLOGICAL OPTICS	28	1	67	68	Unknown	1973	No abstract	WOS:A1973S943500008
875	WOSCC	EISNER, A	COMPARISON OF FLICKER-PHOTOMETRIC AND FLICKER-THRESHOLD SPECTRAL SENSITIVITIES WHILE THE EYE IS ADAPTED TO COLORED BACKGROUNDS	JOURNAL OF THE OPTICAL SOCIETY OF AMERICA	72	4	517	518	10.1364/JOSA.72.000517	1982	No abstract	WOS:A1982NH93600013
879	WOSCC	GREEN, M; ODOM, JV	COMPARISON OF MONOPTIC AND DICHOPTIC MASKING BY LIGHT	PERCEPTION & PSYCHOPHYSICS	35	3	265	268	10.3758/BF03205940	1984	No abstract	WOS:A1984SL22100008
884	WOSCC	MOSS, E; HINDMARCH, I; PAIN, AJ; EDMONDSON, RS	COMPARISON OF RECOVERY AFTER HALOTHANE OR ALFENTANIL ANESTHESIA FOR MINOR SURGERY	BRITISH JOURNAL OF ANAESTHESIA	59	8	970	977	10.1093/bja/59.8.970	1987	No abstract	WOS:A1987J438100005
885	WOSCC	GELFMAN, SS; GRACELY, RH; DRISCOLL, EJ; WIRDZEK, PR; BUTLER, DP; SWEET, JB	COMPARISON OF RECOVERY TESTS AFTER INTRAVENOUS SEDATION WITH DIAZEPAM-METHOHEXITAL AND DIAZEPAM-METHOHEXITAL AND FENTANYL	JOURNAL OF ORAL SURGERY	37	6	391	397	Unknown	1979	No abstract	WOS:A1979GX74800002
887	WOSCC	DENNY, N; FRUMKES, TE; GOLDBERG, SH	COMPARISON OF SUMMATORY AND SUPPRESSIVE ROD CONE INTERACTION	CLINICAL VISION SCIENCES	5	1	27	36	Unknown	1990	No abstract	WOS:A1990CJ62000002
895	WOSCC	MACKENZIE, N; GRANT, IS	COMPARISON OF THE NEW EMULSION FORMULATION OF PROPOFOL WITH METHOHEXITONE AND THIOPENTONE FOR INDUCTION OF ANESTHESIA IN DAY CASES	BRITISH JOURNAL OF ANAESTHESIA	57	8	725	731	10.1093/bja/57.8.725	1985	No abstract	WOS:A1985AQM3000002
900	WOSCC	DUREMAN, I; MALMGREN, H; NORRMAN, B	COMPARISON STUDIES OF CHLORAZEPATE ADMINISTERED AS A DIVIDED DAILY DOSE AND AS A SINGLE DOSE AT NIGHT	PSYCHOPHARMACOLOGY	57	2	123	126	10.1007/BF00426875	1978	No abstract	WOS:A1978EZ51100001
916	WOSCC	Mishra, Arabinda; Li, Muwei; Anderson, Adam W.; Newton, Allen T.; Ding, Zhaohua; Gore, John C.	Concomitant modulation of BOLD responses in white matter pathways and cortex	NEUROIMAGE	216	Unknown	Unknown	Unknown	10.1016/j.neuroimage.2020.116791	2020	No abstract	WOS:000541141700015
917	WOSCC	FRECKER, RC; GILES, HG	CONCURRENT KINETIC AND DYNAMIC MEASUREMENTS TO CORRELATE PLASMA AND SALIVA DIAZEPAM LEVELS WITH CHANGES IN VISUAL FLICKER FUSION FREQUENCY	CLINICAL PHARMACOLOGY & THERAPEUTICS	25	2	226	226	Unknown	1979	No abstract	WOS:A1979GJ78500067
923	WOSCC	SWANSON, WH	CONE ADAPTATION STATE AFFECTS L-CONE CONTRIBUTION TO FLICKER DETECTION AT HIGH L-CONE CONTRASTS	INVESTIGATIVE OPHTHALMOLOGY & VISUAL SCIENCE	33	4	703	703	Unknown	1992	No abstract	WOS:A1992HK13500053
926	WOSCC	SIEGEL, IM; GREENSTEIN, VC; SEIPLE, WH; CARR, RE	CONE FUNCTION IN CONGENITAL NYCTALOPIA	DOCUMENTA OPHTHALMOLOGICA	65	3	307	318	10.1007/BF00149937	1987	No abstract	WOS:A1987K165500005
928	WOSCC	DRUM, BA	CONE INTERACTIONS AT HIGH FLICKER FREQUENCIES - EVIDENCE FOR CONE LATENCY DIFFERENCES	JOURNAL OF THE OPTICAL SOCIETY OF AMERICA	67	11	1601	1603	10.1364/JOSA.67.001601	1977	No abstract	WOS:A1977EC18400026
930	WOSCC	DRUM, B	CONE RESPONSE LATENCY AND LOG SENSITIVITY - PROPORTIONAL CHANGES WITH LIGHT ADAPTATION	VISION RESEARCH	24	4	323	331	10.1016/0042-6989(84)90057-9	1984	No abstract	WOS:A1984SP05400005
932	WOSCC	NUBOER, JFW; VANNUYS, WM; WORTEL, JF	CONE SYSTEMS IN THE RABBIT RETINA REVEALED BY ERG-NULL-DETECTION	JOURNAL OF COMPARATIVE PHYSIOLOGY	151	3	347	352	10.1007/BF00623909	1983	No abstract	WOS:A1983QY05000008
933	WOSCC	JACOBSON, SG; IKEDA, H; RUDDOCK, K	CONE-MEDIATED RETINAL FUNCTION IN CATS DURING DEVELOPMENT	DOCUMENTA OPHTHALMOLOGICA	65	1	7	14	10.1007/BF00162715	1987	No abstract	WOS:A1987J881800001
942	WOSCC	HANSON, J; LENNERSTRAND, G	CONTRACTILE AND HISTOCHEMICAL PROPERTIES OF INFERIOR OBLIQUE MUSCLE IN RAT AND IN CAT	ACTA OPHTHALMOLOGICA	55	1	88	102	Unknown	1977	No abstract	WOS:A1977CV43800009
944	WOSCC	LENNERSTRAND, G	CONTRACTILE PROPERTIES OF EXTRA-OCULAR MUSCLE IN SIAMESE CAT	ACTA OPHTHALMOLOGICA	57	6	1030	1038	Unknown	1979	No abstract	WOS:A1979HZ52000010
945	WOSCC	JOHNSTON, IA	CONTRACTILE PROPERTIES OF FISH FAST MUSCLE-FIBERS	MARINE BIOLOGY LETTERS	1	6	323	328	Unknown	1980	No abstract	WOS:A1980KT28200003
954	WOSCC	SIMONSON, E	CONTRALATERAL GLARE EFFECT ON FUSION FREQUENCY OF FLICKER (FFF)	FEDERATION PROCEEDINGS	17	1	149	149	Unknown	1958	No abstract	WOS:A1958WP93600593
956	WOSCC	SIMONSON, E	CONTRALATERAL GLARE EFFECT ON THE FUSION FREQUENCY OF FLICKER	AMERICAN JOURNAL OF OPHTHALMOLOGY	45	6	924	924	Unknown	1958	No abstract	WOS:A1958WG57700027
959	WOSCC	CANNON, MW	CONTRAST SENSITIVITY - PSYCHOPHYSICAL AND EVOKED-POTENTIAL METHODS COMPARED	VISION RESEARCH	23	1	87	95	10.1016/0042-6989(83)90045-7	1983	No abstract	WOS:A1983PX45600011
960	WOSCC	BURR, DC; ROSS, J	CONTRAST SENSITIVITY AT HIGH VELOCITIES	VISION RESEARCH	22	4	479	484	10.1016/0042-6989(82)90196-1	1982	No abstract	WOS:A1982NM84800010
961	WOSCC	WILEY, RW; HARDING, TH; GRIBLER, MG; KIRBY, AW	CONTRAST SENSITIVITY DETERMINED WITH THE SPATIAL BANDWIDTH EQUALIZATION TECHNIQUE - THRESHOLD, SUPRATHRESHOLD, AND SPATIOTEMPORAL MEASUREMENTS	AMERICAN JOURNAL OF OPTOMETRY AND PHYSIOLOGICAL OPTICS	61	4	221	231	Unknown	1984	No abstract	WOS:A1984SM12900001
965	WOSCC	DAW, NW; ENOCH, JM	CONTRAST SENSITIVITY, WESTHEIMER FUNCTION AND STILES-CRAWFORD EFFECT IN A BLUE CONE MONOCHROMATE	VISION RESEARCH	13	9	1669	1680	10.1016/0042-6989(73)90086-2	1973	No abstract	WOS:A1973Q147500004
970	WOSCC	SCHOLING, WE; CLAUSEN, HD; DORNINGER, J; GROCHENIG, H; SLATTENSCHEK, W	CONTRIBUTION TO THE CLINICO-PHARMACOLOGICAL FUNDAMENTALS OF THE ORTHOSTATIC SYNDROME	MEDIZINISCHE KLINIK	74	16	607	612	Unknown	1979	No abstract	WOS:A1979GR81000003
971	WOSCC	BARTELS, H; SCHNEIDER, B	CONTROL OF PHARMACODYNAMIC EFFECT OF FLUDILAT IN TREATMENT OF CEREBROVASCULAR INSUFFICIENCY	MEDIZINISCHE WELT	29	25	1056	1060	Unknown	1978	No abstract	WOS:A1978FE03300009
972	WOSCC	CAELLI, TM; STEIL, G; OGUZTORELI, MN	CONTROL PROPERTIES OF PERCEPTUAL TRANSIENT AND SUSTAINED MECHANISMS	BIOLOGICAL CYBERNETICS	52	3	177	186	Unknown	1985	No abstract	WOS:A1985AMW6300004
976	WOSCC	Kircheis, Gerald; Hilger, Norbert; Haeussinger, Dieter	Correct determination of critical flicker frequency is mandatory when comparisons to other tests are made	GUT	63	4	701	+	10.1136/gutjnl-2013-305444	2014	No abstract	WOS:000332267500016
977	WOSCC	Tryc, Anita Blanka; Weissenborn, Karin	Correctness is mandatory in science: response to 'correct determination of Critical Flicker Frequency is mandatory when comparisons to other tests are made'	GUT	63	4	702	703	10.1136/gutjnl-2013-305582	2014	No abstract	WOS:000332267500001
980	WOSCC	Coppe, Andrea; Lapucci, Giuliana	Correlation between Visual Field Defects and Perifoveal Ganglion Cells Layer Thickness in Eyes Affected by Optic Neuropathy	INVESTIGATIVE OPHTHALMOLOGY & VISUAL SCIENCE	54	15	Unknown	Unknown	Unknown	2013	No abstract	WOS:000436232703212
986	WOSCC	Kircheis, G; Zafiris, O; Boers, F; Haeussinger, D; Zilles, K	Cortical activations by Critical Flicker Frequency in hepatic encephalopathy - An event related f-MRI study	JOURNAL OF HEPATOLOGY	36	Unknown	56	56	10.1016/S0168-8278(02)80181-7	2002	No abstract	WOS:000175704700179
987	WOSCC	STURR, JF; SHANSKY, MS	CORTICAL AND SUBCORTICAL RESPONSES TO FLICKER IN CATS	EXPERIMENTAL NEUROLOGY	33	2	279	&	10.1016/0014-4886(71)90021-5	1971	No abstract	WOS:A1971K776400004
990	WOSCC	SAYLES, DG	CORTICAL EXCITABILITY, PERSEVERATION, AND STUTTERING	JOURNAL OF SPEECH AND HEARING RESEARCH	14	3	462	&	10.1044/jshr.1403.462	1971	No abstract	WOS:A1971K467800002
993	WOSCC	KOPELL, BS; WITTNER, WK; LUNDE, D; WARRICK, G; EDWARDS, D	CORTISOL EFFECTS ON AVERAGED EVOKED POTENTIAL, ALPHA-RHYTHM, TIME ESTIMATION, AND 2-FLASH FUSIAN THRESHOLD	PSYCHOSOMATIC MEDICINE	32	1	39	&	10.1097/00006842-197001000-00003	1970	No abstract	WOS:A1970F594200003
1005	WOSCC	BURBECK, CA	CRITERION-FREE PATTERN AND FLICKER THRESHOLDS	JOURNAL OF THE OPTICAL SOCIETY OF AMERICA	71	11	1343	1350	10.1364/JOSA.71.001343	1981	No abstract	WOS:A1981MP08600007
1006	WOSCC	MATIN, L	CRITICAL DURATION DIFFERENTIAL LUMINANCE THRESHOLD CRITICAL FLICKER FREQUENCY AND VISUAL ADAPTATION - A THEORETICAL TREATMENT	JOURNAL OF THE OPTICAL SOCIETY OF AMERICA	58	3	404	+	10.1364/JOSA.58.000404	1968	No abstract	WOS:A1968A840100017
1008	WOSCC	WOLF, E; GAETA, AM; GEER, SE	CRITICAL FLICKER FREQUENCIES IN FLICKER PERIMETRY STANDARDS AND CONFIDENCE LIMITS	ARCHIVES OF OPHTHALMOLOGY	80	3	347	&	10.1001/archopht.1968.00980050349010	1968	No abstract	WOS:A1968B716600010
1012	WOSCC	Kircheis, G; Knopf, C; Wettstein, M; Timmermann, L; Schnitzler, A; Haussinger, D	Critical flicker frequency (CFF) for quantification of low grade hepatic encephalopathy.	HEPATOLOGY	34	4	548A	548A	Unknown	2001	No abstract	WOS:000171224701497
1013	WOSCC	GROUNAUER, PA; VANTOI, V	CRITICAL FLICKER FREQUENCY (CFF) IN CENTRAL AND PERIPHERAL VISUAL-FIELD	KLINISCHE MONATSBLATTER FUR AUGENHEILKUNDE	168	1	90	93	Unknown	1976	No abstract	WOS:A1976BH78900020
1017	WOSCC	Francisjuan Miguel, Abdo	Critical flicker frequency (FCC) to evaluate therapeutic response in patients with minimal hepatic encephalopathy	JOURNAL OF GASTROENTEROLOGY AND HEPATOLOGY	28	Unknown	618	618	Unknown	2013	No abstract	WOS:000325017803401
1019	WOSCC	GROVEWHITE, IG; KELMAN, GR	CRITICAL FLICKER FREQUENCY AFTER SMALL DOSES OF METHOHEXITONE, DIAZEPAM AND SODIUM 4-HYDROXYBUTYRATE	BRITISH JOURNAL OF ANAESTHESIA	43	2	110	+	10.1093/bja/43.2.110	1971	No abstract	WOS:A1971J027900002
1022	WOSCC	TURNER, P	CRITICAL FLICKER FREQUENCY AND CENTRALLY-ACTING DRUGS	BRITISH JOURNAL OF OPHTHALMOLOGY	52	3	245	&	10.1136/bjo.52.3.245	1968	No abstract	WOS:A1968A903800005
1024	WOSCC	DONDERO, A; HOFSTAETTER, PR; OCONNOR, JP	CRITICAL FLICKER FREQUENCY AND CORTICAL ALPHA	ELECTROENCEPHALOGRAPHY AND CLINICAL NEUROPHYSIOLOGY	8	3	465	466	10.1016/0013-4694(56)90012-8	1956	No abstract	WOS:A1956WR94700010
1025	WOSCC	KARP, E; FINK, M; POLLACK, M	CRITICAL FLICKER FREQUENCY AND EEG ALPHA - RELIABILITY STUDY	ELECTROENCEPHALOGRAPHY AND CLINICAL NEUROPHYSIOLOGY	14	1	60	&	Unknown	1962	No abstract	WOS:A19621199B00026
1031	WOSCC	ROVAMO, J; RANINEN, A	CRITICAL FLICKER FREQUENCY AND M-SCALING OF STIMULUS SIZE AND RETINAL ILLUMINANCE	VISION RESEARCH	24	10	1127	1131	10.1016/0042-6989(84)90166-4	1984	No abstract	WOS:A1984TY72600002
1032	WOSCC	AGUILAR, M; SORIANO, JC	CRITICAL FLICKER FREQUENCY AND ORIENTATION	PERCEPTION	14	1	A33	A33	Unknown	1985	No abstract	WOS:A1985AUH6100130
1033	WOSCC	FOLEY, PJ	CRITICAL FLICKER FREQUENCY AND PHASDS SURROUNDS	JOURNAL OF THE OPTICAL SOCIETY OF AMERICA	53	4	497	&	10.1364/JOSA.53.000497	1963	No abstract	WOS:A19636242B00036
1034	WOSCC	DOUTHWAITE, WA; MORRISON, LC	CRITICAL FLICKER FREQUENCY AND PULFRICH PHENOMENON	AMERICAN JOURNAL OF OPTOMETRY AND PHYSIOLOGICAL OPTICS	52	11	745	749	Unknown	1975	No abstract	WOS:A1975AX03100003
1038	WOSCC	LUTZE, M; SMITH, VC; POKORNY, J	CRITICAL FLICKER FREQUENCY AS A FUNCTION OF LUMINANCE AND FIELD SIZE IN DICHROMATS	JOURNAL OF THE OPTICAL SOCIETY OF AMERICA A-OPTICS IMAGE SCIENCE AND VISION	3	13	P19	P19	Unknown	1986	No abstract	WOS:A1986F246000106
1049	WOSCC	Sendra, C.; Aguilera, V.; Rico, M. C.; Millan, R.; Gil-Gomez, A.; Ampuero, J.; Gomez, M. R.	Critical flicker frequency improves its diagnostic and predictive accuracy of hepatic encephalopathy by decreasing the dispersion between measures	JOURNAL OF HEPATOLOGY	68	Unknown	S743	S743	10.1016/S0168-8278(18)31748-3	2018	No abstract	WOS:000461068603290
1050	WOSCC	BERNHOLZ, CD; MATTHEWS, ML	CRITICAL FLICKER FREQUENCY IN A HARP SEAL - EVIDENCE FOR DUPLEX RETINAL ORGANIZATION	VISION RESEARCH	15	6	733	736	10.1016/0042-6989(75)90292-8	1975	No abstract	WOS:A1975AA33400017
1051	ZR	Bernholz, C.D.; Matthews, M.L.	Critical flicker frequency in a harp seal: evidence for duplex retinal organization. Vision	Res	15	6	733	736	Unknown	1975	No abstract	ZOOREC:ZOOR11200042527
1053	WOSCC	SHARP, JC	CRITICAL FLICKER FREQUENCY IN ALBINO RATS FOLLOWING PRENATAL X-IRRADIATION	RADIATION RESEARCH	33	1	22	&	10.2307/3572238	1968	No abstract	WOS:A1968A595100003
1056	WOSCC	WARD, JP; DOERFLEIN, RS	CRITICAL FLICKER FREQUENCY IN BUSHBABY, GALAGO-SENEGALENSIS	PSYCHONOMIC SCIENCE	23	1A	43	+	Unknown	1971	No abstract	WOS:A1971J164900023
1061	WOSCC	LOOP, MS; FREY, TJ	CRITICAL FLICKER FREQUENCY IN MONOCULARLY DEPRIVED CATS	BEHAVIOURAL BRAIN RESEARCH	6	2	185	194	10.1016/0166-4328(82)90013-4	1982	No abstract	WOS:A1982PL35900006
1068	WOSCC	Ampuero, Javier; Montoliu, Carmina; Simon-Talero, Macarena; Marquez, Celina; Jover, Rodrigo; Aguilera, Virginia; Millan, Raquel; Sendra, Carmen; Angel Serra, Miguel; Grande, Lourdes; Romero-Gomez, Manuel	Critical Flicker Frequency predicts progression among stages of cirrhosis	HEPATOLOGY	64	Unknown	708A	708A	Unknown	2016	No abstract	WOS:000385493803221
1073	WOSCC	DOUTHWAITE, WA; WILLIAMS, P	CRITICAL FLICKER FREQUENCY TECHNIQUE AND INTERPRETATION USING A NEW FLICKERING SOURCE	BRITISH JOURNAL OF PHYSIOLOGICAL OPTICS	29	1	30	42	Unknown	1974	No abstract	WOS:A1974BC53900002
1078	WOSCC	ALI, MR; AMIR, T	CRITICAL FLICKER FREQUENCY UNDER MONOCULAR AND BINOCULAR CONDITIONS	PERCEPTUAL AND MOTOR SKILLS	72	2	383	386	10.2466/PMS.72.2.383-386	1991	No abstract	WOS:A1991FL73900006
1080	WOSCC	PECKHAM, RH; HART, WM	CRITICAL FLICKER FREQUENCY, PHOTOCHEMICAL MECHANISMS, AND PERCEPTUAL RESPONSES	ARCHIVES OF OPHTHALMOLOGY	60	3	461	471	Unknown	1958	No abstract	WOS:A1958WF54900018
1081	WOSCC	Sharma, Praveen	Critical flicker frequency: A stethoscope for minimal hepatic encephalopathy evaluation	TURKISH JOURNAL OF GASTROENTEROLOGY	28	3	155	156	10.5152/tjg.2017.050101	2017	No abstract	WOS:000401073200002
1084	WOSCC	Romero-Gomez, Manuel	Critical flicker frequency: It is time to break down barriers surrounding minimal hepatic encephalopathy	JOURNAL OF HEPATOLOGY	47	1	10	11	10.1016/j.jhep.2007.04.005	2007	No abstract	WOS:000247706700004
1085	WOSCC	Stein, Herbert H.	CRITICAL FLICKER FUSION	PSYCHOANALYTIC QUARTERLY	87	1	231	234	10.1080/00332828.2018.1420306	2018	No abstract	WOS:000443915300016
1086	WOSCC	HILL, SY; POWELL, B; GOODWIN, DW	CRITICAL FLICKER FUSION - OBJECTIVE MEASURE OF ALCOHOL TOLERANCE	JOURNAL OF NERVOUS AND MENTAL DISEASE	157	1	46	49	10.1097/00005053-197307000-00006	1973	No abstract	WOS:A1973Q419700006
1087	WOSCC	HOLMBERG, G	CRITICAL FLICKER FUSION (CFF) TEST FOR SEDATIVE EFFECT OF ANTI-DEPRESSANTS	ACTA PSYCHIATRICA SCANDINAVICA	63	Unknown	289	301	10.1111/j.1600-0447.1981.tb00732.x	1981	No abstract	WOS:A1981LF46300031
1088	WOSCC	SKRANDIES, W	CRITICAL FLICKER FUSION AND DOUBLE FLASH DISCRIMINATION IN DIFFERENT PARTS OF THE VISUAL-FIELD	INTERNATIONAL JOURNAL OF NEUROSCIENCE	25	44259	225	231	10.3109/00207458508985374	1985	No abstract	WOS:A1985ADD6700006
1090	WOSCC	Fernandez-Alonso, Maydel; Read, Jenny; Kaspiris-Rousellis, Christos	Critical Flicker Fusion at Ultra-High Luminance: Beyond the Ferry-Porter Law	PERCEPTION	48	Unknown	89	89	Unknown	2019	No abstract	WOS:000486182000264
1091	WOSCC	FRUHAUF, A; GRAUPNER, K; KALMAN, E; WILDE, U	CRITICAL FLICKER FUSION DURING ACTION OF DIFFERENT DRUGS .1. COFFEINE AND MEPROBAMATE	PSYCHOPHARMACOLOGIA	21	4	382	&	10.1007/BF02419061	1971	No abstract	WOS:A1971K547400009
1092	WOSCC	GRAUPNER, OK; KALMAN, EV	CRITICAL FLICKER FUSION DURING ACTION OF DIFFERENT DRUGS .2. PHENOTHIAZINE DERIVATIVES	PSYCHOPHARMACOLOGIA	27	4	343	347	10.1007/BF00429387	1972	No abstract	WOS:A1972O522800006
1093	WOSCC	Wilson, H. R.; Jackson, C. D.; Morris, R. W.; Youl, B. D.; Morgan, M. Y.	CRITICAL FLICKER FUSION FOR THE DIAGNOSIS OF HEPATIC ENCEPHALOPATHY	GUT	58	Unknown	A16	A17	Unknown	2009	No abstract	WOS:000264443300041
1095	WOSCC	HINDMARCH, I	CRITICAL FLICKER FUSION FREQUENCY (CFF) - THE EFFECTS OF PSYCHOTROPIC COMPOUNDS	PHARMACOPSYCHIATRIA	15	Unknown	44	48	10.1055/s-2007-1019549	1982	No abstract	WOS:A1982NR52700011
1097	WOSCC	TURNER, P	CRITICAL FLICKER FUSION FREQUENCY + ITS MODIFICATION BY CONDITIONING STIMULUS OF FLICKERING LIGHT	JOURNAL OF PHYSIOLOGY-LONDON	171	1	P6	&	Unknown	1964	No abstract	WOS:A19646764B00029
1100	WOSCC	ALKHAMIS, AR; EASTERBROOK, M	CRITICAL FLICKER FUSION FREQUENCY IN EARLY CHLOROQUINE RETINOPATHY	CANADIAN JOURNAL OF OPHTHALMOLOGY-JOURNAL CANADIEN D OPHTALMOLOGIE	18	5	217	219	Unknown	1983	No abstract	WOS:A1983RG07600002
1101	WOSCC	DREYFERT, T; HOLMBERG, K; STRUWE, G	CRITICAL FLICKER FUSION FREQUENCY OF THE RIVER LAMPREY (LAMPETRA-FLUVIATILIS)	VISION RESEARCH	19	5	551	553	10.1016/0042-6989(79)90140-8	1979	No abstract	WOS:A1979GT89900010
1105	WOSCC	LOOP, MS; PETUCHOWSKI, S; SMITH, DC	CRITICAL FLICKER FUSION IN NORMAL AND BINOCULARLY DEPRIVED CATS	VISION RESEARCH	20	1	49	57	10.1016/0042-6989(80)90141-8	1980	No abstract	WOS:A1980JE48300007
1109	WOSCC	LOOP, MS; FREY, TJ	CRITICAL FLICKER FUSION IN SIAMESE CATS	EXPERIMENTAL BRAIN RESEARCH	43	1	65	68	Unknown	1981	No abstract	WOS:A1981LV94300007
1110	WOSCC	SHIPLEY, T; FRY, A	CRITICAL FLICKER FUSION PERIMETRY AND ADAPTATION LEVEL OF EYE	NATURE	211	5055	1315	&	10.1038/2111315a0	1966	No abstract	WOS:A19668227700074
1116	WOSCC	Holloway, SR; Seitz, AR; Nanez, JE; Engles, M; Watanabe, T	Critical flicker fusion threshold as a function of subliminal neural plasticity	ARCHIVES OF CLINICAL NEUROPSYCHOLOGY	19	7	920	920	Unknown	2004	No abstract	WOS:000224566300139
1121	WOSCC	KEENAN, P	CRITICAL FLICKER FUSION THRESHOLDS	CEPHALALGIA	15	5	335	335	Unknown	1995	No abstract	WOS:A1995RX89000004
1122	WOSCC	PARROTT, AC	CRITICAL FLICKER FUSION THRESHOLDS AND THEIR RELATIONSHIP TO OTHER MEASURES OF ALERTNESS	PHARMACOPSYCHIATRIA	15	Unknown	39	43	10.1055/s-2007-1019548	1982	No abstract	WOS:A1982NR52700010
1124	WOSCC	Bovier, Emily R.; Fletcher, Laura M.; Thorne, S. Anna; Hammond, Billy R., Jr.; Renzi, Lisa M.	CRITICAL FLICKER FUSION THRESHOLDS: RELATIONS TO NEUROCOGNITIVE FUNCTION	EUROPEAN JOURNAL OF OPHTHALMOLOGY	23	4	610	610	Unknown	2013	No abstract	WOS:000324152400051
1127	WOSCC	Varghese, Joye; Thiravia, Mohan A.; Natarajan, Balan; Venkataraman, Jayanthi	Critical flicker test: yet another tool for minimal hepatic encephalopathy	EUROPEAN JOURNAL OF GASTROENTEROLOGY & HEPATOLOGY	19	11	1031	1031	Unknown	2007	No abstract	WOS:000254356700021
1128	WOSCC	HOLLAND, HC; GOOCH, RN	CRITICAL FLICKER THRESHOLD AS A FUNCTION OF CONCENTRATION OF NITROUS OXIDE	NATURE	193	4817	738	&	10.1038/193738a0	1962	No abstract	WOS:A19628761B00035
1132	WOSCC	ROBINSON, DN	CRITICAL FLICKER-FUSION OF SOLID AND ANNULAR STIMULI	SCIENCE	167	3915	207	&	10.1126/science.167.3915.207	1970	No abstract	WOS:A1970F010300042
1134	ZR	Wolf, E.	Critical frequency of flicker as a function of intensity of illumination for the eye of the bee.	Journal of General Physiology Baltimore	17	Unknown	7	19	10.1085/jgp.17.1.7	1933	No abstract	ZOOREC:ZOOR07000007158
1138	WOSCC	ANDERSON, DA; HUNTINGTON, J; SIMONSON, E	CRITICAL FUSION FREQUENCY AS A FUNCTION OF EXPOSURE TIME	JOURNAL OF THE OPTICAL SOCIETY OF AMERICA	56	11	1607	+	10.1364/JOSA.56.001607	1966	No abstract	WOS:A19668521600027
1139	WOSCC	WILSON, AJ; KOHFELD, DL	CRITICAL FUSION FREQUENCY AS A FUNCTION OF STIMULUS INTENSITY AND WAVELENGTH COMPOSITION	PERCEPTION & PSYCHOPHYSICS	13	1A	1	4	10.3758/BF03207226	1973	No abstract	WOS:A1973O830800001
1141	WOSCC	GROUNAUER, PA; VANTOI, V	CRITICAL FUSION FREQUENCY IN CENTRAL AND PERIPHERAL VISUAL-FIELD	ANNALES D OCULISTIQUE	209	44385	528	528	Unknown	1976	No abstract	WOS:A1976CD28200046
1142	WOSCC	ACCORNERO, N; DEVITO, G; ROTUNNO, A; PERUGINO, U; MANFREDI, M	CRITICAL FUSION FREQUENCY IN MS DURING MILD INDUCED HYPERTHERMIA	ACTA NEUROLOGICA SCANDINAVICA	79	6	510	514	10.1111/j.1600-0404.1989.tb03823.x	1989	No abstract	WOS:A1989AH51200010
1143	WOSCC	KURACHI, Y; YONEMURA, D	CRITICAL FUSION FREQUENCY IN RETROBULBAR NEURITIS	ARCHIVES OF OPHTHALMOLOGY	55	3	371	379	Unknown	1956	No abstract	WOS:A1956WF51900008
1144	WOSCC	SHUMAKE, SA; SMITH, JC; TAYLOR, HL	CRITICAL FUSION FREQUENCY IN RHESUS MONKEYS	PSYCHOLOGICAL RECORD	18	4	537	&	10.1007/BF03393804	1968	No abstract	WOS:A1968C102300007
1146	WOSCC	DOUTHWAITE, WA; HALLIWELL, JA; LOMAS, AM; MUK, WKY; TOPLISS, JN	CRITICAL FUSION FREQUENCY IN THE CENTRAL VISUAL-FIELD	OPHTHALMIC AND PHYSIOLOGICAL OPTICS	5	1	15	21	10.1111/j.1475-1313.1985.tb00631.x	1985	No abstract	WOS:A1985ABX8100002
1147	WOSCC	AGUILAR, M; FERREIRA, C; CLIMENTE, V	CRITICAL FUSION FREQUENCY WITH COHERENT ILLUMINATION	ANALES DE FISICA	70	2	139	142	Unknown	1974	No abstract	WOS:A1974T676100005
1149	ZR	Crosier, W. J.; Wolf, E.; Wolf, G. Z.	Critical illumination and critical frequency for response to flickered light in dragonfly larvae.	Journal of General Physiology Baltimore	20	Unknown	363	392	10.1085/jgp.20.3.363	1937	No abstract	ZOOREC:ZOOR07400005445
1150	ZR	Crozier, W. J.; Wolf, E.; Zerrahn-Wolf, G.	Critical illumination and flicker frequency in related fishes.	Journal of General Physiology Baltimore	21	Unknown	17	56	10.1085/jgp.21.1.17	1937	No abstract	ZOOREC:ZOOR07400009852
1151	ZR	Crozier, W. T.; Wolf, E.; Zerrahn-Wolf, G.	Critical illumination and flicker frequency, as a function of flash duration: for the Sunfish.	Journal of General Physiology Baltimore	21	Unknown	313	314	10.1085/jgp.21.3.313	1938	No abstract	ZOOREC:ZOOR07500008521
1152	WOSCC	POWELL, RW; SMITH, JC	CRITICAL-FLICKER-FUSION THRESHOLDS AS A FUNCTION OF VERY SMALL PULSE-TO-CYCLE FRACTIONS	PSYCHOLOGICAL RECORD	18	1	35	&	10.1007/BF03393738	1968	No abstract	WOS:A1968A567000006
1158	WOSCC	Bajaj, Jasmohan S.	Current and future diagnosis of hepatic encephalopathy	METABOLIC BRAIN DISEASE	25	1	107	110	10.1007/s11011-010-9176-z	2010	No abstract	WOS:000276435300015
1164	WOSCC	NORREN, DV; PADMOS, P	DARK-ADAPTATION OF SEPARATE CONE SYSTEMS STUDIES WITH PSYCHOPHYSICS AND ELECTRORETINOGRAPHY	VISION RESEARCH	14	8	677	686	10.1016/0042-6989(74)90064-9	1974	No abstract	WOS:A1974T607400012
1166	WOSCC	GLAD, A; MAGNUSSEN, S	DARKNESS ENHANCEMENT IN INTERMITTENT LIGHT - EXPERIMENTAL DEMONSTRATION	VISION RESEARCH	12	1	111	+	10.1016/0042-6989(72)90141-1	1972	No abstract	WOS:A1972L135500009
1171	WOSCC	Romero-Gomez, Manuel; Ampuero, Javier	Deciphering the Spectrum of Low-Grade Hepatic Encephalopathy in Clinical Practice	GASTROENTEROLOGY	146	4	887	890	10.1053/j.gastro.2014.02.019	2014	No abstract	WOS:000333254500009
1173	WOSCC	PETRY, S; GRIGONIS, A; REICHERT, B	DECREASE IN METACONTRAST MASKING FOLLOWING ADAPTATION TO FLICKER	PERCEPTION	8	5	541	547	10.1068/p080541	1979	No abstract	WOS:A1979HS91500007
1175	WOSCC	STANWORTH, A	DEFECTS OF OCULAR MOVEMENT AND FUSION AFTER HEAD-INJURY	BRITISH JOURNAL OF OPHTHALMOLOGY	58	3	266	271	10.1136/bjo.58.3.266	1974	No abstract	WOS:A1974T127900013
1176	WOSCC	CARUTHER.RP	DEFICITS IN SHOCK-AVOIDANCE PERFORMANCE AFTER AMYGDALA-HIPPOCAMPUS SEPARATION	JOURNAL OF COMPARATIVE AND PHYSIOLOGICAL PSYCHOLOGY	67	4	547	&	10.1037/h0027289	1969	No abstract	WOS:A1969D022800024
1177	WOSCC	PASTERNAK, T; HORN, KM; MAUNSELL, JHR	DEFICITS IN SPEED DISCRIMINATION FOLLOWING LESIONS OF THE LATERAL SUPRASYLVIAN CORTEX IN THE CAT	VISUAL NEUROSCIENCE	3	4	365	375	10.1017/S0952523800005538	1989	No abstract	WOS:A1989AY05400006
1181	WOSCC	GRUNDSTROM, R; HOLMBERG, G; HANSEN, T	DEGREE OF SEDATION OBTAINED WITH VARIOUS DOSES OF DIAZEPAM AND NITRAZEPAM	ACTA PHARMACOLOGICA ET TOXICOLOGICA	43	1	13	18	Unknown	1978	No abstract	WOS:A1978FM90900003
1190	WOSCC	KINSBOURNE, M; COUGHLIN, PJ	DEMONSTRATION OF DICHOPTIC FLICKER EFFECTS BY USE OF POLAROID	QUARTERLY JOURNAL OF EXPERIMENTAL PSYCHOLOGY	21	Unknown	67	+	10.1080/14640746908400197	1969	No abstract	WOS:A1969C854900010
1195	WOSCC	ERNST, W	DEPENDENCE OF CRITICAL FLICKER FREQUENCY AND ROD THRESHOLD ON STATE OF ADAPTATION OF EYE	VISION RESEARCH	8	7	889	&	10.1016/0042-6989(68)90138-7	1968	No abstract	WOS:A1968B395300011
1197	WOSCC	ZUBEK, JP; BROSS, M	DEPRESSION AND LATER ENHANCEMENT OF CRITICAL FLICKER FREQUENCY DURING PROLONGED MONOCULAR DEPRIVATION	SCIENCE	176	4038	1045	&	10.1126/science.176.4038.1045	1972	No abstract	WOS:A1972M549500028
1211	WOSCC	BAUER, D	DETECTION OF DISPLAY FLICKER BY A CORTICAL CORRELATION MECHANISM - A REFINEMENT OF CLASSICAL FLICKER THEORY	HUMAN VISION AND ELECTRONIC IMAGING : MODELS, METHODS, AND APPLICATIONS	1249	Unknown	54	64	10.1117/12.19684	1990	No abstract	WOS:A1990BS46P00006
1220	WOSCC	Burns, S. A.; Elsner, A. E.	Detection of temporal beats at flicker threshold	PERCEPTION	24	Unknown	24	25	Unknown	1995	No abstract	WOS:000207910100075
1221	WOSCC	ARDEN, GB; GORIN, MB; POLKINGHORNE, PJ; JAY, M; BIRD, AC	DETECTION OF THE CARRIER STATE OF X-LINKED RETINOSCHISIS	AMERICAN JOURNAL OF OPHTHALMOLOGY	105	6	590	595	Unknown	1988	No abstract	WOS:A1988N639800003
1222	WOSCC	TROELSTRA, A	DETECTION OF TIME-VARYING LIGHT SIGNALS AS MEASURED BY PUPILLARY RESPONSE	JOURNAL OF THE OPTICAL SOCIETY OF AMERICA	58	5	685	+	10.1364/JOSA.58.000685	1968	No abstract	WOS:A1968B105000015
1227	WOSCC	MARSTON, HM; ROBBINS, TW	DETERMINATION OF CRITICAL FLICKER FUSION FREQUENCY IN THE RAT AND EFFECTS OF PHARMACOLOGICAL MANIPULATIONS	PSYCHOPHARMACOLOGY	96	1	S37	S37	Unknown	1988	No abstract	WOS:A1988P644100162
1229	WOSCC	GRUNBERGER, J; SALETU, B	DETERMINATION OF PHARMACODYNAMICS OF PSYCHOTROPIC-DRUGS BY PSYCHOMETRIC ANALYSIS	PROGRESS IN NEURO-PSYCHOPHARMACOLOGY	4	44291	417	434	10.1016/0364-7722(80)90012-0	1980	No abstract	WOS:A1980KV80800012
1230	WOSCC	LAVERGNE, G; DECORTE, MT	DETERMINATION OF SUMMATION EXPONENT BY MEASURING CRITICAL FUSION FREQUENCY	VISION RESEARCH	10	4	351	&	10.1016/0042-6989(70)90105-7	1970	No abstract	WOS:A1970H560100006
1233	WOSCC	Walter, Kara; Karkar, Ravi; Munson, Sean; Fogarty, James; Ioannou, George	DEVELOPING A NOVEL, PORTABLE, SELF-ADMINISTERED DEVICE (FLICKER-APP) THAT MEASURES CRITICAL FLICKER FREQUENCY AS A TEST FOR MINIMAL HEPATIC ENCEPHALOPATHY	HEPATOLOGY	70	Unknown	274A	274A	Unknown	2019	No abstract	WOS:000488653500433
1245	WOSCC	GRANIT, R	DEVELOPMENT OF RETINAL NEUROPHYSIOLOGY	SCIENCE	160	3833	1192	&	10.1126/science.160.3833.1192	1968	No abstract	WOS:A1968B262500007
1252	WOSCC	Tiberi, Olivia; Tognarelli, Joshua M.; Cook, Nicola A.; Crossey, Mary M. E.; Dhanjal, Novraj S.; Taylor-Robinson, Simon D.	Diagnosing and treating hepatic encephalopathy	BRITISH JOURNAL OF HOSPITAL MEDICINE	76	11	646	+	10.12968/hmed.2015.76.11.646	2015	No abstract	WOS:000365828600024
1255	WOSCC	HEIJL, A; BENGTSSON, B	DIAGNOSIS OF EARLY GLAUCOMA WITH FLICKER COMPARISONS OF SERIAL DISK PHOTOGRAPHS	INVESTIGATIVE OPHTHALMOLOGY & VISUAL SCIENCE	30	11	2376	2384	Unknown	1989	No abstract	WOS:A1989CA03700014
1257	WOSCC	Gundling, F.; Schepp, W.	Diagnosis of minimal hepatic encephalopathy in liver cirrhosis: Value of critical flicker frequency	ZEITSCHRIFT FUR GASTROENTEROLOGIE	46	3	297	299	10.1055/s-2008-1027155	2008	No abstract	WOS:000255034800008
1264	WOSCC	Kircheis, G; Oette, M; Wettstein, M; Timmermann, L; Schnitzler, A; Haussinger, D	Diagnostic value and dynamics of critical flicker frequency in hepatic encephalopathy (HE).	HEPATOLOGY	34	4	187A	187A	Unknown	2001	No abstract	WOS:000171224700053
1265	WOSCC	Gillmann, A.; Gerharz, C. D.; Muessig, K.	Diagnostics and treatment of hepatic encephalopathy	DEUTSCHE MEDIZINISCHE WOCHENSCHRIFT	137	44198	29	33	10.1055/s-0031-1292864	2012	No abstract	WOS:000299106400007
1272	WOSCC	WINNEKE, G; FODOR, GG	DICHLOROMETHANE PRODUCES NARCOTIC EFFECT	INTERNATIONAL JOURNAL OF OCCUPATIONAL HEALTH AND SAFETY	45	2	34	&	Unknown	1976	No abstract	WOS:A1976BN62700006
1273	WOSCC	ALVAREZ, SL; KINGSMITH, PE	DICHOTOMY OF PSYCHOPHYSICAL RESPONSES IN RETROBULBAR NEURITIS	OPHTHALMIC AND PHYSIOLOGICAL OPTICS	4	1	101	105	10.1111/j.1475-1313.1984.tb00340.x	1984	No abstract	WOS:A1984SF09600015
1278	WOSCC	AANTAA, R; SALONEN, M; NYRKE, T	DIFFERENCE IN ACTION BETWEEN ORAL TRIAZOLAM AND ZOPICLONE	EUROPEAN JOURNAL OF CLINICAL PHARMACOLOGY	38	1	47	51	10.1007/BF00314802	1990	No abstract	WOS:A1990CN05400010
1280	WOSCC	LONG, GM; SAKITT, B	DIFFERENCES BETWEEN FLICKER AND NON-FLICKER PERSISTENCE TASKS - THE EFFECTS OF LUMINANCE AND THE NUMBER OF CYCLES IN A GRATING TARGET	VISION RESEARCH	21	9	1387	1393	10.1016/0042-6989(81)90244-3	1981	No abstract	WOS:A1981MF23100005
1281	WOSCC	Kircheis, G; Zafiris, O; Rood, HA; Boers, F; Hausinger, D; Zilles, K	Differences in cortical activations by critical flicker frequency in non-manifest and manifest hepatic encephalopathy - An event related f-MRI study	JOURNAL OF HEPATOLOGY	38	Unknown	62	62	10.1016/S0168-8278(03)80612-8	2003	No abstract	WOS:000182174500195
1282	WOSCC	AMBERSON, JI; ATKESON, BM; POLLACK, RH; MALATESTA, VJ	DIFFERENCES IN DARK-INTERVAL THRESHOLD ACROSS THE LIFE-SPAN	EXPERIMENTAL AGING RESEARCH	5	5	423	433	10.1080/03610737908257217	1979	No abstract	WOS:A1979HS87100004
1288	WOSCC	Coppe, Andrea M.; Lapucci, Giuliana; Ripandelli, Guido	DIFFERENT PATTERN OF GANGLION CELL LOSS IN EYES AFFECTED BY OPTIC NEUROPATHY	INVESTIGATIVE OPHTHALMOLOGY & VISUAL SCIENCE	55	13	Unknown	Unknown	Unknown	2014	No abstract	WOS:000433205504153
1291	WOSCC	MEIERKOLL, A	DIFFERENTIAL DIAGNOSIS OF INJURY TO RETINA BY MEANS OF ELECTRICALLY EVOKED LIGHT SENSATIONS (ELECTROPHOSPHENE)	ALBRECHT VON GRAEFES ARCHIV FUR KLINISCHE UND EXPERIMENTELLE OPHTHALMOLOGIE	184	2	177	+	10.1007/BF02390264	1972	No abstract	WOS:A1972M169800007
1293	WOSCC	DUREMAN, EI	DIFFERENTIAL PATTERNING OF BEHAVIORAL EFFECTS FROM 3 TYPES OF STIMULANT DRUGS	CLINICAL PHARMACOLOGY & THERAPEUTICS	3	1	29	&	Unknown	1962	No abstract	WOS:A19628964A00001
1298	WOSCC	HAN, DP; THOMPSON, HS; FOLK, JC	DIFFERENTIATION BETWEEN RECENTLY RESOLVED OPTIC NEURITIS AND CENTRAL SEROUS RETINOPATHY - USE OF TESTS OF VISUAL FUNCTION	ARCHIVES OF OPHTHALMOLOGY	103	3	394	396	10.1001/archopht.1985.01050030090029	1985	No abstract	WOS:A1985ADE6100023
1299	WOSCC	FRECKER, RC; GANDER, RE; GILES, HG; BEECHING, M; SELLERS, EM	DIFFERENTIATION OF CENTRAL NERVOUS-SYSTEM (CNS) EFFECTS OF ETHANOL AND DIAZEPAM (DZ) BY THE MEASUREMENT OF FLICKER SENSITIVITY USING 2 PSYCHOPHYSICAL METHODS	CLINICAL PHARMACOLOGY & THERAPEUTICS	27	2	255	255	Unknown	1980	No abstract	WOS:A1980JF71700058
1300	WOSCC	WATSON, CG; THOMAS, RW	DIFFERENTIATION OF ORGANICS FROM SCHIZOPHRENICS WITH TRAIL MAKING DYNAMOMETER CRITICAL FLICKER FUSION AND LIGHT-INTENSITY MATCHING TESTS	JOURNAL OF CLINICAL PSYCHOLOGY	25	2	130	&	10.1002/1097-4679(196904)25:2<130::AID-JCLP2270250204>3.0.CO;2-T	1969	No abstract	WOS:A1969D053700003
1301	WOSCC	QUATEMBER, R; MALY, J	DIFFERENTIATION OF TRANQUILIZING OR SEDATIVE EFFECTS OF A PSYCHOACTIVE DRUG FROM THE NEUROPSYCHOLOGISTS VIEW	FORTSCHRITTE DER MEDIZIN	101	18	855	860	Unknown	1983	No abstract	WOS:A1983QP54700010
1304	WOSCC	VERINGA, F	DIFFUSION MODEL OF LINEAR FLICKER RESPONSES	JOURNAL OF THE OPTICAL SOCIETY OF AMERICA	59	12	1665	+	10.1364/JOSA.59.001665	1969	No abstract	WOS:A1969F113900017
1305	WOSCC	KELLY, DH	DIFFUSION MODEL OF LINEAR FLICKER RESPONSES	JOURNAL OF THE OPTICAL SOCIETY OF AMERICA	60	2	285	&	10.1364/JOSA.60.000285	1970	No abstract	WOS:A1970F416100030
1308	WOSCC	AUTRUM, H; HOFFMANN, C	DIPHASIC AND MONOPHASIC RESPONSES IN THE COMPOUND EYE OF CALLIPHORA	JOURNAL OF INSECT PHYSIOLOGY	4	2	122	127	10.1016/0022-1910(60)90074-3	1960	No abstract	WOS:A1960XF19200003
1309	WOSCC	AWETISSOW, ES	DIPLOPTICS - BRAND-NEW SYSTEM OF CONCOMITANT SQUINT TREATMENT	KLINISCHE MONATSBLATTER FUR AUGENHEILKUNDE	172	5	686	694	Unknown	1978	No abstract	WOS:A1978FF29100006
1310	WOSCC	Vohnsen, Brian; Carmichael, Alessandra; Sharmin, Najnin; Qaysi, Salihah; Valente, Denise	Direct Integration of the Stiles-Crawford Effect of the First Kind using Pupil Flicker Methodology	INVESTIGATIVE OPHTHALMOLOGY & VISUAL SCIENCE	58	8	Unknown	Unknown	Unknown	2017	No abstract	WOS:000432176302368
1311	WOSCC	HABER, RN; STANDING, LG	DIRECT MEASURES OF SHORT-TERM VISUAL STORAGE	QUARTERLY JOURNAL OF EXPERIMENTAL PSYCHOLOGY	21	Unknown	43	&	10.1080/14640746908400193	1969	No abstract	WOS:A1969C854900006
1314	WOSCC	GOREA, A	DIRECTIONAL AND NONDIRECTIONAL CODING OF A SPATIO-TEMPORAL MODULATED STIMULUS	VISION RESEARCH	19	5	545	549	10.1016/0042-6989(79)90139-1	1979	No abstract	WOS:A1979GT89900009
1316	WOSCC	HINSON, JM; HIGA, JJ	DISCRETE AND CONTINUOUS MEASURES OF DIMENSIONAL STIMULUS-CONTROL	JOURNAL OF THE EXPERIMENTAL ANALYSIS OF BEHAVIOR	51	2	199	214	10.1901/jeab.1989.51-199	1989	No abstract	WOS:A1989T756100003
1317	WOSCC	SCHMEISSER, ET; HOOPER, RW; MCGUINESS, M	DISCRETE FLICKER DETECTION PERIMETRY IN GLAUCOMA	INVESTIGATIVE OPHTHALMOLOGY & VISUAL SCIENCE	34	4	1265	1265	Unknown	1993	No abstract	WOS:A1993KT89302769
1318	WOSCC	PASTERNAK, T	DISCRIMINATION OF DIFFERENCES IN SPEED AND FLICKER RATE DEPENDS ON DIRECTIONALLY SELECTIVE MECHANISMS	VISION RESEARCH	27	11	1881	1890	10.1016/0042-6989(87)90054-X	1987	No abstract	WOS:A1987K818700002
1320	WOSCC	TARAVELLA, CL; CLARK, G	DISCRIMINATION OF INTERMITTENT PHOTIC STIMULATION IN NORMAL AND BRAIN-DAMAGED CATS	EXPERIMENTAL NEUROLOGY	7	4	282	&	10.1016/0014-4886(63)90075-X	1963	No abstract	WOS:A19631504B00006
1321	WOSCC	JACOBS, GH	DISCRIMINATION OF LUMINANCE AND CHROMATICITY DIFFERENCES BY DICHROMATIC AND TRICHROMATIC MONKEYS	VISION RESEARCH	30	3	387	397	10.1016/0042-6989(90)90081-U	1990	No abstract	WOS:A1990CU09700006
1322	WOSCC	DEBRUYN, B; ORBAN, GA	DISCRIMINATION OF OPPOSITE DIRECTIONS MEASURED WITH STROBOSCOPICALLY ILLUMINATED RANDOM-DOT PATTERNS	JOURNAL OF THE OPTICAL SOCIETY OF AMERICA A-OPTICS IMAGE SCIENCE AND VISION	6	2	323	328	10.1364/JOSAA.6.000323	1989	No abstract	WOS:A1989T155500018
1323	WOSCC	SHULMAN, G; MULVANNY, P	DISCRIMINATION OF SPATIOTEMPORAL PATTERNS - THE ROLE OF SUSTAINED AND TRANSIENT MECHANISMS	PERCEPTION	12	5	531	543	10.1068/p120531	1983	No abstract	WOS:A1983SM79800003
1324	WOSCC	MCKEE, SP; TAYLOR, DG	DISCRIMINATION OF TIME - COMPARISON OF FOVEAL AND PERIPHERAL SENSITIVITY	JOURNAL OF THE OPTICAL SOCIETY OF AMERICA A-OPTICS IMAGE SCIENCE AND VISION	1	6	620	627	10.1364/JOSAA.1.000620	1984	No abstract	WOS:A1984SU73300006
1330	WOSCC	EDWARDS, C; GARD, PR; HANDLEY, SL; HUNTER, M; WHITTINGTON, RM	DISTALGESIC AND ETHANOL-IMPAIRED FUNCTION	LANCET	2	8294	384	384	Unknown	1982	No abstract	WOS:A1982PB62000027
1334	WOSCC	REEVES, A	DISTINGUISHING OPPONENT AND NON-OPPONENT DETECTION PATHWAYS IN EARLY DARK-ADAPTATION	VISION RESEARCH	23	6	647	654	10.1016/0042-6989(83)90071-8	1983	No abstract	WOS:A1983QT27500009
1335	WOSCC	WILLIAMS, JM	DISTORTIONS OF VISION AND PAIN - 2 FUNCTIONAL FACETS OF D-LYSERGIC-ACID DIETHYLAMIDE	PERCEPTUAL AND MOTOR SKILLS	49	2	499	528	10.2466/pms.1979.49.2.499	1979	No abstract	WOS:A1979HX04700033
1337	WOSCC	GENKIN, AA	DISTRIBUTION INTO CLASSES OF PSYCHOPHYSIOLOGIC PROPERTIES BASED ON INTERRELATION OF BEHAVIOUR ELECTROCORTICAL AND ELECTROCUTANEOUS INDICATORS	DOKLADY AKADEMII NAUK SSSR	192	6	1363	&	Unknown	1970	No abstract	WOS:A1970G727600048
1338	WOSCC	SAFIR, A; HYAMS, L	DISTRIBUTION OF CONE ORIENTATIONS AS AN EXPLANATION OF STILES-CRAWFORD EFFECT	JOURNAL OF THE OPTICAL SOCIETY OF AMERICA	59	6	757	&	10.1364/JOSA.59.000757	1969	No abstract	WOS:A1969D456600016
1339	WOSCC	HARRER, G	DISTURBANCES IN NEUROTRANSMITTER SYSTEM IN MULTIPLE-SCLEROSIS	DEUTSCHE MEDIZINISCHE WOCHENSCHRIFT	98	42	1988	1989	Unknown	1973	No abstract	WOS:A1973Q929000011
1340	WOSCC	BREUKINK, EW	DISTURBANCES IN TRANSMISSION OF PERIODIC CHANGES IN INTENSITY . CRITICAL FUSION FREQUENCY	OPHTHALMOLOGICA	160	44198	81	&	Unknown	1970	No abstract	WOS:A1970F388300013
1343	WOSCC	Hashimoto, H; Ueno, A; Tateyama, T; Minamitani, H	Diurnal variation in characteristics of vertical saccades - Implications for stages of vigilance	INVESTIGATIVE OPHTHALMOLOGY & VISUAL SCIENCE	40	4	S61	S61	Unknown	1999	No abstract	WOS:000079269200326
1344	WOSCC	WALSH, JF; MISIAK, H	DIURNAL VARIATION OF CRITICAL FLICKER FREQUENCY	JOURNAL OF GENERAL PSYCHOLOGY	75	1	167	&	10.1080/00221309.1966.9710363	1966	No abstract	WOS:A19668100500020
1347	BA	Reintsma, Nicole; Young, Morgan; Salmon, Michael	Do Lighthouses Disrupt the Orientation of Sea Turtle Hatchlings? Hypothesis Testing With Arena Assays at Hillsboro Beach, Florida, USA	Marine Turtle Newsletter	Unknown	140	Unknown	Unknown	Unknown	2014	No abstract	BIOABS:BACD201400589881
1357	WOSCC	Mora-Ferrer, C; Gangluff, V	Dopamine modulates flicker fusion frequency in goldfish.	INVESTIGATIVE OPHTHALMOLOGY & VISUAL SCIENCE	41	4	S939	S939	Unknown	2000	No abstract	WOS:000086246705064
1358	WOSCC	RAMMSAYER, T	DOPAMINERGIC AND SEROTONINERGIC INFLUENCE ON DURATION DISCRIMINATION AND VIGILANCE	PHARMACOPSYCHIATRY	22	Unknown	39	43	10.1055/s-2007-1014623	1989	No abstract	WOS:A1989T573100009
1359	WOSCC	JACKSON, JF; INGRAM, W; CAMPBELL, HW	DORSAL PIGMENTATION PATTERN OF SNAKES AS AN ANTI-PREDATOR STRATEGY - MULTIVARIATE APPROACH	AMERICAN NATURALIST	110	976	1029	1053	10.1086/283125	1976	No abstract	WOS:A1976CT90100010
1360	WOSCC	SOSTMANN, HJ; SOSTMANN, H; CREVOISIER, C; BIRCHER, J	DOSE EQUIVALENCE OF MIDAZOLAM AND TRIAZOLAM - A PSYCHOMETRIC STUDY BASED ON FLICKER SENSITIVITY, REACTION-TIME AND DIGIT SYMBOL SUBSTITUTION TEST	EUROPEAN JOURNAL OF CLINICAL PHARMACOLOGY	36	2	181	187	10.1007/BF00609192	1989	No abstract	WOS:A1989T635000013
1363	WOSCC	BENIGNUS, VA; MULLER, KE; MALOTT, CM	DOSE-EFFECTS FUNCTIONS FOR CARBOXYHEMOGLOBIN AND BEHAVIOR	NEUROTOXICOLOGY AND TERATOLOGY	12	2	111	118	10.1016/0892-0362(90)90121-R	1990	No abstract	WOS:A1990CW06100006
1365	WOSCC	GREEN, DG; SIEGEL, IM	DOUBLE BRANCHED FLICKER FUSION CURVES FROM ALL-ROD SKATE RETINA	SCIENCE	188	4193	1120	1122	10.1126/science.1215989	1975	No abstract	WOS:A1975AD77400024
1377	WOSCC	[Anonymous]	dropping through the floor	ELECTRONICS LETTERS	46	21	1411	1411	10.1049/el.2010.9123	2010	No abstract	WOS:000282870800002
1378	WOSCC	SEPPALA, T; NUOTTO, E; DREYFUS, JF	DRUG-ALCOHOL INTERACTIONS ON PSYCHOMOTOR-SKILLS - ZOPICLONE AND FLUNITRAZEPAM	PHARMACOLOGY	27	Unknown	127	135	10.1159/000137919	1983	No abstract	WOS:A1983SM46600012
1379	WOSCC	HOLLAND, HC	DRUGS AND PERSONALITY .12. A COMPARISON OF SEVERAL DRUGS BY THE FLICKER-FUSION METHOD	JOURNAL OF MENTAL SCIENCE	106	444	858	861	Unknown	1960	No abstract	WOS:A1960WS65300009
1380	WOSCC	SAVAGE, GL; CENTARO, A; ENOCH, JM; NEWMAN, NM	DRUSEN OF THE OPTIC-NERVE HEAD - AN IMPORTANT MODEL	OPHTHALMOLOGY	92	6	793	799	Unknown	1985	No abstract	WOS:A1985AKN7500013
1382	WOSCC	DODT, E; JESSEN, KH	DUPLEX NATURE OF RETINA OF NOCTURNAL GECKO AS REFLECTED IN ELECTRORETINOGRAM	JOURNAL OF GENERAL PHYSIOLOGY	44	6	1143	&	10.1085/jgp.44.6.1143	1961	No abstract	WOS:A19615107B00005
1383	WOSCC	GOFFART, M; MISSOTTEN, L; FAIDHERBE, J; WATILLON, M	DUPLEX RETINA AND ELECTRORETINOGRAM IN NOCTURNAL PERODICTICUS-POTTO	ARCHIVES INTERNATIONALES DE PHYSIOLOGIE DE BIOCHIMIE ET DE BIOPHYSIQUE	84	3	493	+	10.3109/13813457609078571	1976	No abstract	WOS:A1976CL68900007
1389	WOSCC	Yao, X.; Li, Y.; Liu, L.	Dynamic Differential Intrinsic Optical Signal Imaging of Retinal Flicker Response	INVESTIGATIVE OPHTHALMOLOGY & VISUAL SCIENCE	51	13	Unknown	Unknown	Unknown	2010	No abstract	WOS:000442393600020
1391	WOSCC	Taylor, Christopher; Lieppman, Burke; Rucker, Frances J.	Dynamic noise promotes myopic eye growth	INVESTIGATIVE OPHTHALMOLOGY & VISUAL SCIENCE	58	8	Unknown	Unknown	Unknown	2017	No abstract	WOS:000432176306071
1392	WOSCC	CARRICABURU, P; DUHAZE, P	DYNAMIC PROPERTIES OF INSECT COMPOUND EYE	VISION RESEARCH	18	11	1497	1503	10.1016/0042-6989(78)90004-4	1978	No abstract	WOS:A1978FU77700004
1393	WOSCC	ROUFS, JAJ	DYNAMIC PROPERTIES OF VISION .1. EXPERIMENTAL RELATIONSHIPS BETWEEN FLICKER AND FLASH THRESHOLDS	VISION RESEARCH	12	2	261	&	10.1016/0042-6989(72)90117-4	1972	No abstract	WOS:A1972L355400010
1394	WOSCC	ROUFS, JAJ	DYNAMIC PROPERTIES OF VISION .2. THEORETICAL RELATIONSHIPS BETWEEN FLICKER AND FLASH THRESHOLDS	VISION RESEARCH	12	2	279	&	10.1016/0042-6989(72)90118-6	1972	No abstract	WOS:A1972L355400011
1395	WOSCC	ROUFS, JAJ	DYNAMIC PROPERTIES OF VISION .3. TWIN FLASHES, SINGLE FLASHES AND FLICKER FUSION	VISION RESEARCH	13	2	309	323	10.1016/0042-6989(73)90109-0	1973	No abstract	WOS:A1973O496200010
1396	WOSCC	ROUFS, JAJ	DYNAMIC PROPERTIES OF VISION .4. THRESHOLDS OF DECREMENTAL FLASHES, INCREMENTAL FLASHES AND DOUBLETS IN RELATION TO FLICKER FUSION	VISION RESEARCH	14	9	831	851	10.1016/0042-6989(74)90148-5	1974	No abstract	WOS:A1974U253100010
1397	WOSCC	ROUFS, JAJ	DYNAMIC PROPERTIES OF VISION .5. PERCEPTION LAG AND REACTION-TIME IN RELATION TO FLICKER AND FLASH THRESHOLDS	VISION RESEARCH	14	9	853	869	10.1016/0042-6989(74)90149-7	1974	No abstract	WOS:A1974U253100011
1398	WOSCC	ROUFS, JAJ	DYNAMIC PROPERTIES OF VISION .6. STOCHASTIC THRESHOLD FLUCTUATIONS AND THEIR EFFECT ON FLASH-TO-FLICKER SENSITIVITY RATIO	VISION RESEARCH	14	9	871	888	10.1016/0042-6989(74)90150-3	1974	No abstract	WOS:A1974U253100012
1400	WOSCC	Link, Dietmar; Baumgarten, Daniel; Klee, Sascha	Dynamic retinal vessel analysis using a spatial light modulator for stimulation	INVESTIGATIVE OPHTHALMOLOGY & VISUAL SCIENCE	58	8	Unknown	Unknown	Unknown	2017	No abstract	WOS:000432176300128
1401	WOSCC	Kircheis, G; Cohnen, M; Bode, J; Haeussinger, D	Dynamics and diagnostic value of critical flicker frequency and West-Haven criteria in the analysis of the effects of TIPS implantation on hepatic encephalopathy.	HEPATOLOGY	36	4	533A	533A	Unknown	2002	No abstract	WOS:000178301701463
1402	WOSCC	ROSE, D; LOWE, I	DYNAMICS OF ADAPTATION TO CONTRAST	PERCEPTION	11	5	505	528	10.1068/p110505	1982	No abstract	WOS:A1982QZ43400002
1403	WOSCC	Vingrys, AJ; Zele, AJ	Dynamics of pedestal-flicker rod-cone interactions.	INVESTIGATIVE OPHTHALMOLOGY & VISUAL SCIENCE	42	4	S159	S159	Unknown	2001	No abstract	WOS:000168392100841
1404	WOSCC	Zele, AJ; Vingrys, AJ	Dynamics of pedestal-flicker surround contrast interactions.	INVESTIGATIVE OPHTHALMOLOGY & VISUAL SCIENCE	42	4	S159	S159	Unknown	2001	No abstract	WOS:000168392100842
1415	WOSCC	POPPEL, E; CRAMON, DV; BACKMUND, H	ECCENTRICITY-SPECIFIC DISSOCIATION OF VISUAL FUNCTIONS IN PATIENTS WITH LESIONS OF CENTRAL VISUAL PATHWAYS	NATURE	256	5517	489	490	10.1038/256489a0	1975	No abstract	WOS:A1975AL11200033
1416	WOSCC	JENSSEN, TA; SWENSON, B	ECOLOGICAL CORRELATE OF CRITICAL FLICKER-FUSION FREQUENCIES FOR SOME ANOLIS LIZARDS	VISION RESEARCH	14	10	965	970	10.1016/0042-6989(74)90164-3	1974	No abstract	WOS:A1974U256800008
1418	WOSCC	CHANDLER, PJ; PARSONS, OA	EEG ABNORMALITIES AND VISUAL FIELD DEFICITS IN FLICKER PERCEPTION	ELECTROENCEPHALOGRAPHY AND CLINICAL NEUROPHYSIOLOGY	19	5	481	&	10.1016/0013-4694(65)90187-2	1965	No abstract	WOS:A19656953000005
1419	WOSCC	TAKAHASHI, T; TSUKAHARA, Y; KANEDA, S	EEG ACTIVATION BY USE OF STROBOSCOPE AND VISUAL STIMULATOR SLS-5100	TOHOKU JOURNAL OF EXPERIMENTAL MEDICINE	130	4	403	409	10.1620/tjem.130.403	1980	No abstract	WOS:A1980JW55300010
1423	WOSCC	FINK, M; IRWIN, P; GASTPAR, M; DERIDDER, JJ	EEG, BLOOD LEVEL, AND BEHAVIORAL-EFFECTS OF ANTIDEPRESSANT MIANSERIN (ORG GB-94)	PSYCHOPHARMACOLOGY	54	3	249	254	10.1007/BF00426572	1977	No abstract	WOS:A1977EC86500006
1428	WOSCC	TURNER, P	EFFECT OF A MIXTURE OF DEXAMPHETAMINE AND AMYLOBARBITONE ON CRITICAL FLICKER FUSION FREQUENCY	JOURNAL OF PHARMACY AND PHARMACOLOGY	17	6	388	&	10.1111/j.2042-7158.1965.tb07691.x	1965	No abstract	WOS:A19656545000013
1430	WOSCC	HINDMARCH, I; PARROTT, AC	EFFECT OF A SUB-CHRONIC ADMINISTRATION OF 3 DOSE LEVELS OF A 1,5-BENZODIAZEPINE DERIVATIVE, CLOBAZAM, ON SUBJECTIVE ASSESSMENTS OF SLEEP AND ASPECTS OF PSYCHOMOTOR PERFORMANCE MORNING FOLLOWING NIGHT TIME MEDICATION	ARZNEIMITTEL-FORSCHUNG/DRUG RESEARCH	28	11	2169	2172	Unknown	1978	No abstract	WOS:A1978FY93400033
1437	WOSCC	LEWIS, EG; DUSTMAN, RE; BECK, EC	EFFECT OF ALCOHOL ON SENSORY PHENOMENA AND COGNITIVE AND MOTOR TASKS	QUARTERLY JOURNAL OF STUDIES ON ALCOHOL	30	3	618	633	Unknown	1969	No abstract	WOS:A1969Y598900007
1445	WOSCC	HERBOLZHEIMER, W	EFFECT OF AREA ON CRITICAL FLICKER THRESHOLD	ALBRECHT VON GRAEFES ARCHIV FUR KLINISCHE UND EXPERIMENTELLE OPHTHALMOLOGIE	204	1	73	78	10.1007/BF02387419	1977	No abstract	WOS:A1977DX87100009
1448	WOSCC	MILLER, HL	EFFECT OF AUDITORY STIMULATION ON CRITICAL FLICKER FUSION FREQUENCY	JOURNAL OF EXPERIMENTAL PSYCHOLOGY	81	2	365	&	10.1037/h0027739	1969	No abstract	WOS:A1969D947900027
1449	WOSCC	MAIER, B; BEVAN, W; BEHAR, I	EFFECT OF AUDITORY-STIMULATION UPON CRITICAL FLICKER FREQUENCY FOR DIFFERENT REGIONS OF VISIBLE SPECTRUM	AMERICAN JOURNAL OF PSYCHOLOGY	74	1	67	&	10.2307/1419825	1961	No abstract	WOS:A19610871800016
1453	WOSCC	REGAN, D; MURRAY, TJ; SILVER, R	EFFECT OF BODY-TEMPERATURE ON VISUAL EVOKED-POTENTIAL DELAY AND VISUAL-PERCEPTION IN MULTIPLE-SCLEROSIS	JOURNAL OF NEUROLOGY NEUROSURGERY AND PSYCHIATRY	40	11	1083	1091	10.1136/jnnp.40.11.1083	1977	No abstract	WOS:A1977EE78800007
1455	WOSCC	MACPHEE, GJA; GOLDIE, C; ROULSTON, D; POTTER, L; AGNEW, E; LAIDLAW, J; BRODIE, MJ	EFFECT OF CARBAMAZEPINE ON PSYCHOMOTOR PERFORMANCE IN NAIVE SUBJECTS	EUROPEAN JOURNAL OF CLINICAL PHARMACOLOGY	30	1	37	42	10.1007/BF00614193	1986	No abstract	WOS:A1986A453400008
1459	WOSCC	LIND, NA; TURNER, P	EFFECT OF CHLORDIAZEPOXIDE AND FLUPHENAZINE ON CRITICAL FLICKER FREQUENCY	JOURNAL OF PHARMACY AND PHARMACOLOGY	20	10	804	&	10.1111/j.2042-7158.1968.tb09646.x	1968	No abstract	WOS:A1968B835600016
1461	WOSCC	KERR, L	EFFECT OF CHROMATIC CONTRAST ON STIMULUS BRIGHTNESS	VISION RESEARCH	16	5	463	468	10.1016/0042-6989(76)90022-5	1976	No abstract	WOS:A1976BK79100004
1468	WOSCC	Gruenhage, Frank; Lammert, Frank	Effect of Different Sedation Methods on the Critical Flicker Frequency in a Tertiary Centre Endoscopy Unit	GASTROENTEROLOGY	144	5	S221	S221	Unknown	2013	No abstract	WOS:000322997201175
1469	WOSCC	Gruenhage, F.; Seegmueller, A.; Lammert, F.	EFFECT OF DIFFERENT SEDATION ON CRITICAL FLICKER FREQUENCY, A DIAGNOSTIC TOOL FOR MINIMAL ENCEPHALOPATHY	JOURNAL OF HEPATOLOGY	58	Unknown	S87	S88	Unknown	2013	No abstract	WOS:000322983000201
1471	WOSCC	GUIGNARD, C; VANTOI, V; BURCKHARDT, CW; SCHELLING, JL	EFFECT OF DIGOXIN ON THE SENSITIVITY TO FLICKERING LIGHT	BRITISH JOURNAL OF CLINICAL PHARMACOLOGY	15	2	189	196	10.1111/j.1365-2125.1983.tb01485.x	1983	No abstract	WOS:A1983QB52600005
1476	WOSCC	WOO, GCS	EFFECT OF EXPOSURE TIME ON FOVEAL SIZE OF PANUMS AREA	VISION RESEARCH	14	7	473	480	10.1016/0042-6989(74)90035-2	1974	No abstract	WOS:A1974T607300003
1477	WOSCC	FUKUDA, T	EFFECT OF EYE-MOVEMENT ON PERCEPTION OF FLICKER	PERCEPTUAL AND MOTOR SKILLS	48	3	943	950	10.2466/pms.1979.48.3.943	1979	No abstract	WOS:A1979HF23900048
1478	WOSCC	SINGH, UB; TALWAR, GP	EFFECT OF FLICKER FREQUENCY OF LIGHT AND OTHER FACTORS ON SYNTHESIS OF PROTEINS IN OCCIPITALCORTEX OF MONKEY	JOURNAL OF NEUROCHEMISTRY	14	6	675	&	10.1111/j.1471-4159.1967.tb09572.x	1967	No abstract	WOS:A19679401000010
1479	WOSCC	WEST, DC; BOYCE, PR	EFFECT OF FLICKER ON EYE MOVEMENTS	VISION RESEARCH	8	2	171	&	10.1016/0042-6989(68)90005-9	1968	No abstract	WOS:A1968A544800005
1485	WOSCC	FARHOUMAND, N; HARRISON, J; PARE, CMB; TURNER, P; WYNN, S	EFFECT OF HIGH-DOSE OXPRENOLOL ON STRESS-INDUCED PHYSICAL AND PSYCHOPHYSIOLOGICAL VARIABLES	PSYCHOPHARMACOLOGY	64	3	365	369	10.1007/BF00427526	1979	No abstract	WOS:A1979HP06000021
1488	WOSCC	HORNE, EP; HILARIDES, RM	EFFECT OF HYPERPHORIA ON VISUAL IMAGERY DURING APPARENT MOVEMENT	JOURNAL OF GENERAL PSYCHOLOGY	82	1	109	112	10.1080/00221309.1970.9920625	1970	No abstract	WOS:A1970Y104400012
1489	WOSCC	GRANGER, GW; IKEDA, H	EFFECT OF HYPERVENTILATION ON FOVEAL CRITICAL FLICKER FREQUENCY	VISION RESEARCH	1	44259	287	300	10.1016/0042-6989(61)90009-8	1961	No abstract	WOS:A1961WU74200009
1490	WOSCC	KELLNER, U; LUCKE, K; FOERSTER, MH	EFFECT OF INTRAVITREAL LIQUID SILICONE ON OPTIC-NERVE FUNCTION	AMERICAN JOURNAL OF OPHTHALMOLOGY	106	3	293	297	10.1016/0002-9394(88)90364-9	1988	No abstract	WOS:A1988P967500009
1491	WOSCC	SMITH, JM; MISIAK, H	EFFECT OF IRIS COLOR ON CRITICAL FLICKER FREQUENCY (CFF)	JOURNAL OF GENERAL PSYCHOLOGY	89	JUL	91	95	10.1080/00221309.1973.9710821	1973	No abstract	WOS:A1973Q209200009
1495	WOSCC	MOORE, TJ	EFFECT OF LIGHT-PERCENTAGE STIMULUS-LUMINANCE EXPOSURE-DURATION AND THEIR INTERACTIONS UPON CFF THRESHOLD	AMERICAN JOURNAL OF PSYCHOLOGY	79	2	291	&	10.2307/1421137	1966	No abstract	WOS:A19668330500014
1496	WOSCC	WOLF, E; MCGOWAN, BK	EFFECT OF LIGHT-TIME - DARK-TIME RATIO AND LUMINANCE ON PERIPHERAL SENSITIVITY TO FLICKER	ARCHIVES OF OPHTHALMOLOGY	69	2	241	+	Unknown	1963	No abstract	WOS:A19635744A00021
1497	WOSCC	SIMONSON, E	EFFECT OF LOCAL COLD APPLICATION ON THE FUSION FREQUENCY OF FLICKER	JOURNAL OF APPLIED PHYSIOLOGY	13	3	445	448	Unknown	1958	No abstract	WOS:A1958WK27000022
1502	WOSCC	SCHECHTE.MD; WINTER, JC	EFFECT OF MESCALINE AND LYSERGIC ACID DIETHYLAMIDE ON FLICKER DISCRIMINATION IN RAT	JOURNAL OF PHARMACOLOGY AND EXPERIMENTAL THERAPEUTICS	177	2	461	&	Unknown	1971	No abstract	WOS:A1971J295400018
1504	WOSCC	Yoshioka, Takafumi; Nagaoka, Taiji; Yoshida, Akitoshi	Effect of Nitric Oxide on Increased Retinal Blood Flow in Response to Flicker Stimuli in Cats	INVESTIGATIVE OPHTHALMOLOGY & VISUAL SCIENCE	54	15	Unknown	Unknown	Unknown	2013	No abstract	WOS:000436232901199
1509	WOSCC	MOROZOV, IS; RUBTSOV, AT; BRAGA, VV	EFFECT OF PHENAZEPAM ON PSYCHOPHYSIOLOGICAL REACTIONS	FARMAKOLOGIYA I TOKSIKOLOGIYA	43	1	33	36	Unknown	1980	No abstract	WOS:A1980JE73500006
1510	WOSCC	SHIMADA, K; YANO, J; OSHIMA, S; TONOUE, T	EFFECT OF PHOTIC STIMULATION ON HYPOTHALAMIC ELECTROENCEPHALOGRAPH AND THYROID ACTIVITY IN CHICKEN	NEUROENDOCRINOLOGY	12	2	142	148	10.1159/000122163	1973	No abstract	WOS:A1973Q280200007
1511	WOSCC	POWELL, RR	EFFECT OF PHYSICAL CONDITIONING ON A MEASURE OF CENTRAL SYMPATHETIC ACTIVITY	JOURNAL OF HUMAN MOVEMENT STUDIES	14	6	293	300	Unknown	1988	No abstract	WOS:A1988R289900004
1515	WOSCC	ZUBEK, JP; BROSS, M	EFFECT OF PROLONGED MONOCULAR DEPRIVATION (HOMOGENEOUS ILLUMINATION) ON CFF OF NONOCCLUDED AND OCCLUDED EYE	PERCEPTION & PSYCHOPHYSICS	13	3	499	501	10.3758/BF03205808	1973	No abstract	WOS:A1973Q099000023
1516	WOSCC	Agrawal, Amit; Kaushal, Kabir; Chatrasal, Chandrashekhar; Bharani, Anil	Effect of propofol sedation during upper gastrointestinal endoscopy in cirrhotics and utility of psycometric tests, inhibitory control test and critical flicker frequency in assesment of recovery from sedation	JOURNAL OF GASTROENTEROLOGY AND HEPATOLOGY	34	Unknown	765	765	Unknown	2019	No abstract	WOS:000495492606161
1518	WOSCC	WEST, DC	EFFECT OF RETINAL IMAGE MOTION ON CRITICAL FLICKER-FUSION MEASUREMENT	OPTICA ACTA	15	4	317	&	10.1080/713818097	1968	No abstract	WOS:A1968B461900002
1519	WOSCC	MONTVILO, RK; MONTVILO, JA	EFFECT OF RETINAL LOCATION ON CONE CRITICAL FLICKER FREQUENCY	PERCEPTUAL AND MOTOR SKILLS	53	3	947	957	10.2466/pms.1981.53.3.947	1981	No abstract	WOS:A1981MW71900052
1520	WOSCC	DITCHBURN, RW; DRYSDALE, AE	EFFECT OF RETINAL-IMAGE MOVEMENTS ON VISION .2. OSCILLATORY MOVEMENTS	PROCEEDINGS OF THE ROYAL SOCIETY SERIES B-BIOLOGICAL SCIENCES	197	1129	385	406	10.1098/rspb.1977.0076	1977	No abstract	WOS:A1977DP21800001
1521	WOSCC	PETRENKO, ET; ERMUKHAMETOVA, LA	EFFECT OF RHYTHMIC LIGHT-FLASHES ON ELECTROENCEPHALOGRAPHY AND MOTOR-ACTIVITY	KOSMICHESKAYA BIOLOGIYA I AVIAKOSMICHESKAYA MEDITSINA	20	1	22	25	Unknown	1986	No abstract	WOS:A1986AYK3900005
1523	WOSCC	GREHN, F; GRUSSER, OJ; STANGE, D	EFFECT OF SHORT-TERM INTRAOCULAR-PRESSURE INCREASE ON CAT RETINAL GANGLION-CELL ACTIVITY	BEHAVIOURAL BRAIN RESEARCH	14	2	109	121	10.1016/0166-4328(84)90178-5	1984	No abstract	WOS:A1984ABE6300003
1526	WOSCC	VENABLES, PH; WARWICKE.LA	EFFECT OF STIMULUS AMPLITUDE ON THRESHOLD OF FUSION OF PAIRED FLASHES	QUARTERLY JOURNAL OF EXPERIMENTAL PSYCHOLOGY	20	Unknown	30	&	10.1080/14640746808400125	1968	No abstract	WOS:A1968A646600004
1530	WOSCC	GRAHAM, EH; LANDIS, C	EFFECT OF STRIATED FIELDS ON CRITICAL FLICKER FREQUENCY	JOURNAL OF THE OPTICAL SOCIETY OF AMERICA	49	6	580	584	10.1364/JOSA.49.000580	1959	No abstract	WOS:A1959WF91900008
1533	WOSCC	MICHIELS, W; FRYC, O; MEYER, JJ	EFFECT OF TETRABAMATE, PHENOBARBITAL AND A SMALL QUANTITY OF ALCOHOL ON SOME PERCEPTUAL-MOTOR ASPECTS	SCHWEIZERISCHE MEDIZINISCHE WOCHENSCHRIFT	108	17	640	646	Unknown	1978	No abstract	WOS:A1978EW41600004
1534	WOSCC	Dawson, J.; Johnsen, S.; Skene, D.; Boyle, J.	Effect of the antidepressants fluoxetine, paroxetine and sertraline on actigraphic sleep, cognition and psychomotor performance	INTERNATIONAL JOURNAL OF NEUROPSYCHOPHARMACOLOGY	13	Unknown	145	145	Unknown	2010	No abstract	WOS:000281281100526
1537	WOSCC	FISCH, HU; WYLER, A; BAKTIR, G; KARLAGANIS, G; BIRCHER, J	EFFECT OF TRIAZOLAM ON FLICKER SENSITIVITY AT DIFFERENT FREQUENCIES	EXPERIENTIA	40	6	644	645	Unknown	1984	No abstract	WOS:A1984SV76600363
1539	WOSCC	LOOP, MS; PETUCHOWSKI, S; SMITH, DC	EFFECT OF VISUAL DEPRIVATION ON CFF IN THE CAT	INVESTIGATIVE OPHTHALMOLOGY & VISUAL SCIENCE	Unknown	Unknown	244	244	Unknown	1979	No abstract	WOS:A1979GR33700875
1541	WOSCC	GIORGI, A	EFFECT OF WAVELENGTH ON RELATIONSHIP BETWEEN CRITICAL FLICKER FREQUENCY AND INTENSITY IN FOVEAL VISION	JOURNAL OF THE OPTICAL SOCIETY OF AMERICA	53	4	480	&	10.1364/JOSA.53.000480	1963	No abstract	WOS:A19636242B00043
1545	WOSCC	MIKUS, P	EFFECT ON VIGILANCE AFTER SINGLE ADMINISTRATION OF CLOBAZAM	ARZNEIMITTEL-FORSCHUNG/DRUG RESEARCH	32-2	11	1496	1501	Unknown	1982	No abstract	WOS:A1982PQ10600022
1550	WOSCC	PARROTT, AC; DAVIES, S	EFFECTS OF A 1,5-BENZODIAZEPINE DERIVATIVE UPON PERFORMANCE IN AN EXPERIMENTAL STRESS SITUATION	PSYCHOPHARMACOLOGY	79	4	367	369	10.1007/BF00433420	1983	No abstract	WOS:A1983QK36000018
1562	WOSCC	CARRASCO, M; KINCHLA, RA	EFFECTS OF ADAPTING TO SPATIAL-FREQUENCY GRATINGS ON FLICKER DETECTION	PERCEPTION	18	4	537	537	Unknown	1989	No abstract	WOS:A1989AX54900153
1570	WOSCC	WALL, RJ; ZACHARIAS, M	EFFECTS OF ALFENTANIL ON INDUCTION AND RECOVERY FROM PROPOFOL ANESTHESIA IN DAY SURGERY	ANAESTHESIA AND INTENSIVE CARE	18	2	214	218	10.1177/0310057X9001800210	1990	No abstract	WOS:A1990DE03500010
1572	WOSCC	HINDMARCH, I; PARROTT, AC; LANZA, M	EFFECTS OF AN ERGOT ALKALOID DERIVATIVE (HYDERGINE) ON ASPECTS OF PSYCHOMOTOR PERFORMANCE, AROUSAL, AND COGNITIVE PROCESSING ABILITY	JOURNAL OF CLINICAL PHARMACOLOGY	19	44501	726	732	10.1002/j.1552-4604.1979.tb01643.x	1979	No abstract	WOS:A1979JA48800007
1574	WOSCC	BAYLISS, PFC; DUNCAN, SM	EFFECTS OF ATENOLOL (TENORMIN) AND METHYLDOPA ON SIMPLE TESTS OF CENTRAL NERVOUS FUNCTION	BRITISH JOURNAL OF CLINICAL PHARMACOLOGY	2	6	527	531	10.1111/j.1365-2125.1975.tb00571.x	1975	No abstract	WOS:A1975AY51000009
1581	WOSCC	TOMKIEWI.RL	EFFECTS OF CHANGES IN AROUSAL LEVEL ON CRITICAL FLICKER FUSION FREQUENCY AND FIGURAL REVERSAL TASKS	PSYCHOPHYSIOLOGY	6	4	421	&	10.1111/j.1469-8986.1970.tb01752.x	1970	No abstract	WOS:A1970F821900004
1582	WOSCC	RAMMSAYER, T; NETTER, P	EFFECTS OF CHANGES IN BRAIN 5-HT ACTIVITY ON INDICATORS OF CORTICAL AROUSAL	INTERNATIONAL CLINICAL PSYCHOPHARMACOLOGY	3	3	231	237	Unknown	1988	No abstract	WOS:A1988Q815500004
1583	WOSCC	LAGERGREN, K; LEVANDER, S	EFFECTS OF CHANGES IN HEART-RATE IN DIFFERENT BODY POSITIONS UPON CRITICAL FLICKER FUSION THRESHOLD AND REACTION-TIME PERFORMANCE IN PATIENTS WITH ARTIFICIAL PACEMAKERS	JOURNAL OF PSYCHIATRIC RESEARCH	12	4	257	264	10.1016/0022-3956(75)90004-7	1975	No abstract	WOS:A1975BC12100003
1584	WOSCC	HOEHNSARIC, R; BACON, EF; GROSS, M	EFFECTS OF CHLORPROMAZINE ON FLICKER FUSION	JOURNAL OF NERVOUS AND MENTAL DISEASE	138	3	287	292	10.1097/00005053-196403000-00009	1964	No abstract	WOS:A1964CHW4500009
1586	WOSCC	VANDERMEYDEN, CH; BARTEL, PR; SOMMERS, DK; BLOM, M; PRETORIUS, LC	EFFECTS OF CLOBAZAM AND CLONAZEPAM ON SACCADIC EYE-MOVEMENTS AND OTHER PARAMETERS OF PSYCHOMOTOR PERFORMANCE	EUROPEAN JOURNAL OF CLINICAL PHARMACOLOGY	37	4	365	369	10.1007/BF00558501	1989	No abstract	WOS:A1989AY55000008
1591	WOSCC	MISHKIN, M; WEISKRANTZ, L	EFFECTS OF CORTICAL LESIONS IN MONKEYS ON CRITICAL FLICKER FREQUENCY	JOURNAL OF COMPARATIVE AND PHYSIOLOGICAL PSYCHOLOGY	52	6	660	666	10.1037/h0038577	1959	No abstract	WOS:A1959WJ25600004
1593	WOSCC	MISIAK, H; RIZY, EF	EFFECTS OF DEXTROAMPHETAMINE AND PHENOBARBITAL ON A SIMPLIFIED STANDARDIZED CFF MEASURE	PSYCHOPHARMACOLOGIA	13	4	346	&	10.1007/BF00414346	1968	No abstract	WOS:A1968C177500008
1606	WOSCC	MCFARLAND, RA	EFFECTS OF EXPOSURE TO SMALL QUANTITIES OF CARBON MONOXIDE ON VISION	ANNALS OF THE NEW YORK ACADEMY OF SCIENCES	174	1	301	+	Unknown	1970	No abstract	WOS:A1970J306100031
1607	WOSCC	KOBRICK, JL; APPLETON, B	EFFECTS OF EXTENDED HYPOXIA ON VISUAL PERFORMANCE AND RETINAL VASCULAR STATE	JOURNAL OF APPLIED PHYSIOLOGY	31	3	357	&	Unknown	1971	No abstract	WOS:A1971K371800008
1608	WOSCC	LODGE, A	EFFECTS OF FACILITATING NEUTRAL AND INHIBITING INSTRUCTIONS ON PERCEPTUAL TASKS FOLLOWING BRAIN DAMAGE	ACTA PSYCHOLOGICA	25	3	173	&	10.1016/0001-6918(66)90011-4	1966	No abstract	WOS:A19668127500001
1609	WOSCC	ALI, MR; AMIR, T	EFFECTS OF FASTING ON VISUAL FLICKER FUSION	PERCEPTUAL AND MOTOR SKILLS	69	2	627	631	10.2466/pms.1989.69.2.627	1989	No abstract	WOS:A1989AX46500056
1619	WOSCC	EHLERS, W; HUBER, HP	EFFECTS OF HOE 36801 ON CATECHOLAMINE EXCRETION, HEART-RATE AND PSYCHOMOTOR PERFORMANCE IN NEUROTICS AND NORMALS	ACTIVITAS NERVOSA SUPERIOR	16	1	70	71	Unknown	1974	No abstract	WOS:A1974S510400025
1621	WOSCC	ARMSTRONG, RW; MCVEY, ES	EFFECTS OF ILLUMINATION ON IMAGE SENSORS	IEEE TRANSACTIONS ON INDUSTRIAL ELECTRONICS AND CONTROL INSTRUMENTATION	25	4	372	373	Unknown	1978	No abstract	WOS:A1978FX18800010
1624	WOSCC	GRUZELIER, JH; CORBALLIS, MC	EFFECTS OF INSTRUCTIONS AND DRUG ADMINISTRATION ON TEMPORAL RESOLUTION OF PAIRED FLASHES	QUARTERLY JOURNAL OF EXPERIMENTAL PSYCHOLOGY	22	Unknown	115	+	10.1080/00335557043000041	1970	No abstract	WOS:A1970G624500005
1625	WOSCC	BREITMEYER, BG; WILLIAMS, MC	EFFECTS OF ISOLUMINANT-BACKGROUND COLOR ON METACONTRAST AND STROBOSCOPIC MOTION - INTERACTIONS BETWEEN SUSTAINED (P) AND TRANSIENT (M) CHANNELS	VISION RESEARCH	30	7	1069	1075	10.1016/0042-6989(90)90115-2	1990	No abstract	WOS:A1990DM01300011
1641	WOSCC	CHRISTMAN, S	EFFECTS OF LUMINANCE AND BLUR ON HEMISPHERIC ASYMMETRIES IN TEMPORAL INTEGRATION	NEUROPSYCHOLOGIA	28	4	361	374	10.1016/0028-3932(90)90062-S	1990	No abstract	WOS:A1990DC02400004
1643	WOSCC	DANIELS, JD; PRESSMAN, E; SCHWARTZ, M; NELSON, SB; KRAUS, DJ	EFFECTS OF LUMINANCE AND FLICKER ON OCULAR DOMINANCE SHIFT IN KITTEN VISUAL-CORTEX	EXPERIMENTAL BRAIN RESEARCH	54	1	186	190	Unknown	1984	No abstract	WOS:A1984SF96200018
1649	WOSCC	Heath, John C.; Newland, M. C.	Effects of methylmercury on the critical fusion frequency of rats.	NEUROTOXICOLOGY	27	5	915	915	Unknown	2006	No abstract	WOS:000240408800121
1657	WOSCC	WARD, M; DAVEY, MR; MATHIAS, RJ; COCKING, EC; CLOTHIER, RH; BALLS, M; LUCY, JA	EFFECTS OF PH, CA2+, TEMPERATURE, AND PROTEASE PRETREATMENT ON INTER-KINGDOM FUSION	SOMATIC CELL GENETICS	5	4	529	536	10.1007/BF01538886	1979	No abstract	WOS:A1979HF67900009
1660	WOSCC	NEARY, C; WILKINS, AJ	EFFECTS OF PHOSPHOR PERSISTENCE ON PERCEPTION AND THE CONTROL OF EYE-MOVEMENTS	PERCEPTION	18	2	257	264	10.1068/p180257	1989	No abstract	WOS:A1989AJ99800012
1662	WOSCC	BURGHARDT, GM; DENNY, D	EFFECTS OF PREY MOVEMENT AND PREY ODOR ON FEEDING IN GARTER SNAKES	ZEITSCHRIFT FUR TIERPSYCHOLOGIE-JOURNAL OF COMPARATIVE ETHOLOGY	62	4	329	347	Unknown	1983	No abstract	WOS:A1983RD47100005
1669	WOSCC	HINDMARCH, I	EFFECTS OF REPEATED DOSES OF TEMAZEPAM TAKEN IN CONJUNCTION WITH ALCOHOL ON ASPECTS OF PSYCHOMOTOR PERFORMANCE THE MORNING FOLLOWING NIGHT TIME MEDICATION	ARZNEIMITTEL-FORSCHUNG/DRUG RESEARCH	28-2	12	2357	2360	Unknown	1978	No abstract	WOS:A1978GE29400037
1680	WOSCC	RAMSEY, JM	EFFECTS OF SINGLE EXPOSURES OF CARBON-MONOXIDE ON SENSORY AND PSYCHOMOTOR RESPONSE	AMERICAN INDUSTRIAL HYGIENE ASSOCIATION JOURNAL	34	5	212	216	10.1080/0002889738506836	1973	No abstract	WOS:A1973Q526200005
1688	WOSCC	WALSER, A; SAFRAN, AB; SCHULZ, P; MEYER, JJ; ASSIMACOPOULOS, A; ROTH, A	EFFECTS OF SMALL DOSES OF BROMAZEPAM ON PUPILLARY FUNCTION AND ON FLICKER PERCEPTION IN NORMAL SUBJECTS	JOURNAL OF CLINICAL PSYCHOPHARMACOLOGY	7	1	59	60	Unknown	1987	No abstract	WOS:A1987F765600019
1691	WOSCC	MAGNUSSEN, S; GLAD, A	EFFECTS OF STEADY SURROUND ILLUMINATION ON BRIGHTNESS AND DARKNESS ENHANCEMENT OF FLICKERING LIGHTS	VISION RESEARCH	15	12	1413	1416	10.1016/0042-6989(75)90201-1	1975	No abstract	WOS:A1975AX46800021
1695	WOSCC	KEELER, MH	EFFECTS OF SYMPATHETIC NEUROHUMORS ON DIFFERENTIAL RENTINAL SENSITIVITY TO SHORT- + LONG-WAVE STIMULI	JOURNAL OF THE OPTICAL SOCIETY OF AMERICA	54	1	131	&	10.1364/JOSA.54.000131	1964	No abstract	WOS:A19646248B00012
1701	WOSCC	Bedore, C. N.; Mccomb, D. M.; Frank, T. F.; Hueter, R. E.; Kajiura, S. M.	Effects of temperature and anesthesia on visual temporal resolution in elasmobranch fishes	INTEGRATIVE AND COMPARATIVE BIOLOGY	53	Unknown	E12	E12	Unknown	2013	No abstract	WOS:000316991400049
1702	WOSCC	SWANSON, WH; POKORNY, J; SMITH, VC	EFFECTS OF TEMPORAL FREQUENCY ON PHASE-DEPENDENT SENSITIVITY TO HETEROCHROMATIC FLICKER	JOURNAL OF THE OPTICAL SOCIETY OF AMERICA A-OPTICS IMAGE SCIENCE AND VISION	4	12	2266	2273	10.1364/JOSAA.4.002266	1987	No abstract	WOS:A1987L543100012
1707	WOSCC	SEPPALA, T; STROMBERG, C; MATTILA, MJ	EFFECTS OF THE NOVEL 5-HYDROXYTRYPTAMINE REUPTAKE INHIBITOR INDALPINE AND ETHANOL ON PSYCHOMOTOR PERFORMANCE	ARZNEIMITTEL-FORSCHUNG/DRUG RESEARCH	38-1	1	98	102	Unknown	1988	No abstract	WOS:A1988L761900022
1714	WOSCC	VERNON, RJ; FERGUSON, RK	EFFECTS OF TRICHLOROETHYLENE ON VISUAL-MOTOR PERFORMANCE	ARCHIVES OF ENVIRONMENTAL HEALTH	18	6	894	&	10.1080/00039896.1969.10665511	1969	No abstract	WOS:A1969D315900006
1738	WOSCC	Rovamo, JM; Kukkonen, H; Donner, K; Raninen, A	Efficiency of temporal integration of sinusoidal flicker.	INVESTIGATIVE OPHTHALMOLOGY & VISUAL SCIENCE	42	4	S316	S316	Unknown	2001	No abstract	WOS:000168392101681
1746	WOSCC	WASHIZU, Y	ELECTRICAL ACTIVITY OF SINGLE RETINULA CELLS IN COMPOUND EYE OF BLOWFLY CALLIPHORA ERYTHROCEPHALA MEIG	COMPARATIVE BIOCHEMISTRY AND PHYSIOLOGY	12	3	369	&	10.1016/0010-406X(64)90066-0	1964	No abstract	WOS:A19649105A00014
1755	WOSCC	PETRENKO, ET	ELECTROENCEPHALOGRAPHIC CHANGES IN RESPONSE TO THE EQUILIBRIUM TEST AND LIGHT-FLASHES	KOSMICHESKAYA BIOLOGIYA I AVIAKOSMICHESKAYA MEDITSINA	22	1	21	25	Unknown	1988	No abstract	WOS:A1988L891000006
1761	WOSCC	EICHHORN, KF; ARNDT, B; CLAUS, D; HEINRICH, W; SEMBACH, O; SCHREIVOGEL, K	ELECTROMAGNETIC STIMULATION	BIOMEDIZINISCHE TECHNIK	35	6	139	144	10.1515/bmte.1990.35.6.139	1990	No abstract	WOS:A1990DJ70300005
1763	WOSCC	VERINGA, F; ROELOFS, J	ELECTRO-OPTICAL INTERACTION IN RETINA	NATURE	211	5046	321	&	10.1038/211321a0	1966	No abstract	WOS:A19667971700084
1764	WOSCC	HENKES, HE; VANLITH, GHM	ELECTROPERIMETRY	OPHTHALMOLOGICA	169	44199	151	159	10.1159/000307119	1974	No abstract	WOS:A1974U065700015
1766	WOSCC	CHARMASSON, G; CATIER, J	ELECTROPHYSIOLOGIC STUDY OF DIRECT OCCIPITO-FRONTAL CONNECTIONS AT LEVEL OF OVAL CENTER IN PAPIO PAPIO	ELECTROENCEPHALOGRAPHY AND CLINICAL NEUROPHYSIOLOGY	38	2	161	170	10.1016/0013-4694(75)90225-4	1975	No abstract	WOS:A1975V450300006
1767	WOSCC	SCHNEIDER, CW	ELECTROPHYSIOLOGICAL ANALYSIS OF MECHANISMS UNDERLYING CRITICAL FLICKER FREQUENCY	VISION RESEARCH	8	9	1235	+	10.1016/0042-6989(68)90030-8	1968	No abstract	WOS:A1968B913700009
1768	WOSCC	ECCLES, F; TIANG, KM; MEYERROCHOW, VB	ELECTRO-PHYSIOLOGICAL AND HISTOLOGICAL STUDIES ON THE EYE OF THE FRESH-WATER CRAYFISH PARANEPHROPS-PLANIFRONS	ZOOLOGISCHE JAHRBUCHER-ABTEILUNG FUR ALLGEMEINE ZOOLOGIE UND PHYSIOLOGIE DER TIERE	87	4	477	489	Unknown	1983	No abstract	WOS:A1983RJ82000007
1771	WOSCC	JOHN, ER; KILLAM, KF	ELECTROPHYSIOLOGICAL CORRELATES OF AVOIDANCE CONDITIONING IN THE CAT	JOURNAL OF PHARMACOLOGY AND EXPERIMENTAL THERAPEUTICS	125	3	252	274	Unknown	1959	No abstract	WOS:A1959WC19000013
1772	WOSCC	SCHWARTZ, AS	ELECTROPHYSIOLOGICAL CORRELATES OF FLICKER PERCEPTION IN CAT	PHYSIOLOGY & BEHAVIOR	8	4	603	&	10.1016/0031-9384(72)90082-0	1972	No abstract	WOS:A1972M752000007
1773	WOSCC	KULIKOWSKI, JJ; RUSSELL, MHA; PARRY, NRA; MURRAY, IJ	ELECTROPHYSIOLOGICAL CORRELATES OF HETEROCHROMATIC FLICKER FUSION AND RELATED TEMPORAL PHENOMENA IN MAN AND MACAQUE	PERCEPTION	17	3	368	369	Unknown	1988	No abstract	WOS:A1988Q783400100
1780	WOSCC	MEYERROCHOW, VB	ELECTROPHYSIOLOGY AND HISTOLOGY OF THE EYE OF THE BUMBLEBEE BOMBUS-HORTORUM (L) (HYMENOPTERA, APIDAE)	JOURNAL OF THE ROYAL SOCIETY OF NEW ZEALAND	11	2	123	153	Unknown	1981	No abstract	WOS:A1981LS59800007
1781	WOSCC	RUCK, P	ELECTROPHYSIOLOGY OF INSECT DORSAL OCELLUS .3. RESPONSES TO FLICKERING LIGHT OF DRAGONFLY OCELLUS	JOURNAL OF GENERAL PHYSIOLOGY	44	3	641	&	10.1085/jgp.44.3.641	1961	No abstract	WOS:A19615104B00013
1782	WOSCC	Kohl, T.; Young, B. A.	Electrophysiology of the snake retina	INTEGRATIVE AND COMPARATIVE BIOLOGY	51	Unknown	E71	E71	Unknown	2011	No abstract	WOS:000288278100729
1783	WOSCC	ALI, MA; KOBAYASHI, H	ELECTRORETINOGRAM - FLICKER FUSION FREQUENCY IN ALBINO TROUT	EXPERIENTIA	24	5	454	+	10.1007/BF02144387	1968	No abstract	WOS:A1968B104100029
1784	WOSCC	HANYU, I; ALI, MA	ELECTRORETINOGRAM + ITS FLICKER FUSION FREQUENCY AT DIFFERENT TEMPERATURES IN LIGHT-ADAPTED SALMON ( SALMO SALAR )	JOURNAL OF CELLULAR AND COMPARATIVE PHYSIOLOGY	63	3	309	&	10.1002/jcp.1030630306	1964	No abstract	WOS:A19644107B00005
1785	WOSCC	GRAMONI, R; ALI, MA	ELECTRORETINOGRAM AND ITS FLICKER FUSION FREQUENCY IN AMIA-CALVA (LINNE)	REVUE CANADIENNE DE BIOLOGIE	29	4	353	&	Unknown	1970	No abstract	WOS:A1970I159300004
1787	WOSCC	AGUIRRE, GD; RUBIN, LF	ELECTRORETINOGRAM IN DOGS WITH INHERITED CONE DEGENERATION	INVESTIGATIVE OPHTHALMOLOGY	14	11	840	847	Unknown	1975	No abstract	WOS:A1975AW07700005
1788	WOSCC	FAIDHERBE, J; GOFFART, M	ELECTRORETINOGRAM IN NOCTURNAL PROSIMIAN PERODICTIEUS-POTTO	COMPTES RENDUS DES SEANCES DE LA SOCIETE DE BIOLOGIE ET DE SES FILIALES	169	6	1641	1643	Unknown	1975	No abstract	WOS:A1975BN87200044
1789	WOSCC	ARDEN, GB; TANSLEY, K	ELECTRORETINOGRAM OF A DIURNAL GECKO	JOURNAL OF GENERAL PHYSIOLOGY	45	6	1145	&	10.1085/jgp.45.6.1145	1962	No abstract	WOS:A19625113B00001
1790	WOSCC	MENEGHINI, KA; HAMASAKI, DI	ELECTRORETINOGRAM OF IGUANA AND TOKAY GECKO	VISION RESEARCH	7	44259	243	+	10.1016/0042-6989(67)90088-0	1967	No abstract	WOS:A19679302200011
1791	WOSCC	HAMASAKI, DI	ELECTRORETINOGRAM OF INTACT ANESTHETIZED OCTOPUS	VISION RESEARCH	8	3	247	&	10.1016/0042-6989(68)90012-6	1968	No abstract	WOS:A1968A770500003
1792	WOSCC	BENGUERRAH, A; CARRICABURU, P	ELECTRORETINOGRAM OF ISOPOD CRUSTACEANS	VISION RESEARCH	16	10	1173	1177	10.1016/0042-6989(76)90259-5	1976	No abstract	WOS:A1976CD10800021
1793	WOSCC	SOKOL, S	ELECTRORETINOGRAM OF TURTLE RETINA OBTAINED WITH FLICKERING LIGHT	VISION RESEARCH	13	1	197	&	10.1016/0042-6989(73)90174-0	1973	No abstract	WOS:A1973N962200015
1794	WOSCC	HAMDORF, K; BECKH, F; LOWE, B	ELECTRORETINOGRAM PATTERNS OF WHITE-EYED BLOWFLY IN REGION OF FLICKER FUSION FREQUENCY	ZEITSCHRIFT FUR VERGLEICHENDE PHYSIOLOGIE	63	1	91	&	10.1007/BF00410910	1969	No abstract	WOS:A1969D499500004
1795	ZR	Ali, M. A.; Hanyu, I.	Electroretinogram-flicker fusion frequency of goldfish four months after corneal puncture.	Revue Canadienne de Biologie	23	Unknown	187	189	Unknown	1964	No abstract	ZOOREC:ZOOR10100021259
1799	WOSCC	DODT, E; VANLITH, GHM; SCHMIDT, B	ELECTRORETINOGRAPHIC EVALUATION OF PHOTOPIC MALFUNCTION IN A TOTALLY COLOUR BLIND	VISION RESEARCH	7	44259	231	&	10.1016/0042-6989(67)90087-9	1967	No abstract	WOS:A19679302200010
1800	WOSCC	SVERAK, J; PEREGRIN, J	ELECTRORETINOGRAPHIC INTENSITY-RESPONSE CURVES IN CENTRAL RETINAL ARTERY OCCLUSION	ARCHIVES OF OPHTHALMOLOGY	79	5	526	+	Unknown	1968	No abstract	WOS:A1968B025000004
1801	WOSCC	CAMPAN, R; GALLO, A; QUEINNEC, Y	ELECTRORETINOGRAPHIC MEASUREMENT OF CRITICAL FLICKER FREQUENCY - COMPARATIVE STUDY OF COMPOUND EYE OF 17 INSECT SPECIES	COMPTES RENDUS DES SEANCES DE LA SOCIETE DE BIOLOGIE ET DE SES FILIALES	159	12	2521	&	Unknown	1965	No abstract	WOS:A19657828300060
1804	WOSCC	BARON, JB; BESSINETON, J; DUFLO, G; EHINGER, P; MONTEL, M; MONTEL, S; TANGAPREGASSAM, MJ	ELECTRORETINOGRAPHIC RESPONSE IN LOCUSTS AS A FUNCTION OF VARIATION IN LIGHT STIMULUS (INTENSITY DURATION FREQUENCY WAVE LENGTH)	VISION RESEARCH	8	4	403	+	10.1016/0042-6989(68)90109-0	1968	No abstract	WOS:A1968B066700007
1806	WOSCC	LIVERANI, F; SCHAEPPI, U	ELECTRORETINOGRAPHY AS AN INDICATOR OF TOXIC RETINOPATHY IN DOGS	PHARMACOLOGY & THERAPEUTICS	5	44199	599	602	10.1016/0163-7258(79)90136-0	1979	No abstract	WOS:A1979HE29500067
1816	WOSCC	KINSEY, JH; CORTESE, DA	ENDOSCOPIC SYSTEM FOR SIMULTANEOUS VISUAL EXAMINATION AND ELECTRONIC DETECTION OF FLUORESCENCE	REVIEW OF SCIENTIFIC INSTRUMENTS	51	10	1403	1406	10.1063/1.1136099	1980	No abstract	WOS:A1980KM56200026
1818	WOSCC	SALPETER, MM; KASPRZAK, H; FENG, H; FERTUCK, H	ENDPLATES AFTER ESTERASE INACTIVATION INVIVO - CORRELATION BETWEEN ESTERASE CONCENTRATION, FUNCTIONAL RESPONSE AND FINE-STRUCTURE	JOURNAL OF NEUROCYTOLOGY	8	1	95	115	10.1007/BF01206461	1979	No abstract	WOS:A1979GK06100008
1822	WOSCC	GRAUER, RA; DUNN, BE	ENHANCED FLICKER DISCRIMINATION DURING STIMULATION BY PULSED TONES	PERCEPTUAL AND MOTOR SKILLS	31	1	218	&	10.2466/pms.1970.31.1.218	1970	No abstract	WOS:A1970H186000044
1826	WOSCC	Pasquale, Rose Lynn; Booth, Michael; Knox, Barry; Umino, Yumiko; Solessio, Eduardo C.	Enhanced temporal contrast sensitivity precedes retinal degeneration in a P23H mouse model of retinitis pigmentosa	INVESTIGATIVE OPHTHALMOLOGY & VISUAL SCIENCE	60	9	Unknown	Unknown	Unknown	2019	No abstract	WOS:000488628107240
1829	WOSCC	RATLIFF, F; KNIGHT, BW; TOYODA, JI; HARTLINE, HK	ENHANCEMENT OF FLICKER BY LATERAL INHIBITION	SCIENCE	158	3799	392	&	10.1126/science.158.3799.392	1967	No abstract	WOS:A1967A044700038
1841	WOSCC	BARTLEY, SH; NELSON, TM	EQUIVALENCE OF VARIOUS PULSE-TO-CYCLE FRACTIONS IN PRODUCING CRITICAL FLICKER FREQUENCY	JOURNAL OF THE OPTICAL SOCIETY OF AMERICA	50	3	241	244	10.1364/JOSA.50.000241	1960	No abstract	WOS:A1960WF92800010
1842	WOSCC	Stacks, Delores A.; DeRamus, Marci L.; Huisingh, Carrie E.; McGwin, Gerald; Kraft, Timothy W.; Pittler, Steven J.	ERG Analysis of the Murine GARP2 Knockout: Abnormal Retinal Function	INVESTIGATIVE OPHTHALMOLOGY & VISUAL SCIENCE	58	8	Unknown	Unknown	Unknown	2017	No abstract	WOS:000432170300257
1844	WOSCC	SEIPLE, W; HOLOPIGIAN, K; LORENZO, M	ERG FLICKER SENSITIVITY AS A FUNCTION OF RETINAL ECCENTRICITY AND ADAPTATION LEVEL	INVESTIGATIVE OPHTHALMOLOGY & VISUAL SCIENCE	33	4	837	837	Unknown	1992	No abstract	WOS:A1992HK13500725
1845	WOSCC	THALER, A; HEILIG, P	ERG IN A CASE OF ACHROMATOPSIA CONGENITA AND SECTORAL RETINOPATHIA PIGMENTOSA	VISION RESEARCH	11	10	1217	&	10.1016/0042-6989(71)90170-2	1971	No abstract	WOS:A1971K356100060
1846	WOSCC	TIGGES, J; BROOKS, BA; KLEE, MR	ERG RECORDINGS OF A PRIMATE PURE CONE RETINA (TUPAIA GLIS)	VISION RESEARCH	7	44385	553	&	10.1016/0042-6989(67)90064-8	1967	No abstract	WOS:A19679660200005
1852	WOSCC	WISOWATY, JJ	ESTIMATES FOR THE TEMPORAL RESPONSE CHARACTERISTICS OF CHROMATIC PATHWAYS	JOURNAL OF THE OPTICAL SOCIETY OF AMERICA	71	8	970	977	10.1364/JOSA.71.000970	1981	No abstract	WOS:A1981LZ94900009
1857	WOSCC	Vutien, Philip; Karkar, Ravi; Li, Richard; Walter, Kara; Munson, Sean; Fogarty, James; Ioannou, George	EVALUATING A NOVEL, PORTABLE, SELF-ADMINISTERED DEVICE ("FLICKER-APP") THAT MEASURES CRITICAL FLICKER FREQUENCY AS A TEST FOR HEPATIC ENCEPHALOPATHY IN PATIENTS WITH CIRRHOSIS	HEPATOLOGY	72	Unknown	1069	1069	Unknown	2020	No abstract	WOS:000574027004210
1866	WOSCC	Jones, MM; Beaton, RJ	Evaluation of ANSI/HFS 100-1988 flicker assessment method	PROCEEDINGS OF THE HUMAN FACTORS AND ERGONOMICS SOCIETY - 40TH ANNUAL MEETING, VOLS 1 AND 2: HUMAN CENTERED TECHNOLOGY - KEY TO THE FUTURE	Unknown	Unknown	1247	1251	Unknown	1996	No abstract	WOS:A1996BG25A00241
1871	WOSCC	Rai, Vijan; Sharma, Vijay; Chittawar, Sachin; Choudhuri, Gourdas	Evaluation of Critical Flicker Frequency in detecting and monitoring minimal hepatic encephalopathy	JOURNAL OF GASTROENTEROLOGY AND HEPATOLOGY	21	Unknown	A462	A462	Unknown	2006	No abstract	WOS:000247320900300
1885	WOSCC	WARRINGTON, SJ; ANKIER, SI; TURNER, P	EVALUATION OF POSSIBLE INTERACTIONS BETWEEN ETHANOL AND TRAZODONE OR AMITRIPTYLINE	NEUROPSYCHOBIOLOGY	15	Unknown	31	37	10.1159/000118284	1986	No abstract	WOS:A1986C871300008
1906	WOSCC	BULLOCK, TH; HOFMANN, MH; NAHM, FK; NEW, JG; PRECHTL, JC	EVENT-RELATED POTENTIALS IN THE RETINA AND OPTIC TECTUM OF FISH	JOURNAL OF NEUROPHYSIOLOGY	64	3	903	914	Unknown	1990	No abstract	WOS:A1990DZ46600018
1908	WOSCC	WARE, C	EVIDENCE FOR AN INDEPENDENT LUMINANCE CHANNEL	JOURNAL OF THE OPTICAL SOCIETY OF AMERICA	73	10	1379	1382	10.1364/JOSA.73.001379	1983	No abstract	WOS:A1983RL10600021
1915	WOSCC	REGAN, D	EVOKED POTENTIAL AND PSYCHOPHYSICAL CORRELATES OF CHANGES IN STIMULUS COLOUR AND INTENSITY	VISION RESEARCH	10	2	163	&	10.1016/0042-6989(70)90113-6	1970	No abstract	WOS:A1970F948500006
1916	WOSCC	Sakata, S	Evoked potentials and psychophysical correlates of critical flicker fusion in rats	INTERNATIONAL JOURNAL OF PSYCHOLOGY	31	44259	2847	2847	Unknown	1996	No abstract	WOS:A1996VE85701798
1918	WOSCC	REGAN, D	EVOKED-POTENTIAL CORRELATE OF COLOR - EVOKED-POTENTIAL FINDINGS AND SINGLE-CELL SPECULATIONS	VISION RESEARCH	13	10	1933	1941	10.1016/0042-6989(73)90064-3	1973	No abstract	WOS:A1973Q557400008
1919	WOSCC	MCFARLAND, WN; MUNZ, FW	EVOLUTION OF PHOTOPIC VISUAL PIGMENTS IN FISHES .3.	VISION RESEARCH	15	10	1071	1080	10.1016/0042-6989(75)90003-6	1975	No abstract	WOS:A1975AN19500003
1936	WOSCC	WEISS, AD; VICTOR, M; MENDELSON, JH; LADOU, J	EXPERIMENTALLY INDUCED CHRONIC INTOXICATION AND WITHDRAWAL IN ALCOHOLICS .6. CRITICAL FLICKER FUSION STUDIES	QUARTERLY JOURNAL OF STUDIES ON ALCOHOL	25	Unknown	87	95	Unknown	1964	No abstract	WOS:A1964XE28700006
1937	WOSCC	BAUER, D; BEERWERTH, R; HEIDER, R	EXPLANATION OF CRITICAL FLICKER FREQUENCY (CFF) DATA FOR STIMULI WITH VARIATION OF SPATIAL PHASE REQUIRES AN EXTENSION OF THE DELANGE FLICKER MODEL	PERCEPTION	18	4	544	544	Unknown	1989	No abstract	WOS:A1989AX54900172
1941	WOSCC	Grimes, William; Songco-aguas, Adree; Rieke, Fred	Exploring the neural mechanisms of perceptual rod-cone flicker cancellation	INVESTIGATIVE OPHTHALMOLOGY & VISUAL SCIENCE	58	8	Unknown	Unknown	Unknown	2017	No abstract	WOS:000432170305167
1942	WOSCC	GAMBERALE, F; ANNWALL, G; HULTENGREN, M	EXPOSURE TO XYLENE AND ETHYLBENZENE .3. EFFECTS ON CENTRAL NERVOUS FUNCTIONS	SCANDINAVIAN JOURNAL OF WORK ENVIRONMENT & HEALTH	4	3	204	211	10.5271/sjweh.2705	1978	No abstract	WOS:A1978FU48700003
1943	WOSCC	Sultana, Nasreen; Benedetti, Ariane; Sztretye, Monika; Dienes, Beatrix; Szentesi, Peter; Tuluc, Petronel; Quarta, Serena; Obermair, Gerald J.; Schwarzer, Christoph; Kress, Michaela; Csernoch, Laszlo; Flucher, Bernhard E.	Expression of the Embryonic Cav1.1 Splice Variant in Adult Mice Alters Excitation-Contraction Coupling but Does not Cause Dystrophic Myotonia	BIOPHYSICAL JOURNAL	106	2	126A	126A	10.1016/j.bpj.2013.11.747	2014	No abstract	WOS:000337000400632
1944	WOSCC	REMOLE, A	EXTENDED BORDER ENHANCEMENT DURING INTERMITTENT ILLUMINATION - BINOCULAR EFFECTS	VISION RESEARCH	13	7	1289	1295	10.1016/0042-6989(73)90204-6	1973	No abstract	WOS:A1973P787200007
1954	WOSCC	JURENOVSKIS, M; JAMIESON, J; GINSBURG, N	EYE COLOR, CRITICAL FLICKER FREQUENCY, AND PRESSURE SENSITIVITY	CANADIAN JOURNAL OF PSYCHOLOGY-REVUE CANADIENNE DE PSYCHOLOGIE	34	2	187	189	10.1037/h0081028	1980	No abstract	WOS:A1980JX59100009
1958	WOSCC	Zarei, Kasra; Poolman, Pieter; Garvin, Mona K.; Kardon, Randy	eyeFusion: Mobile, Objective Quantification of Critical Flicker Fusion Thresholds	INVESTIGATIVE OPHTHALMOLOGY & VISUAL SCIENCE	58	8	Unknown	Unknown	Unknown	2017	No abstract	WOS:000432176300126
1959	WOSCC	VITALDURAND, F; JEANNEROD, M	EYE-MOVEMENT RELATED ACTIVITY IN VISUAL-CORTEX OF DARK-REARED KITTENS	ELECTROENCEPHALOGRAPHY AND CLINICAL NEUROPHYSIOLOGY	38	3	295	301	10.1016/0013-4694(75)90250-3	1975	No abstract	WOS:A1975V724500008
1960	WOSCC	DELAN.H	EYES RESPONSE AT FLICKER FUSION TO SQUARE-WAVE MODULATION OF A TEST FIELD SURROUNDED BY A LARGE STEADY FIELD OF EQUAL MEAN LUMINANCE	JOURNAL OF THE OPTICAL SOCIETY OF AMERICA	51	4	415	&	10.1364/JOSA.51.000415	1961	No abstract	WOS:A19616218B00022
1968	WOSCC	KRANDA, K	FACTORS INFLUENCING FLICKER SENSITIVITY - A REVIEW	PHARMACOPSYCHIATRIA	15	Unknown	9	15	10.1055/s-2007-1019542	1982	No abstract	WOS:A1982NR52700004
1972	WOSCC	TURNER, P; SNEDDON, JM; SMART, JV	FALL IN CRITICAL FLICKER FREQUENCY ASSOCIATED WITH ADAPTATION TO INTERMITTENT LIGHT	NATURE	214	5091	947	&	10.1038/214947a0	1967	No abstract	WOS:A19679382600059
1974	WOSCC	HANITZSCH, R	FAST INTRARETINAL POTENTIALS OF ISOLATED MAMMALIAN RETINA	VISION RESEARCH	12	5	781	+	10.1016/0042-6989(72)90004-1	1972	No abstract	WOS:A1972M283200004
1989	WOSCC	HILL, RC; TURNER, P	FENFLURAMINE AND CRITICAL FLICKER FREQUENCY	JOURNAL OF PHARMACY AND PHARMACOLOGY	19	5	337	&	10.1111/j.2042-7158.1967.tb08098.x	1967	No abstract	WOS:A19679317200010
1990	WOSCC	RINGELHANN, A; KISMARTYLECHNER, I; DEBRECZENI, LA	FFT ANALYSIS OF AIR-FLOW SIGNALS IN RATS - EFFECT OF VAGOTOMY AND PROPRANOLOL TREATMENT	CLINICAL RESPIRATORY PHYSIOLOGY-BULLETIN EUROPEEN DE PHYSIOPATHOLOGIE RESPIRATOIRE	17	5	P24	P25	Unknown	1981	No abstract	WOS:A1981MD94800027
1998	WOSCC	MERKHOFER, RM	FIREFLY FLICKER FUSION FREQUENCY	FLORIDA ENTOMOLOGIST	61	3	167	167	10.2307/3494233	1978	No abstract	WOS:A1978FV98600008
2005	WOSCC	MONJE, M; STINGL, H; DECKER, WD	FIXATION DISPARITY IN PERIPHERAL AND CENTRAL BINOCULAR VISION UNDER CONDITIONS OF PRISMATIC HETEROPHORIA	ALBRECHT VON GRAEFES ARCHIV FUR KLINISCHE UND EXPERIMENTELLE OPHTHALMOLOGIE	194	2	95	107	10.1007/BF00413373	1975	No abstract	WOS:A1975W150400003
2007	WOSCC	DAWSON, WW; PERRY, NW; CHILDERS, DG	FLASH AND SCAN STIMULATION OF RETINAL FIELDS AND EVOKED RESPONSE PRODUCTION	ELECTROENCEPHALOGRAPHY AND CLINICAL NEUROPHYSIOLOGY	24	5	467	&	Unknown	1968	No abstract	WOS:A1968A986000008
2008	WOSCC	NELSON, TM; BARTLEY, SH; BOCHNIAK, F	FLASH FREQUENCY WHEN BRIGHTNESS IS VARIED BY MANIPULATION OF THE TEMPORAL DISTRIBUTION OF PHOTIC INTERMITTENCY	JOURNAL OF PSYCHOLOGY	59	1	195	205	10.1080/00223980.1965.9916793	1965	No abstract	WOS:A1965CAK3100024
2011	WOSCC	CORNWELL, AC	FLICKER - A DECAY EFFECT AFTER LIGHT DEPRIVATION	INVESTIGATIVE OPHTHALMOLOGY & VISUAL SCIENCE	20	6	809	812	Unknown	1981	No abstract	WOS:A1981LU35900014
2012	WOSCC	PANTLE, A	FLICKER ADAPTATION .1. EFFECT ON VISUAL SENSITIVITY TO TEMPORAL FLUCTUATIONS OF LIGHT INTENSITY	VISION RESEARCH	11	9	943	&	10.1016/0042-6989(71)90214-8	1971	No abstract	WOS:A1971K294700005
2015	WOSCC	SCHIETING, S; SPILLMANN, L	FLICKER ADAPTATION IN THE PERIPHERAL RETINA	VISION RESEARCH	27	2	277	284	10.1016/0042-6989(87)90190-8	1987	No abstract	WOS:A1987F684200016
2016	WOSCC	HAMMETT, ST; SMITH, AT	FLICKER ADAPTATION IN THE PERIPHERY AT CONSTANT PERCEIVED MODULATION DEPTH	PERCEPTION	19	1	113	117	10.1068/p190113	1990	No abstract	WOS:A1990CY09800012
2018	WOSCC	NILSSON, TH; RICHMOND, CF; NELSON, TM	FLICKER ADAPTATION SHOWS EVIDENCE OF MANY VISUAL CHANNELS SELECTIVELY SENSITIVE TO TEMPORAL FREQUENCY	VISION RESEARCH	15	5	621	624	10.1016/0042-6989(75)90313-2	1975	No abstract	WOS:A1975V978300013
2019	WOSCC	BROEKHUIJSEN, ML; UILENREEF, PL; VERINGA, F	FLICKER AND CHROMATIC ADAPTATION	VISION RESEARCH	19	5	565	567	10.1016/0042-6989(79)90142-1	1979	No abstract	WOS:A1979GT89900012
2021	WOSCC	Silk, AC	Flicker and electroclinical syndromes	PEOPLE IN CONTROL	Unknown	481	316	320	Unknown	2001	No abstract	WOS:000174172100061
2022	WOSCC	GOODSON, FE; WAGONER, KS; MCCLENDON, MB	FLICKER AND FUSION THRESHOLD INTERDEPENDENCY	BULLETIN OF THE PSYCHONOMIC SOCIETY	19	4	217	218	Unknown	1982	No abstract	WOS:A1982NV94100009
2023	WOSCC	KEESEY, UT	FLICKER AND PATTERN DETECTION - COMPARISON OF THRESHOLDS	JOURNAL OF THE OPTICAL SOCIETY OF AMERICA	62	3	446	+	10.1364/JOSA.62.000446	1972	No abstract	WOS:A1972L842100022
2028	WOSCC	SIMONSON, E	FLICKER BETWEEN DIFFERENT BRIGHTNESS LEVELS AS DETERMINANT OF THE FLICKER FUSION	JOURNAL OF THE OPTICAL SOCIETY OF AMERICA	50	4	328	331	10.1364/JOSA.50.000328	1960	No abstract	WOS:A1960WF92900004
2036	WOSCC	CONNER, JD; MACLEOD, DIA	FLICKER DETECTION IN ROD VISION	BULLETIN OF THE PSYCHONOMIC SOCIETY	6	NB4	418	418	Unknown	1975	No abstract	WOS:A1975AW27000058
2037	WOSCC	WILLIAMS, RA; POLLITZ, CH; SMITH, JC; WILLIAMS, TP	FLICKER DETECTION IN THE ALBINO-RAT FOLLOWING LIGHT-INDUCED RETINAL DAMAGE	PHYSIOLOGY & BEHAVIOR	34	2	259	266	10.1016/0031-9384(85)90114-3	1985	No abstract	WOS:A1985ADW5800016
2039	WOSCC	SYMMES, D	FLICKER DISCRIMINATION BY BRAIN-DAMAGED MONKEYS	JOURNAL OF COMPARATIVE AND PHYSIOLOGICAL PSYCHOLOGY	60	3	470	&	10.1037/h0022553	1965	No abstract	WOS:A19657077600034
2040	WOSCC	CHANDLER, PJ; PARSONS, OA; MAJUMDER, RK	FLICKER DISCRIMINATION IN RELATION TO NATURE AND SEVERITY OF CNS DYSFUNCTION	ACTA NEUROLOGICA SCANDINAVICA	42	5	558	&	Unknown	1966	No abstract	WOS:A19668746600005
2042	WOSCC	BAILEY, JE; HEATH, GG	FLICKER EFFECTS OF RECEPTOR DIRECTIONAL SENSITIVITY	AMERICAN JOURNAL OF OPTOMETRY AND PHYSIOLOGICAL OPTICS	55	12	807	812	Unknown	1978	No abstract	WOS:A1978GT25800004
2043	WOSCC	MASSOF, RW; JOHNSON, MA; SUNNESS, JS; PERRY, C; FINKELSTEIN, D	FLICKER ELECTRORETINOGRAM IN RETINITIS-PIGMENTOSA	DOCUMENTA OPHTHALMOLOGICA	62	3	231	245	Unknown	1986	No abstract	WOS:A1986C156200003
2046	WOSCC	KELLY, DH	FLICKER FUSION AND HARMONIC ANALYSIS	JOURNAL OF THE OPTICAL SOCIETY OF AMERICA	51	8	917	+	10.1364/JOSA.51.000917	1961	No abstract	WOS:A19616222B00015
2047	WOSCC	POWELL, RR	FLICKER FUSION AS A TYPOLOGICAL INDEX OF NERVOUS-SYSTEM REACTIVITY	PERCEPTUAL AND MOTOR SKILLS	57	3	701	702	10.2466/pms.1983.57.3.701	1983	No abstract	WOS:A1983RV78100004
2048	WOSCC	GINSBURG, N	FLICKER FUSION BIBLIOGRAPHY, 1953-1968	PERCEPTUAL AND MOTOR SKILLS	30	2	427	+	10.2466/pms.1970.30.2.427	1970	No abstract	WOS:A1970G171800015
2049	WOSCC	NOWAK, LM; GREEN, DG	FLICKER FUSION CHARACTERISTICS OF ROD PHOTORECEPTORS IN THE TOAD	VISION RESEARCH	23	9	845	849	10.1016/0042-6989(83)90051-2	1983	No abstract	WOS:A1983RF97500002
2050	WOSCC	MIALL, RC	FLICKER FUSION FREQUENCIES OF 6 LABORATORY INSECTS, AND RESPONSE OF COMPOUND EYE TO MAINS FLUORESCENT RIPPLE	PHYSIOLOGICAL ENTOMOLOGY	3	2	99	106	10.1111/j.1365-3032.1978.tb00139.x	1978	No abstract	WOS:A1978FE27000003
2054	WOSCC	KLEINSORGE, H; GOSSMANN, K	FLICKER FUSION FREQUENCY AS A TEST METHOD FOR DETERMINING THE POTENTIATING ACTION OF RESERPIN ON BARBITURATES	ARZNEIMITTEL-FORSCHUNG-DRUG RESEARCH	6	8	495	496	Unknown	1956	No abstract	WOS:A1956WT90200020
2055	WOSCC	LOVISOLO, D; CAMINO, E	FLICKER FUSION FREQUENCY FOR THE PRINCIPAL AND SECONDARY EYES OF SALTICIDS AND LYCOSIDS (ARANEAE)	MONITORE ZOOLOGICO ITALIANO-ITALIAN JOURNAL OF ZOOLOGY	17	2	198	199	Unknown	1983	No abstract	WOS:A1983QX49600030
2056	WOSCC	Golubtsov, K. V.; Orlov, O. Y.	Flicker fusion frequency in ophthalmic express-diagnosis	PERCEPTION	26	Unknown	59	59	Unknown	1997	No abstract	WOS:000207910700165
2057	WOSCC	BRINDLEY, GS; DUCROZ, JJ; RUSHTON, WAH	FLICKER FUSION FREQUENCY OF BLUE-SENSITIVE MECHANISM OF COLOUR VISION	JOURNAL OF PHYSIOLOGY-LONDON	183	2	497	&	10.1113/jphysiol.1966.sp007879	1966	No abstract	WOS:A19667580300015
2058	WOSCC	AGEE, HR	FLICKER FUSION FREQUENCY OF COMPOUND EYE OF HELIOTHIS-ZEA (LEPIDOPTERA-NOCTUIDAE)	ANNALS OF THE ENTOMOLOGICAL SOCIETY OF AMERICA	64	4	942	&	10.1093/aesa/64.4.942	1971	No abstract	WOS:A1971J816700037
2059	WOSCC	HANYU, I; ALI, MA	FLICKER FUSION FREQUENCY OF ELECTRORETINOGRAM IN LIGHT-ADAPTED GOLDFISH AT VARIOUS TEMPERATURES	SCIENCE	140	356	662	&	10.1126/science.140.3567.662-a	1963	No abstract	WOS:A19633048C00104
2061	WOSCC	TITCOMBE, AF; WILLISON, RG	FLICKER FUSION IN MULTIPLE SCLEROSIS	JOURNAL OF NEUROLOGY NEUROSURGERY AND PSYCHIATRY	24	3	260	&	10.1136/jnnp.24.3.260	1961	No abstract	WOS:A19615967B00033
2063	WOSCC	FARRIMON.T	FLICKER FUSION MEASUREMENTS USING A MODIFIED PERIMETER STAND	PERCEPTUAL AND MOTOR SKILLS	29	3	881	&	10.2466/pms.1969.29.3.881	1969	No abstract	WOS:A1969F214400040
2065	WOSCC	KAISER, PK; BLICK, DW; TUTTLE, JR; BROWN, JL	FLICKER FUSION OF OPPONENT AND NON-OPPONENT LGN CELLS IN MACAQUE	JOURNAL OF THE OPTICAL SOCIETY OF AMERICA	67	10	1379	1379	Unknown	1977	No abstract	WOS:A1977DW70300108
2066	WOSCC	LEVINSON, JZ	FLICKER FUSION PHENOMENA	SCIENCE	160	3823	21	&	10.1126/science.160.3823.21	1968	No abstract	WOS:A1968A896700007
2067	WOSCC	COSENS, D; SPATZ, HC	FLICKER FUSION STUDIES IN LAMINA AND RECEPTOR REGION OF DROSOPHILA EYE	JOURNAL OF INSECT PHYSIOLOGY	24	44417	587	&	10.1016/0022-1910(78)90121-X	1978	No abstract	WOS:A1978FZ74800003
2068	WOSCC	THORNER, MW; BERK, ME	FLICKER FUSION TEST .1. IN NEURO-OPHTHALMOLOGIC CONDITIONS INCLUDING MULTIPLE SCLEROSIS	ARCHIVES OF OPHTHALMOLOGY	71	6	807	&	10.1001/archopht.1964.00970010823006	1964	No abstract	WOS:A19645760A00021
2070	WOSCC	FRANK, C; HARRER, G; SCHINER, P	FLICKER FUSION THRESHOLD AND ITS DIAGNOSTIC-VALUE IN MULTIPLE-SCLEROSIS	NERVENARZT	51	3	168	175	Unknown	1980	No abstract	WOS:A1980JL38200006
2071	WOSCC	FRICK, MH; HALONEN, PI	FLICKER FUSION THRESHOLD AND ITS RESPONSE TO NITROGLYCERIN IN HYPERTENSION AND IN COARCTATION OF AORTA	ACTA MEDICA SCANDINAVICA	169	4	397	+	Unknown	1961	No abstract	WOS:A19611608A00006
2075	WOSCC	MASSOF, RW; FLEISCHMAN, JA; FINE, SL; YODER, F	FLICKER FUSION THRESHOLDS IN BEST MACULAR DYSTROPHY	ARCHIVES OF OPHTHALMOLOGY	95	6	991	994	Unknown	1977	No abstract	WOS:A1977DK37200004
2077	WOSCC	PARSONS, OA; MILLER, PN	FLICKER FUSION THRESHOLDS IN MULTIPLE SCLEROSIS	ARCHIVES OF NEUROLOGY AND PSYCHIATRY	77	FEB	134	139	10.1001/archneurpsyc.1957.02330320032004	1957	No abstract	WOS:A1957WD82700004
2078	WOSCC	DALEY, ML; SWANK, RL; ELLISON, CM	FLICKER FUSION THRESHOLDS IN MULTIPLE-SCLEROSIS - FUNCTIONAL MEASURE OF NEUROLOGICAL DAMAGE	ARCHIVES OF NEUROLOGY	36	5	292	295	10.1001/archneur.1979.00500410070010	1979	No abstract	WOS:A1979GV38700008
2082	WOSCC	WONG, E; WEISSTEIN, N	FLICKER INDUCES DEPTH - SPATIAL AND TEMPORAL FACTORS IN THE PERCEPTUAL SEGREGATION OF FLICKERING AND NONFLICKERING REGIONS IN DEPTH	PERCEPTION & PSYCHOPHYSICS	35	3	229	236	10.3758/BF03205936	1984	No abstract	WOS:A1984SL22100004
2087	WOSCC	BREITMEYER, B; LEVI, DM; HARWERTH, RS	FLICKER MASKING IN SPATIAL VISION	VISION RESEARCH	21	9	1377	1385	10.1016/0042-6989(81)90243-1	1981	No abstract	WOS:A1981MF23100004
2092	WOSCC	GROESCHEL, W	FLICKER PERIMETRY IN EARLY STAGES OF GLAUCOMA SIMPLEX	OPHTHALMOLOGICA	156	2	151	+	10.1159/000305396	1968	No abstract	WOS:A1968B595300007
2093	WOSCC	Goebel, K.	Flicker Perimetry in Glaucoma	OPHTHALMOLOGE	110	2	105	106	10.1007/s00347-012-2689-6	2013	No abstract	WOS:000314716500001
2099	WOSCC	KAISER, PK; AYAMA, M; VIMAL, RLP	FLICKER PHOTOMETRY - RESIDUAL MINIMUM FLICKER	JOURNAL OF THE OPTICAL SOCIETY OF AMERICA A-OPTICS IMAGE SCIENCE AND VISION	3	11	1989	1993	10.1364/JOSAA.3.001989	1986	No abstract	WOS:A1986E698400032
2100	WOSCC	INGLING, CR; TSOU, BHP	FLICKER PHOTOMETRY AND ACHROMATIC-CHANNEL STRUCTURE	JOURNAL OF THE OPTICAL SOCIETY OF AMERICA A-OPTICS IMAGE SCIENCE AND VISION	2	8	1375	1378	Unknown	1985	No abstract	WOS:A1985ANG7100019
2101	WOSCC	KAISER, PK; COMERFORD, JP	FLICKER PHOTOMETRY OF EQUALLY BRIGHT LIGHTS	VISION RESEARCH	15	12	1399	1402	10.1016/0042-6989(75)90197-2	1975	No abstract	WOS:A1975AX46800017
2104	WOSCC	BAKER, A; COSENS, D	FLICKER RESPONSE ENHANCEMENT IN FAST-EYED INSECTS	JOURNAL OF INSECT PHYSIOLOGY	29	2	177	186	10.1016/0022-1910(83)90142-7	1983	No abstract	WOS:A1983QB79700008
2105	WOSCC	SPEKREIJSE, H; VANNORRE.D; VANDENBE.TJ	FLICKER RESPONSES IN MONKEY LATERAL GENICULATE NUCLEUS AND HUMAN PERCEPTION OF FLICKER	PROCEEDINGS OF THE NATIONAL ACADEMY OF SCIENCES OF THE UNITED STATES OF AMERICA	68	11	2802	+	10.1073/pnas.68.11.2802	1971	No abstract	WOS:A1971K842500044
2106	WOSCC	BARON, WS	FLICKER SENSITIVITIES OF 2 DISTAL RETINAL COMPONENTS	JOURNAL OF THE OPTICAL SOCIETY OF AMERICA	69	10	1433	1433	Unknown	1979	No abstract	WOS:A1979HS85100204
2109	WOSCC	HARVEY, LO	FLICKER SENSITIVITY AND APPARENT BRIGHTNESS AS A FUNCTION OF SURROUND LUMINANCE	JOURNAL OF THE OPTICAL SOCIETY OF AMERICA	60	6	860	&	10.1364/JOSA.60.000860	1970	No abstract	WOS:A1970G499500019
2114	WOSCC	PEREZCARPINELL, J; CLIMENT, V	FLICKER SENSITIVITY AND SPECKLE SIZE	PERCEPTION	15	1	A36	A36	Unknown	1986	No abstract	WOS:A1986E104600126
2115	WOSCC	TYLER, CW	FLICKER SENSITIVITY AND THE STRUCTURE OF RETINA AND CORTEX	JOURNAL OF THE OPTICAL SOCIETY OF AMERICA	73	12	1872	1872	Unknown	1983	No abstract	WOS:A1983RW69800124
2116	WOSCC	Raninen, A. N.; Rovamo, J.	Flicker sensitivity as a function of eccentricity	PERCEPTION	26	Unknown	123	124	Unknown	1997	No abstract	WOS:000207910700338
2119	WOSCC	Raninen, A. N.; Rovamo, J. M.; Nasanen, R. E.	Flicker sensitivity as a function of target area with and without external temporal noise	PERCEPTION	23	Unknown	76	76	Unknown	1994	No abstract	WOS:000207910200197
2121	WOSCC	LEGG, CR; TURKISH, S	FLICKER SENSITIVITY CHANGES AFTER SUBCORTICAL VISUAL-SYSTEM LESIONS IN THE RAT	BEHAVIOURAL BRAIN RESEARCH	10	44230	311	324	10.1016/0166-4328(83)90037-2	1983	No abstract	WOS:A1983RY45300006
2127	WOSCC	VANDERWILDT, GJ; RIJSDIJK, JP	FLICKER SENSITIVITY MEASURED WITH INTERMITTENT STIMULI .1. INFLUENCE OF THE STIMULUS-DURATION ON THE FLICKER THRESHOLD	JOURNAL OF THE OPTICAL SOCIETY OF AMERICA	69	5	660	665	10.1364/JOSA.69.000660	1979	No abstract	WOS:A1979GW46000004
2128	WOSCC	VANDERWILDT, GJ; RIJSDIJK, JP	FLICKER SENSITIVITY MEASURED WITH INTERMITTENT STIMULI .2. COMPARISON BETWEEN TEMPORAL GRADIENT DETECTION AND THE DELANGE CURVES	JOURNAL OF THE OPTICAL SOCIETY OF AMERICA	69	5	666	669	10.1364/JOSA.69.000666	1979	No abstract	WOS:A1979GW46000005
2130	WOSCC	BARON, WS; HAMMON, RW	FLICKER SENSITIVITY OF PRIMATE ROD LOCAL ELECTRORETINOGRAM	JOURNAL OF THE OPTICAL SOCIETY OF AMERICA	67	10	1363	1363	Unknown	1977	No abstract	WOS:A1977DW70300022
2131	WOSCC	Vingrys, AJ; Demirel, S; Johnson, CA	Flicker sensitivity under conditions of chromatic adaptation	INVESTIGATIVE OPHTHALMOLOGY & VISUAL SCIENCE	38	4	1794	1794	Unknown	1997	No abstract	WOS:A1997WN18601789
2134	WOSCC	ATKIN, A; BODISWOLLNER, I; PODOS, SM; WOLKSTEIN, M; MYLIN, L; NITZBERG, S	FLICKER THRESHOLD AND PATTERN VEP LATENCY IN OCULAR HYPERTENSION AND GLAUCOMA	INVESTIGATIVE OPHTHALMOLOGY & VISUAL SCIENCE	24	11	1524	1528	Unknown	1983	No abstract	WOS:A1983RS80800013
2135	WOSCC	VEGA, A; COSTILOE, JP; PARSONS, OA	FLICKER THRESHOLD SHIFTS AS A FUNCTION OF FREQUENCY OF INTERPOSED STIMULATION - LOCAL ADAPTATION PHENOMENON	JOURNAL OF EXPERIMENTAL PSYCHOLOGY	77	4	609	&	10.1037/h0026049	1968	No abstract	WOS:A1968B694900015
2136	WOSCC	HENDRICKS, J	FLICKER THRESHOLDS AS DETERMINED BY A MODIFIED CONDITIONED SUPPRESSION PROCEDURE	JOURNAL OF THE EXPERIMENTAL ANALYSIS OF BEHAVIOR	9	5	501	+	10.1901/jeab.1966.9-501	1966	No abstract	WOS:A19668303800003
2141	WOSCC	BACHEN, NI; DAVANGER, M	FLICKER-ELECTRORETINOGRAPHY	ACTA OPHTHALMOLOGICA	50	3	405	&	Unknown	1972	No abstract	WOS:A1972N725200014
2143	WOSCC	MISIAK, H	FLICKER-FUSION TEST AND ITS APPLICATIONS	TRANSACTIONS OF THE NEW YORK ACADEMY OF SCIENCES	29	5	616	&	10.1111/j.2164-0947.1967.tb02431.x	1967	No abstract	WOS:A19679849000009
2145	WOSCC	PFROMMTITTMANN, S	FLICKER-FUSION-FREQUENCY AND DIAGNOSIS OF MINIMAL CEREBRAL-DYSFUNCTION	PRAXIS DER KINDERPSYCHOLOGIE UND KINDERPSYCHIATRIE	26	4	128	141	Unknown	1977	No abstract	WOS:A1977DJ50700002
2148	WOSCC	REMOLE, A	FLICKER-INDUCED ASYMMETRIES IN BORDER ENHANCEMENT AND THE DISTINCTION BETWEEN BRIGHTNESS AND DARKNESS SYSTEMS	JOURNAL OF THE OPTICAL SOCIETY OF AMERICA	70	3	329	334	10.1364/JOSA.70.000329	1980	No abstract	WOS:A1980JM99700011
2152	WOSCC	KELLY, DH	FLICKERING PATTERNS AND LATERAL INHIBITION	JOURNAL OF THE OPTICAL SOCIETY OF AMERICA	59	10	1361	&	10.1364/JOSA.59.001361	1969	No abstract	WOS:A1969E288200020
2153	WOSCC	GENTER, CR; WEISSTEIN, N	FLICKERING PHANTOMS - A MOTION ILLUSION WITHOUT MOTION	VISION RESEARCH	21	6	963	966	10.1016/0042-6989(81)90202-9	1981	No abstract	WOS:A1981LX63800030
2155	WOSCC	LAXAR, K; KASS, D; WOOTEN, BR	FLICKER-PHOTOMETRIC SPECTRAL SENSITIVITY IN THE PRESENCE OF CHROMATIC SURROUNDS	JOURNAL OF THE OPTICAL SOCIETY OF AMERICA A-OPTICS IMAGE SCIENCE AND VISION	1	8	888	892	10.1364/JOSAA.1.000888	1984	No abstract	WOS:A1984TD14300015
2157	WOSCC	Schuetz, T; Schmidt, HH; Muller, U; Ockenga, J; Lochs, H	Flimmer-fusion frequency: a new tool for grading hepatic encephalopathy	GASTROENTEROLOGY	128	4	A667	A667	Unknown	2005	No abstract	WOS:000228619305331
2159	WOSCC	OLEARY, KD; ROSENBAUM, A; HUGHES, PC	FLUORESCENT LIGHTING - PURPORTED SOURCE OF HYPERACTIVE BEHAVIOR	JOURNAL OF ABNORMAL CHILD PSYCHOLOGY	6	3	285	289	10.1007/BF00924730	1978	No abstract	WOS:A1978FS02500001
2160	WOSCC	EYSEL, UT; BURANDT, U	FLUORESCENT TUBE LIGHT EVOKES FLICKER RESPONSES IN VISUAL NEURONS	VISION RESEARCH	24	9	943	948	10.1016/0042-6989(84)90069-5	1984	No abstract	WOS:A1984TV61400005
2161	WOSCC	KICLITER, E	FLUX, WAVELENGTH AND MOVEMENT DISCRIMINATION IN FROGS - FOREBRAIN AND MIDBRAIN CONTRIBUTIONS	BRAIN BEHAVIOR AND EVOLUTION	8	5	340	365	10.1159/000124363	1973	No abstract	WOS:A1973S929100002
2166	WOSCC	BINDERMACLEOD, SA; CLAMANN, HP	FORCE OUTPUT OF CAT MOTOR UNITS STIMULATED WITH TRAINS OF LINEARLY VARYING FREQUENCY	JOURNAL OF NEUROPHYSIOLOGY	61	1	208	217	Unknown	1989	No abstract	WOS:A1989R840300019
2171	WOSCC	MATIN, L	FOURIER TREATMENT OF SOME EXPERIMENTS IN VISUAL FLICKER	SCIENCE	136	3520	983	&	10.1126/science.136.3520.983	1962	No abstract	WOS:A19623015C00010
2173	WOSCC	NICOTERA, N; BERENHAUS, I; GOLDBERG, S; HERSKOVIC, JE; KIETZMAN, ML	FOVEAL 2-FLASH AND FLICKER-FUSION THRESHOLDS AS A FUNCTION OF PULSE LUMINANCE	BULLETIN OF THE PSYCHONOMIC SOCIETY	10	4	260	260	Unknown	1977	No abstract	WOS:A1977DZ14700222
2175	WOSCC	Felius, J; Swanson, H	Foveal and parafoveal critical flicker frequency (CFF) in eyes with retinitis pigmentosa	INVESTIGATIVE OPHTHALMOLOGY & VISUAL SCIENCE	37	3	2300	2300	Unknown	1996	No abstract	WOS:A1996TX39702298
2176	WOSCC	WHITE, KD; BAKER, HD	FOVEAL CFF DURING COURSE OF DARK-ADAPTATION	JOURNAL OF THE OPTICAL SOCIETY OF AMERICA	66	1	70	72	10.1364/JOSA.66.000070	1976	No abstract	WOS:A1976BB85900015
2178	WOSCC	VIMAL, RLP; POKORNY, J; SMITH, VC; SHEVELL, SK	FOVEAL CONE THRESHOLDS	VISION RESEARCH	29	1	61	+	10.1016/0042-6989(89)90174-0	1989	No abstract	WOS:A1989R521300006
2179	WOSCC	HICKEY, TL; BARTLEY, SH	FOVEAL CRITICAL FLICKER FREQUENCY AS INFLUENCED BY INTERMITTENT STIMULATION OF OPPOSITE EYE AT VARIOUS LOCATIONS	JOURNAL OF PSYCHOLOGY	73	2	147	&	10.1080/00223980.1969.10544962	1969	No abstract	WOS:A1969E589700002
2180	WOSCC	MILLER, GD; ANDERSON, DA; SIMONSON, E	FOVEAL FLICKER FUSION USING A MOVING STIMULUS	PERCEPTUAL AND MOTOR SKILLS	21	1	43	51	10.2466/pms.1965.21.1.43	1965	No abstract	WOS:A1965CGU0500010
2183	WOSCC	MAYER, MJ; KIM, CBY; SVINGOS, A; GLUCS, A	FOVEAL FLICKER SENSITIVITY IN HEALTHY AGING EYES .1. COMPENSATING FOR PUPIL VARIATION	JOURNAL OF THE OPTICAL SOCIETY OF AMERICA A-OPTICS IMAGE SCIENCE AND VISION	5	12	2201	2209	10.1364/JOSAA.5.002201	1988	No abstract	WOS:A1988R462400022
2186	WOSCC	YOSHIZUMI, MO; THOMAS, JV; HIROSE, T	FOVEAL HYPOPLASIA AND BILATERAL 360-DEGREE PERIPHERAL RETINAL ROSETTES	AMERICAN JOURNAL OF OPHTHALMOLOGY	87	2	186	&	10.1016/0002-9394(79)90140-5	1979	No abstract	WOS:A1979GJ94600013
2187	WOSCC	HERRICK, RM	FOVEAL INCREMENT THRESHOLDS FOR MULTIPLE FLASHES	JOURNAL OF THE OPTICAL SOCIETY OF AMERICA	63	7	870	878	10.1364/JOSA.63.000870	1973	No abstract	WOS:A1973Q141000015
2188	WOSCC	HERRICK, RM	FOVEAL LIGHT-DETECTION THRESHOLDS WITH 2 TEMPORALLY SPACED FLASHES - REVIEW	PERCEPTION & PSYCHOPHYSICS	15	2	361	367	10.3758/BF03213959	1974	No abstract	WOS:A1974S974800027
2190	WOSCC	SCHMEISSER, ET	FOVEAL XENON FLASH DISRUPTION OF STEADY-STATE VISUAL EVOKED-POTENTIALS	AMERICAN JOURNAL OF OPTOMETRY AND PHYSIOLOGICAL OPTICS	61	5	304	309	Unknown	1984	No abstract	WOS:A1984SQ84000002
2196	WOSCC	KELLY, DH	FREQUENCY DOUBLING IN VISUAL RESPONSES	JOURNAL OF THE OPTICAL SOCIETY OF AMERICA	56	11	1628	&	10.1364/JOSA.56.001628	1966	No abstract	WOS:A19668521600031
2199	WOSCC	GUTTMANN, J; SPATZ, HC	FREQUENCY OF FUSION AND OF LOSS OF FUSION, AND BINOCULAR DEPTH-PERCEPTION WITH ALTERNATING STIMULUS-PRESENTATION	PERCEPTION	14	1	5	12	10.1068/p140005	1985	No abstract	WOS:A1985AUH6100002
2200	WOSCC	ALEXANDRIDIS, E; MANNER, M	FREQUENCY OF PUPILLARY RESPONSE FOLLOWING FLICKER STIMULI	ALBRECHT VON GRAEFES ARCHIV FUR KLINISCHE UND EXPERIMENTELLE OPHTHALMOLOGIE	202	3	175	180	10.1007/BF00407866	1977	No abstract	WOS:A1977DH65200002
2204	WOSCC	FOERSTER, MH; VANDEGRIND, WA; GRUSSER, OJ	FREQUENCY TRANSFER PROPERTIES OF 3 DISTINCT TYPES OF CAT HORIZONTAL CELLS	EXPERIMENTAL BRAIN RESEARCH	29	44259	347	366	10.1007/BF00236175	1977	No abstract	WOS:A1977DW85900003
2205	WOSCC	VANDEGRIND, W; GRUSSER, OJ	FREQUENCY TRANSFER PROPERTIES OF CAT RETINA HORIZONTAL CELLS	VISION RESEARCH	21	11	1565	1572	10.1016/0042-6989(81)90033-X	1981	No abstract	WOS:A1981MQ31400008
2206	WOSCC	LANKHEET, MJM; MOLENAAR, J; VANDEGRIND, WA	FREQUENCY TRANSFER PROPERTIES OF THE SPIKE GENERATING MECHANISM OF CAT RETINAL GANGLION-CELLS	VISION RESEARCH	29	12	1649	1661	10.1016/0042-6989(89)90147-8	1989	No abstract	WOS:A1989CF57100001
2207	WOSCC	CARRICABURU, P; MUNOZCUEVAS, A	FREQUENCY TRANSFER-FUNCTION AND FLICKER FUSION FREQUENCY IN EPIGEAN AND CAVERNICOLOUS OPILIONIDS	COMPTES RENDUS DES SEANCES DE LA SOCIETE DE BIOLOGIE ET DE SES FILIALES	175	3	288	294	Unknown	1981	No abstract	WOS:A1981LX75900002
2208	WOSCC	NYGAARD, RW; FRUMKES, TE	FREQUENCY-BAND DEPENDENCY OF SCOTOPIC FLICKER SENSITIVITY	JOURNAL OF THE OPTICAL SOCIETY OF AMERICA	68	10	1439	1439	Unknown	1978	No abstract	WOS:A1978FS96800460
2209	WOSCC	NYGAARD, RW; FRUMKES, TE	FREQUENCY-DEPENDENCE IN SCOTOPIC FLICKER SENSITIVITY	VISION RESEARCH	25	1	115	127	10.1016/0042-6989(85)90085-9	1985	No abstract	WOS:A1985ADJ4400012
2214	WOSCC	GROUNAUER, PA; VANTOI, V; STREIFF, EB	FROM PERCEPTIVE FLICKER TO MACULAR ERG BY SINUSOIDAL STIMULATION	KLINISCHE MONATSBLATTER FUR AUGENHEILKUNDE	170	6	821	823	Unknown	1977	No abstract	WOS:A1977DR54900007
2215	WOSCC	MEDINA, RF	FRONTAL LOBE DAMAGE AND FLICKER FUSION FREQUENCY	ARCHIVES OF NEUROLOGY AND PSYCHIATRY	77	JAN	108	110	10.1001/archneurpsyc.1957.02330310118018	1957	No abstract	WOS:A1957WD82600013
2219	WOSCC	PHILLIPS, WA; SINGER, W	FUNCTION AND INTERACTION OF ON AND OFF TRANSIENTS IN VISION .1. PSYCHOPHYSICS	EXPERIMENTAL BRAIN RESEARCH	19	5	493	506	Unknown	1974	No abstract	WOS:A1974S632800004
2220	WOSCC	SINGER, W; PHILLIPS, WA	FUNCTION AND INTERACTION OF ON AND OFF TRANSIENTS IN VISION .2. NEUROPHYSIOLOGY	EXPERIMENTAL BRAIN RESEARCH	19	5	507	521	Unknown	1974	No abstract	WOS:A1974S632800005
2225	WOSCC	Weiler, R; Guldenagel, M; Ammermuller, J; Feigenspan, A; Teubner, B; Willecke, K	Functional consequences of a lack of connexin36 in the mammalian retina.	INVESTIGATIVE OPHTHALMOLOGY & VISUAL SCIENCE	42	4	S739	S739	Unknown	2001	No abstract	WOS:000168392103923
2228	WOSCC	BABEL, J; REY, P; STANGOS, N; MEYER, JJ; GUGGENHEIM, P	FUNCTIONAL EXAMINATION OF MACULAR AND PERIMACULAR REGION WITH AID OF FLICKER-FUSION THRESHOLDS	DOCUMENTA OPHTHALMOLOGICA	26	Unknown	248	+	10.1007/BF00943982	1969	No abstract	WOS:A1969E611700026
2229	WOSCC	MEYER, JJ; KOROL, S; BABEL, J	FUNCTIONAL EXPLORATION OF MACULAR AND PERIMACULAR REGIONS BY FLICKER ERG AND DETERMINATION OF PERSPECTIVE FUSIONAL THRESHOLD WITH INTERMITTENT LIGHT (DE LANGE CURVE)	ARCHIVES D OPHTALMOLOGIE	35	3	253	264	Unknown	1975	No abstract	WOS:A1975AE66900003
2230	WOSCC	KOROL, S; MEYER, JJ	FUNCTIONAL EXPLORATION OF MACULAR REGION - FLICKER ERG AND PERCEPTUAL FUSION THRESHOLDS IN INTERMITTENT LIGHT (DELANGE CURVE)	OPHTHALMOLOGICA	172	44230	172	174	10.1159/000307692	1976	No abstract	WOS:A1976BA52600018
2237	WOSCC	FUKADA, Y; MOTOKAWA, K; NORTON, AC; TASAKI, K	FUNCTIONAL SIGNIFICANCE OF CONDUCTION VELOCITY IN TRANSFER OF FLICKER INFORMATION IN OPTIC NERVE OF CAT	JOURNAL OF NEUROPHYSIOLOGY	29	4	698	+	Unknown	1966	No abstract	WOS:A19668047600009
2238	WOSCC	DUBROV, AP	FUNCTIONAL SYMMETRY AND DISSYMMETRY OF BIOLOGICAL OBJECTS	ZHURNAL OBSHCHEI BIOLOGII	34	3	440	450	Unknown	1973	No abstract	WOS:A1973P819600012
2239	WOSCC	MEYERROCHOW, VB; GOKAN, N	FUNCTIONAL-ASPECTS AND EYE ORGANIZATION OF BLACK AND WHITE MORPHS OF THE NEW-ZEALAND BEACH BEETLE CHAERODES-TRACHYSCELIDES (TENEBRIONIDAE)	JOURNAL OF INSECT PHYSIOLOGY	34	11	983	995	10.1016/0022-1910(88)90197-7	1988	No abstract	WOS:A1988Q631400001
2242	WOSCC	KELLY, DH; BURBECK, CA	FURTHER EVIDENCE FOR A BROAD-BAND, ISOTROPIC MECHANISM SENSITIVE TO HIGH-VELOCITY STIMULI	VISION RESEARCH	27	9	1527	1537	10.1016/0042-6989(87)90161-1	1987	No abstract	WOS:A1987K335300012
2248	WOSCC	BARTLEY, SH; NELSON, TM	FURTHER STUDY OF PULSE-TO-CYCLE FRACTION AND CRITICAL FLICKER FREQUENCY - A DECISIVE THEORETICAL TEST	JOURNAL OF THE OPTICAL SOCIETY OF AMERICA	51	1	41	&	10.1364/JOSA.51.000041	1961	No abstract	WOS:A19616212B00001
2252	WOSCC	ANGEL, A; HEMS, DA; ROUSE, W; WOLEDGE, RC; WEALE, RA	FUSION FREQUENCY AND LIGHT QUANTITY	NATURE	184	4702	1873	1874	10.1038/1841873a0	1959	No abstract	WOS:A1959ZQ03400024
2253	WOSCC	FISHER, M; KINSBOURNE, M	FUSION FREQUENCY AS A FUNCTION OF NUMBER AND PHASE OF BINOCULAR STIMULI	PERCEPTION & PSYCHOPHYSICS	11	4	291	+	10.3758/BF03210381	1972	No abstract	WOS:A1972M398800008
2254	WOSCC	LEVINSON, J	FUSION OF COMPLEX FLICKER	SCIENCE	130	3380	919	921	10.1126/science.130.3380.919	1959	No abstract	WOS:A1959ZQ31700010
2255	WOSCC	LEVINSON, J	FUSION OF COMPLEX FLICKER-II	SCIENCE	131	3411	1438	1440	10.1126/science.131.3411.1438	1960	No abstract	WOS:A1960ZQ43600010
2264	WOSCC	HOLT, GG	GAMMA-RADIATION STUDIES OF 2 STRAINS OF TRICHOPLUSIA NI - SENSITIVITY OF COMPOUND EYE AND INDUCED STERILITY	JOURNAL OF INSECT PHYSIOLOGY	21	6	1167	1174	10.1016/0022-1910(75)90083-9	1975	No abstract	WOS:A1975AE56300001
2270	WOSCC	Ezra-Elia, Raaya; Gootwine, Elisha; Averbukh, Edward; Obolensky, Alexey; Rosov, Alexander; Honig, Hen; Sandalon, Shai; Hauswirth, William; Banin, Eyal; Ofri, Ron	Gene Augmentation Therapy Restores Retinal Function and Visual Behavior in a Sheep Model of CNGA3 Achromatopsia - Long Term Follow-up	INVESTIGATIVE OPHTHALMOLOGY & VISUAL SCIENCE	57	12	Unknown	Unknown	Unknown	2016	No abstract	WOS:000394210600054
2271	WOSCC	Banin, Eyal; Obolensky, Alexey; Ejzenberg, Ayala; Zelinger, Lina; Ezra-Elia, Raaya; Rosov, Alexander; Averbukh, Edward; Gootwine, Elisha; Ofri, Ron; Hauswirth, William W.	GENE THERAPY IN A SHEEP MODEL OF CNGA3 ACHROMATOPSIA	INVESTIGATIVE OPHTHALMOLOGY & VISUAL SCIENCE	55	13	Unknown	Unknown	Unknown	2014	No abstract	WOS:000433205501143
2276	WOSCC	MURAWSKI, BJ	GENETIC FACTORS IN TESTS OF PERCEPTION AND RORSCHACH	JOURNAL OF GENETIC PSYCHOLOGY	119	1	43	&	10.1080/00221325.1971.10532625	1971	No abstract	WOS:A1971K400000006
2280	WOSCC	Ampuero, J.; Llorca, R.; Ferrero, P.; Millan, M.; Calle, R.; Martinez-Alcala, A.; Camacho, I.; Romero-Gomez, M.	GLUTAMINASE GENE ALTERATION DETERMINES THE ABILITY TO PREDICT OVERT HEPATIC ENCEPHALOPATHY BOUTS BY CRITICAL FLICKER FREQUENCY AND ORAL GLUTAMINE CHALLENGE	JOURNAL OF HEPATOLOGY	60	1	S229	S229	10.1016/S0168-8278(14)60641-3	2014	No abstract	WOS:000361961700640
2281	WOSCC	Sivyer, Ben; Taylor, William Rowland	Glycinergic inhibition suppresses ON but not ON-OFF direction-selective retinal ganglion cells	INVESTIGATIVE OPHTHALMOLOGY & VISUAL SCIENCE	57	12	Unknown	Unknown	Unknown	2016	No abstract	WOS:000394210604204
2286	WOSCC	AKOS, K; AKOS, M	HABITUATION AND REGENERATION AS REFLECTED BY EXAMINATIONS PERFORMED BY USING CRITICAL FLICKER FREQUENCY SERIES EFFECT METHOD	ACTA MEDICA ACADEMIAE SCIENTIARUM HUNGARICAE	25	2	237	&	Unknown	1968	No abstract	WOS:A1968C026500012
2292	WOSCC	BROWN, JL	HARMONIC ANALYSIS OF VISUAL STIMULI BELOW FUSION FREQUENCY	SCIENCE	137	3531	686	&	10.1126/science.137.3531.686	1962	No abstract	WOS:A19623026C00007
2293	WOSCC	Tanimoto, Naoyuki; Brombas, Arne; Mueller, Frank; Seeliger, Mathias W.	HCN1 Channels Significantly Shape Retinal Photoresponses	RETINAL DEGENERATIVE DISEASES	723	Unknown	807	812	10.1007/978-1-4614-0631-0_103	2012	No abstract	WOS:000299709700103
2298	WOSCC	RUBIN, LF	HEMERALOPIA IN ALASKAN MALAMUTE PUPS	JOURNAL OF THE AMERICAN VETERINARY MEDICAL ASSOCIATION	158	10	1699	&	Unknown	1971	No abstract	WOS:A1971J380500009
2299	WOSCC	RUBIN, LF; BOURNS, TKR; LORD, LH	HEMERALOPIA IN DOGS - HEREDITY OF HEMERALOPIA IN ALASKAN MALAMUTES	AMERICAN JOURNAL OF VETERINARY RESEARCH	28	123	355	&	Unknown	1967	No abstract	WOS:A19679160100007
2302	WOSCC	NICHOLLS, MER	HEMISPHERIC SUPERIORITY FOR THE DETECTION OF FLICKER FUSION - A GENERAL LEFT-HEMISPHERE TEMPORAL ADVANTAGE	BRAIN AND COGNITION	28	1	93	93	Unknown	1995	No abstract	WOS:A1995RF54800041
2318	WOSCC	Haussinger, D	Hepatic encephalopathy. clinical aspects and pathogenesis	DEUTSCHE MEDIZINISCHE WOCHENSCHRIFT	129	Unknown	S66	S67	10.1055/s-2004-831375	2004	No abstract	WOS:000223784900006
2343	WOSCC	SCHMEISSER, ET; SMITH, TJ	HIGH-FREQUENCY FLICKER VISUAL-EVOKED POTENTIAL LOSSES IN GLAUCOMA	OPHTHALMOLOGY	96	5	620	623	Unknown	1989	No abstract	WOS:A1989U421000010
2350	WOSCC	HORSTEN, GPM; WINKELMAN, JE	HISTOLOGICAL DIFFERENTIATION OF RETINA AND ELECTRO-RETINOGRAPHIC CRITICAL-FUSION-FREQUENCY	ARCHIVES INTERNATIONALES DE PHYSIOLOGIE ET DE BIOCHIMIE	73	2	303	+	10.3109/13813456509084254	1965	No abstract	WOS:A19656332800009
2352	WOSCC	BOMAN, DK; KERTESZ, AE	HORIZONTAL FUSIONAL RESPONSES TO STIMULI CONTAINING ARTIFICIAL SCOTOMAS	INVESTIGATIVE OPHTHALMOLOGY & VISUAL SCIENCE	26	8	1051	1056	Unknown	1985	No abstract	WOS:A1985APA9200002
2395	WOSCC	BURNS, JD	HYPERBARIC GAS EFFECTS ON CRITICAL FLICKER FREQUENCY IN RHESUS MONKEY	PHYSIOLOGY & BEHAVIOR	7	2	151	&	10.1016/0031-9384(71)90275-7	1971	No abstract	WOS:A1971K114800004
2396	WOSCC	WHITWAM, JG; BOETTNER, RB; GILGER, AP; LITTELL, AS	HYPERVENTILATION BRAIN DAMAGE AND FLICKER	BRITISH JOURNAL OF ANAESTHESIA	38	11	846	+	10.1093/bja/38.11.846	1966	No abstract	WOS:A19668557500002
2398	WOSCC	AISENBERG, RB; ROSENTHAL, A; WOLFF, PH; NADAS, AS	HYPOXEMIA AND CRITICAL FLICKER FREQUENCY IN CONGENITAL HEART-DISEASE	AMERICAN JOURNAL OF DISEASES OF CHILDREN	128	3	335	338	10.1001/archpedi.1974.02110280065008	1974	No abstract	WOS:A1974U153200008
2399	WOSCC	BOWLING, A; LOVEGROVE, W	ICONIC MEMORY - FALLACIES PERSIST	PERCEPTION & PSYCHOPHYSICS	31	2	194	198	10.3758/BF03206222	1982	No abstract	WOS:A1982NT09200013
2407	WOSCC	SORBI, RT; CAVAGGIONI, A	ILLUMINATION OF ISOLATED FROG RETINA AND EFFLUX OF TRACER POTASSIUM AND RUBIDIUM	VISION RESEARCH	11	9	985	+	10.1016/0042-6989(71)90218-5	1971	No abstract	WOS:A1971K294700009
2409	WOSCC	Murakami, I	Illusory jitter induced by flickering surround texture: effects of flicker frequency and duty cycle	PERCEPTION	31	Unknown	161	161	Unknown	2002	No abstract	WOS:000178055500497
2430	WOSCC	GALVIN, RJ; REGAN, D; HERON, JR	IMPAIRED TEMPORAL RESOLUTION OF VISION AFTER ACUTE RETROBULBAR NEURITIS	BRAIN	99	JUN	255	268	10.1093/brain/99.2.255	1976	No abstract	WOS:A1976CA20400006
2432	WOSCC	DALEY, ML; COOK, DM	IMPAIRED VISUAL FLICKER DISCRIMINATION WITH HYPOTHALAMIC PITUITARY DISEASE	ARCHIVES OF NEUROLOGY	40	10	643	644	10.1001/archneur.1983.04050090079013	1983	No abstract	WOS:A1983RJ61700011
2440	WOSCC	Goetz, Georges A.; Smith, Richard; Lei, Xin; Galambos, Ludwig; Kamins, Theodore; Mathieson, Keith; Sher, Alexander; Palanker, Daniel V.	Implications of low prosthetic contrast sensitivity for delivery of visual information	INVESTIGATIVE OPHTHALMOLOGY & VISUAL SCIENCE	57	12	Unknown	Unknown	Unknown	2016	No abstract	WOS:000394210203107
2443	WOSCC	SALONEN, M; AANTAA, E; AALTONEN, L; KANTO, J	IMPORTANCE OF THE INTERACTION OF MIDAZOLAM AND CIMETIDINE	ACTA PHARMACOLOGICA ET TOXICOLOGICA	58	2	91	95	Unknown	1986	No abstract	WOS:A1986A386700001
2450	WOSCC	Bar, Nir; Sharon, Levy; Jenny, Rutenburg; Deutsch, Liat; Shibolet, Oren; Katchman, Helena	IMPROVEMENT OF COGNITIVE FUNCTION FOLLOWING EFFECTIVE HEPATITIS C VIRAL ERADICATION: A PROSPECTIVE OPEN LABEL COHORT STUDY	GASTROENTEROLOGY	156	6	S1201	S1202	Unknown	2019	No abstract	WOS:000467106004542
2461	WOSCC	TAKAHASHI, Y; ONOE, S; ASAMIZU, N; MORI, T; YOSHIMURA, Y; TAZAWA, Y	INCOMPLETE CONGENITAL STATIONARY NIGHT BLINDNESS - ELECTRORETINOGRAM C-WAVE AND ELECTROOCULOGRAM LIGHT RISE	DOCUMENTA OPHTHALMOLOGICA	70	1	67	75	10.1007/BF00154737	1988	No abstract	WOS:A1988Q759300007
2465	WOSCC	PADMOS, P; NORREN, DV	INCREMENT SPECTRAL SENSITIVITY AND COLOR DISCRIMINATION IN PRIMATE, STUDIED BY MEANS OF GRADED POTENTIALS FROM STRIATE CORTEX	VISION RESEARCH	15	10	1103	1113	10.1016/0042-6989(75)90008-5	1975	No abstract	WOS:A1975AN19500008
2466	WOSCC	JACOBS, GH	INCREMENT-THRESHOLD SPECTRAL SENSITIVITY IN SQUIRREL-MONKEY	JOURNAL OF COMPARATIVE AND PHYSIOLOGICAL PSYCHOLOGY	79	3	425	&	10.1037/h0032838	1972	No abstract	WOS:A1972M715200009
2470	WOSCC	COMERFORD, JP; THORN, F; MALLOY, C	INDIVIDUAL-DIFFERENCES IN LONG-WAVELENGTH FLICKER DETECTION - DO THEY RELATE TO DOPAMINE AVAILABILITY	INVESTIGATIVE OPHTHALMOLOGY & VISUAL SCIENCE	32	4	842	842	Unknown	1991	No abstract	WOS:A1991FC76200861
2482	WOSCC	BRUSSELL, EM; WHITE, CW; MUSTILLO, P; OVERBURY, O	INFERENCES ABOUT MECHANISMS THAT MEDIATE PATTERN AND FLICKER SENSITIVITY	PERCEPTION & PSYCHOPHYSICS	35	4	301	304	10.3758/BF03206332	1984	No abstract	WOS:A1984SU81200002
2491	WOSCC	BERGMANN, F; PASTERNAK, V	INFLUENCE OF DRUGS, AFFECTING CHOLINERGIC TRANSMISSION ON FLASH NYSTAGMUS	NEUROPHARMACOLOGY	16	12	833	839	10.1016/0028-3908(77)90145-9	1977	No abstract	WOS:A1977EF52100005
2494	WOSCC	ETIENNE, AS	INFLUENCE OF FLICKER FREQUENCIES ON PREDATORY BEHAVIOR OF AESCHNA-LARVAE	ZEITSCHRIFT FUR VERGLEICHENDE PHYSIOLOGIE	61	1	34	&	Unknown	1968	No abstract	WOS:A1968C223700003
2495	WOSCC	Polak, K; Schmetterer, L; Riva, CE	Influence of flicker frequency on flicker induced retinal vasodilation.	INVESTIGATIVE OPHTHALMOLOGY & VISUAL SCIENCE	41	4	S552	S552	Unknown	2000	No abstract	WOS:000086246702996
2508	WOSCC	OSWALD, V; BERGER, H	INFLUENCE OF SEROTONIN UPON FLICKER FUSION FREQUENCY IN FROGS	ACTA BIOLOGICA ET MEDICA GERMANICA	31	1	103	110	Unknown	1973	No abstract	WOS:A1973Q942100010
2509	WOSCC	GIUDICELLI, JF; RICHER, C; BERDEAUX, A; GUESSOUS, N	INFLUENCE OF SEX ON CLINICAL PHARMACOLOGY OF FLUTIOREX, A NEW ANORECTIC DRUG	EUROPEAN JOURNAL OF CLINICAL PHARMACOLOGY	10	5	325	330	10.1007/BF00565621	1976	No abstract	WOS:A1976CG51100005
2512	WOSCC	WESTPHAL, W; LIMBOURG, P	INFLUENCE OF TEMPERATURE ON FUSION FREQUENCY, ACTIVE STATE AND DEVELOPMENT OF TENSION IN DIAPHRAGM OF RAT	PFLUGERS ARCHIV-EUROPEAN JOURNAL OF PHYSIOLOGY	312	44198	R95	&	Unknown	1969	No abstract	WOS:A1969E423100120
2513	WOSCC	BLECK, FC	INFLUENCE OF TEXTURE ON BRIGHTNESS OF SUBFUSIONAL INTERMITTENT PHOTIC TARGETS	AMERICAN JOURNAL OF OPTOMETRY AND ARCHIVES OF AMERICAN ACADEMY OF OPTOMETRY	47	11	864	&	Unknown	1970	No abstract	WOS:A1970H976600003
2531	WOSCC	Kojima, H	Inhibitory interactions of visual response in flicker detection	INTERNATIONAL JOURNAL OF PSYCHOLOGY	31	44259	48411	48411	Unknown	1996	No abstract	WOS:A1996VE85703727
2540	WOSCC	WALKER, EL; SAWYER, TM	INTERACTION BETWEEN CRITICAL FLICKER FREQUENCY AND ACOUSTIC STIMULATION	PSYCHOLOGICAL RECORD	11	2	187	&	10.1007/BF03393403	1961	No abstract	WOS:A19611418400010
2543	WOSCC	GLEITER, CH; ANTONIN, KH; SCHOENLEBER, W; BIECK, PR	INTERACTION OF ALCOHOL AND TRANSDERMALLY ADMINISTERED SCOPOLAMINE	JOURNAL OF CLINICAL PHARMACOLOGY	28	12	1123	1127	10.1002/j.1552-4604.1988.tb05728.x	1988	No abstract	WOS:A1988T979500015
2544	WOSCC	KRAMER, RL; TURNER, P	INTERACTION OF DEXAMPHETAMINE AND FENFLURAMINE ON CRITICAL FLICKER FREQUENCY	JOURNAL DE PHARMACOLOGIE	2	2	229	&	Unknown	1971	No abstract	WOS:A1971J964200055
2547	WOSCC	WILSON, JTL	INTERACTION OF SIMULTANEOUS VISUAL EVENTS	PERCEPTION	16	3	375	383	10.1068/p160375	1987	No abstract	WOS:A1987L242600009
2560	WOSCC	Hagenbeek, RE; Rombouts, SARB; Barkhof, F	Interindividual differences in stimulus response curve in the striate cortex as a function of flicker frequency: an fMRI study	NEUROIMAGE	13	6	S981	S981	Unknown	2001	No abstract	WOS:000169106300980
2562	WOSCC	FAVREAU, OE; CAVANAGH, P	INTEROCULAR TRANSFER OF A CHROMATIC FREQUENCY-SHIFT	VISION RESEARCH	23	10	951	957	10.1016/0042-6989(83)90004-4	1983	No abstract	WOS:A1983RQ42200004
2563	WOSCC	FAVREAU, OE; CAVANAGH, P	INTEROCULAR TRANSFER OF A CHROMATIC FREQUENCY-SHIFT - TEMPORAL CONSTRAINTS	VISION RESEARCH	24	12	1799	1805	10.1016/0042-6989(84)90011-7	1984	No abstract	WOS:A1984AAH5500011
2573	WOSCC	TAYAL, OP	INTERVENING NEURAL ACTIVITY IN VISUAL-PERCEPTION - A HYPOTHETICAL CONSTRUCT	JOURNAL OF GENERAL PSYCHOLOGY	72	2	199	219	10.1080/00221309.1965.9710689	1965	No abstract	WOS:A1965CGW4500002
2575	WOSCC	CARRICABURU, P	INTOXICATION BY PARATHION AND FREQUENCY TRANSFER-FUNCTION OF COMPOUND EYE OF COCKROACHES BLABERAFUSCA	COMPTES RENDUS HEBDOMADAIRES DES SEANCES DE L ACADEMIE DES SCIENCES SERIE D	286	23	1703	1705	Unknown	1978	No abstract	WOS:A1978FF63700015
2590	WOSCC	Sauve, Yves; Bourque, Stephane; Kuny, Sharee; Davidge, Sandra	Intrauterine growth restriction is associated with long-term retinal dysfunction in rats	INVESTIGATIVE OPHTHALMOLOGY & VISUAL SCIENCE	54	15	Unknown	Unknown	Unknown	2013	No abstract	WOS:000436232707266
2599	WOSCC	PAULAT, M; HELLNER, KA	IPSI AND CONTRALATERAL VEP AFTER STIMULATION WITH PAIRS OF OPPONENT COLOURS	VISION RESEARCH	11	10	1205	&	10.1016/0042-6989(71)90150-7	1971	No abstract	WOS:A1971K356100040
2607	WOSCC	HARRER, G	IS NEUROTRANSMITTER SYSTEM ABNORMAL IN MULTIPLE SCLEROSIS	GERMAN MEDICINE	3	44259	116	117	Unknown	1973	No abstract	WOS:A1973R677900013
2611	WOSCC	Szabadi, E.; Biswas, A.; Langley, R. W.; Bradshaw, C. M.	IS THE INTERACTION BETWEEN LIGHT AND CLONIDINE ON THE PUPIL WAVELENGTH DEPENDENT?	JOURNAL OF PSYCHOPHARMACOLOGY	24	Unknown	A41	A41	Unknown	2010	No abstract	WOS:000281115000115
2613	WOSCC	BRANCH, RA	IS THERE INCREASED CEREBRAL SENSITIVITY TO BENZODIAZEPINES IN CHRONIC LIVER-DISEASE	HEPATOLOGY	7	4	773	776	10.1002/hep.1840070426	1987	No abstract	WOS:A1987J447600025
2643	WOSCC	KORTTILA, K	LACK OF IMPAIRMENT IN SKILLS RELATED TO DRIVING AFTER INTRAMUSCULAR ADMINISTRATION OF PRILOCAINE OR MEPIVACAINE	ACTA ANAESTHESIOLOGICA SCANDINAVICA	21	1	31	36	10.1111/j.1399-6576.1977.tb01189.x	1977	No abstract	WOS:A1977CU66000005
2654	WOSCC	MARMOR, MF	LARGE ROD-LIKE PHOTOPIC SIGNALS IN A POSSIBLE NEW FORM OF CONGENITAL NIGHT BLINDNESS	DOCUMENTA OPHTHALMOLOGICA	71	3	265	269	Unknown	1989	No abstract	WOS:A1989AM17200004
2660	WOSCC	GRUNAU, MWV	LATERAL INTERACTIONS AND ROD INTRUSION IN COLOR FLICKER	VISION RESEARCH	17	8	911	915	10.1016/0042-6989(77)90065-7	1977	No abstract	WOS:A1977DT02500004
2669	WOSCC	Zacharias, H. D.; Jackson, C. D.; Morgan, M. Y.; Olesen, S. S.	Letter: stepwise diagnosis in covert hepatic encephalopathy - critical flicker frequency and MELD-score as a first-step approach. Replication and pitfalls	ALIMENTARY PHARMACOLOGY & THERAPEUTICS	45	1	187	189	10.1111/apt.13830	2017	No abstract	WOS:000389439600026
2670	WOSCC	Greinert, R.; Zipprich, A.; Ripoll, C.	Letter: stepwise diagnosis in covert hepatic encephalopathy - critical flicker frequency and MELD-score as a first-step approach. Replication and pitfalls. Authors' reply	ALIMENTARY PHARMACOLOGY & THERAPEUTICS	45	1	189	190	10.1111/apt.13850	2017	No abstract	WOS:000389439600027
2674	WOSCC	GREEN, DG	LIGHT ADAPTATION IN RAT RETINA - EVIDENCE FOR 2 RECEPTOR MECHANISMS	SCIENCE	174	4009	598	+	10.1126/science.174.4009.598	1971	No abstract	WOS:A1971K704200022
2675	WOSCC	PURPURA, K; TRANCHINA, D; KAPLAN, E; SHAPLEY, RM	LIGHT ADAPTATION IN THE PRIMATE RETINA - ANALYSIS OF CHANGES IN GAIN AND DYNAMICS OF MONKEY RETINAL GANGLION-CELLS	VISUAL NEUROSCIENCE	4	1	75	93	10.1017/S0952523800002789	1990	No abstract	WOS:A1990CR29600008
2683	WOSCC	FOLEY, PJ	LIGHT TIME FRACTION AND SURROUND LUMINANCE IN FLICKER	JOURNAL OF THE OPTICAL SOCIETY OF AMERICA	53	8	975	&	10.1364/JOSA.53.000975	1963	No abstract	WOS:A19636246B00009
2684	WOSCC	Forbes, JM; Thompson, CE	Lighting for turkey production	BRITISH POULTRY SCIENCE	43	5	S5	S6	10.1080/0007166021000014264	2002	No abstract	WOS:000180281600010
2686	WOSCC	KAPLAN, IT; METLAY, W	LIGHT-INTENSITY + BINOCULAR-RIVALRY	JOURNAL OF EXPERIMENTAL PSYCHOLOGY	67	1	22	&	10.1037/h0041379	1964	No abstract	WOS:A1964AU50000007
2695	WOSCC	GENGO, FM; HUNTOON, L; MCHUGH, WB	LIPID-SOLUBLE AND WATER-SOLUBLE BETA-BLOCKERS - COMPARISON OF THE CENTRAL-NERVOUS-SYSTEM DEPRESSANT EFFECT	ARCHIVES OF INTERNAL MEDICINE	147	1	39	43	10.1001/archinte.147.1.39	1987	No abstract	WOS:A1987F524600005
2696	WOSCC	ALBUISSON, E; ALFIERI, R; BOIRE, JY	LISSAJOUS FIGURES AND VISUAL ELECTROGRAMS BY COLORED MODULATED STIMULATION	IMAGES OF THE TWENTY-FIRST CENTURY, PTS 1-6	11	Unknown	1219	1220	10.1109/IEMBS.1989.95610	1989	No abstract	WOS:A1989BQ05S00617
2698	WOSCC	GINSBURG, N	LOCAL ADAPTATION TO INTERMITTENT LIGHT AS A FUNCTION OF FREQUENCY AND ECCENTRICITY	AMERICAN JOURNAL OF PSYCHOLOGY	79	2	296	&	10.2307/1421138	1966	No abstract	WOS:A19668330500015
2716	WOSCC	EISNER, A	LOSSES OF FOVEAL FLICKER SENSITIVITY DURING DARK-ADAPTATION FOLLOWING EXTENDED BLEACHES	VISION RESEARCH	29	10	1401	1423	10.1016/0042-6989(89)90195-8	1989	No abstract	WOS:A1989AZ63100012
2731	WOSCC	WHITTLE, P; SWANSTON, MT	LUMINANCE DISCRIMINATION OF SEPARATED FLASHES - EFFECT OF BACKGROUND LUMINANCE AND SHAPES OF TVI CURVES	VISION RESEARCH	14	8	713	719	10.1016/0042-6989(74)90068-6	1974	No abstract	WOS:A1974T607400016
2733	WOSCC	Solomon, SG; Martin, PR; White, AJR; Ruttiger, L; Smith, VC; Lee, BB	Luminance modulation sensitivity of ganglion cells in peripheral primate retina.	INVESTIGATIVE OPHTHALMOLOGY & VISUAL SCIENCE	42	4	S676	S676	Unknown	2001	No abstract	WOS:000168392103601
2734	WOSCC	AUSTIN, MW; OBRIEN, CJ; WISHART, PK	LUMINANCE THRESHOLD FLICKER PERIMETRY IN PRIMARY OPEN-ANGLE GLAUCOMA, OCULAR HYPERTENSION AND NORMAL CONTROLS - THE EFFECT OF FLICKER FREQUENCY	PERIMETRY UPDATE 1992/1993	Unknown	Unknown	441	441	Unknown	1993	No abstract	WOS:A1993BY75T00072
2735	WOSCC	REMOLE, A	LUMINANCE THRESHOLDS FOR PERCEIVED MOVEMENT IN A FLICKERING FIELD	JOURNAL OF THE OPTICAL SOCIETY OF AMERICA	64	8	1133	1135	10.1364/JOSA.64.001133	1974	No abstract	WOS:A1974T893800016
2737	WOSCC	GROBER, MS	LUMINESCENT FLASH AVOIDANCE IN THE NOCTURNAL CRAB PORTUNUS-XANTUSII .2. CARDIAC AND VISUAL RESPONSES TO VARIATIONS IN SIMULATED LUMINESCENT FLASHES	JOURNAL OF EXPERIMENTAL BIOLOGY	148	Unknown	427	448	Unknown	1990	No abstract	WOS:A1990CN22800027
2739	WOSCC	FREEMAN, RD	LUMINOSITY CURVES OF DICHROMATS DETERMINED FROM DISTIMULUS MATCHING DATA	AMERICAN JOURNAL OF OPTOMETRY AND ARCHIVES OF AMERICAN ACADEMY OF OPTOMETRY	42	2	78	&	Unknown	1965	No abstract	WOS:A19657373800003
2741	WOSCC	KELLY, DH	LUMINOUS AND CHROMATIC FLICKERING PATTERNS HAVE OPPOSITE EFFECTS	SCIENCE	188	4186	371	372	10.1126/science.1118731	1975	No abstract	WOS:A1975W171800024
2743	WOSCC	IKEDA, M; SHIMOZONO, H	LUMINOUS EFFICIENCY FUNCTIONS DETERMINED BY SUCCESSIVE BRIGHTNESS MATCHING	JOURNAL OF THE OPTICAL SOCIETY OF AMERICA	68	12	1767	1771	10.1364/JOSA.68.001767	1978	No abstract	WOS:A1978GK68700016
2744	WOSCC	IKEDA, M; YAGUCHI, H; YOSHIMATSU, K; OHMI, M	LUMINOUS-EFFICIENCY FUNCTIONS FOR POINT SOURCES	JOURNAL OF THE OPTICAL SOCIETY OF AMERICA	72	1	68	73	10.1364/JOSA.72.000068	1982	No abstract	WOS:A1982MX26900007
2745	WOSCC	GHEZZI, A; ZAFFARONI, M; CAPUTO, D; GUASCHINO, R; GASCO, P; MONTANINI, R; CAZZULLO, CL	LYMPHOCYTOPLASMAPHERESIS IN MULTIPLE-SCLEROSIS - PRELIMINARY LABORATORY FINDINGS	ITALIAN JOURNAL OF NEUROLOGICAL SCIENCES	6	1	85	87	10.1007/BF02229223	1985	No abstract	WOS:A1985AFH4800011
2746	WOSCC	KAHAN, A; BENKO, S; RAK, K; KAHAN, IL	LYMPHORETICULAR REACTIONS IN EALESS DISEASE	OPHTHALMOLOGICA	150	4	270	&	10.1159/000304856	1965	No abstract	WOS:A19657082300005
2747	WOSCC	MERIGAN, WH; MAUNSELL, JHR	MACAQUE VISION AFTER MAGNOCELLULAR LATERAL GENICULATE LESIONS	VISUAL NEUROSCIENCE	5	4	347	352	10.1017/S0952523800000432	1990	No abstract	WOS:A1990EG73600002
2748	WOSCC	VONBEKESY, G	MACH AND HERING-TYPE LATERAL INHIBITION IN VISION	VISION RESEARCH	8	12	1483	+	10.1016/0042-6989(68)90123-5	1968	No abstract	WOS:A1968C358900005
2749	WOSCC	FURUKAWA, T; IWANE, W	MACROSCOPIC MODEL OF VISUAL SYSTEM FOR CHROMATIC FLICKER FUSION	ELECTRONICS & COMMUNICATIONS IN JAPAN	56	11	122	130	Unknown	1973	No abstract	WOS:A1973V168000015
2754	WOSCC	PEASE, PL; ADAMS, AJ	MACULAR PIGMENT DIFFERENCE SPECTRUM FROM SENSITIVITY MEASURES OF A SINGLE CONE MECHANISM	AMERICAN JOURNAL OF OPTOMETRY AND PHYSIOLOGICAL OPTICS	60	8	667	672	Unknown	1983	No abstract	WOS:A1983RB95900004
2759	WOSCC	FORMANEK, J; DVORAK, J	MAGNITUDE OF FLICKER SENSATION AS A POWER FUNCTION OF AMPLITUDE OF 1ST HARMONIC COMPONENT IN FLICKERING LIGHT STIMULUS	ACTIVITAS NERVOSA SUPERIOR	20	1	26	28	Unknown	1978	No abstract	WOS:A1978ET05500018
2767	WOSCC	HILL, SY; GOODWIN, DW; SCHWIN, R; POWELL, B	MARIHUANA - CNS DEPRESSANT OR EXCITANT	AMERICAN JOURNAL OF PSYCHIATRY	131	3	313	315	10.1176/ajp.131.3.313	1974	No abstract	WOS:A1974S276100018
2768	WOSCC	SCHWIN, R; HILL, SY; GOODWIN, DW; POWELL, B	MARIHUANA AND CRITICAL FLICKER FUSION - EVIDENCE FOR PERCEPTUAL SHARPENING	JOURNAL OF NERVOUS AND MENTAL DISEASE	158	2	142	144	10.1097/00005053-197402000-00007	1974	No abstract	WOS:A1974S283000007
2769	WOSCC	GREEN, M	MASKING BY LIGHT AND THE SUSTAINED-TRANSIENT DICHOTOMY	PERCEPTION & PSYCHOPHYSICS	35	6	519	535	10.3758/BF03205948	1984	No abstract	WOS:A1984TD20100003
2770	WOSCC	THIJSSEN, JM; LAAK, HJT; VANWELL, PMA	MASKING, DELANGE CURVES AND INTEGRATION TIME AS REVEALED BY ELECTRORETINOGRAM OF A TREE SHREW (TUPAIA-CHINENSIS)	PFLUGERS ARCHIV-EUROPEAN JOURNAL OF PHYSIOLOGY	373	2	199	204	10.1007/BF00584861	1978	No abstract	WOS:A1978EQ42800015
2772	WOSCC	Donner, K; Rovamo, J; Kukkonen, H; Raninen, A	Matched filtering and probability summation in flicker detection	PERCEPTION	31	Unknown	64	64	Unknown	2002	No abstract	WOS:000178055500194
2774	WOSCC	GUM, GG; GELATT, KN; SAMUELSON, DA	MATURATION OF THE RETINA OF THE CANINE NEONATE AS DETERMINED BY ELECTRORETINOGRAPHY AND HISTOLOGY	AMERICAN JOURNAL OF VETERINARY RESEARCH	45	6	1166	1171	Unknown	1984	No abstract	WOS:A1984SU89500021
2779	WOSCC	TRAUZETTELKLOSINSKI, S; AULHORN, E	MEASUREMENT OF BRIGHTNESS SENSATION CAUSED BY FLICKERING LIGHT - A SIMPLE AND HIGHLY SPECIFIC TEST FOR ASSESSING THE FLORID STAGE OF OPTIC NEURITIS	CLINICAL VISION SCIENCES	2	2	63	82	Unknown	1987	No abstract	WOS:A1987L491500001
2780	WOSCC	SMITH, KG	MEASUREMENT OF CRITICAL FLICKER FREQUENCY AFTER INTRAVENOUS ANAESTHESIA	BRITISH JOURNAL OF ANAESTHESIA	43	8	802	&	10.1093/bja/43.8.802-a	1971	No abstract	WOS:A1971K326600017
2783	WOSCC	DECORTE, MT; LAVERGNE, G	MEASUREMENT OF CRITICAL FUSION RATE AND METHOD OF EXPLORING VISUAL FIELDS	ARCHIVES INTERNATIONALES DE PHYSIOLOGIE ET DE BIOCHIMIE	77	2	231	&	10.3109/13813456909109703	1969	No abstract	WOS:A1969D486500005
2790	WOSCC	DONALDSON, D; KROENING, R; LEE, TW	MEASURING ACUPUNCTURE-INDUCED ENDORPHINS BY FLICKER FUSION THRESHOLD TECHNIQUE	AMERICAN JOURNAL OF ACUPUNCTURE	11	2	149	152	Unknown	1983	No abstract	WOS:A1983QP38900011
2793	WOSCC	GINSBURG, N; NILSSON, V	MEASURING FLICKER THRESHOLDS IN BUDGERIGAR	JOURNAL OF THE EXPERIMENTAL ANALYSIS OF BEHAVIOR	15	2	189	&	10.1901/jeab.1971.15-189	1971	No abstract	WOS:A1971I937500005
2794	WOSCC	WIEMEYER, J; JAGER, K; FROMME, A; SEIGER, J; ZIPF, KE	MEASURING PSYCHOPHYSICAL ACTIVATION BY MEANS OF CRITICAL FLICKER FUSION FREQUENCY	INTERNATIONAL JOURNAL OF SPORTS MEDICINE	9	5	378	378	Unknown	1988	No abstract	WOS:A1988Q625500105
2801	WOSCC	LENNERSTRAND, G	MECHANICAL STUDIES ON RETRACTOR BULBI MUSCLE AND ITS MOTOR UNITS IN CAT	JOURNAL OF PHYSIOLOGY-LONDON	236	1	43	55	10.1113/jphysiol.1974.sp010421	1974	No abstract	WOS:A1974R974500003
2804	WOSCC	ASMUSSEN, G; GAUNITZ, U	MECHANICAL-PROPERTIES OF THE ISOLATED INFERIOR OBLIQUE MUSCLE OF THE RABBIT	PFLUGERS ARCHIV-EUROPEAN JOURNAL OF PHYSIOLOGY	392	2	183	190	10.1007/BF00581270	1981	No abstract	WOS:A1981MW74600016
2806	WOSCC	BAKTI, G; FISCH, HU; KARLAGANIS, G; MINDER, C; BIRCHER, J	MECHANISM OF THE EXCESSIVE SEDATIVE RESPONSE OF CIRRHOTICS TO BENZODIAZEPINES - MODEL EXPERIMENTS WITH TRIAZOLAM	HEPATOLOGY	7	4	629	638	10.1002/hep.1840070403	1987	No abstract	WOS:A1987J447600002
2807	WOSCC	Goetz, Georges A.; Smith, Richard; Lei, Xin; Kamins, Theodore; Mathieson, Keith; Sher, Alexander; Palanker, Daniel V.	Mechanisms mediating subretinal photovoltaic activation of ganglion cells	INVESTIGATIVE OPHTHALMOLOGY & VISUAL SCIENCE	56	7	Unknown	Unknown	Unknown	2015	No abstract	WOS:000362891100109
2808	WOSCC	ALEXANDER, KR; FISHMAN, GA; DERLACKI, DJ	MECHANISMS OF ROD CONE INTERACTION - EVIDENCE FROM CONGENITAL STATIONARY NIGHTBLINDNESS	VISION RESEARCH	28	5	575	583	10.1016/0042-6989(88)90107-1	1988	No abstract	WOS:A1988N362100002
2815	WOSCC	KALLIO, A; SALONEN, M; FORSSELL, H; SCHEININ, H; SCHEININ, M; TUOMINEN, J	MEDETOMIDINE PREMEDICATION IN DENTAL SURGERY - A DOUBLE-BLIND CROSS-OVER STUDY WITH A NEW ALPHA-2-ADRENOCEPTOR AGONIST	ACTA ANAESTHESIOLOGICA SCANDINAVICA	34	3	171	175	10.1111/j.1399-6576.1990.tb03065.x	1990	No abstract	WOS:A1990CZ47900001
2824	WOSCC	BEAUMONT, G; DOBBINS, S; MCMILLIN, WP	MEQUITAZINE IN THE TREATMENT OF HAY-FEVER	BRITISH JOURNAL OF CLINICAL PRACTICE	44	5	183	188	Unknown	1990	No abstract	WOS:A1990DF70700005
2825	WOSCC	STYLES, T; FLANAGAN, JG	MERIDIONAL DIFFERENCES IN TEMPORAL RESPONSE CHARACTERISTICS	OPHTHALMIC AND PHYSIOLOGICAL OPTICS	9	4	405	410	Unknown	1989	No abstract	WOS:A1989CC08200009
2826	BA	Otori, Toshifumi	Merits and demerits of automation ophthalmic instruments	Nippon Ganka Gakkai Zasshi	101	5	369	370	Unknown	1997	No abstract	BIOABS:BACD199799619315
2842	WOSCC	HARROPGRIFFITHS, AW; WATSON, NA; JEWKES, DA	MIDAZOLAM AND FLUMAZENIL IN THE ANESTHETIC MANAGEMENT OF TRIGEMINAL NERVE THERMOCOAGULATION	BRITISH JOURNAL OF ANAESTHESIA	64	5	586	589	10.1093/bja/64.5.586	1990	No abstract	WOS:A1990DD16100011
2846	WOSCC	PERLER, R; FISCH, HU; BIRCHER, J	MINAPRINE DOES NOT ELEVATE CRITICAL FLICKER FUSION (CFF) THRESHOLD	JOURNAL DE PHARMACOLOGIE	17	2	200	200	Unknown	1986	No abstract	WOS:A1986D333800145
2850	WOSCC	Jaroszewicz, Jerzy; Stawicka, Agnieszka; Zbrzezniak, Justyna; Kilisinska, Natalia; Swiderska, Aleksandra; Lapinski, Tadeusz W.; Flisiak, Robert	Minimal hepatic encephalopathy diagnosed by Psychometric Hepatic Encephalopathy Score (PHES) or critical flicker frequency (CFF) is associated with progression of liver cirrhosis	HEPATOLOGY	62	Unknown	943A	943A	Unknown	2015	No abstract	WOS:000368375403294
2861	WOSCC	Taru, Vlad; Ignat, Mina; Indre, Madalina; Forgione, Antonella; Nicoara-Farcau, Oana; Fischer, Petra; Stefanescu, Horia; Sparchez, Zeno; Tantau, Marcel; Procopet, Bogdan	Minimal hepatic encephalopathy: Proper diagnosis for a better quality of life	JOURNAL OF HEPATOLOGY	70	1	E685	E686	10.1016/S0618-8278(19)31365-9	2019	No abstract	WOS:000463481703122
2863	WOSCC	Buchard, Benjamin; Abergel, Armand; Teilhet, Camille; Lamblin, Geraldine; Muti, Leon; Deffond, Didier	Minimal Hepatic Encephalopathy: Which Test Can We Use in Clinical Practice?	HEPATOLOGY	68	Unknown	1179A	1179A	Unknown	2018	No abstract	WOS:000446020503298
2864	WOSCC	Buchard, Benjamin; Abergel, Armand; Teilhet, Camille; Muti, Leon; Lamblin, Geraldine; Deffond, Didier	Minimal hepatic encephalopathy: Which test should we use in clinical practice?	JOURNAL OF HEPATOLOGY	70	1	E633	E633	10.1016/S0618-8278(19)31262-9	2019	No abstract	WOS:000463481703019
2865	WOSCC	KAISER, PK	MINIMALLY DISTINCT BORDER AS A PREFERRED PSYCHOPHYSICAL CRITERION IN VISUAL HETEROCHROMATIC PHOTOMETRY	JOURNAL OF THE OPTICAL SOCIETY OF AMERICA	61	7	966	&	10.1364/JOSA.61.000966	1971	No abstract	WOS:A1971J589000023
2867	WOSCC	LICHTENSTEIN, M; BOUCHER, R	MINIMUM DETECTABLE DARK INTERVAL BETWEEN TRAINS OF PERCEPTUALLY FUSED FLASHES	JOURNAL OF THE OPTICAL SOCIETY OF AMERICA	50	5	461	466	10.1364/JOSA.50.000461	1960	No abstract	WOS:A1960WF93000006
2874	WOSCC	RUTMAN, J; UEBERSFE.J	MODEL FOR FLICKER FREQUENCY NOISE OF OSCILLATORS	PROCEEDINGS OF THE INSTITUTE OF ELECTRICAL AND ELECTRONICS ENGINEERS	60	2	233	&	10.1109/PROC.1972.8603	1972	No abstract	WOS:A1972L747800013
2875	WOSCC	SPERLING, G; SONDHI, MM	MODEL FOR VISUAL LUMINANCE DISCRIMINATION AND FLICKER DETECTION	JOURNAL OF THE OPTICAL SOCIETY OF AMERICA	58	8	1133	+	10.1364/JOSA.58.001133	1968	No abstract	WOS:A1968B622100019
2878	WOSCC	RANINEN, AN; LUKKARINEN, TS; ROVAMO, JM	MODELING FLICKER SENSITIVITY WITH AND WITHOUT TEMPORAL NOISE	INVESTIGATIVE OPHTHALMOLOGY & VISUAL SCIENCE	34	4	780	780	Unknown	1993	No abstract	WOS:A1993KT89300389
2879	WOSCC	RANINEN, AN; ROVAMO, JM	MODELING OF FLICKER SENSITIVITY AS A FUNCTION OF EXPOSURE TIME	INVESTIGATIVE OPHTHALMOLOGY & VISUAL SCIENCE	36	4	S907	S907	Unknown	1995	No abstract	WOS:A1995QM91504159
2883	WOSCC	TURNER, P; SMART, JV	MODIFICATION OF VISUAL CRITICAL FLICKER FUSION FREQUENCY BY INTERMITTENT AUDITORY STIMULI	NATURE	203	495	1387	&	10.1038/2031387a0	1964	No abstract	WOS:A19648822B00189
2884	WOSCC	CORNU, L; PELLET, J	MODIFICATIONS DE LELECTROETINOGRAMME ET DE LA FREQUENCE CRITIQUE DE FUSION DE LOEIL DU CHAT SOUS LINFLUENCE DUN COURANT TRAVERSANT LA RETINE	JOURNAL DE PHYSIOLOGIE	56	3	325	&	Unknown	1964	No abstract	WOS:A19646794B00052
2892	WOSCC	MUSTILLO, P; BRUSSELL, EM; WHITE, CW; ANDERSON, D	MONITORING DEMYELINATION IN MULTIPLE-SCLEROSIS WITH MULTI-FLASH CAMPIMETRY	INTERNATIONAL OPHTHALMOLOGY	7	2	75	86	10.1007/BF00165108	1984	No abstract	WOS:A1984TH10900003
2894	WOSCC	Dimitrov, P. N.; Vingrys, A. J.; Robman, L. D.; Makeyeva, G. A.; Aung, K.; Varsamidis, M.; Guymer, R. H.	Monitoring Progression of AMD Through Visual Function Loss	INVESTIGATIVE OPHTHALMOLOGY & VISUAL SCIENCE	51	13	Unknown	Unknown	Unknown	2010	No abstract	WOS:000442393603013
2895	WOSCC	GRIGSBY, SS; TSOU, BHP	MONOCULAR AND BINOCULAR GRATING AND FLICKER SENSITIVITY ACROSS THE VISUAL-FIELD	INVESTIGATIVE OPHTHALMOLOGY & VISUAL SCIENCE	34	4	779	779	Unknown	1993	No abstract	WOS:A1993KT89300383
2897	WOSCC	LIPKIN, BS	MONOCULAR CRITICAL FLICKER FUSION AS A FUNCTION OF AREA AND INTENSITY OF A CONTRALATERAL STEADY LIGHT	JOURNAL OF THE OPTICAL SOCIETY OF AMERICA	51	4	475	&	Unknown	1961	No abstract	WOS:A19616218B00059
2899	WOSCC	Lages, M; Mamassian, P	Monocular motion overrides early binocular integration.	INVESTIGATIVE OPHTHALMOLOGY & VISUAL SCIENCE	41	4	S232	S232	Unknown	2000	No abstract	WOS:000086246701216
2901	WOSCC	Cuenca, N.; Fernandez-Sanchez, L.; Esquiva, G.; Martin-Nieto, J.; Lax, P.	Morphological and Functional Characterization of the Octodon degus Retina	INVESTIGATIVE OPHTHALMOLOGY & VISUAL SCIENCE	51	13	Unknown	Unknown	Unknown	2010	No abstract	WOS:000442387301397
2915	WOSCC	LENNERSTRAND, G; BAKER, R	MOTONEURONAL INNERVATION AND MECHANICAL-PROPERTIES OF EXTRAOCULAR-MUSCLES IN THE CATFISH, (ICTALURUS-PUNCTATUS)	ACTA PHYSIOLOGICA SCANDINAVICA	131	3	361	369	10.1111/j.1748-1716.1987.tb08251.x	1987	No abstract	WOS:A1987K850600006
2921	WOSCC	DELORME, A; FRIGON, JY; LAVOIE, G	MOVEMENT ILLUSION IN INTERMITTENT LIGHT - DEVELOPMENT WITH RESPECT TO FREQUENCY AND INTENSITY OF LIGHT	CANADIAN JOURNAL OF PSYCHOLOGY-REVUE CANADIENNE DE PSYCHOLOGIE	30	2	115	121	10.1037/h0082046	1976	No abstract	WOS:A1976CB50800008
2924	WOSCC	ZUURMOND, WWA; BALK, VA; VANDIS, H; VANLEEUWEN, L; PAUL, EAA	MULTIDIMENSIONALITY OF PSYCHOLOGICAL RECOVERY FROM ANESTHESIA - ANALYZING 6 RECOVERY TESTS	ANAESTHESIA	44	11	889	892	10.1111/j.1365-2044.1989.tb09141.x	1989	No abstract	WOS:A1989AY65100004
2925	WOSCC	OTTO, E	MULTIFACTORIAL DEPENDENCY OF CRITICAL FLICKER-FUSION (CFF), INTERRELATIONAL EFFECTS OF PHYSICAL AND PHYSIOLOGICAL DEGREES OF INFLUENCE	ZEITSCHRIFT FUR PSYCHOLOGIE	195	3	261	281	Unknown	1987	No abstract	WOS:A1987L862500003
2931	WOSCC	SNELGAR, RS; FOSTER, DH; HERON, JR; JONES, RE; MASON, RJ	MULTIPLE-SCLEROSIS - ABNORMALITIES IN LUMINANCE, CHROMATIC, AND TEMPORAL FUNCTION AT MULTIPLE RETINAL SITES	DOCUMENTA OPHTHALMOLOGICA	60	1	79	92	10.1007/BF00164571	1985	No abstract	WOS:A1985APX7700005
2932	WOSCC	PATTERSON, VH; FOSTER, DH; HERON, JR; MASON, RJ	MULTIPLE-SCLEROSIS - LUMINANCE THRESHOLD AND MEASUREMENTS OF TEMPORAL CHARACTERISTICS OF VISION	ARCHIVES OF NEUROLOGY	38	11	687	689	10.1001/archneur.1981.00510110047005	1981	No abstract	WOS:A1981MQ46700004
2943	WOSCC	Breska, A.; Deouell, L. Y.	Native and learned sources for expectations: exogenous and endogenous shifting of temporal attention	JOURNAL OF MOLECULAR NEUROSCIENCE	45	SUPPL 1	S22	S22	Unknown	2011	No abstract	WOS:000520322000049
2947	WOSCC	JOSEPHSON, RK; STOKES, DR; CHEN, V	NEURAL CONTROL OF CONTRACTION IN A FAST INSECT MUSCLE	JOURNAL OF EXPERIMENTAL ZOOLOGY	193	3	281	299	10.1002/jez.1401930305	1975	No abstract	WOS:A1975AQ88500004
2949	WOSCC	GUTH, SL	NEURAL INHIBITION, CONTRAST EFFECTS AND VISUAL SENSITIVITY	VISION RESEARCH	13	5	937	957	10.1016/0042-6989(73)90074-6	1973	No abstract	WOS:A1973O880400006
2950	WOSCC	PECKHAM, RH; HART, WM	NEURAL INTEGRATION AT THE RETINAL LEVEL AS EVIDENCED BY FLICKER FUSION MEASUREMENTS	AMERICAN JOURNAL OF OPHTHALMOLOGY	48	5	594	601	10.1016/0002-9394(59)90610-5	1959	No abstract	WOS:A1959WG69000023
2952	WOSCC	BATTERSBY, WS; STURR, JF	NEURAL LIMITATIONS OF VISUAL EXCITABILITY .9. MONOCULAR AND INTEROCULAR CHANGES OF SENSITIVITY DURING FLICKER STIMULATION	JOURNAL OF THE OPTICAL SOCIETY OF AMERICA	60	1	121	+	10.1364/JOSA.60.000121	1970	No abstract	WOS:A1970F284600022
2958	WOSCC	ALBEE, RR; MATTSSON, JL; YANO, BL; CHANG, LW	NEUROBEHAVIORAL EFFECTS OF DIETARY RESTRICTION IN RATS	NEUROTOXICOLOGY AND TERATOLOGY	9	3	203	211	10.1016/0892-0362(87)90004-3	1987	No abstract	WOS:A1987J173900003
2962	WOSCC	ALBEE, RR; MATTSSON, JL; JOHNSON, KA; KIRK, HD; BRESLIN, WJ	NEUROLOGICAL CONSEQUENCES OF CONGENITAL HYPOTHYROIDISM IN FISCHER 344 RATS	NEUROTOXICOLOGY AND TERATOLOGY	11	2	171	183	10.1016/0892-0362(89)90056-1	1989	No abstract	WOS:A1989U491800011
2963	WOSCC	KIMURA, M	NEURONAL RESPONSES OF CATS STRIATE CORTEX TO FLICKER LIGHT STIMULATION	BRAIN RESEARCH	192	2	560	563	10.1016/0006-8993(80)90907-5	1980	No abstract	WOS:A1980JV36800023
2965	WOSCC	Barone, Michele	Neurophysiologic and Psychometric Tests in the Diagnosis of Low-Grade Encephalopathy	GASTROENTEROLOGY	148	3	663	663	10.1053/j.gastro.2014.10.062	2015	No abstract	WOS:000349968200036
2967	WOSCC	WILKINS, AJ; DARBY, CE; BINNIE, CD	NEUROPHYSIOLOGICAL ASPECTS OF PATTERN-SENSITIVE EPILEPSY	BRAIN	102	MAR	1	25	10.1093/brain/102.1.1	1979	No abstract	WOS:A1979GW01800001
2968	WOSCC	Kircheis, G.; Zafiris, O.; Zilles, K.; Haeussinger, D.	Neurophysiological basis of critical flicker frequency (CFF) analysis	HEPATIC ENCEPHALOPATHY AND NITROGEN METABOLISM	Unknown	Unknown	481	494	10.1007/1-4020-4456-9_38	2006	No abstract	WOS:000239453600038
2971	WOSCC	PIERON, H	NEUROPHYSIOLOGICAL MECHANISMS OF CRITICAL FLICKER FREQUENCY AND HARMONIC PHENOMENA	JOURNAL OF THE OPTICAL SOCIETY OF AMERICA	52	4	475	&	10.1364/JOSA.52.000475	1962	No abstract	WOS:A19626230B00019
2985	WOSCC	WALKER, JT	NEW ROTATING GRADIENT DISK - BRIGHTNESS, FLICKER, AND BRIGHTNESS AFTEREFFECTS	VISION RESEARCH	14	3	223	&	10.1016/0042-6989(74)90084-4	1974	No abstract	WOS:A1974S363300001
3000	WOSCC	KELLY, DH	NO OBLIQUE EFFECT IN CHROMATIC PATHWAYS	JOURNAL OF THE OPTICAL SOCIETY OF AMERICA	65	12	1512	1514	10.1364/JOSA.65.001512	1975	No abstract	WOS:A1975BB32200021
3009	WOSCC	Harada, Nobuyoshi; Iwaki, Sunao; Tonoike, Mitsuo	Non-arbitrary detection of the flicker fusion threshold with pupil diameter and visual evoked magnetic field	NEUROSCIENCE RESEARCH	65	Unknown	S44	S44	10.1016/j.neures.2009.09.061	2009	No abstract	WOS:000272421100285
3012	WOSCC	FORSYTH, DM; BROWN, CR	NONLINEAR PROPERTY OF VISUAL SYSTEM AT FUSION	SCIENCE	134	347	612	+	10.1126/science.134.3479.612	1961	No abstract	WOS:A19612982C00041
3013	WOSCC	KELLY, DH	NON-LINEAR VISUAL RESPONSES TO FLICKERING SINUSOIDAL GRATINGS	JOURNAL OF THE OPTICAL SOCIETY OF AMERICA	71	9	1051	1055	10.1364/JOSA.71.001051	1981	No abstract	WOS:A1981MD90000001
3016	WOSCC	EISNER, A	NONMONOTONIC EFFECTS OF TEST ILLUMINANCE ON FLICKER DETECTION	INVESTIGATIVE OPHTHALMOLOGY & VISUAL SCIENCE	32	4	841	841	Unknown	1991	No abstract	WOS:A1991FC76200857
3018	WOSCC	EISNER, A; HURLEY, JC	NONMONOTONIC EFFECTS OF TEST ILLUMINANCE ON FLICKER DETECTION - EFFECTS OF WAVE-FORM AND MODULATION DEPTH	INVESTIGATIVE OPHTHALMOLOGY & VISUAL SCIENCE	35	4	1837	1837	Unknown	1994	No abstract	WOS:A1994MZ58502682
3021	WOSCC	HELLMICH, CJ; MUELLER, AJ; SCHAUMBERGER, MM; LACHENMAYR, BJ; VIVELL, PM	NORMAL DATA FOR FLICKER SENSITIVITY WITH THE FLICKERSYST-AND-M	INVESTIGATIVE OPHTHALMOLOGY & VISUAL SCIENCE	33	4	965	965	Unknown	1992	No abstract	WOS:A1992HK13501360
3036	WOSCC	REITNER, A; KRITZ, H; KIRISITS, M; IRSIGLER, K	NYCTOMETRY AND FLICKER DISCRIMINATION IN DIABETIC-RETINOPATHY	WIENER KLINISCHE WOCHENSCHRIFT	101	5	169	172	Unknown	1989	No abstract	WOS:A1989T634100004
3037	WOSCC	Fahle, M; Kandil, F	Object detection based purely on temporal cues.	INVESTIGATIVE OPHTHALMOLOGY & VISUAL SCIENCE	42	4	S712	S712	Unknown	2001	No abstract	WOS:000168392103796
3043	WOSCC	REGAN, D; MILNER, BA	OBJECTIVE PERIMETRY BY EVOKED-POTENTIAL RECORDING - LIMITATIONS	ELECTROENCEPHALOGRAPHY AND CLINICAL NEUROPHYSIOLOGY	44	3	393	397	10.1016/0013-4694(78)90315-2	1978	No abstract	WOS:A1978EX86100013
3048	WOSCC	Knight, Kathryn	Ocean acidification will interfere with fish eyes	JOURNAL OF EXPERIMENTAL BIOLOGY	217	3	311	312	10.1242/jeb.102459	2014	No abstract	WOS:000331204100002
3052	WOSCC	GRAF, V	OF LANGE CHARACTERISTICS FOR FRESHWATER TURTLE CHRYSEMYS-PICTA-PICTA, AND PIGEON COLUMBA-LIVIA	VISION RESEARCH	13	10	1815	1822	10.1016/0042-6989(73)90058-8	1973	No abstract	WOS:A1973Q557400002
3061	WOSCC	ROYER, FL; GILMORE, GC	ON EFFECTS OF INTENSIFICATION ON TEMPORAL INTEGRATION	VISION RESEARCH	24	10	1429	1431	10.1016/0042-6989(84)90200-1	1984	No abstract	WOS:A1984TY72600036
3062	WOSCC	GUTH, SL; DONLEY, NJ; MARROCCO, RT	ON LUMINANCE ADDITIVITY AND RELATED TOPICS	VISION RESEARCH	9	5	537	&	10.1016/0042-6989(69)90019-4	1969	No abstract	WOS:A1969D291600001
3064	WOSCC	GEORGESON, MA; GEORGESON, JM	ON SEEING TEMPORAL GAPS BETWEEN GRATINGS - A CRITERION PROBLEM FOR MEASUREMENT OF VISIBLE PERSISTENCE	VISION RESEARCH	25	11	1729	1733	10.1016/0042-6989(85)90145-2	1985	No abstract	WOS:A1985AVZ8700023
3067	ZR	Crozier, W. J.	On the duplexity theory of visual response in Vertebrates.	Proceedings of the National Academy Washington	24	Unknown	125	130	10.1073/pnas.24.3.125	1938	No abstract	ZOOREC:ZOOR07500001424
3068	WOSCC	JAMES, JF	ON THE FLICKERING OF HOT-SPOTS IN CATACLYSMIC VARIABLES	MONTHLY NOTICES OF THE ROYAL ASTRONOMICAL SOCIETY	224	1	227	229	10.1093/mnras/224.1.227	1987	No abstract	WOS:A1987F651800014
3082	WOSCC	Petrig, BL; Ferrez, PW; Riva, CE; Neuner-Jehle, M; Lambrou, GN	Optic nerve head blood flow response to flicker stimulation is not altered in cynomolgus monkeys after two months of experimental glaucoma	INVESTIGATIVE OPHTHALMOLOGY & VISUAL SCIENCE	45	Unknown	U445	U445	Unknown	2004	No abstract	WOS:000223338201637
3087	WOSCC	KINGSMIT.PE	OPTICAL DENSITY OF ERYTHROLABE DETERMINED BY A NEW METHOD	JOURNAL OF PHYSIOLOGY-LONDON	230	3	551	560	10.1113/jphysiol.1973.sp010203	1973	No abstract	WOS:A1973P596400003
3088	WOSCC	KINGSMIT.PE	OPTICAL DENSITY OF ERYTHROLABE DETERMINED BY RETINAL DENSITOMETRY USING SELF-SCREENING METHOD	JOURNAL OF PHYSIOLOGY-LONDON	230	3	535	549	10.1113/jphysiol.1973.sp010202	1973	No abstract	WOS:A1973P596400002
3091	WOSCC	CRONE, RA; EVERHARDHALM, Y	OPTICALLY INDUCED EYE TORSION .1. FUSIONAL CYCLOVERGENCE	ALBRECHT VON GRAEFES ARCHIV FUR KLINISCHE UND EXPERIMENTELLE OPHTHALMOLOGIE	195	4	231	239	10.1007/BF00414936	1975	No abstract	WOS:A1975AH82300002
3095	WOSCC	Rosen, RB; Manusis, K; Ponce, A; Gentile, RC	Optimization of macular pigment densitometry using critical flicker fusion (CFF).	INVESTIGATIVE OPHTHALMOLOGY & VISUAL SCIENCE	42	4	S705	S705	Unknown	2001	No abstract	WOS:000168392103760
3122	WOSCC	AUCAMP, AK; WEIS, OF; MULLER, FO; GILL, CE; MALAN, J	OXPRENOLOL PLUS ETHANOL CAUSES NO CENTRAL NERVOUS-SYSTEM DEPRESSION - A COMPARISON WITH LORAZEPAM PLUS ETHANOL	SOUTH AFRICAN MEDICAL JOURNAL	66	12	445	446	Unknown	1984	No abstract	WOS:A1984TS61500011
3127	WOSCC	LAM, BL; CARTER, N; THOMPSON, HS	PARAFOVEAL CRITICAL FLICKER FREQUENCY	INVESTIGATIVE OPHTHALMOLOGY & VISUAL SCIENCE	34	4	1416	1416	Unknown	1993	No abstract	WOS:A1993KT89303524
3129	WOSCC	LENNIE, P	PARALLEL VISUAL PATHWAYS - A REVIEW	VISION RESEARCH	20	7	561	594	10.1016/0042-6989(80)90115-7	1980	No abstract	WOS:A1980KE29100001
3131	WOSCC	Nakano, S.; Kanamori, A.; Nakamura, M.; Mizukawa, K.; Negi, A.	Paraneoplastic optic neuropathy associated with cerebellar choroid meningioma	EYE	27	10	1220	1221	10.1038/eye.2013.150	2013	No abstract	WOS:000325724700018
3133	WOSCC	GOUDIE, AJ; DUBICKI, W; LEATHLEY, M	PAROXETINE, A SELECTIVE 5-HYDROXYTRYPTAMINE UPTAKE INHIBITOR WITH ANTIDEPRESSANT PROPERTIES, LACKS AMPHETAMINE-LIKE STIMULUS PROPERTIES IN AN OPERANT DRUG DISCRIMINATION BIOASSAY IN RODENTS	JOURNAL OF PHARMACY AND PHARMACOLOGY	40	3	192	196	10.1111/j.2042-7158.1988.tb05217.x	1988	No abstract	WOS:A1988N067500009
3141	WOSCC	KINGSMITH, PE; KULIKOWSKI, JJ	PATTERN AND FLICKER DETECTION ANALYZED BY SUBTHRESHOLD SUMMATION	JOURNAL OF PHYSIOLOGY-LONDON	249	3	519	548	10.1113/jphysiol.1975.sp011028	1975	No abstract	WOS:A1975AN10600005
3142	WOSCC	BLAKE, R; MILLS, J	PATTERN AND FLICKER DETECTION EXAMINED IN TERMS OF THE NASAL-TEMPORAL DIVISION OF THE RETINA	PERCEPTION	8	5	549	555	10.1068/p080549	1979	No abstract	WOS:A1979HS91500008
3143	WOSCC	PASTERNAK, T; LEINEN, LJ	PATTERN AND MOTION VISION IN CATS WITH SELECTIVE LOSS OF CORTICAL DIRECTIONAL SELECTIVITY	JOURNAL OF NEUROSCIENCE	6	4	938	945	Unknown	1986	No abstract	WOS:A1986A967600005
3145	WOSCC	KELLY, DH	PATTERN DETECTION AND 2-DIMENSIONAL FOURIER-TRANSFORM - FLICKERING CHECKERBOARDS AND CHROMATIC MECHANISMS	VISION RESEARCH	16	3	277	287	10.1016/0042-6989(76)90111-5	1976	No abstract	WOS:A1976BC86100009
3149	WOSCC	MYSLOBODSKY, MS; SHARON, D; NOVIS, BH	PATTERN-REVERSAL VISUAL EVOKED-POTENTIALS IN HEPATIC CIRRHOSIS	HEPATO-GASTROENTEROLOGY	33	4	145	147	Unknown	1986	No abstract	WOS:A1986D806600003
3153	WOSCC	MOSER, M	PENDULAR TEST AND ENG IN RABBITS	ARCHIVES OF OTO-RHINO-LARYNGOLOGY	218	44259	253	261	10.1007/BF00455560	1978	No abstract	WOS:A1978EM92400011
3155	WOSCC	GORDON, IE; DAY, RH; STECHER, EJ	PERCEIVED CAUSALITY OCCURS WITH STROBOSCOPIC MOVEMENT OF ONE OR BOTH STIMULUS ELEMENTS	PERCEPTION	19	1	17	20	10.1068/p190017	1990	No abstract	WOS:A1990CY09800003
3157	WOSCC	BOWKER, DO	PERCEIVED FLICKER RATE OF SUPRATHRESHOLD STIMULI - INFLUENCES OF SPATIAL-FREQUENCY CONTENT AND MODULATION AMPLITUDE	JOURNAL OF THE OPTICAL SOCIETY OF AMERICA	72	12	1652	1659	10.1364/JOSA.72.001652	1982	No abstract	WOS:A1982PW26900011
3161	WOSCC	CICERONE, CM; VOLBRECHT, VJ; DONNELLY, SK; WERNER, JS	PERCEPTION OF BLACKNESS	JOURNAL OF THE OPTICAL SOCIETY OF AMERICA A-OPTICS IMAGE SCIENCE AND VISION	3	4	432	436	10.1364/JOSAA.3.000432	1986	No abstract	WOS:A1986C512400006
3163	WOSCC	FOSTER, DH	PERCEPTION OF MOVING SPATIALLY PERIODIC INTENSITY DISTRIBUTIONS	OPTICA ACTA	15	6	625	&	10.1080/713818130	1968	No abstract	WOS:A1968C216900008
3164	WOSCC	MAGNUSSEN, S; BJORKLUND, RA	PERCEPTION OF SUPRATHRESHOLD SINUSOIDAL FLICKER MEASURED BY LIGHT-PHASE AND DARK-PHASE MATCHING	VISION RESEARCH	19	3	335	338	10.1016/0042-6989(79)90179-2	1979	No abstract	WOS:A1979GK19600013
3165	WOSCC	Dorronsoro, Carlos; Rodriguez-Lopez, Victor; Barcala, Xoana; Gambra, Enrique; Akondi, Vyas; Sawides, Lucie; Marrakchi, Yassine; Lage, Eduardo; Geisler, Wilson S.; Marcos, Susana	Perceptual and physical limits to temporal multiplexing simulation of multifocal corrections	INVESTIGATIVE OPHTHALMOLOGY & VISUAL SCIENCE	60	9	Unknown	Unknown	Unknown	2019	No abstract	WOS:000488800707189
3169	WOSCC	CHYATTE, C	PERCEPTUAL SET AND CRITICAL FLICKER FREQUENCY	AMERICAN JOURNAL OF OPHTHALMOLOGY	48	3	352	355	10.1016/0002-9394(59)90741-X	1959	No abstract	WOS:A1959WG68600008
3173	WOSCC	GONCALVE.N; FIEGUTH, G	PERFORMANCE IN ATTENTION TESTS IN CHRONIC SCHIZOPHRENICS TREATED WITH MEPIPRAZOL	PHARMAKOPSYCHIATRIE NEURO-PSYCHOPHARMAKOLOGIE	6	3	167	177	10.1055/s-0028-1094379	1973	No abstract	WOS:A1973Q424500003
3181	WOSCC	SUGA, N; JEN, PHS	PERIPHERAL CONTROL OF ACOUSTIC-SIGNALS IN AUDITORY-SYSTEM OF ECHOLOCATING BATS	JOURNAL OF EXPERIMENTAL BIOLOGY	62	2	277	311	Unknown	1975	No abstract	WOS:A1975AA97000003
3182	WOSCC	HARTMANN, E; LACHENMAYR, B; BRETTEL, H	PERIPHERAL CRITICAL FLICKER FREQUENCY	VISION RESEARCH	19	9	1019	1023	10.1016/0042-6989(79)90227-X	1979	No abstract	WOS:A1979HK01000006
3183	WOSCC	HE, ZJ; LOOP, MS	PERIPHERAL FIELD STIMULATION AFFECTS FOVEAL FLICKER, BUT NOT COLOR, SENSITIVITY	VISION RESEARCH	30	7	1107	1110	10.1016/0042-6989(90)90119-6	1990	No abstract	WOS:A1990DM01300015
3184	WOSCC	MARROCCO, RT; CARPENTER, MA; WRIGHT, SE; DORAN, RA	PERIPHERAL FIELD STIMULATION SUPPRESSES FLICKER BUT NOT PATTERN DETECTION IN FOVEAL TARGETS	PERCEPTION & PSYCHOPHYSICS	42	4	337	341	10.3758/BF03203089	1987	No abstract	WOS:A1987K346400005
3220	WOSCC	GREEN, M; BLAKE, R	PHASE EFFECTS IN MONOPTIC AND DICHOPTIC TEMPORAL INTEGRATION - FLICKER AND MOTION DETECTION	VISION RESEARCH	21	3	365	372	10.1016/0042-6989(81)90165-6	1981	No abstract	WOS:A1981LH41100009
3221	WOSCC	LURIA, SM; SPERLING, HG	PHASE RELATIONS IN FLICKER FUSION	JOURNAL OF THE OPTICAL SOCIETY OF AMERICA	52	9	1051	&	10.1364/JOSA.52.001051	1962	No abstract	WOS:A19626235B00015
3222	WOSCC	WALRAVEN, PL; LEEBEEK, HJ	PHASE SHIFT OF SINUSOIDALLY ALTERNATING COLORED STIMULI	JOURNAL OF THE OPTICAL SOCIETY OF AMERICA	54	1	78	&	10.1364/JOSA.54.000078	1964	No abstract	WOS:A19646248B00028
3225	WOSCC	CUSHMAN, WB; LEVINSON, JZ	PHASE-SHIFT IN RED AND GREEN COUNTERPHASE FLICKER AT HIGH-FREQUENCIES	JOURNAL OF THE OPTICAL SOCIETY OF AMERICA	73	11	1557	1561	10.1364/JOSA.73.001557	1983	No abstract	WOS:A1983RQ50700024
3226	WOSCC	KOENDERINK, JJ; VANDOORN, AJ	PHASE-SHIFTS IN HETEROCHROMATIC FLICKER PHOTOMETRY AND BIDWELLS GHOST - MODEL	KYBERNETIK	14	4	231	236	Unknown	1974	No abstract	WOS:A1974S851300005
3227	WOSCC	JALAVISTO, E	PHENOMENON OF RETINAL RIVALRY IN AGED	GERONTOLOGIA	9	1	1	&	10.1159/000211230	1964	No abstract	WOS:A19642021B00003
3234	WOSCC	ALPERN, M; SUGIYAMA, S	PHOTIC DRIVING OF CRITICAL FLICKER FREQUENCY	JOURNAL OF THE OPTICAL SOCIETY OF AMERICA	51	12	1379	&	10.1364/JOSA.51.001379	1961	No abstract	WOS:A19616215B00001
3237	WOSCC	KRILL, AE; MARTIN, D	PHOTOPIC ABNORMALITIES IN CONGENITAL STATIONARY NIGHTBLINDNESS	INVESTIGATIVE OPHTHALMOLOGY	10	8	625	&	Unknown	1971	No abstract	WOS:A1971K044300010
3238	WOSCC	SKOTTUN, BC; NORDBY, K; MAGNUSSEN, S	PHOTOPIC AND SCOTOPIC FLICKER SENSITIVITY OF A ROD MONOCHROMAT	INVESTIGATIVE OPHTHALMOLOGY & VISUAL SCIENCE	21	6	877	879	Unknown	1981	No abstract	WOS:A1981MV24100015
3239	WOSCC	Chalier, C; Lachapelle, P; Saucet, JC; Rigaudiere, F; Le Gargasson, J; Rosolen, SG	Photopic electroretinogram in cynomolgus monkeys: Effects of short-term hyperglycemia.	INVESTIGATIVE OPHTHALMOLOGY & VISUAL SCIENCE	45	Unknown	U341	U341	Unknown	2004	No abstract	WOS:000223338000781
3242	WOSCC	TYLER, CW; ERNST, W; LYNESS, AL	PHOTOPIC FLICKER SENSITIVITY LOSSES IN SIMPLEX AND MULTIPLEX RETINITIS PIGMENTOSA	INVESTIGATIVE OPHTHALMOLOGY & VISUAL SCIENCE	25	9	1035	1042	Unknown	1984	No abstract	WOS:A1984TJ39000006
3243	WOSCC	HORN, FKW; KOCA, MR; KORTH, M	PHOTOPIC GANZFELD FLICKER THRESHOLD OF NORMAL, GLAUCOMA-SUSPECT, AND GLAUCOMA EYES	INVESTIGATIVE OPHTHALMOLOGY & VISUAL SCIENCE	33	4	1386	1386	Unknown	1992	No abstract	WOS:A1992HK13503463
3244	WOSCC	BORNSTEIN, MH; MARKS, LE	PHOTOPIC LUMINOSITY MEASURED BY METHOD OF CRITICAL FREQUENCY	VISION RESEARCH	12	12	2023	+	10.1016/0042-6989(72)90056-9	1972	No abstract	WOS:A1972N716400007
3245	WOSCC	LOOP, MS; MILLICAN, CL; THOMAS, SR	PHOTOPIC SPECTRAL SENSITIVITY OF THE CAT	JOURNAL OF PHYSIOLOGY-LONDON	382	Unknown	537	553	10.1113/jphysiol.1987.sp016383	1987	No abstract	WOS:A1987F791400032
3249	WOSCC	RUCK, P	PHOTORECEPTOR CELL RESPONSE AND FLICKER FUSION FREQUENCY IN COMPOUND EYE OF FLY, LUCILIA SERICATA (MEIGEN)	BIOLOGICAL BULLETIN	120	3	375	&	10.2307/1539540	1961	No abstract	WOS:A19617206A00009
3251	WOSCC	BAYLOR, DA	PHOTORECEPTOR SIGNALS AND VISION	INVESTIGATIVE OPHTHALMOLOGY & VISUAL SCIENCE	28	1	34	49	Unknown	1987	No abstract	WOS:A1987F767400002
3263	WOSCC	TREMAIN, KE; IKEDA, H	PHYSIOLOGICAL DEFICITS IN THE VISUAL-SYSTEM OF MICE INFECTED WITH SEMLIKI FOREST VIRUS AND THEIR CORRELATION WITH THOSE SEEN IN PATIENTS WITH DEMYELINATING DISEASE	BRAIN	106	DEC	879	895	10.1093/brain/106.4.879	1983	No abstract	WOS:A1983RW13000006
3266	WOSCC	WIERWILLE, WW	PHYSIOLOGICAL MEASURES OF AIRCREW MENTAL WORKLOAD	HUMAN FACTORS	21	5	575	593	10.1177/001872087902100504	1979	No abstract	WOS:A1979HR74200004
3267	WOSCC	HANCOCK, PA; MESHKATI, N; ROBERTSON, MM	PHYSIOLOGICAL REFLECTIONS OF MENTAL WORKLOAD	AVIATION SPACE AND ENVIRONMENTAL MEDICINE	56	11	1110	1114	Unknown	1985	No abstract	WOS:A1985ATV4100014
3269	WOSCC	NISHIYAMA, K; BRAUNINGER, U; DEBOER, H; GIERER, R; GRANDJEAN, E	PHYSIOLOGICAL-EFFECTS OF INTERMITTENTLY ILLUMINATED TEXTUAL DISPLAYS	ERGONOMICS	29	10	1143	1154	10.1080/00140138608967231	1986	No abstract	WOS:A1986E417600001
3270	WOSCC	Saito, CA; Silveira, LCL; da Silva, M; Lee, BB; Kremers, JJ	Physiology of howler monkey retinal ganglion cells: Temporal achromatic contrast sensitivity	INVESTIGATIVE OPHTHALMOLOGY & VISUAL SCIENCE	46	Unknown	Unknown	Unknown	Unknown	2005	No abstract	WOS:000227980402352
3282	WOSCC	HANLY, M; MACKAY, DM	POLARITY-SENSITIVE PERCEPTUAL ADAPTATION TO TEMPORAL SAWTOOTH MODULATION OF LUMINANCE	EXPERIMENTAL BRAIN RESEARCH	35	1	37	46	Unknown	1979	No abstract	WOS:A1979GQ03600004
3287	WOSCC	JACOBS, GH; NEITZ, J	POLYMORPHISM OF THE MIDDLE WAVELENGTH CONE IN 2 SPECIES OF SOUTH-AMERICAN MONKEY - CEBUS-APELLA AND CALLICEBUS-MOLOCH	VISION RESEARCH	27	8	1263	1268	10.1016/0042-6989(87)90202-1	1987	No abstract	WOS:A1987J495800007
3288	WOSCC	BARENDREGT, JT; VANBERGEN, CNA; VANNOOTEN, WN	POSITIVE AND NEGATIVE HYSTERESE EFFECTS ON CRITICAL FLICKER-FUSION THRESHOLDS	PERCEPTUAL AND MOTOR SKILLS	20	2	536	536	10.2466/pms.1965.20.2.536	1965	No abstract	WOS:A1965CGU0200031
3297	WOSCC	VanToi, V; Abraham, H; Bursac, N	Post-LSD hallucinosis is associated with decrease in flicker-fusion sensitivities	INVESTIGATIVE OPHTHALMOLOGY & VISUAL SCIENCE	37	3	3307	3307	Unknown	1996	No abstract	WOS:A1996TX39703302
3300	WOSCC	BENZSCHAWEL, T; GUTH, SL	POST-RECEPTOR CHROMATIC MECHANISMS REVEALED BY FLICKERING VS FUSED ADAPTATION	VISION RESEARCH	22	1	69	75	10.1016/0042-6989(82)90168-7	1982	No abstract	WOS:A1982NB46800008
3309	WOSCC	GANDER, RE; FRECKER, RC	PRECISE STIMULUS FOR THE MEASUREMENT OF VISUAL FLICKER SENSITIVITY	REVIEW OF SCIENTIFIC INSTRUMENTS	51	10	1396	1402	10.1063/1.1136082	1980	No abstract	WOS:A1980KM56200025
3314	WOSCC	MAYER, MJ; WARD, B; TALCOTT, JB; DOUGHERTY, RF	PREDICTING EXUDATIVE AGE-RELATED MACULOPATHY FROM FOVEAL FLICKER SENSITIVITY	INVESTIGATIVE OPHTHALMOLOGY & VISUAL SCIENCE	34	4	1161	1161	Unknown	1993	No abstract	WOS:A1993KT89302250
3315	WOSCC	FARRELL, JE; BENSON, BL; HAYNIE, CR	PREDICTING FLICKER THRESHOLDS FOR VIDEO DISPLAY TERMINALS	PROCEEDINGS OF THE SID	28	4	449	453	Unknown	1987	No abstract	WOS:A1987T439700020
3317	WOSCC	GIBBINS, K; HOWARTH, CI	PREDICTION OF EFFECT OF LIGHT-TIME FRACTION ON CRITICAL FLICKER FREQUENCY - AN INSIGHT FROM FOURIER ANALYSIS	NATURE	190	477	330	&	10.1038/190330a0	1961	No abstract	WOS:A19618726B00219
3318	WOSCC	BERGEN, JR; WILSON, HR	PREDICTION OF FLICKER SENSITIVITIES FROM TEMPORAL 3-PULSE DATA	VISION RESEARCH	25	4	577	582	10.1016/0042-6989(85)90163-4	1985	No abstract	WOS:A1985AHB2800014
3334	WOSCC	Bourque, Stephane Louis; Kuny, Sharee; Sauve, Yves; Davidge, Sandra T.	Prenatal hypoxia causes long-term retina dysfunction in rats	FASEB JOURNAL	27	Unknown	Unknown	Unknown	Unknown	2013	No abstract	WOS:000319860501470
3348	WOSCC	DEVALOIS, RL; JACOBS, GH	PRIMATE COLOR VISION	SCIENCE	162	3853	533	&	10.1126/science.162.3853.533	1968	No abstract	WOS:A1968C005600010
3349	WOSCC	BARON, WS; BOYNTON, RM; VANNORREN, D	PRIMATE CONE SENSITIVITY TO FLICKER DURING LIGHT AND DARK-ADAPTATION AS INDICATED BY THE FOVEAL LOCAL ELECTRORETINOGRAM	VISION RESEARCH	19	2	109	116	10.1016/0042-6989(79)90039-7	1979	No abstract	WOS:A1979GH44200001
3350	WOSCC	KELLY, DH; BOYNTON, RM; BARON, WS	PRIMATE FLICKER SENSITIVITY - PSYCHOPHYSICS AND ELECTROPHYSIOLOGY	SCIENCE	194	4269	1077	1079	10.1126/science.824735	1976	No abstract	WOS:A1976CM02900026
3357	WOSCC	ZRENNER, E	PROCESSING OF COLOR STIMULI IN RETINA OF THE PRIMATE	KLINISCHE MONATSBLATTER FUR AUGENHEILKUNDE	174	4	654	656	Unknown	1979	No abstract	WOS:A1979HC18000031
3359	WOSCC	JARVILEHTO, M	PROCESSING OF VISUAL INFORMATION IN INSECT RETINA	MEDICAL BIOLOGY	56	2	64	71	Unknown	1978	No abstract	WOS:A1978FC38800004
3360	WOSCC	Mewborn, C.; Duda, B.; Lindbergh, C.; Terry, D.; Puente, A.; Bovier, E.; Shon, D.; Chu, K.; Washington, T.; Stapley, L.; Hammond, B.; Renzi, L.; Miller, L.	Processing Speed and Critical Flicker Fusion as Mediators of Age and Cognition	ARCHIVES OF CLINICAL NEUROPSYCHOLOGY	29	6	Unknown	Unknown	Unknown	2014	No abstract	WOS:000345890200015
3374	WOSCC	BERSON, EL; GOURAS, P; GUNKEL, RD	PROGRESSIVE CONE DEGENERATION DOMINANTLY INHERITED	ARCHIVES OF OPHTHALMOLOGY	80	1	77	&	Unknown	1968	No abstract	WOS:A1968B347100011
3375	WOSCC	BERSON, EL; GOURAS, P; GUNKEL, RD	PROGRESSIVE CONE-ROD DEGENERATION	ARCHIVES OF OPHTHALMOLOGY	80	1	68	&	Unknown	1968	No abstract	WOS:A1968B347100010
3376	WOSCC	BROSS, M; ZUBEK, JP	PROGRESSIVE INCREASE IN CFF OF NON-OCCLUDED EYE DURING ONE WEEK OF MONOCULAR DEPRIVATION	CANADIAN JOURNAL OF PSYCHOLOGY	26	1	42	&	10.1037/h0082414	1972	No abstract	WOS:A1972M065400004
3378	WOSCC	NARFSTROM, KL; NILSSON, SE; ANDERSSON, BE	PROGRESSIVE RETINAL ATROPHY IN THE ABYSSINIAN CAT - STUDIES OF THE DC-RECORDED ELECTRORETINOGRAM AND THE STANDING POTENTIAL OF THE EYE	BRITISH JOURNAL OF OPHTHALMOLOGY	69	8	618	623	10.1136/bjo.69.8.618	1985	No abstract	WOS:A1985AMZ4500013
3385	WOSCC	ASMUSSEN, G	PROPERTIES OF EXTRA-OCULAR MUSCLES OF FROG .1. MECHANICAL-PROPERTIES OF ISOLATED SUPERIOR OBLIQUE AND SUPERIOR RECTUS MUSCLES	ACTA BIOLOGICA ET MEDICA GERMANICA	37	2	301	312	Unknown	1978	No abstract	WOS:A1978FN99100017
3386	WOSCC	ASMUSSEN, G	PROPERTIES OF EXTRA-OCULAR MUSCLES OF FROG .3. MORPHOLOGICAL, MECHANICAL AND PHARMACOLOGICAL PROPERTIES OF ISOLATED RETRACTOR BULBI MUSCLE	ACTA BIOLOGICA ET MEDICA GERMANICA	37	2	323	333	Unknown	1978	No abstract	WOS:A1978FN99100019
3387	WOSCC	HAMASAKI, DI	PROPERTIES OF PARIETAL EYE OF GREEN IGUANA	VISION RESEARCH	8	5	591	&	10.1016/0042-6989(68)90100-4	1968	No abstract	WOS:A1968B156700010
3394	WOSCC	THROSBY, A	PROPORTION OF LIGHT TO CYCLE AND CRITICAL FLICKER-FUSION FREQUENCY - A REPLY TO BARTLEY	PSYCHOLOGICAL BULLETIN	62	1	67	69	10.1037/h0048432	1964	No abstract	WOS:A1964WG45000005
3395	WOSCC	THROSBY, A	PROPORTION OF LIGHT TO CYCLE AS A DETERMINANT OF CRITICAL FLICKER-FUSION FREQUENCY	PSYCHOLOGICAL BULLETIN	59	6	510	519	10.1037/h0046748	1962	No abstract	WOS:A1962WD18500007
3423	WOSCC	CLARK, WC	PSYCHE IN PSYCHOPHYSICS - A SENSORY-DECISION THEORY ANALYSIS OF EFFECT OF INSTRUCTIONS ON FLICKER SENSITIVITY AND RESPONSE BIAS	PSYCHOLOGICAL BULLETIN	65	6	358	&	10.1037/h0023313	1966	No abstract	WOS:A19667942800004
3480	WOSCC	BLAKE, R; FOX, R	PSYCHOPHYSICAL INQUIRY INTO BINOCULAR SUMMATION	PERCEPTION & PSYCHOPHYSICS	14	1	161	185	10.3758/BF03198631	1973	No abstract	WOS:A1973Q658200026
3481	WOSCC	MANNY, RE; LEVI, DM	PSYCHOPHYSICAL INVESTIGATIONS OF THE TEMPORAL-MODULATION SENSITIVITY FUNCTION IN AMBLYOPIA - SPATIOTEMPORAL INTERACTIONS	INVESTIGATIVE OPHTHALMOLOGY & VISUAL SCIENCE	22	4	525	534	Unknown	1982	No abstract	WOS:A1982NL18300013
3482	WOSCC	MANNY, RE; LEVI, DM	PSYCHOPHYSICAL INVESTIGATIONS OF THE TEMPORAL-MODULATION SENSITIVITY FUNCTION IN AMBLYOPIA - UNIFORM-FIELD FLICKER	INVESTIGATIVE OPHTHALMOLOGY & VISUAL SCIENCE	22	4	515	524	Unknown	1982	No abstract	WOS:A1982NL18300012
3484	WOSCC	Van Slyck, C. W.; Andrews-Labenski, J.; Naarendorp, F.	Psychophysical Measurement of the Rod-Mediated Response of WT Mice to Sinusoidally Modulated Light Stimuli	INVESTIGATIVE OPHTHALMOLOGY & VISUAL SCIENCE	51	13	Unknown	Unknown	Unknown	2010	No abstract	WOS:000442387302105
3485	WOSCC	GREEN, M	PSYCHOPHYSICAL RELATIONSHIPS AMONG MECHANISMS SENSITIVE TO PATTERN, MOTION AND FLICKER	VISION RESEARCH	21	7	971	983	10.1016/0042-6989(81)90001-8	1981	No abstract	WOS:A1981MA57700001
3486	WOSCC	DEVALOIS, RL; MORGAN, HC; POLSON, MC; MEAD, WR; HULL, EM	PSYCHOPHYSICAL STUDIES OF MONKEY VISION .1. MACAQUE LUMINOSITY AND COLOR-VISION TESTS	VISION RESEARCH	14	1	53	67	10.1016/0042-6989(74)90116-3	1974	No abstract	WOS:A1974R845700008
3487	WOSCC	KITTERLE, FL	PSYCHOPHYSICS OF LATERAL TACHISTOSCOPIC PRESENTATION	BRAIN AND COGNITION	5	2	131	162	10.1016/0278-2626(86)90052-7	1986	No abstract	WOS:A1986A767600002
3496	WOSCC	BURRILL, DY	PULP TESTING BY DETERMINATION OF FUSION FREQUENCY	JOURNAL OF DENTAL RESEARCH	41	2	437	&	10.1177/00220345620410021601	1962	No abstract	WOS:A19624659B00003
3497	WOSCC	BURRILL, DY	PULP TESTING BY DETERMINATION OF FUSION FREQUENCY	JOURNAL OF DENTAL RESEARCH	40	4	739	&	Unknown	1961	No abstract	WOS:A19614655B00049
3499	WOSCC	SCHOLFIELD, CN; MURDOCK, M	PULSE-MODULATED LIGHT-SOURCE FOR PSYCHOMETRIC AND VISION EXPERIMENTS	JOURNAL OF NEUROSCIENCE METHODS	19	3	203	207	10.1016/S0165-0270(87)80003-1	1987	No abstract	WOS:A1987G370300003
3500	WOSCC	POWELL, RW	PULSE-TO-CYCLE FRACTION AS A DETERMINANT OF CRITICAL FLICKER FUSION IN PIGEON	PSYCHOLOGICAL RECORD	17	2	151	&	10.1007/BF03393699	1967	No abstract	WOS:A19679409600002
3501	WOSCC	LOWENSTEIN, O; KAWABATA, H; LOEWENFELD, IE	PUPIL AS INDICATOR OF RETINAL ACTIVITY	AMERICAN JOURNAL OF OPHTHALMOLOGY	57	4	569	&	10.1016/0002-9394(64)92504-8	1964	No abstract	WOS:A19643246A00017
3502	WOSCC	LAWRENCE, JR; MCEWEN, J; STONIER, PD; PIDGEN, AW	PUPIL SIZE AND CRITICAL FLICKER FUSION THRESHOLD - A RE-EVALUATION	DRUG DEVELOPMENT RESEARCH	Unknown	Unknown	67	75	Unknown	1982	No abstract	WOS:A1982PA42800010
3506	WOSCC	DODT, E	PURKINJE-SHIFT IN ROD EYE OF BUSH-BABY GALAGO CRASSICAUDATUS	VISION RESEARCH	7	44385	509	&	10.1016/0042-6989(67)90060-0	1967	No abstract	WOS:A19679660200001
3522	WOSCC	KLEIN, TW; DEFRIES, JC	RACIAL AND CULTURAL DIFFERENCES IN SENSITIVITY TO FLICKERING LIGHT	SOCIAL BIOLOGY	20	2	212	217	10.1080/19485565.1973.9988042	1973	No abstract	WOS:A1973R225500010
3531	WOSCC	Agrawal, Amit; Sharma, Barjesh; Sharma, Praveen; Sarin, Shiv; Uppal, Rajeev	RCT comparing sedation effects for UGI endoscopy with propofol versus midazolam on psychometric tests and critical flicker frequency in cirrhotics	JOURNAL OF GASTROENTEROLOGY AND HEPATOLOGY	27	Unknown	211	212	Unknown	2012	No abstract	WOS:000312242701163
3532	ZR	Wolf, E.; Zerrahn-Wolf, G.	Reactions of Limulus to illuminated fields of different area and flicker frequency.	Journal of General Physiology Baltimore	20	Unknown	767	776	10.1085/jgp.20.6.767	1937	No abstract	ZOOREC:ZOOR07600000926
3554	WOSCC	RUSHTON, WAH; BAKER, HD	RED GREEN SENSITIVITY IN NORMAL VISION	VISION RESEARCH	4	44198	75	85	10.1016/0042-6989(64)90034-3	1964	No abstract	WOS:A1964WZ49100009
3557	WOSCC	CAPILLA, P; AGUILAR, M	RED-GREEN FLICKER SENSITIVITY WITH TEMPORALLY MODULATED STIMULI IN COMPARISON WITH LUMINOUSLY MODULATED STIMULI	PERCEPTION	20	1	131	131	Unknown	1991	No abstract	WOS:A1991GC52100226
3560	WOSCC	Eisenbarth, W; Mackeben, M; Poggel, D; Strasburger, H	Reduced motion sensitivity inside and outside the macula in age-related maculopathy	INVESTIGATIVE OPHTHALMOLOGY & VISUAL SCIENCE	45	Unknown	U63	U63	Unknown	2004	No abstract	WOS:000223338200288
3566	WOSCC	CLIMENT, V; PEREZCARPINELL, J	REDUCTION OF TEMPORAL CONTRAST SENSITIVITY DUE TO PRESENCE OF SPECKLE	JOURNAL OF OPTICS-NOUVELLE REVUE D OPTIQUE	19	1	15	26	10.1088/0150-536X/19/1/002	1988	No abstract	WOS:A1988Q063700002
3569	WOSCC	BAIR, HL; MARTENS, TG	REFRACTION + VISUAL PHYSIOLOGY	ARCHIVES OF OPHTHALMOLOGY	71	6	889	&	Unknown	1964	No abstract	WOS:A19645760A00002
3573	ZR	Okuno, Y.	Relation between CFF value and component of response wave in single retina cell of Squilla compound eye.	Memoirs of Osaka Kyoiku University Series III Natural Science and Applied Science	35	1	57	66	Unknown	1987	No abstract	ZOOREC:ZOOR12400023149
3575	WOSCC	OHTANI, Y; EJIMA, Y	RELATION BETWEEN FLICKER AND 2-PULSE SENSITIVITIES FOR SINUSOIDAL GRATINGS	VISION RESEARCH	28	1	145	156	10.1016/S0042-6989(88)80014-2	1988	No abstract	WOS:A1988L588900014
3576	WOSCC	FUKUDA, T	RELATION BETWEEN FLICKER FUSION THRESHOLD AND RETINAL POSITIONS	PERCEPTUAL AND MOTOR SKILLS	49	1	3	17	10.2466/pms.1979.49.1.3	1979	No abstract	WOS:A1979HT18600001
3578	WOSCC	MACKIE, JB; BECK, EC	RELATIONS AMONG AGE, INTELLIGENCE, AND CRITICAL FLICKER FUSION	PERCEPTUAL AND MOTOR SKILLS	21	3	875	878	10.2466/pms.1965.21.3.875	1965	No abstract	WOS:A1965CGU0700040
3582	WOSCC	WOLF, E; SCHRAFFA, AM	RELATIONSHIP BETWEEN CRITICAL FLICKER FREQUENCY + AGE IN FLICKER PERIMETRY	ARCHIVES OF OPHTHALMOLOGY	72	6	832	&	Unknown	1964	No abstract	WOS:A19645766A00027
3589	WOSCC	FUKADA, Y; SAITO, HA	RELATIONSHIP BETWEEN RESPONSE CHARACTERISTICS TO FLICKER STIMULATION AND RECEPTIVE FIELD ORGANIZATION IN CATS OPTIC NERVE FIBERS	VISION RESEARCH	11	3	227	&	10.1016/0042-6989(71)90187-8	1971	No abstract	WOS:A1971J011700005
3592	WOSCC	Alexander, KR; Rajagopalan, AS; Fishman, GA	Relationship between the high-frequency flicker ERG and the derived parameters of cone phototransduction in retinitis pigmentosa	INVESTIGATIVE OPHTHALMOLOGY & VISUAL SCIENCE	46	Unknown	Unknown	Unknown	Unknown	2005	No abstract	WOS:000227980400504
3594	WOSCC	MURAWSKI, BJ; REDDY, WJ; FOX, HM	RELATIONSHIP OF ADRENAL CORTICAL FUNCTION TO FLICKER FUSION THRESHOLDS	JOURNAL OF APPLIED PHYSIOLOGY	11	3	468	474	Unknown	1957	No abstract	WOS:A1957WK26400025
3596	WOSCC	DUREMAN, I	RELATIONSHIPS BETWEEN FLICKER-FUSION THRESHOLD AND 2 PARAMETERS OF VISUAL-MOTION AFTEREFFECT	SCANDINAVIAN JOURNAL OF PSYCHOLOGY	6	4	254	256	10.1111/j.1467-9450.1965.tb01042.x	1965	No abstract	WOS:A1965CBT5600006
3599	WOSCC	LUDVIGH, E; MCKINNON, P; ZAITZEFF, L	RELATIVE EFFECTIVITY OF FOVEAL AND PARAFOVEAL STIMULI IN ELICITING FUSION MOVEMENTS	ARCHIVES OF OPHTHALMOLOGY	73	1	115	+	Unknown	1965	No abstract	WOS:A19656234600023
3600	WOSCC	CICERONE, CM; GREEN, DG	RELATIVE MODULATION SENSITIVITIES OF RED AND GREEN COLOR MECHANISMS	VISION RESEARCH	18	12	1593	1598	10.1016/0042-6989(78)90248-1	1978	No abstract	WOS:A1978FV76800001
3602	WOSCC	GRAHAM, BV; HOLLAND, R; SPARKS, DL	RELATIVE SPECTRAL SENSITIVITY TO SHORT WAVELENGTH LIGHT IN PERIPHERAL VISUAL-FIELD	VISION RESEARCH	15	2	313	316	10.1016/0042-6989(75)90226-6	1975	No abstract	WOS:A1975V337100024
3605	WOSCC	LONG, GM; TUCK, JP	RELIABILITIES OF ALTERNATE MEASURES OF CONTRAST SENSITIVITY FUNCTIONS	AMERICAN JOURNAL OF OPTOMETRY AND PHYSIOLOGICAL OPTICS	65	1	37	48	Unknown	1988	No abstract	WOS:A1988L882000007
3606	WOSCC	CURRAN, S; WATTIS, JP; HINDMARCH, I	RELIABILITY OF FLICKER THRESHOLD MEASUREMENT IN PATIENTS WITH PRIMARY DEGENERATIVE DEMENTIA OF THE ALZHEIMERS TYPE (PDDAT)	INTERNATIONAL JOURNAL OF GERIATRIC PSYCHIATRY	6	7	517	521	10.1002/gps.930060708	1991	No abstract	WOS:A1991FY33700007
3610	WOSCC	AGUIRRE, G	RENTINAL DEGENERATIONS IN DOG .1. ROD DYSPLASIA	EXPERIMENTAL EYE RESEARCH	26	3	233	253	10.1016/0014-4835(78)90072-6	1978	No abstract	WOS:A1978EV38000001
3615	WOSCC	BAER, DJ	REPEATED MEASUREMENTS AND SESSION-SPACING EFFECTS ON CRITICAL FLICKER FREQUENCY	JOURNAL OF PSYCHOLOGY	59	1	11	15	10.1080/00223980.1965.9916771	1965	No abstract	WOS:A1965CAK3100002
3618	WOSCC	PITTKE, EC; THILLSCHWANINGER, M	REPORTS RELATING TO THE AULHORN FLICKER TEST .1. OPTIC-NERVE INVOLVEMENT IN MALIGNANT NON-HODGKIN LYMPHOMA AND LEUKODYSTROPHY	KLINISCHE MONATSBLATTER FUR AUGENHEILKUNDE	193	2	157	164	10.1055/s-2008-1050238	1988	No abstract	WOS:A1988Q079900006
3619	WOSCC	PITTKE, EC; THILLSCHWANINGER, M	REPORTS RELATING TO THE AULHORN FLICKER TEST .2. THE FLICKER TEST AND THE PULFRICH PHENOMENON IN CLINICAL-DIAGNOSIS	KLINISCHE MONATSBLATTER FUR AUGENHEILKUNDE	193	4	382	387	10.1055/s-2008-1050273	1988	No abstract	WOS:A1988Q967900007
3647	WOSCC	FOERSTER, MH; VANDEGRIND, WA; GRUSSER, OJ	RESPONSE OF CAT HORIZONTAL CELLS TO FLICKER STIMULI OF DIFFERENT AREA, INTENSITY AND FREQUENCY	EXPERIMENTAL BRAIN RESEARCH	29	44259	367	385	10.1007/BF00236176	1977	No abstract	WOS:A1977DW85900004
3651	WOSCC	BARON, WS; BOYNTON, RM	RESPONSE OF PRIMATE CONES TO SINUSOIDALLY FLICKERING HOMOCHROMATIC STIMULI	JOURNAL OF PHYSIOLOGY-LONDON	246	2	311	331	10.1113/jphysiol.1975.sp010892	1975	No abstract	WOS:A1975W282600003
3652	WOSCC	GRUSSER, OJ; VESPER, J	RESPONSE OF RETINAL GANGLION-CELLS TO FLICKER STIMULI BETWEEN CRITICAL FLICKER FREQUENCY AND TALBOT FUSION FREQUENCY	PFLUGERS ARCHIV-EUROPEAN JOURNAL OF PHYSIOLOGY	355	Unknown	R109	R109	Unknown	1975	No abstract	WOS:A1975W045800218
3662	WOSCC	SUMITOMO, I; IWAMA, K	RESPONSIVENESS TO FLICKER STIMULATION AND MAINTAINED DISCHARGES IN RAT LATERAL GENICULATE NEURONS	VISION RESEARCH	8	8	1123	&	10.1016/0042-6989(68)90083-7	1968	No abstract	WOS:A1968B502500014
3668	WOSCC	GORTELMEYER, R; WIEMANN, H	RETEST RELIABILITY AND CONSTRUCT-VALIDITY OF CRITICAL FLICKER FUSION FREQUENCY	PHARMACOPSYCHIATRIA	15	Unknown	24	28	10.1055/s-2007-1019545	1982	No abstract	WOS:A1982NR52700007
3673	WOSCC	ACLAND, GM; AGUIRRE, GD	RETINAL DEGENERATIONS IN THE DOG .4. EARLY RETINAL DEGENERATION (ERD) IN NORWEGIAN ELKHOUNDS	EXPERIMENTAL EYE RESEARCH	44	4	491	521	10.1016/S0014-4835(87)80160-4	1987	No abstract	WOS:A1987H686800003
3674	WOSCC	SWIHART, SL	RETINAL DUALITY IN BUTTERFLY HELICONIUS-CHARITONIUS	JOURNAL OF INSECT PHYSIOLOGY	19	10	2035	2051	10.1016/0022-1910(73)90197-2	1973	No abstract	WOS:A1973Q654300013
3680	WOSCC	Cheng, Ya-Ting; Fan, Long-Sheng; Yang, Chang-Hao; Lee, L. J.; Huang, J.; Lai, Y. J.	Retinal Hypercircuit Responses to Pattern Reversal Electrical Stimulation by A High Density MEA.	INVESTIGATIVE OPHTHALMOLOGY & VISUAL SCIENCE	58	8	Unknown	Unknown	Unknown	2017	No abstract	WOS:000432176302319
3684	WOSCC	LEVINSON, J	RETINAL PHOTORECEPTORS AND FLICKER FUSION	JOURNAL OF THE OPTICAL SOCIETY OF AMERICA	50	5	512	512	Unknown	1960	No abstract	WOS:A1960WF93000088
3685	WOSCC	INGLING, CR; DRUM, BA	RETINAL RECEPTIVE FIELDS - CORRELATIONS BETWEEN PSYCHOPHYSICS AND ELECTROPHYSIOLOGY	VISION RESEARCH	13	6	1151	1163	10.1016/0042-6989(73)90150-8	1973	No abstract	WOS:A1973P363000012
3688	WOSCC	Lanzl, IM; Vilser, W; Kotliar, KE	Retinal vessel reactions to modulations of chromatic luminance flicker parameters	INVESTIGATIVE OPHTHALMOLOGY & VISUAL SCIENCE	46	Unknown	Unknown	Unknown	Unknown	2005	No abstract	WOS:000227980404204
3701	WOSCC	SCHAEPPI, U; LIVERANI, F	ROD AND CONE COMPONENTS IN THE COMPOUND ERG OF THE BEAGLE DOG	AGENTS AND ACTIONS	9	3	294	300	10.1007/BF01966704	1979	No abstract	WOS:A1979HL15700012
3702	WOSCC	WOUTERS, L; MOOR, AD; MOENS, Y	ROD AND CONE COMPONENTS IN THE ELECTRORETINOGRAM OF THE HORSE	ZENTRALBLATT FUR VETERINARMEDIZIN REIHE A-JOURNAL OF VETERINARY MEDICINE SERIES A-ANIMAL PHYSIOLOGY PATHOLOGY AND CLINICAL VETERINARY MEDICINE	27	4	330	338	Unknown	1980	No abstract	WOS:A1980KF09500009
3706	WOSCC	COLETTA, NJ; ADAMS, AJ	ROD CONE INTERACTION IN FLICKER DETECTION	VISION RESEARCH	24	10	1333	1340	10.1016/0042-6989(84)90188-3	1984	No abstract	WOS:A1984TY72600024
3709	WOSCC	SHARPE, LT; STOCKMAN, A; MACLEOD, DIA	ROD FLICKER PERCEPTION - SCOTOPIC DUALITY, PHASE LAGS AND DESTRUCTIVE INTERFERENCE	VISION RESEARCH	29	11	1539	1559	10.1016/0042-6989(89)90137-5	1989	No abstract	WOS:A1989CA01300007
3710	WOSCC	SHARPE, LT; FACH, C; NORDBY, K	ROD INCREMENT AND FLICKER THRESHOLDS IN NORMAL AND ACHROMATIC SUBJECTS	PERCEPTION	17	3	367	367	Unknown	1988	No abstract	WOS:A1988Q783400095
3711	WOSCC	ALEXANDER, KR; FISHMAN, GA	ROD INFLUENCE ON CONE FLICKER DETECTION - VARIATION WITH RETINAL ECCENTRICITY	VISION RESEARCH	26	6	827	834	10.1016/0042-6989(86)90141-0	1986	No abstract	WOS:A1986C603100002
3713	WOSCC	SKOTTUN, BC; NORDBY, K; MAGNUSSEN, S	ROD MONOCHROMAT SENSITIVITY TO SINE WAVE FLICKER AT LUMINANCES SATURATING THE RODS	INVESTIGATIVE OPHTHALMOLOGY & VISUAL SCIENCE	19	1	108	111	Unknown	1980	No abstract	WOS:A1980JC13100016
3714	WOSCC	CONNER, JD; MACLEOD, DIA	ROD PHOTORECEPTORS DETECT RAPID FLICKER	SCIENCE	195	4279	698	699	10.1126/science.841308	1977	No abstract	WOS:A1977CU78100032
3715	WOSCC	ALEXANDER, KR; FISHMAN, GA	ROD-CONE INTERACTION IN FLICKER PERIMETRY	BRITISH JOURNAL OF OPHTHALMOLOGY	68	5	303	309	10.1136/bjo.68.5.303	1984	No abstract	WOS:A1984SQ39200003
3716	WOSCC	ALEXANDER, KR; FISHMAN, GA	ROD-CONE INTERACTION IN FLICKER PERIMETRY - EVIDENCE FOR A DISTAL RETINAL LOCUS	DOCUMENTA OPHTHALMOLOGICA	60	1	3	36	10.1007/BF00164567	1985	No abstract	WOS:A1985APX7700001
3718	WOSCC	ARDEN, GB; HOGG, CR	ROD-CONE INTERACTIONS AND ANALYSIS OF RETINAL DISEASE	BRITISH JOURNAL OF OPHTHALMOLOGY	69	6	404	415	10.1136/bjo.69.6.404	1985	No abstract	WOS:A1985AKB5900002
3720	WOSCC	ARDEN, GB	ROD-CONE INTERACTIONS IN NIGHT-BLINDING DISEASE	JAPANESE JOURNAL OF OPHTHALMOLOGY	31	1	6	19	Unknown	1987	No abstract	WOS:A1987G674500002
3721	WOSCC	FOX, DA; FARBER, DB	RODS ARE SELECTIVELY ALTERED BY LEAD .1. ELECTROPHYSIOLOGY AND BIOCHEMISTRY	EXPERIMENTAL EYE RESEARCH	46	4	597	611	10.1016/S0014-4835(88)80016-2	1988	No abstract	WOS:A1988N244300013
3722	WOSCC	MACLEOD, DIA	RODS CANCEL CONES IN FLICKER	NATURE	235	5334	173	&	10.1038/235173a0	1972	No abstract	WOS:A1972L366400053
3724	WOSCC	KINTZ, RT; WITZEL, RF	ROLE OF EYE-MOVEMENTS IN PERCEPTION OF APPARENT MOTION	JOURNAL OF THE OPTICAL SOCIETY OF AMERICA	62	10	1237	&	10.1364/JOSA.62.001237	1972	No abstract	WOS:A1972N530600021
3727	WOSCC	LLOYD, VV; LANDIS, C	ROLE OF THE LIGHT-DARK RATIO AS A DETERMINANT OF THE FLICKER-FUSION THRESHOLD	JOURNAL OF THE OPTICAL SOCIETY OF AMERICA	50	4	332	336	10.1364/JOSA.50.000332	1960	No abstract	WOS:A1960WF92900005
3730	WOSCC	NORDENFELT, L; OHMAN, R	ROUTINE ERG RECORDING USING MEDIUM FREQUENCY FLICKER STIMULUS	ACTA OPHTHALMOLOGICA	61	1	29	37	Unknown	1983	No abstract	WOS:A1983QC35100004
3745	WOSCC	SUNNESS, JS; MASSOF, RW; BRESSLER, NM; BRESSLER, SB	S-CONE PATHWAY SENSITIVITY IN EYES WITH HIGH-RISK AND LOW-RISK DRUSEN CHARACTERISTICS	APPLIED OPTICS	28	6	1158	1164	10.1364/AO.28.001158	1989	No abstract	WOS:A1989U032500025
3752	WOSCC	SCHAFER, HJ; SCHMIDT, U	SEASONAL-CHANGES IN RETINAL FUNCTION OF THE FROG RANA-RIDIBUNDA	BEHAVIOURAL PROCESSES	7	1	73	79	10.1016/0376-6357(82)90054-7	1982	No abstract	WOS:A1982NN32900007
3774	WOSCC	SYMMES, D	SELF-DETERMINATION OF CRITICAL FLICKER FREQUENCIES IN MONKEYS	SCIENCE	136	3517	714	&	10.1126/science.136.3517.714	1962	No abstract	WOS:A19623012C00008
3777	WOSCC	BRINDLEY, GS; LEWIN, WS	SENSATIONS PRODUCED BY ELECTRICAL STIMULATION OF VISUAL CORTEX	JOURNAL OF PHYSIOLOGY-LONDON	196	2	479	&	10.1113/jphysiol.1968.sp008519	1968	No abstract	WOS:A1968B164600015
3780	WOSCC	WOLF, E; MORANDI, AJ	SENSITIVITY OF BLIND-SPOT REGION TO STIMULATION BY FLICKER	JOURNAL OF THE OPTICAL SOCIETY OF AMERICA	55	8	1024	&	10.1364/JOSA.55.001024	1965	No abstract	WOS:A19656672900024
3781	WOSCC	REMULLA, JFC; SANDBERG, MA	SENSITIVITY OF FULL-FIELD CONE ERG IMPLICIT TIME TO REDUCTIONS IN RETINAL ILLUMINATION - DEPENDENCE ON FLICKER FREQUENCY	INVESTIGATIVE OPHTHALMOLOGY & VISUAL SCIENCE	36	4	S447	S447	Unknown	1995	No abstract	WOS:A1995QM91502044
3782	WOSCC	CAVONIUS, CR; ESTEVEZ, O	SENSITIVITY OF HUMAN COLOR MECHANISMS TO GRATINGS AND FLICKER	JOURNAL OF THE OPTICAL SOCIETY OF AMERICA	65	8	966	968	10.1364/JOSA.65.000966	1975	No abstract	WOS:A1975AL37800019
3783	WOSCC	LEE, BB; MARTIN, PR; VALBERG, A	SENSITIVITY OF MACAQUE RETINAL GANGLION-CELLS TO CHROMATIC AND LUMINANCE FLICKER	JOURNAL OF PHYSIOLOGY-LONDON	414	Unknown	223	243	10.1113/jphysiol.1989.sp017685	1989	No abstract	WOS:A1989AH41500013
3786	WOSCC	NOORLANDER, C; KOENDERINK, JJ; DENOUDEN, RJ; EDENS, BW	SENSITIVITY TO SPATIOTEMPORAL COLOR CONTRAST IN THE PERIPHERAL VISUAL-FIELD	VISION RESEARCH	23	1	1	11	10.1016/0042-6989(83)90035-4	1983	No abstract	WOS:A1983PX45600001
3788	WOSCC	FULD, K	SENSITIZATION EFFECT WITH RECTILINEAR STIMULI	VISION RESEARCH	18	8	1045	1051	10.1016/0042-6989(78)90033-0	1978	No abstract	WOS:A1978FQ34600018
3789	WOSCC	BAGOLINI, B	SENSORY ANOMALIES IN STRABISMUS	BRITISH JOURNAL OF OPHTHALMOLOGY	58	3	313	318	10.1136/bjo.58.3.313	1974	No abstract	WOS:A1974T127900019
3790	WOSCC	Nicol, Christine J.	Sensory Biology	BEHAVIOURAL BIOLOGY OF CHICKENS	Unknown	Unknown	15	34	Unknown	2015	No abstract	WOS:000374692900002
3797	WOSCC	ERNST, W; ARDEN, GB	SEPARATION OF 2 PIII COMPONENTS IN RAT ELECTRORETINOGRAM BY A FLICKER METHOD	VISION RESEARCH	12	10	1759	&	10.1016/0042-6989(72)90047-8	1972	No abstract	WOS:A1972N465800018
3807	WOSCC	GINSBURG, N; JURENOVSKIS, M; JAMIESON, J	SEX-DIFFERENCES IN CRITICAL FLICKER FREQUENCY	PERCEPTUAL AND MOTOR SKILLS	54	3	1079	1082	10.2466/pms.1982.54.3c.1079	1982	No abstract	WOS:A1982NV51900012
3813	WOSCC	WOLFE, JM	SHORT TEST FLASHES PRODUCE LARGE TILT AFTEREFFECTS	VISION RESEARCH	24	12	1959	1964	10.1016/0042-6989(84)90030-0	1984	No abstract	WOS:A1984AAH5500030
3814	WOSCC	BOTH, R; CAMPENHAUSEN, CV	SHORT TIME DELAYS CHANGE PATTERN INDUCED FLICKER COLORS (PIFCS)	VISION RESEARCH	17	5	657	660	10.1016/0042-6989(77)90142-0	1977	No abstract	WOS:A1977DG34600007
3820	WOSCC	HARPER, DW; ZUBEK, JP	SHORT-TERM VISUAL DEPRIVATION AND CRITICAL FLICKER FREQUENCY	BULLETIN OF THE PSYCHONOMIC SOCIETY	7	6	525	526	10.3758/BF03337271	1976	No abstract	WOS:A1976BW22800014
3821	WOSCC	GIBBY, RG; GIBBY, RG; TOWNSEND, JC	SHORT-TERM VISUAL RESTRICTION IN VISUAL AND AUDITORY DISCRIMINATION	PERCEPTUAL AND MOTOR SKILLS	30	1	15	+	10.2466/pms.1970.30.1.15	1970	No abstract	WOS:A1970F586900003
3823	WOSCC	DRUM, B	SHORT-WAVELENGTH CONES CONTRIBUTE TO ACHROMATIC SENSITIVITY	VISION RESEARCH	23	12	1433	1439	10.1016/0042-6989(83)90155-4	1983	No abstract	WOS:A1983RY37200011
3826	WOSCC	ADLER, B; COLLEWIJN, H; CURIO, G; GRUSSER, OJ; PAUSE, M; SCHREITER, U; WEISS, L	SIGMA-MOVEMENT AND SIGMA-NYSTAGMUS - A NEW TOOL TO INVESTIGATE THE GAZE-PURSUIT SYSTEM AND VISUAL-MOVEMENT PERCEPTION IN MAN AND MONKEY	ANNALS OF THE NEW YORK ACADEMY OF SCIENCES	374	NOV	284	302	10.1111/j.1749-6632.1981.tb30877.x	1981	No abstract	WOS:A1981MS72900026
3827	WOSCC	HARPER, DW	SIGNAL-DETECTION ANALYSIS OF EFFECT OF WHITE NOISE INTENSITY ON SENSITIVITY TO VISUAL FLICKER	PERCEPTUAL AND MOTOR SKILLS	48	3	791	798	10.2466/pms.1979.48.3.791	1979	No abstract	WOS:A1979HF23900024
3836	WOSCC	KOOIJMAN, AC; BOS, LPM	SIMPLE METHOD OF DIFFERENTIATING CONE AND ROD RESPONSES IN ERG	OPHTHALMOLOGICA	171	44291	328	331	10.1159/000307541	1975	No abstract	WOS:A1975AK33600025
3838	WOSCC	MOWBRAY, GH; BIRD, JF	SIMPLE REACTION TIME AS AN AID IN DETERMINING SIGN OF A VISUAL TRANSIENT RESPONSE	ACTA PSYCHOLOGICA	30	Unknown	84	&	10.1016/0001-6918(69)90042-0	1969	No abstract	WOS:A1969D696800013
3841	WOSCC	INGLING, CR; MARTINEZURIEGAS, E	SIMPLE-OPPONENT RECEPTIVE-FIELDS ARE ASYMMETRICAL - G-CONE CENTERS PREDOMINATE	JOURNAL OF THE OPTICAL SOCIETY OF AMERICA	73	11	1527	1532	10.1364/JOSA.73.001527	1983	No abstract	WOS:A1983RQ50700020
3844	WOSCC	OGATA, M; OSAKI, H; KIKUCHI, S	SIMULTANEOUS INDIVIDUAL MEASUREMENTS OF FATIGUE BY A FLICKER RECOGNITION APPARATUS USING LIGHT-EMITTING DIODE AS LIGHT-SOURCE	ERGONOMICS	20	4	425	428	10.1080/00140137708931645	1977	No abstract	WOS:A1977DS34000008
3845	WOSCC	WILSON, JTL; SINGER, W	SIMULTANEOUS VISUAL EVENTS SHOW A LONG-RANGE SPATIAL INTERACTION	PERCEPTION & PSYCHOPHYSICS	30	2	107	113	10.3758/BF03204467	1981	No abstract	WOS:A1981ML93800002
3848	WOSCC	Lochocki, Benjamin; Vohnsen, Brian	Single Beam Frequency Flickering Analysis of the Stiles-Crawford Effect of the First Kind	INVESTIGATIVE OPHTHALMOLOGY & VISUAL SCIENCE	55	13	Unknown	Unknown	Unknown	2014	No abstract	WOS:000433199701326
3853	WOSCC	GREEN, DG	SINUSOIDAL FLICKER CHARACTERISTICS OF COLOR-SENSITIVE MECHANISMS OF EYE	VISION RESEARCH	9	5	591	&	10.1016/0042-6989(69)90021-2	1969	No abstract	WOS:A1969D291600003
3856	WOSCC	SPIGEL, IM	SIZE-CONSTANCY + CRITICAL FLICKER-FREQUENCY	AMERICAN JOURNAL OF PSYCHOLOGY	77	3	469	&	10.2307/1421019	1964	No abstract	WOS:A1964AW54600023
3878	WOSCC	Kingston, A. C. N.; Speiser, D., I	Snapping shrimp see through transparent armor	INTEGRATIVE AND COMPARATIVE BIOLOGY	60	Unknown	E126	E126	Unknown	2020	No abstract	WOS:000536432400502
3883	WOSCC	FREY, AH	SOLID-STATE CFF APPARATUS	BEHAVIOR RESEARCH METHODS & INSTRUMENTATION	11	6	567	567	10.3758/BF03201382	1979	No abstract	WOS:A1979JA69000009
3890	WOSCC	TANSLEY, K; GUNKEL, RD; COPENHAVER, RM	SOME ASPECTS OF ELECTRORETINOGRAPHIC RESPONSE OF AMERICAN RED SQUIRREL, TAMIOSCIURUS HUDSONICUS LOQUAX	JOURNAL OF CELLULAR AND COMPARATIVE PHYSIOLOGY	57	1	11	&	10.1002/jcp.1030570104	1961	No abstract	WOS:A19614085B00007
3892	ZR	Ali, M.A.	Some aspects of the visual physiology of the salmon (Salmo salar).	J Mar Biol Ass India	11	Unknown	255	287	Unknown	1971	No abstract	ZOOREC:ZOOR10800023745
3901	WOSCC	MOLLON, JD; POLDEN, PG	SOME PROPERTIES OF BLUE CONE MECHANISM OF EYE	JOURNAL OF PHYSIOLOGY-LONDON	254	1	P1	P2	Unknown	1976	No abstract	WOS:A1976BC52100015
3907	WOSCC	CARRICABURU, P	SOURCE OF MODULATED LIGHT FOR STUDYING CRITICAL FUSION FREQUENCY	VISION RESEARCH	9	6	721	+	10.1016/0042-6989(69)90131-X	1969	No abstract	WOS:A1969D420500012
3911	WOSCC	NOORLANDER, C; KOENDERINK, JJ	SPATIAL AND TEMPORAL DISCRIMINATION ELLIPSOIDS IN COLOR SPACE	JOURNAL OF THE OPTICAL SOCIETY OF AMERICA	73	11	1533	1543	10.1364/JOSA.73.001533	1983	No abstract	WOS:A1983RQ50700021
3914	WOSCC	Adams, Russell J.; Scott, Stephanie M.; Drover, James R.; Mercer, Michele E.	Spatial and Temporal Vision Across Retinal Eccentricity: Individual Variation	INVESTIGATIVE OPHTHALMOLOGY & VISUAL SCIENCE	55	13	Unknown	Unknown	Unknown	2014	No abstract	WOS:000433199701317
3917	WOSCC	KINGSMIT.PE; KULIKOWS.JJ	SPATIAL ARRANGEMENT OF FLICKER AND PATTERN DETECTORS FOR A FINE LINE	JOURNAL OF PHYSIOLOGY-LONDON	234	2	P33	P35	Unknown	1973	No abstract	WOS:A1973R113600038
3918	WOSCC	LEGG, CR	SPATIAL CONTRAST AND FLICKER SENSITIVITY FOLLOWING MEDIAL THALAMIC OR VISUAL-CORTEX LESIONS IN HOODED RATS	BEHAVIOURAL BRAIN RESEARCH	19	1	41	47	10.1016/0166-4328(86)90046-X	1986	No abstract	WOS:A1986A430000006
3920	WOSCC	COLETTA, NJ; ADAMS, AJ	SPATIAL EXTENT OF ROD CONE AND CONE CONE INTERACTIONS FOR FLICKER DETECTION	VISION RESEARCH	26	6	917	925	10.1016/0042-6989(86)90150-1	1986	No abstract	WOS:A1986C603100011
3921	WOSCC	RICHARDS, W; FELTON, TB	SPATIAL FREQUENCY DOUBLING - RETINAL OR CENTRAL	VISION RESEARCH	13	11	2129	2137	10.1016/0042-6989(73)90190-9	1973	No abstract	WOS:A1973Q690600014
3923	WOSCC	PEACHEY, NS; ALEXANDER, KR; DERLACKI, DJ	SPATIAL PROPERTIES OF ROD-CONE INTERACTIONS IN FLICKER AND HUE DETECTION	VISION RESEARCH	30	8	1205	1210	10.1016/0042-6989(90)90175-K	1990	No abstract	WOS:A1990DR31400007
3927	WOSCC	HENNING, GB	SPATIAL-FREQUENCY TUNING AS A FUNCTION OF TEMPORAL FREQUENCY AND STIMULUS MOTION	JOURNAL OF THE OPTICAL SOCIETY OF AMERICA A-OPTICS IMAGE SCIENCE AND VISION	5	8	1362	1373	Unknown	1988	No abstract	WOS:A1988P556900024
3929	WOSCC	KOENDERINK, JJ; VANDOORN, AJ	SPATIOTEMPORAL CONTRAST DETECTION THRESHOLD SURFACE IS BIMODAL	OPTICS LETTERS	4	1	32	34	10.1364/OL.4.000032	1979	No abstract	WOS:A1979GB53800012
3932	WOSCC	KELLY, DH	SPATIO-TEMPORAL FREQUENCY CHARACTERISTICS OF COLOR-VISION MECHANISMS	JOURNAL OF THE OPTICAL SOCIETY OF AMERICA	64	7	983	990	10.1364/JOSA.64.000983	1974	No abstract	WOS:A1974T643900012
3933	WOSCC	LEE, DN	SPATIO-TEMPORAL INTEGRATION IN BINOCULAR-KINETIC SPACE PERCEPTION	VISION RESEARCH	10	1	65	&	10.1016/0042-6989(70)90063-5	1970	No abstract	WOS:A1970F650100007
3934	WOSCC	RASHBASS, C	SPATIO-TEMPORAL INTERACTION IN VISUAL RESOLUTION	JOURNAL OF PHYSIOLOGY-LONDON	196	2	P102	&	Unknown	1968	No abstract	WOS:A1968B164600023
3935	WOSCC	LEVI, DM; HARWERTH, RS	SPATIO-TEMPORAL INTERACTIONS IN ANISOMETROPIC AND STRABISMIC AMBLYOPIA	INVESTIGATIVE OPHTHALMOLOGY & VISUAL SCIENCE	16	1	90	95	Unknown	1977	No abstract	WOS:A1977CW51400018
3938	WOSCC	VARNER, FD; PIANTANIDA, TP; BAKER, HD	SPATIO-TEMPORAL RAYLEIGH MATCHES	VISION RESEARCH	17	2	187	191	10.1016/0042-6989(77)90081-5	1977	No abstract	WOS:A1977CZ40800004
3939	WOSCC	SPIGEL, IM	SPATIO-TEMPORAL RELATIONS IN AFTEREFFECTS OF I-FIGURE ON CRITICAL FLICKER-FREQUENCY	AMERICAN JOURNAL OF PSYCHOLOGY	77	2	264	&	10.2307/1420133	1964	No abstract	WOS:A1964AX03900022
3942	WOSCC	TYLER, CW	SPECIFIC DEFICITS OF FLICKER SENSITIVITY IN GLAUCOMA AND OCULAR HYPERTENSION	INVESTIGATIVE OPHTHALMOLOGY & VISUAL SCIENCE	20	2	204	212	Unknown	1981	No abstract	WOS:A1981LD15600006
3944	WOSCC	VERRIEST, G; SUCS, FE; UVIJLS, A	SPECTRAL AND FLICKER SENSITIVITY FUNCTIONS IN RETINITIS-PIGMENTOSA WITH A FIBER OPTIC NON-MAXWELLIAN VIEW SYSTEM	COLOUR VISION DEFICIENCIES X	54	Unknown	485	491	Unknown	1991	No abstract	WOS:A1991BV34R00057
3945	WOSCC	VERRIEST, G; SUCS, FE; UVIJLS, A	SPECTRAL AND FLICKER SENSITIVITY FUNCTIONS WITH A FIBER OPTIC NON-MAXWELLIAN VIEW SYSTEM	COLOUR VISION DEFICIENCIES X	54	Unknown	107	110	Unknown	1991	No abstract	WOS:A1991BV34R00013
3949	WOSCC	JACOBS, GH; NEITZ, J	SPECTRAL MECHANISMS AND COLOR-VISION IN THE TREE SHREW (TUPAIA-BELANGERI)	VISION RESEARCH	26	2	291	298	10.1016/0042-6989(86)90026-X	1986	No abstract	WOS:A1986A353000010
3951	WOSCC	SAUNDERS, RM	SPECTRAL RESPONSIVENESS AND TEMPORAL FREQUENCY-RESPONSE (TFR) OF CAT OPTIC TRACT AND LATERAL GENICULATE NEURONS - SINUSOIDAL STIMULATION STUDIES	VISION RESEARCH	17	2	285	292	10.1016/0042-6989(77)90092-X	1977	No abstract	WOS:A1977CZ40800015
3953	WOSCC	DAVIS, JC; GOODING, RH	SPECTRAL SENSITIVITY AND FLICKER FUSION FREQUENCIES OF THE COMPOUND EYE OF SALMON AND WILD-TYPE TSETSE FLIES, GLOSSINA-MORSITANS	PHYSIOLOGICAL ENTOMOLOGY	8	1	15	23	10.1111/j.1365-3032.1983.tb00328.x	1983	No abstract	WOS:A1983QM14700003
3954	WOSCC	VANESCH, JA; KOLDENHOF, EE; VANDOORN, AJ; KOENDERINK, JJ	SPECTRAL SENSITIVITY AND WAVELENGTH DISCRIMINATION OF THE HUMAN PERIPHERAL VISUAL-FIELD	JOURNAL OF THE OPTICAL SOCIETY OF AMERICA A-OPTICS IMAGE SCIENCE AND VISION	1	5	443	450	10.1364/JOSAA.1.000443	1984	No abstract	WOS:A1984SP89900002
3955	WOSCC	MARKS, LE; BORNSTEI.MH	SPECTRAL SENSITIVITY BY CONSTANT CFF - EFFECT OF CHROMATIC ADAPTATION	JOURNAL OF THE OPTICAL SOCIETY OF AMERICA	63	2	220	226	10.1364/JOSA.63.000220	1973	No abstract	WOS:A1973O996900018
3956	WOSCC	INGLING, CR; TSOU, BHP	SPECTRAL SENSITIVITY FOR FLICKER AND ACUITY CRITERIA	JOURNAL OF THE OPTICAL SOCIETY OF AMERICA A-OPTICS IMAGE SCIENCE AND VISION	5	8	1374	1378	Unknown	1988	No abstract	WOS:A1988P556900025
3957	WOSCC	KINNEAR, PR	SPECTRAL SENSITIVITY FOR OBSERVERS WITH PROTANOMALOUS, EXTREME PROTANOMALOUS AND PROTANOPIC COLOR-VISION	OPHTHALMIC AND PHYSIOLOGICAL OPTICS	6	2	197	200	Unknown	1986	No abstract	WOS:A1986C372400011
3958	WOSCC	KAISER, PK	SPECTRAL SENSITIVITY FUNCTION MEASURED BY A RAPID SCAN FLICKER PHOTOMETRIC PROCEDURE	INVESTIGATIVE OPHTHALMOLOGY & VISUAL SCIENCE	18	12	1264	1272	Unknown	1979	No abstract	WOS:A1979HX57300008
3959	WOSCC	BORNSTEIN, MH; MARKS, E	SPECTRAL SENSITIVITY MEASURED BY A PROCEDURE OF FLICKER THRESHOLD	AMERICAN JOURNAL OF OPTOMETRY AND ARCHIVES OF AMERICAN ACADEMY OF OPTOMETRY	49	10	893	+	Unknown	1972	No abstract	WOS:A1972N924800100
3961	WOSCC	SMITH, VC; POKORNY, J	SPECTRAL SENSITIVITY OF FOVEAL CONE PHOTOPIGMENTS BETWEEN 400 AND 500 NM	VISION RESEARCH	15	2	161	171	10.1016/0042-6989(75)90203-5	1975	No abstract	WOS:A1975V337100001
3963	WOSCC	MARKS, LE; BORNSTEIN, MH	SPECTRAL SENSITIVITY OF MODULATION-SENSITIVE MECHANISM OF VISION	VISION RESEARCH	14	8	665	669	10.1016/0042-6989(74)90062-5	1974	No abstract	WOS:A1974T607400010
3964	WOSCC	BORNSTEIN, MH	SPECTRAL SENSITIVITY OF MODULATION-SENSITIVE MECHANISM OF VISION - EFFECTS OF FIELD SIZE AND RETINAL LOCUS	VISION RESEARCH	15	7	865	869	10.1016/0042-6989(75)90268-0	1975	No abstract	WOS:A1975AC66700017
3965	WOSCC	WERNER, JS; HARDENBERGH, FE	SPECTRAL SENSITIVITY OF THE PSEUDOPHAKIC EYE	ARCHIVES OF OPHTHALMOLOGY	101	5	758	760	Unknown	1983	No abstract	WOS:A1983QP58100010
3973	WOSCC	WILDMAN, KN; BAKER, HD	SPURIOUS CORRELATION BETWEEN ANOMALOSCOPE MATCHES AND RED-GREEN PHOTOMETRIC MATCHES	VISION RESEARCH	10	11	1305	&	10.1016/0042-6989(70)90042-8	1970	No abstract	WOS:A1970I693800018
3974	WOSCC	Alam, Nazia; Tsantilas, Kristine; Cleghorn, Whitney M.; Rountree, Austin M.; Bisbach, Celia; Robbings, Brian; Sadilek, Martin; Sweet, Ian R.; Hurley, Jim; Prusky, Glen	SS-31 ameliorates age-induced visual decline and cone-mediated retinal dysfunction	INVESTIGATIVE OPHTHALMOLOGY & VISUAL SCIENCE	61	7	Unknown	Unknown	Unknown	2020	No abstract	WOS:000554528303067
3975	WOSCC	TURNER, P; PATTERSO.DS; SMART, JV	STABILITY OF ADAPTATION OF CRITICAL FLICKER FUSION FREQUENCY TO INTERMITTENT LIGHT	NATURE	209	5025	813	&	10.1038/209813a0	1966	No abstract	WOS:A19667314500051
3978	WOSCC	TULUNAYK.U	STABILIZED TARGET VISIBILITY AS A FUNCTION OF CONTRAST AND FLICKER FREQUENCY	VISION RESEARCH	13	7	1367	1373	10.1016/0042-6989(73)90212-5	1973	No abstract	WOS:A1973P787200015
3979	WOSCC	LENNIE, P; HAYHOE, MM; MACLEOD, DIA	STABILIZED VISION THROUGH A BLEACHING WINDOW	VISION RESEARCH	22	7	827	833	10.1016/0042-6989(82)90015-3	1982	No abstract	WOS:A1982NZ32700015
3982	WOSCC	MARMOR, MF; ARDEN, GB; NILSSON, SEG; ZRENNER, E	STANDARD FOR CLINICAL ELECTRORETINOGRAPHY	ARCHIVES OF OPHTHALMOLOGY	107	6	816	819	10.1001/archopht.1989.01070010838024	1989	No abstract	WOS:A1989AA14300016
3984	WOSCC	TRAUZETTELKLOSINSKI, S; SCHUPBACH, M; AULHORN, E	STANDARDIZATION OF THE TUBINGEN FLICKER TEST	GRAEFES ARCHIVE FOR CLINICAL AND EXPERIMENTAL OPHTHALMOLOGY	227	3	221	229	10.1007/BF02172753	1989	No abstract	WOS:A1989U576300006
3987	WOSCC	GYOBA, J	STATIONARY PHANTOMS - A COMPLETION EFFECT WITHOUT MOTION AND FLICKER	VISION RESEARCH	23	2	205	+	10.1016/0042-6989(83)90144-X	1983	No abstract	WOS:A1983QD54700011
3997	WOSCC	COBLE, JR; RUSHTON, WAH	STILES-CRAWFORD EFFECT AND BLEACHING OF CONE PIGMENTS	JOURNAL OF PHYSIOLOGY-LONDON	217	1	231	&	10.1113/jphysiol.1971.sp009568	1971	No abstract	WOS:A1971K260300013
3998	WOSCC	REY, P; REY, JP	STIMULATION LUMINEUSE INTERMITTENTE ET FREQUENCE DE FUSION	HELVETICA PHYSIOLOGICA ET PHARMACOLOGICA ACTA	21	3	C52	&	Unknown	1963	No abstract	WOS:A19632206B00026
3999	WOSCC	LOVASIK, JV; AHMEDBHAI, N	STIMULUS CONTAMINANTS IN VISUAL ELECTROPHYSIOLOGY	AMERICAN JOURNAL OF OPTOMETRY AND PHYSIOLOGICAL OPTICS	62	5	334	343	Unknown	1985	No abstract	WOS:A1985AHE3300006
4002	WOSCC	FALK, JL; KLINE, DW	STIMULUS PERSISTENCE IN CFF - OVERAROUSAL OR UNDERACTIVATION	EXPERIMENTAL AGING RESEARCH	4	2	109	123	10.1080/03610737808257134	1978	No abstract	WOS:A1978EX07200003
4008	WOSCC	STEWART, RA; KIKER, VL; GROFF, C	STRESS AND FLICKER PERCEPTION .2. EFFECTS OF SHOCK-INDUCED ANXIETY	PERCEPTUAL AND MOTOR SKILLS	33	3	1211	&	10.2466/pms.1971.33.3f.1211	1971	No abstract	WOS:A1971L555700046
4011	WOSCC	WELPE, E	STRUCTURATION OF VISUAL FIELD IN INTERMITTENT LIGHT OF EYE IN FREQUENCY RANGE BETWEEN 33 HZ AND PULSE FUSION FREQUENCY	VISION RESEARCH	10	12	1457	&	10.1016/0042-6989(70)90095-7	1970	No abstract	WOS:A1970J422900012
4013	WOSCC	JOCKUSCH, B	STRUCTURE AND FUNCTION OF A LARVAL INSECT EYE - INVESTIGATIONS ON ANT LION (EUROLEON NOSTRAS FOURCROY PLANIP MYRMEL)	ZEITSCHRIFT FUR VERGLEICHENDE PHYSIOLOGIE	56	2	171	&	Unknown	1967	No abstract	WOS:A19679722200006
4021	WOSCC	BORNSTEIN, MH; MARKS, LE	STUDIES OF SPECTRAL SENSITIVITY AS MEASURED BY A PROCEDURE OF FLICKER THRESHOLD	AMERICAN JOURNAL OF OPTOMETRY AND PHYSIOLOGICAL OPTICS	50	5	376	382	Unknown	1973	No abstract	WOS:A1973P972600002
4043	WOSCC	LEVINSON, J; HARMON, LD	STUDIES WITH ARTIFICIAL NEURONS .3. MECHANISMS OF FLICKER-FUSION	KYBERNETIK	1	3	107	117	10.1007/BF00290181	1961	No abstract	WOS:A1961XF93700003
4063	WOSCC	VANDERTWEEL, LH; ESTEVEZ, O	SUBJECTIVE AND OBJECTIVE EVALUATION OF FLICKER	OPHTHALMOLOGICA	169	44199	70	81	10.1159/000307112	1974	No abstract	WOS:A1974U065700008
4067	WOSCC	JARVIS, JR	SUBJECTIVE COLOR FROM ACHROMATIC FLICKER	VISION RESEARCH	33	8	1131	1132	10.1016/0042-6989(93)90247-T	1993	No abstract	WOS:A1993KX68600011
4068	WOSCC	SHUTE, CCD	SUBJECTIVE COLORS AND BRAIN-FUNCTION	ENDEAVOUR	5	4	141	146	10.1016/0160-9327(81)90109-5	1981	No abstract	WOS:A1981MW21700002
4069	WOSCC	SHUTE, CCD	SUBJECTIVE COLORS AND FLICKER FUSION FREQUENCY	JOURNAL OF PHYSIOLOGY-LONDON	325	APR	P77	P77	Unknown	1982	No abstract	WOS:A1982NP45200118
4076	WOSCC	FUKUDA, T	SUBJECTIVE FREQUENCY IN FLICKER PERCEPTION	PERCEPTUAL AND MOTOR SKILLS	45	1	203	210	10.2466/pms.1977.45.1.203	1977	No abstract	WOS:A1977DX20500037
4082	WOSCC	PECKHAM, RH; HART, WM	SUBTHRESHOLD RETINAL INTEGRATION SHOWN IN LOW CONTRAST FLICKER MEASUREMENTS	SCIENCE	130	3384	1256	1257	10.1126/science.130.3384.1256	1959	No abstract	WOS:A1959ZQ32100018
4083	WOSCC	SCHURMAN, DL; ERIKSEN, CW	SUMMATION AND INTERACTION OF SUCCESSIVE MASKING STIMULI IN VISUAL PERCEPTION	AMERICAN JOURNAL OF PSYCHOLOGY	82	3	320	&	10.2307/1420747	1969	No abstract	WOS:A1969E313600003
4084	WOSCC	JARVILEHTO, M; MORING, J	SUMMATION OF RECEPTOR POTENTIALS IN RETINA OF FLY CALLIPHORA STUDIED BY VERY SHORT DOUBLE FLASHES	ACTA PHYSIOLOGICA SCANDINAVICA	95	2	A70	A71	Unknown	1975	No abstract	WOS:A1975AW17300078
4085	WOSCC	ANDERSON, KV; SYMMES, D	SUPERIOR COLLICULUS AND HIGHER VISUAL FUNCTIONS IN MONKEY	BRAIN RESEARCH	13	1	37	+	10.1016/0006-8993(69)90142-5	1969	No abstract	WOS:A1969C861100003
4089	WOSCC	COMERFORD, JP; THORN, F; ROBERTS, JK; LAGRECA, S	SUPPRESSION OF FLICKER DETECTION BY LOW LUMINANCE BACKGROUNDS IN DICHROMATS AND NORMAL TRICHROMATS	INVESTIGATIVE OPHTHALMOLOGY & VISUAL SCIENCE	35	4	1837	1837	Unknown	1994	No abstract	WOS:A1994MZ58502684
4099	WOSCC	NAKAYAMA, K; MACKEBEN, M	SUSTAINED AND TRANSIENT COMPONENTS OF FOCAL VISUAL-ATTENTION	VISION RESEARCH	29	11	1631	1647	10.1016/0042-6989(89)90144-2	1989	No abstract	WOS:A1989CA01300014
4100	WOSCC	KULIKOWSKI, JJ; BISHOP, PO; KATO, H	SUSTAINED AND TRANSIENT RESPONSES BY CAT STRIATE CELLS TO STATIONARY FLASHING LIGHT AND DARK BARS	BRAIN RESEARCH	170	2	362	367	10.1016/0006-8993(79)90115-X	1979	No abstract	WOS:A1979HA22100013
4113	WOSCC	ECKEL, K	TACHISTOPHONIC MEASUREMENT OF CRITICAL-FLICKER FREQUENCY IN HEARING	ZEITSCHRIFT FUR KLINISCHE PSYCHOLOGIE UND PSYCHOTHERAPIE	23	1	6	11	Unknown	1975	No abstract	WOS:A1975AE24000001
4119	WOSCC	ALI, MA; KOBAYASHI, H	TEMPERATURE - INFLUENCE ON ELECTRORETINOGRAM-FLICKER FUSION FREQUENCY ON SUNFISH (LEPOMIS GIBBOSUS L)	REVUE CANADIENNE DE BIOLOGIE	26	4	341	+	Unknown	1967	No abstract	WOS:A1967A360600009
4120	ZR	Crozier, W. J.; Wolf, E.; Wolf, G. Z.	Temperature and critical illumination for reaction to flickering light, I. Anax larvae.	Journal of General Physiology Baltimore	20	Unknown	393	410	10.1085/jgp.20.3.393	1937	No abstract	ZOOREC:ZOOR07400005446
4121	ZR	Crozier, W. J.	Temperature and the critical intensity for response to visual flicker, pp. 216-221 2 figs. Specific constants for visual excitation II.	Proceedings of the National Academy of Sciences of the United States of America	24	Unknown	221	224	10.1073/pnas.24.5.221	1938	No abstract	ZOOREC:ZOOR07500001425
4122	WOSCC	ALI, MA	TEMPERATURE AND VISION	REVUE CANADIENNE DE BIOLOGIE	34	3	131	186	Unknown	1975	No abstract	WOS:A1975AT41300007
4123	WOSCC	NAMEROW, NS	TEMPERATURE EFFECT ON CRITICAL FLICKER FUSION IN MULTIPLE SCLEROSIS	ARCHIVES OF NEUROLOGY	25	3	269	&	10.1001/archneur.1971.00490030095012	1971	No abstract	WOS:A1971K103400012
4124	ZR	Ali, M. A.; Kobayashi, H.	Temperature: influence on the electroretinogram flicker fusion frequency of the sunfish, Lepomis gibbosus, L.	Travaux de Biologie Universite de Montreal	19	Unknown	341	345	Unknown	1968	No abstract	ZOOREC:ZOOR10500033651
4125	WOSCC	SCHAFER, HJ; SCHMIDT, U; BRZOSKA, J; HUBL, L	TEMPERATURE-DEPENDENCE OF VISUAL FUSION FREQUENCY IN RANA LESSONAE CAM, BUFO-BUFO L AND BOMBINA-BOMBINA (L) (AMPHIBIA)	BEHAVIOURAL PROCESSES	3	3	259	264	10.1016/0376-6357(78)90017-7	1978	No abstract	WOS:A1978FY39400005
4126	WOSCC	SRINIVASAN, MV; LEHRER, M	TEMPORAL ACUITY OF HONEYBEE VISION - BEHAVIORAL-STUDIES USING FLICKERING STIMULI	PHYSIOLOGICAL ENTOMOLOGY	9	4	447	457	10.1111/j.1365-3032.1984.tb00787.x	1984	No abstract	WOS:A1984TW16100012
4127	WOSCC	SRINIVASAN, MV; LEHRER, M	TEMPORAL ACUITY OF HONEYBEE VISION - BEHAVIORAL-STUDIES USING MOVING STIMULI	JOURNAL OF COMPARATIVE PHYSIOLOGY	155	3	297	312	10.1007/BF00610583	1984	No abstract	WOS:A1984TN85800003
4128	WOSCC	BOYNTON, RM; KAISER, PK	TEMPORAL ANALOG OF MINIMALLY DISTINCT BORDER	VISION RESEARCH	18	1	111	113	10.1016/0042-6989(78)90085-8	1978	No abstract	WOS:A1978ER44400017
4134	WOSCC	Raz, N.; Shear-Yeshuv, G.; Bick, A.; Levin, N.	Temporal aspects of visual perception in demyelinative diseases	EUROPEAN JOURNAL OF NEUROLOGY	22	Unknown	199	199	Unknown	2015	No abstract	WOS:000357033500323
4135	WOSCC	OGAWA, T; BISHOP, PO; LEVICK, WR	TEMPORAL CHARACTERISTICS OF RESPONSES TO PHOTIC STIMULATION BY SINGLE GANGLION CELLS IN UNOPENED EYE OF CAT	JOURNAL OF NEUROPHYSIOLOGY	29	1	1	&	Unknown	1966	No abstract	WOS:A19667289400001
4136	WOSCC	Huchzermeyer, Cord R. H.; Auer, Julia; Kremers, Jan J.	Temporal contrast sensitivities elicited by the four photoreceptor classes using the silent substitution paradigm in retinitis pigmentosa	INVESTIGATIVE OPHTHALMOLOGY & VISUAL SCIENCE	56	7	Unknown	Unknown	Unknown	2015	No abstract	WOS:000362882201207
4138	WOSCC	Ferreira, Adriana; Kosovicheva, Anna; Bex, Peter J.; Vera-Diaz, Fuensanta A.	Temporal Contrast Sensitivity in Myopia	INVESTIGATIVE OPHTHALMOLOGY & VISUAL SCIENCE	58	8	Unknown	Unknown	Unknown	2017	No abstract	WOS:000432170307035
4140	WOSCC	KATZ, B; TYLER, CW	TEMPORAL CONTRAST SENSITIVITY TESTING IN 2 OPTIC NEUROPATHIES - GLAUCOMA AND OPTIC NEURITIS	INVESTIGATIVE OPHTHALMOLOGY & VISUAL SCIENCE	32	4	948	948	Unknown	1991	No abstract	WOS:A1991FC76201376
4143	WOSCC	LEWIS, EG; ONEILL, WM; DUSTMAN, RE; BECK, EC	TEMPORAL EFFECTS OF HEMODIALYSIS ON MEASURES OF NEURAL EFFICIENCY	KIDNEY INTERNATIONAL	17	3	357	363	10.1038/ki.1980.41	1980	No abstract	WOS:A1980JN73400010
4147	WOSCC	Metha, AB; Mullen, KT	Temporal filters underlying flicker detection and identification for red-green and achromatic stimuli	INVESTIGATIVE OPHTHALMOLOGY & VISUAL SCIENCE	37	3	1966	1966	Unknown	1996	No abstract	WOS:A1996TX39701964
4148	WOSCC	Feinkohl, A.; Klump, G.	Temporal Flash Pattern Analysis in the Visual System of the European Starling (Sturnus Vulgaris)	INVESTIGATIVE OPHTHALMOLOGY & VISUAL SCIENCE	51	13	Unknown	Unknown	Unknown	2010	No abstract	WOS:000442387302005
4150	WOSCC	SMITH, RA	TEMPORAL FREQUENCY ADAPTATION IN VISUAL CONTRAST SENSITIVITY	JOURNAL OF PHYSIOLOGY-LONDON	216	3	531	&	10.1113/jphysiol.1971.sp009539	1971	No abstract	WOS:A1971K174800002
4152	WOSCC	PANTLE, AJ	TEMPORAL FREQUENCY-RESPONSE CHARACTERISTIC OF MOTION CHANNELS MEASURED WITH 3 DIFFERENT PSYCHOPHYSICAL TECHNIQUES	PERCEPTION & PSYCHOPHYSICS	24	3	285	294	10.3758/BF03206100	1978	No abstract	WOS:A1978FR93200011
4154	WOSCC	STORK, DG; FALK, DS	TEMPORAL IMPULSE RESPONSES FROM FLICKER SENSITIVITIES	JOURNAL OF THE OPTICAL SOCIETY OF AMERICA A-OPTICS IMAGE SCIENCE AND VISION	4	6	1130	1135	10.1364/JOSAA.4.001130	1987	No abstract	WOS:A1987H561500017
4155	WOSCC	VICTOR, JD	TEMPORAL IMPULSE RESPONSES FROM FLICKER SENSITIVITIES - CAUSALITY, LINEARITY, AND AMPLITUDE DATA DO NOT DETERMINE PHASE	JOURNAL OF THE OPTICAL SOCIETY OF AMERICA A-OPTICS IMAGE SCIENCE AND VISION	6	9	1302	1303	10.1364/JOSAA.6.001302	1989	No abstract	WOS:A1989AN55200008
4159	WOSCC	CHRISTMAN, S	TEMPORAL INTEGRATION OF FORM AS A FUNCTION OF SUBJECT HANDEDNESS AND RETINAL LOCUS OF PRESENTATION	NEUROPSYCHOLOGIA	27	44512	1373	1382	10.1016/0028-3932(89)90131-0	1989	No abstract	WOS:A1989CE97200005
4166	WOSCC	LOOP, MS; BERKLEY, MA	TEMPORAL MODULATION SENSITIVITY OF CAT .1. BEHAVIORAL MEASURES	VISION RESEARCH	15	5	555	561	10.1016/0042-6989(75)90302-8	1975	No abstract	WOS:A1975V978300002
4167	WOSCC	BERKLEY, MA; LOOP, MS; EVINGER, C	TEMPORAL MODULATION SENSITIVITY OF CAT .2. EVOKED-POTENTIAL ESTIMATES	VISION RESEARCH	15	5	563	568	10.1016/0042-6989(75)90303-X	1975	No abstract	WOS:A1975V978300003
4169	WOSCC	MARUYAMA, K; HIRATA, T; TAKAHASHI, M	TEMPORAL PATTERN-DISCRIMINATION OF VISUAL WHITE NOISE	TOHOKU PSYCHOLOGICA FOLIA	38	44200	1	7	Unknown	1979	No abstract	WOS:A1979JU63600001
4173	WOSCC	GEORGESON, MA	TEMPORAL PROPERTIES OF SPATIAL CONTRAST VISION	VISION RESEARCH	27	5	765	780	10.1016/0042-6989(87)90074-5	1987	No abstract	WOS:A1987G860100010
4185	WOSCC	BRADLEY, A; FREEMAN, RD	TEMPORAL SENSITIVITY IN AMBLYOPIA - AN EXPLANATION OF CONFLICTING REPORTS	VISION RESEARCH	25	1	39	46	10.1016/0042-6989(85)90078-1	1985	No abstract	WOS:A1985ADJ4400005
4187	WOSCC	YAGUCHI, K; IWAHARA, S	TEMPORAL SEQUENCE OF FREQUENCY SPECIFIC AND NONSPECIFIC EFFECTS OF FLICKERING LIGHTS UPON OCCIPITAL ELECTRICAL-ACTIVITY IN MAN	BRAIN RESEARCH	107	1	27	38	10.1016/0006-8993(76)90093-7	1976	No abstract	WOS:A1976BQ84600003
4194	WOSCC	HAYHOE, MM; BING, C	TEMPORAL-MODULATION SENSITIVITY IN CONE DARK-ADAPTATION	VISION RESEARCH	26	10	1715	1725	10.1016/0042-6989(86)90058-1	1986	No abstract	WOS:A1986E705500008
4195	WOSCC	MERIGAN, WH	TEMPORAL-MODULATION SENSITIVITY OF MACAQUE MONKEYS	VISION RESEARCH	20	11	953	959	10.1016/0042-6989(80)90077-2	1980	No abstract	WOS:A1980KS13800008
4196	WOSCC	PIANTANIDA, TP	TEMPORAL-MODULATION SENSITIVITY OF THE BLUE MECHANISM - MEASUREMENTS MADE WITH EXTRARETINAL CHROMATIC ADAPTATION	VISION RESEARCH	25	10	1439	1444	10.1016/0042-6989(85)90222-6	1985	No abstract	WOS:A1985AUP2000010
4197	WOSCC	WISOWATY, JJ; BOYNTON, RM	TEMPORAL-MODULATION SENSITIVITY OF THE BLUE MECHANISM - MEASUREMENTS MADE WITHOUT CHROMATIC ADAPTATION	VISION RESEARCH	20	11	895	909	10.1016/0042-6989(80)90071-1	1980	No abstract	WOS:A1980KS13800002
4198	WOSCC	DIETESPIFF, K	TENSION DEVELOPMENT BY ISOLATED MUSCLE SPINDLES OF CAT	JOURNAL OF PHYSIOLOGY-LONDON	193	1	31	+	10.1113/jphysiol.1967.sp008341	1967	No abstract	WOS:A1967A283600003
4218	WOSCC	FRUMKES, TE; EYSTEINSSON, T	THE CELLULAR BASIS FOR SUPPRESSIVE ROD CONE INTERACTION	VISUAL NEUROSCIENCE	1	3	263	273	10.1017/S0952523800001929	1988	No abstract	WOS:A1988Q292300003
4219	WOSCC	Dillon, Audrey; Galvin, Zita; Stewart, Stephen	The Challenging Diagnosis of Minimal Hepatic Encephalopathy: Does Critical Flicker Frequency Correlate to the Psychometric Hepatic Encephalopathy Score?	HEPATOLOGY	60	Unknown	384A	384A	Unknown	2014	No abstract	WOS:000344483801302
4220	WOSCC	IWASAKI, T; KURIMOTO, S; NORO, K	THE CHANGE IN COLOR CRITICAL FLICKER FUSION (CFF) VALUES AND ACCOMMODATION TIMES DURING EXPERIMENTAL REPETITIVE TASKS WITH CRT DISPLAY SCREENS	ERGONOMICS	32	3	293	305	10.1080/00140138908966089	1989	No abstract	WOS:A1989U611000004
4227	WOSCC	CHANG, Y; FU, YA	THE COLOR SENSATION OF GLAUCOMATOUS SUBJECTS IN FLICKER PHOTOMETRY	IMAGES OF THE TWENTY-FIRST CENTURY, PTS 1-6	11	Unknown	1723	1724	10.1109/IEMBS.1989.96426	1989	No abstract	WOS:A1989BQ05S00878
4235	WOSCC	STELLING, J; MCVEAN, A	THE CONTRACTILE PROPERTIES AND MOVEMENT DYNAMICS OF PIGEON EYE MUSCLE	PFLUGERS ARCHIV-EUROPEAN JOURNAL OF PHYSIOLOGY	412	3	314	321	10.1007/BF00582514	1988	No abstract	WOS:A1988P508800014
4243	WOSCC	Kukkonen, HT; Rovamo, J; Donner, K; Raninen, H	The dependency of critical bandwidth of white temporal noise on flicker frequency.	INVESTIGATIVE OPHTHALMOLOGY & VISUAL SCIENCE	42	4	S159	S159	Unknown	2001	No abstract	WOS:000168392100840
4244	WOSCC	BRANCHEK, T	THE DEVELOPMENT OF PHOTORECEPTORS IN THE ZEBRAFISH, BRACHYDANIO-RERIO .2. FUNCTION	JOURNAL OF COMPARATIVE NEUROLOGY	224	1	116	122	10.1002/cne.902240110	1984	No abstract	WOS:A1984SJ97700009
4245	WOSCC	BANKS, MS	THE DEVELOPMENT OF SPATIAL AND TEMPORAL CONTRAST SENSITIVITY	CURRENT EYE RESEARCH	2	3	191	198	10.3109/02713688208997694	1982	No abstract	WOS:A1982PT64700007
4248	WOSCC	Tanaka, Yoshiki; Yokoyama, Sho; Nakamura, Hideki; Ichikawa, Kazuo; Tanabe, Shoko; Yukihito, Kato; Horai, Rie; Tanaka, Kiyoshi	The Difference of Luminance Sensitivity for Congenital Color Vision Defect using Flicker Method on Liquid Crystal Display	INVESTIGATIVE OPHTHALMOLOGY & VISUAL SCIENCE	57	12	Unknown	Unknown	Unknown	2016	No abstract	WOS:000394174001039
4250	WOSCC	SHERMAN, J; BASS, SJ; RICHARDSON, V	THE DIFFERENTIAL-DIAGNOSIS OF RETINAL DISEASE FROM OPTIC-NERVE DISEASE	JOURNAL OF THE AMERICAN OPTOMETRIC ASSOCIATION	52	12	933	939	Unknown	1981	No abstract	WOS:A1981NB03100002
4252	WOSCC	Harada, Nobuyoshi; Iwaki, Sunao	The effect of 1/f fluctuation in inter-stimulus interval of visual stimulus on flicker fusion threshold	NEUROSCIENCE RESEARCH	68	Unknown	E380	E380	10.1016/j.neures.2010.07.1685	2010	No abstract	WOS:000208443702448
4277	WOSCC	NEARY, C	THE EFFECT OF HIGH-FREQUENCY FLICKER ON ACCOMMODATION	OPHTHALMIC AND PHYSIOLOGICAL OPTICS	9	4	440	446	10.1016/0275-5408(89)90264-0	1989	No abstract	WOS:A1989CC08200016
4281	WOSCC	Ng, Cherlyn J.; Barbot, Antoine; Tadin, Duje; Banks, Martin S.; Blake, Randolph; Yoon, Geunyoung	The effect of improving the eye's optical quality on spatio-temporal contrast sensitivity	INVESTIGATIVE OPHTHALMOLOGY & VISUAL SCIENCE	61	7	Unknown	Unknown	Unknown	2020	No abstract	WOS:000554528305014
4291	WOSCC	COLGAN, CM	THE EFFECT OF OBSERVATIONAL TECHNIQUE ON BRIGHTNESS-ENHANCEMENT	AMERICAN JOURNAL OF PSYCHOLOGY	78	3	471	475	10.2307/1420583	1965	No abstract	WOS:A1965CAM4300014
4300	WOSCC	ELSNER, T; DEUBEL, H	THE EFFECT OF SACCADES ON THRESHOLD PERCEPTION - A MODEL STUDY	BIOLOGICAL CYBERNETICS	54	6	359	366	10.1007/BF00355541	1986	No abstract	WOS:A1986D826700002
4304	WOSCC	RANINEN, AN; ROVAMO, JM; NASANEN, RE	THE EFFECT OF TARGET AREA ON FLICKER SENSITIVITY WITH AND WITHOUT TEMPORAL NOISE	INVESTIGATIVE OPHTHALMOLOGY & VISUAL SCIENCE	35	4	1369	1369	Unknown	1994	No abstract	WOS:A1994MZ58500536
4322	WOSCC	BRANNAN, JR; WILLIAMS, MC	THE EFFECTS OF AGE AND READING-ABILITY ON FLICKER THRESHOLD	CLINICAL VISION SCIENCES	3	2	137	142	Unknown	1988	No abstract	WOS:A1988P718200006
4334	WOSCC	JENNINGS, JAM; CHARMAN, WN	THE EFFECTS OF CENTRAL AND PERIPHERAL REFRACTION ON CRITICAL FUSION FREQUENCY	OPHTHALMIC AND PHYSIOLOGICAL OPTICS	1	2	91	96	10.1016/0275-5408(81)90031-4	1981	No abstract	WOS:A1981MQ03800003
4340	WOSCC	PARROTT, AC	THE EFFECTS OF CLOBAZAM UPON CRITICAL FLICKER FUSION THRESHOLDS - A REVIEW	DRUG DEVELOPMENT RESEARCH	Unknown	Unknown	57	66	Unknown	1982	No abstract	WOS:A1982PA42800009
4344	WOSCC	KITTERLE, FL; BEARD, BL	THE EFFECTS OF FLICKER ADAPTATION UPON TEMPORAL CONTRAST ENHANCEMENT	PERCEPTION & PSYCHOPHYSICS	33	1	75	78	10.3758/BF03205868	1983	No abstract	WOS:A1983QM21900009
4360	WOSCC	BOWLING, A	THE EFFECTS OF PERIPHERAL MOVEMENT AND FLICKER ON THE DETECTION THRESHOLDS OF SINUSOIDAL GRATINGS	PERCEPTION & PSYCHOPHYSICS	37	3	181	188	10.3758/BF03207562	1985	No abstract	WOS:A1985AKA5100001
4370	WOSCC	Ayotte, A; Rushforth, DA; Tao, J; Vessey, KA; Stell, WK	The effects of stroboscopic flicker on form-deprivation myopia in chicks	INVESTIGATIVE OPHTHALMOLOGY & VISUAL SCIENCE	46	Unknown	Unknown	Unknown	Unknown	2005	No abstract	WOS:000227980402094
4373	WOSCC	Raninen, AN; Rovamo, JM	The effects of temporal noise and eccentricity on flicker sensitivity	INVESTIGATIVE OPHTHALMOLOGY & VISUAL SCIENCE	38	4	1796	1796	Unknown	1997	No abstract	WOS:A1997WN18601791
4388	WOSCC	PORCIATTI, V; FONTANESI, G; BAGNOLI, P	THE ELECTRORETINOGRAM OF THE LITTLE OWL (ATHENE-NOCTUA)	VISION RESEARCH	29	12	1693	1698	10.1016/0042-6989(89)90151-X	1989	No abstract	WOS:A1989CF57100005
4396	WOSCC	CHRIST, T; PILLUNAT, LE; STODTMEISTER, R	THE FLICKER TEST ACCORDING TO AULHORN IN THE DIAGNOSIS OF ACUTE OPTIC NEURITIS	OPHTHALMOLOGICA	192	4	220	227	10.1159/000309650	1986	No abstract	WOS:A1986D641200006
4402	WOSCC	Li, W.; Chen, S.; Graydon, C.; Kachar, B.; Bush, R. A.; Sieving, P. A.; Vaughan, D. K.	The Function of the Photoreceptor Synaptic Ribbon - A Study From the Hibernating Ground Squirrel Retina	INVESTIGATIVE OPHTHALMOLOGY & VISUAL SCIENCE	51	13	Unknown	Unknown	Unknown	2010	No abstract	WOS:000442393603280
4403	WOSCC	SIMONSON, E	THE FUSION FREQUENCY OF FLICKER AS A CRITERION OF CENTRAL NERVOUS SYSTEM FATIGUE	AMERICAN JOURNAL OF OPHTHALMOLOGY	47	4	556	565	10.1016/S0002-9394(14)76472-4	1959	No abstract	WOS:A1959WG59100013
4405	WOSCC	Bastaki, Qais; Rodriguez-Carmona, Marisa; Barbur, John L.	The grading of risk factors for diabetes based on early loss of colour and flicker sensitivity	ACTA OPHTHALMOLOGICA	97	Unknown	Unknown	Unknown	10.1111/j.1755-3768.2019.5454	2019	No abstract	WOS:000540559500350
4406	WOSCC	NICHOLSON, AN; STONE, BM	THE H1-ANTAGONIST MEQUITAZINE - STUDIES ON PERFORMANCE AND VISUAL FUNCTION	EUROPEAN JOURNAL OF CLINICAL PHARMACOLOGY	25	4	563	566	10.1007/BF00542129	1983	No abstract	WOS:A1983RW98500025
4427	WOSCC	FRUMKES, TE; NAARENDORP, F; GOLDBERG, SH	THE INFLUENCE OF CONE ADAPTATION UPON ROD MEDIATED FLICKER	VISION RESEARCH	26	8	1167	1176	10.1016/0042-6989(86)90098-2	1986	No abstract	WOS:A1986D940800001
4436	WOSCC	VARJU, D	THE INFLUENCE OF SINUSOIDAL BRIGHTNESS PATTERNS ON AVERAGE PUPIL DILATION AND ON SUBJECTIVE BRIGHTNESS	KYBERNETIK	2	2	33	43	Unknown	1964	No abstract	WOS:A1964XF94200001
4438	WOSCC	NATHAN, R; TAVI, M	THE INFLUENCE OF STIMULATION PULSE FREQUENCY ON THE GENERATION OF JOINT MOMENTS IN THE UPPER LIMB	IEEE TRANSACTIONS ON BIOMEDICAL ENGINEERING	37	3	317	322	10.1109/10.52333	1990	No abstract	WOS:A1990CX85100010
4446	WOSCC	PECKHAM, RH; HART, WM	THE INTERRELATIONS BETWEEN CRITICAL FLICKER FREQUENCY, THE ELECTRORETINOGRAM, PHOTOCHEMICAL MECHANISMS, AND PERCEPTUAL RESPONSES	AMERICAN JOURNAL OF OPHTHALMOLOGY	45	2	290	290	Unknown	1958	No abstract	WOS:A1958WG57200029
4448	WOSCC	GIASCHI, D; ANSTIS, S	THE LESS YOU SEE IT, THE FASTER IT MOVES - SHORTENING THE ON-TIME SPEEDS UP APPARENT MOTION	VISION RESEARCH	29	3	335	347	10.1016/0042-6989(89)90082-5	1989	No abstract	WOS:A1989T050100008
4460	WOSCC	ESSOCK, EA; LEHMKUHLE, S	THE OBLIQUE EFFECTS OF PATTERN AND FLICKER SENSITIVITY - IMPLICATIONS FOR MIXED PHYSIOLOGICAL INPUT	PERCEPTION	11	4	441	455	10.1068/p110441	1982	No abstract	WOS:A1982QM34800008
4470	WOSCC	FOLEY, PJ; STAGER, P	THE PHASE DIFFERENCE FUNCTION IN BINOCULAR FLICKER	CANADIAN JOURNAL OF PSYCHOLOGY	19	1	47	55	10.1037/h0082888	1965	No abstract	WOS:A1965CCW9700005
4473	WOSCC	LEE, BB; MARTIN, PR; VALBERG, A	THE PHYSIOLOGICAL-BASIS OF HETEROCHROMATIC FLICKER PHOTOMETRY DEMONSTRATED IN THE GANGLION-CELLS OF THE MACAQUE RETINA	JOURNAL OF PHYSIOLOGY-LONDON	404	Unknown	323	347	10.1113/jphysiol.1988.sp017292	1988	No abstract	WOS:A1988Q065800018
4476	WOSCC	LEGG, CR	THE PRETECTUM AND VISUAL-DISCRIMINATION LEARNING IN THE HOODED RAT	BEHAVIOURAL BRAIN RESEARCH	29	44198	27	34	10.1016/0166-4328(88)90049-6	1988	No abstract	WOS:A1988N843100004
4486	WOSCC	LOVEKIN, LG; CHANDLER, MR	THE RANGE OF NORMAL FOR VISUAL FIELDS BY FLICKER FUSION	ARCHIVES OF OPHTHALMOLOGY	62	4	588	598	Unknown	1959	No abstract	WOS:A1959WF56200007
4487	WOSCC	THOMPSON, CI; FIDURA, FG; RHOADS, CJ; DEYOUNG, CA; KINTZ, BL	THE RELATION BETWEEN PULSE-TO-CYCLE FRACTION AND CFF	AMERICAN JOURNAL OF PSYCHOLOGY	78	3	448	454	10.2307/1420579	1965	No abstract	WOS:A1965CAM4300010
4490	WOSCC	TYLER, CW; RYU, S; STAMPER, R	THE RELATION BETWEEN VISUAL SENSITIVITY AND INTRAOCULAR-PRESSURE IN NORMAL EYES	INVESTIGATIVE OPHTHALMOLOGY & VISUAL SCIENCE	25	1	103	105	Unknown	1984	No abstract	WOS:A1984SA47500014
4491	WOSCC	Hix, A; Williams, LB; Hammond, BR; Clark, LD	The relationship between CFF thresholds and resting blood pressure.	INVESTIGATIVE OPHTHALMOLOGY & VISUAL SCIENCE	42	4	S851	S851	Unknown	2001	No abstract	WOS:000168392104534
4492	WOSCC	ZLODY, RL	THE RELATIONSHIP BETWEEN CRITICAL FLICKER FREQUENCY (CFF) AND SEVERAL INTELLECTUAL MEASURES	AMERICAN JOURNAL OF PSYCHOLOGY	78	4	596	602	10.2307/1420921	1965	No abstract	WOS:A1965CAM4400008
4493	WOSCC	NORWICH, KH	THE RELATIONSHIP BETWEEN CRITICAL FUSION FREQUENCY AND THE RATE OF ACQUISITION OF INFORMATION	BULLETIN OF THE PSYCHONOMIC SOCIETY	27	6	514	514	Unknown	1989	No abstract	WOS:A1989AV54900295
4494	WOSCC	Rainey, BB; Cates, AK; Hobbs, RR; Horner, DG; Lowther, AH; Goss, DA; Kidd, GR; Krueger, GS	The relationship between dyslexia, reading, and flicker thresholds in an unselected fourth grade population.	INVESTIGATIVE OPHTHALMOLOGY & VISUAL SCIENCE	42	4	S850	S850	Unknown	2001	No abstract	WOS:000168392104525
4495	WOSCC	SHILLINGFORDRICKETTS, HR; CASSON, EJ; ZACKON, DH; STROLENBERG, UA	THE RELATIONSHIP BETWEEN FLICKER SENSITIVITY AND SPATIAL SUMMATION CHARACTERISTICS IN OPTIC NEURITIS	INVESTIGATIVE OPHTHALMOLOGY & VISUAL SCIENCE	36	4	S680	S680	Unknown	1995	No abstract	WOS:A1995QM91503109
4496	WOSCC	CELICHOWSKI, J; GROTTEL, K	THE RELATIONSHIP BETWEEN FUSION INDEX AND STIMULATION FREQUENCY IN TETANI OF MOTOR UNITS IN RAT MEDIAL GASTROCNEMIUS	ARCHIVES ITALIENNES DE BIOLOGIE	133	2	81	87	Unknown	1995	No abstract	WOS:A1995QQ41100001
4508	WOSCC	PASTERNAK, T	THE ROLE OF CORTICAL DIRECTIONAL SELECTIVITY IN DETECTION OF MOTION AND FLICKER	VISION RESEARCH	26	8	1187	1194	10.1016/0042-6989(86)90100-8	1986	No abstract	WOS:A1986D940800003
4509	WOSCC	TULUNAYKEESEY, U; VERHOEVE, JN	THE ROLE OF EYE-MOVEMENTS IN MOTION DETECTION	VISION RESEARCH	27	5	747	754	10.1016/0042-6989(87)90072-1	1987	No abstract	WOS:A1987G860100008
4511	WOSCC	HARRIS, MG	THE ROLE OF PATTERN AND FLICKER MECHANISMS IN DETERMINING THE SPATIOTEMPORAL LIMITS OF VELOCITY PERCEPTION .1. UPPER MOVEMENT THRESHOLDS	PERCEPTION	13	4	401	407	10.1068/p130401	1984	No abstract	WOS:A1984TZ04500004
4512	WOSCC	HARRIS, MG	THE ROLE OF PATTERN AND FLICKER MECHANISMS IN DETERMINING THE SPATIOTEMPORAL LIMITS OF VELOCITY PERCEPTION .2. THE LOWER MOVEMENT THRESHOLD	PERCEPTION	13	4	409	415	10.1068/p130409	1984	No abstract	WOS:A1984TZ04500005
4517	WOSCC	CORWIN, TR; DUNLAP, WP	THE SHAPE OF THE HIGH-FREQUENCY FLICKER SENSITIVITY CURVE	VISION RESEARCH	27	12	2119	2123	10.1016/0042-6989(87)90126-X	1987	No abstract	WOS:A1987L068800011
4519	WOSCC	IWASAKI, T; AKIYA, S	THE SIGNIFICANCE OF CHANGES IN CFF VALUES DURING PERFORMANCE ON A VDT-BASED VISUAL TASK	TOWARDS HUMAN WORK : SOLUTIONS TO PROBLEMS IN OCCUPATIONAL HEALTH AND SAFETY	Unknown	Unknown	352	357	Unknown	1991	No abstract	WOS:A1991BU61P00051
4520	WOSCC	TRAUZETTELKLOSINSKI, S	THE SIGNIFICANCE OF THE FLICKER TEST IN ASSESSING THE COURSE AND PROGNOSIS OF OPTIC NEURITIS	KLINISCHE MONATSBLATTER FUR AUGENHEILKUNDE	188	1	13	19	10.1055/s-2008-1050565	1986	No abstract	WOS:A1986AZA4600004
4521	ZR	Crozier, L. J.	The simplex flicker threshold contour for the Zebra Finch.	Journal of General Physiology	24	Unknown	625	633	10.1085/jgp.24.5.625	1941	No abstract	ZOOREC:ZOOR07800001192
4525	WOSCC	WORTEL, JF; NUBOER, JFW	THE SPECTRAL SENSITIVITY OF BLUE-SENSITIVE PIGEON CONES - EVIDENCE FOR COMPLETE SCREENING OF THE VISUAL PIGMENT BY THE OIL-DROPLETS	VISION RESEARCH	26	6	885	886	10.1016/0042-6989(86)90146-X	1986	No abstract	WOS:A1986C603100007
4527	WOSCC	LANKHEET, MJM; MOLENAAR, J; VANDEGRIND, WA	THE SPIKE GENERATING MECHANISM OF CAT RETINAL GANGLION-CELLS	VISION RESEARCH	29	5	505	517	10.1016/0042-6989(89)90037-0	1989	No abstract	WOS:A1989T971300001
4528	WOSCC	KROUPA, VF	THE STATE OF THE ART OF FLICKER FREQUENCY NOISE IN BAW AND SAW QUARTZ RESONATORS	IEEE TRANSACTIONS ON ULTRASONICS FERROELECTRICS AND FREQUENCY CONTROL	35	3	406	420	10.1109/58.20462	1988	No abstract	WOS:A1988N457800016
4533	WOSCC	NELSON, TM; BARTLEY, SH	THE TALBOT-PLATEAU LAW AND THE BRIGHTNESS OF RESTRICTED NUMBERS OF PHOTIC REPETITIONS AT CFF	VISION RESEARCH	4	44385	403	410	10.1016/0042-6989(64)90012-4	1964	No abstract	WOS:A1964WZ49400004
4536	WOSCC	CONNER, JD	THE TEMPORAL PROPERTIES OF ROD VISION	JOURNAL OF PHYSIOLOGY-LONDON	332	NOV	139	155	10.1113/jphysiol.1982.sp014406	1982	No abstract	WOS:A1982PU12800010
4543	WOSCC	Lapus, I.; Payawal, D.; Gonzales, J. R.	The use of critical flicker frequency threshold compared to neuropsychological testing in the detection of minimal hepatic encephalopathy	LIVER INTERNATIONAL	26	Unknown	102	103	Unknown	2006	No abstract	WOS:000239938800329
4544	WOSCC	Gonzales, John Ray; Lapus; Ismael, J. R.; Payawal; Diana, A.	The use of critical flicker frequency threshold determination compared to psychometric testing (number connection test) in detection of minimal hepatic encephalopathy	JOURNAL OF GASTROENTEROLOGY AND HEPATOLOGY	21	Unknown	A45	A45	Unknown	2006	No abstract	WOS:000247320300138
4545	WOSCC	CARLESS, JE; ROWE, JS	THE USE OF CRITICAL FLICKER FUSION FREQUENCY TEST FOR EVALUATING SOME CENTRAL NERVOUS EFFECTS OF 2 INDOMETHACIN FORMULATIONS	JOURNAL OF PHARMACY AND PHARMACOLOGY	33	5	336	337	10.1111/j.2042-7158.1981.tb13797.x	1981	No abstract	WOS:A1981LP51600019
4552	WOSCC	ROMANOV, DA; MARTYNENKO, IG; LIMAN, AD	THE VEGETATIVE ENSURING OF THE SYSTEM RESPONSE UNDER CONDITIONS OF OPERATORS ACTIVITY CONNECTED WITH VISUAL STRENGTH	FIZIOLOGICHESKII ZHURNAL	35	4	32	37	Unknown	1989	No abstract	WOS:A1989AH80200007
4553	WOSCC	SHIPLEY, T	THE VEILING FUNCTION AND NON-ADDITIVITY IN FLICKER-FUSION	VISION RESEARCH	1	44259	301	309	10.1016/0042-6989(61)90010-4	1961	No abstract	WOS:A1961WU74200010
4558	WOSCC	NELSON, TM; BARTLEY, SH	THEORETICAL INTERPRETATION OF VARIOUS QUALITATIVE AND QUANTITATIVE ASPECTS OF FLICKER AND FUSION PHENOMENA	JOURNAL OF PSYCHOLOGY	59	1	185	194	10.1080/00223980.1965.9916792	1965	No abstract	WOS:A1965CAK3100023
4559	WOSCC	POLLACK, RH	THEORETICAL NOTE ON AGING OF VISUAL-SYSTEM	PERCEPTION & PSYCHOPHYSICS	23	1	94	95	10.3758/BF03214303	1978	No abstract	WOS:A1978EZ09900016
4560	WOSCC	KELLY, DH	THEORY OF FLICKER AND TRANSIENT RESPONSES .1. UNIFORM FIELDS	JOURNAL OF THE OPTICAL SOCIETY OF AMERICA	61	4	537	&	10.1364/JOSA.61.000537	1971	No abstract	WOS:A1971I824100021
4561	WOSCC	KELLY, DH	THEORY OF FLICKER AND TRANSIENT RESPONSES, .2. COUNTERPHASE GRATINGS	JOURNAL OF THE OPTICAL SOCIETY OF AMERICA	61	5	632	&	10.1364/JOSA.61.000632	1971	No abstract	WOS:A1971J153200012
4568	WOSCC	FARLEY, FH	THRESHOLD OF FUSION OF PAIRED LIGHT FLASHES AS A FUNCTION OF AGE IN NORMAL ADULTS	JOURNAL OF GENETIC PSYCHOLOGY	114	1	143	&	10.1080/00221325.1969.10533846	1969	No abstract	WOS:A1969C933200015
4569	WOSCC	DEUBEL, H; ELSNER, T	THRESHOLD PERCEPTION AND SACCADIC EYE-MOVEMENTS	BIOLOGICAL CYBERNETICS	54	6	351	358	10.1007/BF00355540	1986	No abstract	WOS:A1986D826700001
4582	WOSCC	FESHCHENKO, VA; REINSEL, R; VESELIS, RA	TIME-EFFICIENT TEST OF CRITICAL FLICKER FREQUENCY (CFF) USING CONSTANT FREQUENCY STIMULI	ANESTHESIOLOGY	81	3A	A481	A481	Unknown	1994	No abstract	WOS:A1994PJ09100480
4595	WOSCC	Nomura, Yuichiro; Mita, Jumpei; Takizawa, Shingo; Arimura, Takuma; Suzuki, Shinichiro; Ikuta, Shohei; Amano, Akira; Tsubo, Yasuhiro; Shimonomura, Kazuhiro; Seya, Yasuhiro; Koike, Chieko	Touchscreen-based visual temporal discrimination task in the behaving mouse by the constant method	INVESTIGATIVE OPHTHALMOLOGY & VISUAL SCIENCE	57	12	Unknown	Unknown	Unknown	2016	No abstract	WOS:000394210201138
4604	WOSCC	FRIEDMAN, H	TRANSCEPHALIC DC-POTENTIAL AND SCOTOPIC CRITICAL FLICKER FREQUENCY	PSYCHONOMIC SCIENCE	26	1	41	+	10.3758/BF03337880	1972	No abstract	WOS:A1972L363200017
4635	WOSCC	SCHWARZ, F; VOLKMER, E	UBER DEN EINFLUSS DES GAMMA-HEXACHLORCYCLOHEXANS AUF DEN ERREGUNGSABLAUF IN DER FROSCHRETINA	ACTA BIOLOGICA ET MEDICA GERMANICA	8	3	295	&	Unknown	1962	No abstract	WOS:A19621117A00014
4636	WOSCC	FLEMMING, K	UBER DIE WIRKUNG SYMPATHICOLYTISCHER UND PARASYMPATHICOLYTISCHER PHARMAKA AUF DIE FLIMMERVERSCHMELZUNGSGRENZE	NAUNYN-SCHMIEDEBERGS ARCHIV FUR EXPERIMENTELLE PATHOLOGIE UND PHARMAKOLOGI	230	4	328	334	Unknown	1957	No abstract	WOS:A1957WW36200003
4644	WOSCC	PARMENTIERBELOUX, M; RIPOCHE, J	UNE MESURE DE LA FATIGUE EN ORIENTATION SCOLAIRE - PAR LETUDE DE LA FREQUENCE CRITIQUE DU SCINTILLEMENT LUMINEUX	PRESSE MEDICALE	67	41	1565	&	Unknown	1959	No abstract	WOS:A1959XM22600010
4647	WOSCC	BADCOCK, DR; SMITH, D	UNIFORM-FIELD FLICKER - MASKING AND FACILITATION	VISION RESEARCH	29	7	803	808	10.1016/0042-6989(89)90092-8	1989	No abstract	WOS:A1989AB74300006
4648	WOSCC	MARTIN, F; LOVEGROVE, WJ	UNIFORM-FIELD FLICKER MASKING IN CONTROL AND SPECIFICALLY-DISABLED READERS	PERCEPTION	17	2	203	214	10.1068/p170203	1988	No abstract	WOS:A1988Q783300006
4652	WOSCC	Umeton, Diana; Read, Jenny C. A.; Rowe, Candy	Unravelling the Illusion of Flicker Fusion	PERCEPTION	48	Unknown	81	81	Unknown	2019	No abstract	WOS:000468288300301
4653	WOSCC	HUMMLER, H	UNTERSUCHUNGEN UBER DIE BEZIEHUNG ZWISCHEN SAUERSTOFFVERBRAUCH UND SPANNUNGSENTWICKLUNG AM M SARTORIUS DES FROSCHES BEI ELEKTRISCHER REIZUNG UND UNTER DEM EINFLUSS VARIIERTER EXTRACELLULARER KALIUM-KONZENTRATION	PFLUGERS ARCHIV FUR DIE GESAMTE PHYSIOLOGIE DES MENSCHEN UND DER TIERE	287	3	224	&	10.1007/BF00362484	1966	No abstract	WOS:A19667171400003
4654	WOSCC	Davis, Michael	Untitled	DIVING AND HYPERBARIC MEDICINE	43	3	129	129	Unknown	2013	No abstract	WOS:000324202000001
4661	WOSCC	FORSYTH, DM	USE OF A FOURIER MODEL IN DESCRIBING THE FUSION OF COMPLEX VISUAL STIMULI	JOURNAL OF THE OPTICAL SOCIETY OF AMERICA	50	4	337	341	10.1364/JOSA.50.000337	1960	No abstract	WOS:A1960WF92900006
4697	WOSCC	SWIHART, SL	VARIABILITY AND NATURE OF INSECT ELECTRORETINOGRAM	JOURNAL OF INSECT PHYSIOLOGY	18	6	1221	&	10.1016/0022-1910(72)90154-0	1972	No abstract	WOS:A1972M450200017
4701	WOSCC	PORTER, LJ	VARIABLES AFFECTING CRITICAL FLICKER FUSION	BULLETIN OF THE BRITISH PSYCHOLOGICAL SOCIETY	39	Unknown	A8	A8	Unknown	1986	No abstract	WOS:A1986A487800067
4702	WOSCC	KEESEY, UT	VARIABLES DETERMINING FLICKER SENSITIVITY IN SMALL FIELDS	JOURNAL OF THE OPTICAL SOCIETY OF AMERICA	60	3	390	&	10.1364/JOSA.60.000390	1970	No abstract	WOS:A1970F828800019
4703	WOSCC	SEMMLOW, J; HANSMANN, D; STARK, L	VARIATION IN PUPILLOMOTOR RESPONSIVENESS WITH MEAN PUPIL SIZE	VISION RESEARCH	15	1	85	90	10.1016/0042-6989(75)90064-4	1975	No abstract	WOS:A1975V055200011
4709	WOSCC	BENTON, JL; MCCANN, JJ	VARIEGATED COLOR SENSATIONS FROM ROD-CONE INTERACTIONS - FLICKER-FUSION EXPERIMENTS	JOURNAL OF THE OPTICAL SOCIETY OF AMERICA	67	1	119	121	10.1364/JOSA.67.000119	1977	No abstract	WOS:A1977CS07500022
4710	WOSCC	MCCANN, JJ; BENTON, JL	VARIEGATED COLOR SENSATIONS FROM ROD-CONE INTERACTIONS - FLICKER-FUSION EXPERIMENTS	JOURNAL OF THE OPTICAL SOCIETY OF AMERICA	65	10	1200	1200	Unknown	1975	No abstract	WOS:A1975AR96800207
4711	WOSCC	TRAUZETTELKLOSINSKI, S	VARIOUS STAGES OF OPTIC NEURITIS ASSESSED BY SUBJECTIVE BRIGHTNESS OF FLICKER	ARCHIVES OF OPHTHALMOLOGY	107	1	63	68	10.1001/archopht.1989.01070010065029	1989	No abstract	WOS:A1989R752500023
4714	WOSCC	PANISH, SC	VELOCITY DISCRIMINATION AT CONSTANT MULTIPLES OF THRESHOLD CONTRAST	VISION RESEARCH	28	2	193	201	10.1016/0042-6989(88)90146-0	1988	No abstract	WOS:A1988M343400001
4718	WOSCC	Victor, JD; Conte, MM	VEP analysis of the dynamics of vernier acuity	INVESTIGATIVE OPHTHALMOLOGY & VISUAL SCIENCE	40	4	S823	S823	Unknown	1999	No abstract	WOS:000079269204334
4723	WOSCC	CLARK, DL; UETZ, GW	VIDEO IMAGE RECOGNITION BY THE JUMPING SPIDER, MAEVIA-INCLEMENS (ARANEA, SALTICIDAE)	ANIMAL BEHAVIOUR	40	Unknown	884	890	10.1016/S0003-3472(05)80990-X	1990	No abstract	WOS:A1990EJ04200010
4726	WOSCC	WELPE, E	VIOLET EFFECT - NEW SUBJECTIVE COLOR INDUCED BY FLICKER LIGHT	VISION RESEARCH	18	12	1623	1631	10.1016/0042-6989(78)90254-7	1978	No abstract	WOS:A1978FV76800007
4728	WOSCC	KEESEY, UT	VISIBILITY OF A STABILIZED TARGET AS A FUNCTION OF FREQUENCY AND AMPLITUDE OF LUMINANCE VARIATION	JOURNAL OF THE OPTICAL SOCIETY OF AMERICA	59	5	604	&	10.1364/JOSA.59.000604	1969	No abstract	WOS:A1969D280100014
4729	WOSCC	STERNHEIM, CE; STROMEYER, CF; KHOO, MCK	VISIBILITY OF CHROMATIC FLICKER UPON SPECTRALLY MIXED ADAPTING FIELDS	VISION RESEARCH	19	2	175	183	10.1016/0042-6989(79)90048-8	1979	No abstract	WOS:A1979GH44200010
4730	WOSCC	CORBETT, JM; WHITE, TA	VISIBILITY OF FLICKER IN TELEVISION PICTURES	NATURE	261	5562	689	690	10.1038/261689a0	1976	No abstract	WOS:A1976BV11100037
4735	WOSCC	Miller, PE; Murphy, CJ	Vision in dogs	JOURNAL OF THE AMERICAN VETERINARY MEDICAL ASSOCIATION	207	12	1623	1634	Unknown	1995	No abstract	WOS:A1995TK53600026
4736	WOSCC	HUMPHREY, NK; WEISKRAN.L	VISION IN MONKEYS AFTER REMOVAL OF STRIATE CORTEX	NATURE	215	5101	595	&	10.1038/215595a0	1967	No abstract	WOS:A19679701000011
4744	WOSCC	ORDY, JM; SAMORAJSKI, T	VISUAL ACUITY AND ERG-CFF IN RELATION TO MORPHOLOGIC ORGANIZATION OF RETINA AMONG DIURNAL AND NOCTURNAL PRIMATES	VISION RESEARCH	8	9	1205	+	10.1016/0042-6989(68)90028-X	1968	No abstract	WOS:A1968B913700007
4746	WOSCC	Lorach, Henri; Mandel, Yossi; Goetz, Georges A.; Huie, Philip; Lei, Xin; Kamins, Ted; Galambos, Ludwig; Harris, Jim; Palanker, Daniel V.	Visual Acuity of Rats with Photovoltaic Subretinal Prostheses	INVESTIGATIVE OPHTHALMOLOGY & VISUAL SCIENCE	55	13	Unknown	Unknown	Unknown	2014	No abstract	WOS:000433205504341
4747	WOSCC	GOURAS, P; DOWLING, JE	VISUAL ADAPTATION - ITS MECHANISM	SCIENCE	157	3788	583	&	10.1126/science.157.3788.583	1967	No abstract	WOS:A19679694000046
4748	WOSCC	SMERDON, DL; WILLSHAW, HE	VISUAL AFTEREFFECTS ASSOCIATED WITH THE USE OF HIGH-RESOLUTION VISUAL-DISPLAY UNITS	BRITISH JOURNAL OF OPHTHALMOLOGY	72	11	823	828	10.1136/bjo.72.11.823	1988	No abstract	WOS:A1988Q920400006
4751	WOSCC	WELPE, E	VISUAL ANGLE CONSTANCY OF SUBJECTIVE CHECKERBOARD PATTERN, INDICATION FOR CORTICAL ORIGIN OF SIZE CONSTANCY	VISION RESEARCH	19	7	795	797	10.1016/0042-6989(79)90155-X	1979	No abstract	WOS:A1979HA76300007
4752	WOSCC	KARRER, R	VISUAL BEAT PHENOMENA AS AN INDEX TO TEMPORAL CHARACTERISTICS OF PERCEPTION	JOURNAL OF EXPERIMENTAL PSYCHOLOGY	75	3	372	&	10.1037/h0025038	1967	No abstract	WOS:A1967A145300013
4753	WOSCC	KARRER, R	VISUAL BEATS - DIFFERENTIAL BRIGHTNESS OF STIMULI AND ESTIMATION OF BRIGHTNESS	VISION RESEARCH	9	3	429	&	10.1016/0042-6989(69)90089-3	1969	No abstract	WOS:A1969C855300011
4754	WOSCC	MARZI, CA; TASSINARI, G; REESE, BE	VISUAL BEHAVIOR FOLLOWING LESION OF PHASIC W-FIBERS IN THE CATS OPTIC TRACT	PROGRESS IN BRAIN RESEARCH	95	Unknown	159	167	10.1016/S0079-6123(08)60366-0	1993	No abstract	WOS:A1993LD81700015
4757	WOSCC	GOLDSTEIN, DA; LAMB, JC	VISUAL CODING USING FLASHING LIGHTS	HUMAN FACTORS	9	5	405	+	10.1177/001872086700900502	1967	No abstract	WOS:A1967A618000002
4759	WOSCC	GIJSBERS, KJ	VISUAL DISCRIMINATION DURING RETICULAR STIMULATION IN ALERT CAT	EXPERIMENTAL NEUROLOGY	38	2	286	294	10.1016/0014-4886(73)90152-0	1973	No abstract	WOS:A1973P055000009
4763	WOSCC	BODISWOLLNER, I; MARX, MS; MITRA, S; BOBAK, P; MYLIN, L; YAHR, M	VISUAL DYSFUNCTION IN PARKINSONS-DISEASE - LOSS IN SPATIOTEMPORAL CONTRAST SENSITIVITY	BRAIN	110	Unknown	1675	1698	10.1093/brain/110.6.1675	1987	No abstract	WOS:A1987M180700014
4766	WOSCC	CRAIG, EA	VISUAL EFFECTS OF SUBFUSIONAL RATES OF HIGH-INTENSITY INTERMITTENT PHOTIC STIMULATION	AMERICAN JOURNAL OF OPTOMETRY AND PHYSIOLOGICAL OPTICS	50	5	387	394	Unknown	1973	No abstract	WOS:A1973P972600004
4769	WOSCC	LEHTONEN, JB	VISUAL EVOKED CORTICAL POTENTIALS FOR SINGLE FLASHES AND FLICKERING LIGHT IN MIGRAINE	HEADACHE	14	1	1	12	10.1111/j.1526-4610.1974.hed1401001.x	1974	No abstract	WOS:A1974S974000001
4774	WOSCC	GHEZZI, A; ORSINI, O	VISUAL EVOKED-POTENTIALS IN MULTIPLE-SCLEROSIS - COMPARISON OF PATTERNED AND UNPATTERNED STIMULI	ELECTROENCEPHALOGRAPHY AND CLINICAL NEUROPHYSIOLOGY	56	4	P50	P50	Unknown	1983	No abstract	WOS:A1983RM09000132
4776	WOSCC	REGAN, D; NEIMA, D	VISUAL FATIGUE AND VISUAL EVOKED-POTENTIALS IN MULTIPLE-SCLEROSIS, GLAUCOMA, OCULAR HYPERTENSION AND PARKINSONS-DISEASE	JOURNAL OF NEUROLOGY NEUROSURGERY AND PSYCHIATRY	47	7	673	678	10.1136/jnnp.47.7.673	1984	No abstract	WOS:A1984TA05400003
4781	WOSCC	SHIGA, S	VISUAL FIELD CHANGES WITH LOADED ILLUMINATION	AMERICAN JOURNAL OF OPHTHALMOLOGY	66	2	245	&	10.1016/0002-9394(68)92070-9	1968	No abstract	WOS:A1968B630200009
4782	WOSCC	PARSONS, OA; GOTTLIEB, AL	VISUAL FIELD IMPAIRMENT IN BRAIN DAMAGE - CROSS VALIDATION AND RELIABILITY OF A METHOD OF FLICKER PERIMETRY	ARCHIVES OF OPHTHALMOLOGY	63	6	1009	1015	10.1001/archopht.1960.00950021011018	1960	No abstract	WOS:A1960WF57000016
4784	WOSCC	HERSKOVIC, JE; KIETZMAN, ML; SUTTON, S	VISUAL FLICKER IN DEPRESSION - RESPONSE CRITERIA, CONFIDENCE RATINGS AND RESPONSE-TIMES	PSYCHOLOGICAL MEDICINE	16	1	187	197	10.1017/S0033291700002622	1986	No abstract	WOS:A1986A250700021
4786	WOSCC	FOLK, JC; THOMPSON, HS; HAN, DP; BROWN, CK	VISUAL FUNCTION ABNORMALITIES IN CENTRAL SEROUS RETINOPATHY	ARCHIVES OF OPHTHALMOLOGY	102	9	1299	1302	Unknown	1984	No abstract	WOS:A1984TH08300012
4789	WOSCC	DHANESHA, U; MILES, D; BRADFORD, N; GILCHRIST, J; WEATHERILL, J	VISUAL FUNCTION AND MICROALBUMINURIA	DIABETIC MEDICINE	9	1	95	95	10.1111/j.1464-5491.1992.tb01723.x	1992	No abstract	WOS:A1992HD68900018
4791	WOSCC	ODOM, JV; FEGHALI, JG; JIN, JC; WEINSTEIN, GW	VISUAL FUNCTION DEFICITS IN GLAUCOMA - ELECTRORETINOGRAM PATTERN AND LUMINANCE NONLINEARITIES	ARCHIVES OF OPHTHALMOLOGY	108	2	222	227	10.1001/archopht.1990.01070040074034	1990	No abstract	WOS:A1990CN42200026
4793	WOSCC	PANKHURST, NW; MONTGOMERY, JC	VISUAL FUNCTION IN 4 ANTARCTIC NOTOTHENIID FISHES	JOURNAL OF EXPERIMENTAL BIOLOGY	142	Unknown	311	324	Unknown	1989	No abstract	WOS:A1989T744200020
4800	WOSCC	FRANCOIS, J; CAMBIE, E; DELAEY, JJ; DEROUCK, A	VISUAL FUNCTIONS IN PERICENTRAL AND CENTRAL PIGMENTARY RETINOPATHY	OPHTHALMOLOGICA	165	1	38	+	10.1159/000311756	1972	No abstract	WOS:A1972N547500003
4804	WOSCC	STORK, DG; FALK, DS	VISUAL IMPULSE-RESPONSE FUNCTIONS FROM FLICKER SENSITIVITIES	JOURNAL OF THE OPTICAL SOCIETY OF AMERICA A-OPTICS IMAGE SCIENCE AND VISION	1	12	1273	1273	Unknown	1984	No abstract	WOS:A1984TX57400292
4805	WOSCC	KOVACH, JK	VISUAL INFORMATION AND APPROACH BEHAVIOR IN GENETICALLY MANIPULATED QUAIL CHICKS - PREFERENCE HIERARCHIES AND INTERACTIONS OF FLASH RATE, FLASH AMPLITUDE, LUMINANCE, AND COLOR	JOURNAL OF COMPARATIVE AND PHYSIOLOGICAL PSYCHOLOGY	94	1	178	199	10.1037/h0077642	1980	No abstract	WOS:A1980JF63700015
4806	WOSCC	IWAI, E	VISUAL LEARNING AND RETENTION AFTER ABLATION OF INFEROTEMPORAL CORTEX IN DOGS	TOHOKU JOURNAL OF EXPERIMENTAL MEDICINE	75	3	243	258	10.1620/tjem.75.243	1961	No abstract	WOS:A19613510C00001
4812	WOSCC	Peli, E; Garcia-Perez, MA	Visual perception during saccades.	INVESTIGATIVE OPHTHALMOLOGY & VISUAL SCIENCE	42	4	S619	S619	Unknown	2001	No abstract	WOS:000168392103290
4815	WOSCC	BOWEN, RW; POLA, J; MATIN, L	VISUAL PERSISTENCE - EFFECTS OF FLASH LUMINANCE, DURATION AND ENERGY	VISION RESEARCH	14	4	295	303	10.1016/0042-6989(74)90079-0	1974	No abstract	WOS:A1974S829800003
4821	WOSCC	BONDS, AB; CASAGRANDE, VA; NORTON, TT; DEBRUYN, EJ	VISUAL RESOLUTION AND SENSITIVITY IN A NOCTURNAL PRIMATE (GALAGO) MEASURED WITH VISUAL EVOKED-POTENTIALS	VISION RESEARCH	27	6	845	857	10.1016/0042-6989(87)90001-0	1987	No abstract	WOS:A1987H593100001
4822	ZR	Sridharan, S.; Venugopal, M.S.; Sadakathulla, S.; Ramanathan, S.; Subramanian, M.	Visual response of American bollworm moth (Heliothis armigera Hb.) and monarch butterfly (Danaus chrysippus L.) to light stimuli.	Journal of Ecobiology	14	1	23	28	Unknown	2002	No abstract	ZOOREC:ZOOR13800035392
4823	WOSCC	SEN, TK	VISUAL RESPONSES TO 2 ALTERNATING TRAINS OF HIGH-FREQUENCY INTERMITTENT STIMULI	JOURNAL OF THE OPTICAL SOCIETY OF AMERICA	54	3	386	&	10.1364/JOSA.54.000386	1964	No abstract	WOS:A19646253B00030
4824	WOSCC	KELLY, DH	VISUAL RESPONSES TO TIME-DEPENDENT STIMULI .1. AMPLITUDE SENSITIVITY MEASUREMENTS	JOURNAL OF THE OPTICAL SOCIETY OF AMERICA	51	4	422	&	10.1364/JOSA.51.000422	1961	No abstract	WOS:A19616218B00054
4825	WOSCC	KELLY, DH	VISUAL RESPONSES TO TIME-DEPENDENT STIMULI .4. EFFECTS OF CHROMATIC ADAPTATION	JOURNAL OF THE OPTICAL SOCIETY OF AMERICA	52	8	940	&	10.1364/JOSA.52.000940	1962	No abstract	WOS:A19626234B00009
4826	WOSCC	BROWN, JL	VISUAL SENSITIVITY	ANNUAL REVIEW OF PSYCHOLOGY	24	Unknown	151	186	10.1146/annurev.ps.24.020173.001055	1973	No abstract	WOS:A1973O904600005
4827	WOSCC	JACOBS, GH	VISUAL SENSITIVITY IN SQUIRREL-MONKEY	AMERICAN JOURNAL OF PHYSICAL ANTHROPOLOGY	38	2	371	375	10.1002/ajpa.1330380235	1973	No abstract	WOS:A1973P171900030
4831	WOSCC	PAULUS, WM; STRAUBE, A; BRANDT, T	VISUAL STABILIZATION OF POSTURE - PHYSIOLOGICAL STIMULUS CHARACTERISTICS AND CLINICAL ASPECTS	BRAIN	107	DEC	1143	1163	10.1093/brain/107.4.1143	1984	No abstract	WOS:A1984TY70900009
4833	WOSCC	VANTOI, V; GROUNAUER, PA	VISUAL STIMULATOR	REVIEW OF SCIENTIFIC INSTRUMENTS	49	10	1403	1406	10.1063/1.1135280	1978	No abstract	WOS:A1978FQ65400007
4835	WOSCC	BIRD, JF; MOWBRAY, GH	VISUAL TRANSIENT PHENOMENON - ITS POLARITY AND A PARADOX	SCIENCE	165	3893	588	+	10.1126/science.165.3893.588	1969	No abstract	WOS:A1969D833000015
4843	WOSCC	PICK, B	VISUAL-PATTERN DISCRIMINATION AS AN ELEMENT OF FLYS ORIENTATION BEHAVIOR	BIOLOGICAL CYBERNETICS	23	3	171	180	10.1007/BF00344749	1976	No abstract	WOS:A1976CA16900006
4844	WOSCC	JOHANNSEN, WJ; FRIEDMAN, SH; LICCIONE, JV	VISUAL-PERCEPTION AS FUNCTION OF CHRONICITY IN SCHIZOPHRENIA	BRITISH JOURNAL OF PSYCHIATRY	110	467	561	&	10.1192/bjp.110.467.561	1964	No abstract	WOS:A1964CF44400014
4854	WOSCC	SMITH, EL; WITZEL, DA; PITTS, DG	WAVEFORM AND SCOTOPIC CFF OF SHEEP ELECTRORETINOGRAM	VISION RESEARCH	16	11	1241	1245	10.1016/0042-6989(76)90048-1	1976	No abstract	WOS:A1976CE16900006
4855	WOSCC	MOUNT, GE; THOMAS, JP	WAVELENGTH AND SPATIAL ADAPTING EFFECTS ON BRIGHTNESS IN FLICKER PHOTOMETRY	AMERICAN JOURNAL OF OPTOMETRY AND ARCHIVES OF AMERICAN ACADEMY OF OPTOMETRY	46	5	346	&	Unknown	1969	No abstract	WOS:A1969D356300004
4856	WOSCC	BAILEY, JE	WAVELENGTH CHARACTERISTICS OF FLICKER FUSION PHENOMENON	AMERICAN JOURNAL OF OPTOMETRY AND ARCHIVES OF AMERICAN ACADEMY OF OPTOMETRY	49	10	893	&	Unknown	1972	No abstract	WOS:A1972N924800099
4869	WOSCC	HENTON, WW; ELLINGSON, OL; EDWARDS, WP	WITHIN-TRIAL PSYCHOPHYSICS AND STIMULUS-CONTROL - RADIOMETRIC AND PHOTOMETRIC EQUIVALENCE FUNCTIONS FOR THE PIGEON	PSYCHOLOGICAL RECORD	31	1	63	75	10.1007/BF03394721	1981	No abstract	WOS:A1981LF93400008
4876	WOSCC	OSAKI, H; KIKUCHI, S; OGATA, M	WORKLOAD STUDIED BY MULTI-POINT CRITICAL FUSION FREQUENCY (MCFF)	ERGONOMICS	25	6	474	474	Unknown	1982	No abstract	WOS:A1982PN56000066
4877	WOSCC	ERNST, W; CLOVER, G; FAULKNER, DJ	X-LINKED RETINITIS PIGMENTOSA - REDUCED ROD FLICKER SENSITIVITY IN HETEROZYGOUS FEMALES	INVESTIGATIVE OPHTHALMOLOGY & VISUAL SCIENCE	20	6	812	816	Unknown	1981	No abstract	WOS:A1981LU35900015
