# Supplementary material for: A flashing light may not be that flashy: A systematic review on critical fusion frequencies
Source: PLoS One. 2022 Dec 30;17(12):e0279718. doi: 10.1371/journal.pone.0279718 (PMC9803175; doi:10.1371/journal.pone.0279718)
Supplement: S8 File — (XLSX) [file pone.0279718.s008.xlsx]

## Sheet: README
Document Name	S8 File. Reviews identified through screening.xlsx
Author	Alix Lafitte
Date	2022-03-25
Tables
README	Basic information to understand and use this document
Reviews on CFF	Reviews on Critical Fusion Frequencies that were discarded at full text screening
Legend of attributes
ID	article's unique ID within our review
Source	article's source: 'WOSCC' Web of Science Core Collection; 'BA' Biological Abstract; 'ZR' Zoological Records
General rules for coding
|	If applicable, multiple values are delimited with a pipe
NA	NA is used as a substitute for "not applicable"
Unknown	Unknown is used when information is not available

## Sheet: Reviews on CFF
ID	Source	Author	Title	Journal	Volume	Issue	Beggining Page	Ending Page	DOI	Published Year	Abstract	Key
600	WOSCC	Brydegaard, Mikkel; Jansson, Samuel; Schulz, Marcus; Runemark, Anna	Can the narrow red bands of dragonflies be used to perceive wing interference patterns?	ECOLOGY AND EVOLUTION	8	11	5369	5384	10.1002/ece3.4054	2018	Despite numerous studies of selection on position and number of spectral vision bands, explanations to the function of narrow spectral bands are lacking. We investigate dragonflies (Odonata), which have the narrowest spectral bands reported, in order to investigate what features these narrow spectral bands may be used to perceive. We address whether it is likely that narrow red bands can be used …	WOS:000435776600016
601	WOSCC	D'eath, RB	Can video images imitate real stimuli in animal behaviour experiments?	BIOLOGICAL REVIEWS	73	3	267	292	10.1017/S0006323198005179	1998	The use of video images in place of natural stimuli in animal behaviour experiments is reviewed. Unlike most other artificial means of stimulus presentation, video stimuli can depict complex moving objects such as other animals, preserving the temporal and spatial patterns of movement precisely as well as colour and sounds for repeated playback. Computer editing can give flexibility and control o…	WOS:000076759200002
1191	WOSCC	McCann, JJ; Benton, JL; McKee, SP	Demonstration of Red/White projections and rod-Lcone color	HUMAN VISION AND ELECTRONIC IMAGING VII	4662	Unknown	324	330	10.1117/12.469528	2002	In the late 1950's Edwin Land, while developing instant color film, repeated James Clerk Maxwell's 1861 three-color projection experiments. By accident, a two-color red and white projection appeared on the scrcen. Fascinated by the multicolored images that he saw, Land studied two-color phenomena extensively, published a series of papers and developed with Texas Instruments, a prototype red and w…	WOS:000176915500031
1254	WOSCC	Direkze, Shamindra; Jalan, Rajiv	Diagnosis and Treatment of Low-Grade Hepatic Encephalopathy	DIGESTIVE DISEASES	33	4	562	569	10.1159/000375350	2015	Minimal hepatic encephalopathy (mHE) is common among patients with cirrhotic liver disease and causes significant morbidity and mortality. It may present as cognitive impairment, behavioural changes and, less frequently, with neurological symptoms which make diagnosis of the disease challenging. A history of falls and accidents may also be suggestive of mHE. Diagnosis primarily relies on at least…	WOS:000357760400017
1836	WOSCC	Elsaid, Mohamed, I; Rustgi, Vinod K.	Epidemiology of Hepatic Encephalopathy	CLINICS IN LIVER DISEASE	24	2	157	+	10.1016/j.cld.2020.01.001	2020	Hepatic encephalopathy (HE) is a complex condition with multiple causes each with varying degrees of severity. HE negatively impacts patients' quality of life, and it is associated with significant burdens to patients and their caregivers. The prevalence of cirrhosis, the most common risk factor for HE, has steadily increased during recent years. In turn, an upsurge in the clinical and health car…	WOS:000528197400002
2359	WOSCC	Lucas, Robert J.; Lall, Gurprit S.; Allen, Annette E.; Brown, Timothy M.	How rod, cone, and melanopsin photoreceptors come together to enlighten the mammalian circadian clock	NEUROBIOLOGY OF CIRCADIAN TIMING	199	Unknown	1	18	10.1016/B978-0-444-59427-3.00001-0	2012	In mammals, a small number of retinal ganglion cells express melanopsin, an opsin photopigment, allowing them to be directly photoreceptive. A major function of these so-called intrinsically photosensitive retinal ganglion cells (ipRGCs) is to synchronize (entrain) endogenous circadian clocks to the external light: dark cycle. Thanks to their intrinsic light response, ipRGCs can support photoentr…	WOS:000349336900001
2592	WOSCC	DILOLLO, V; BISCHOF, WF	INVERSE-INTENSITY EFFECT IN DURATION OF VISIBLE PERSISTENCE	PSYCHOLOGICAL BULLETIN	118	2	223	237	10.1037/0033-2909.118.2.223	1995	Duration of visible persistence can vary inversely with stimulus intensity. This inverse-intensity effect is obtained by varying the intensity of the stimuli or of the background, provided that the variations extend into the mesopic range. A similar relationship-known as the Ferry-Porter law-holds for the critical frequency at fusion (CFF). The authors propose that studies of CFF, 2-pulse thresho…	WOS:A1995RQ90100007
2757	WOSCC	Chavarria, Laia; Cordoba, Juan	Magnetic Resonance Imaging and Spectroscopy in Hepatic Encephalopathy	JOURNAL OF CLINICAL AND EXPERIMENTAL HEPATOLOGY	5	Unknown	S69	S74	10.1016/j.jceh.2013.10.001	2015	Hepatic encephalopathy is a brain alteration associated to liver failure that produces cognitive impairments at long term. Neuroimaging are non-invasive methods for the study of the brain by means of spectroscopy and imaging techniques. These technologies give huge information about cerebral metabolism and water distribution to explore brain pathways involved in the pathogenesis of hepatic enceph…	WOS:000408808700012
2959	WOSCC	Djamgoz, MBA; Hankins, MW; Hirano, J; Archer, SN	Neurobiology of retinal dopamine in relation to degenerative states of the tissue	VISION RESEARCH	37	24	3509	3529	10.1016/S0042-6989(97)00129-6	1997	Neurobiology of retinal dopamine is reviewed and discussed in relation to degenerative states of the tissue. The Introduction deals with the basic physiological actions of dopamine on the different neurons in vertebrate retinae with an emphasis upon mammals, The intimate relationship between the dopamine and melatonin systems is also covered. Recent advances in the molecular biology of dopamine r…	WOS:000071037800008
3555	WOSCC	McCann, JJ; Benton, JL; McKee, SP	Red/white projections and rod/long-wave cone color: an annotated bibliography	JOURNAL OF ELECTRONIC IMAGING	13	1	8	14	10.1117/1.1635830	2004	In the mid-1950s Land, while developing instant color film, repeated Maxwell's 1861 three-color projection experiments. By accident, a two-color red and white projection appeared on the screen. Fascinated by the multicolored images that he saw, Land studied two-color phenomena extensively, published a series of papers, and developed a prototype red and white television system with Texas Instrumen…	WOS:000220220900002
4222	WOSCC	Wisely, C. Ellis; Sayed, Javed A.; Tamez, Heather; Zelinka, Chris; Abdel-Rahman, Mohamed H.; Fischer, Andy J.; Cebulla, Colleen M.	The chick eye in vision research: An excellent model for the study of ocular disease	PROGRESS IN RETINAL AND EYE RESEARCH	61	Unknown	72	97	10.1016/j.preteyeres.2017.06.004	2017	The domestic chicken, Gallus gallus, serves as an excellent model for the study of a wide range of ocular diseases and conditions. The purpose of this manuscript is to outline some anatomic, physiologic, and genetic features of this organism as a robust animal model for vision research, particularly for modeling human retinal disease. Advantages include a sequenced genome, a large eye, relative e…	WOS:000416195900005
4242	WOSCC	Meyer-Rochow, VB	The crustacean eye: Dark/light adaptation, polarization sensitivity, flicker fusion frequency, and photoreceptor damage.	ZOOLOGICAL SCIENCE	18	9	1175	1197	10.2108/zsj.18.1175	2001	Compound eyes, nauplius eyes, frontal organs, intracerebral ocelli, and caudal photoreceptors are the main light and darkness detectors in crustaceans, but they need not be present all at once in an individual and in some crustaceans no photoreceptors whatsoever are known. Compound eye designs reflect on their functions and have evolved to allow the eye to operate optimally under a variety of env…	WOS:000174124200002
4651	WOSCC	Umeton, Diana; Tarawneh, Ghaith; Read, Jenny; Rowe, Candy	Unravelling the illusion of flicker fusion	BIOLOGY LETTERS	13	2	Unknown	Unknown	10.1098/rsbl.2016.0831	2017	For over 150 years, researchers have investigated the anti-predator function of animal patterns. However, this work has mainly focused on when prey remain still, and has only recently started to incorporate motion into the study of defensive coloration. As motion breaks camouflage, a new challenge is to understand how prey avoid predators while moving around their environment, and if a moving pre…	WOS:000396015400009
