# Supplementary material for: A flashing light may not be that flashy: A systematic review on critical fusion frequencies
Source: PLoS One. 2022 Dec 30;17(12):e0279718. doi: 10.1371/journal.pone.0279718 (PMC9803175; doi:10.1371/journal.pone.0279718)
Supplement: S9 File — (XLSX) [file pone.0279718.s009.xlsx]

## Sheet: README
Dataset Name	S9 File. Unobtainable articles at full text.xlsx
Author	Alix Lafitte
Date	2022-03-25
Tables
README	Basic information to understand and use this document
Unobtainable articles	Unobtainable articles for full text screening
Legend of attributes
ID	article's unique ID within our review
Source	article's source: 'WOSCC' Web of Science Core Collection; 'BA' Biological Abstract; 'ZR' Zoological Records
General rules for coding
|	If applicable, multiple values are delimited with a pipe
NA	NA is used as a substitute for "not applicable"
Unknown	Unknown is used when information is not available

## Sheet: Unobtainable articles
ID	Source	Author	Title	Journal	Volume	Issue	Beggining Page	Ending Page	DOI	Published Year	Abstract	Key
304	WOSCC	Chu, CC; Chen, TY; Henneberry, TJ	Adult whiteflies (Homoptera : Aleyrodidae), and whitefly parasitoids (Hymenoptera : Aphelinidae) response to cool white fluorescent light powered by alternating or direct current	SOUTHWESTERN ENTOMOLOGIST	29	2	111	116	Unknown	2004	Attraction of Bemisa tabaci biotype B (Gennadius), Trialeurodes vaporariorum (Westwood), and Trialeurodes abutilonea (Haldeman) whiteflies and Eretmocerus eremicus (Rose and Zolnerowich) and Encarsia formosa (Gahan) whitefly parasitoids to alternating or direct electrical current powered light sources was studied in a dark room. Fewer adults of all whitefly species were caught on Tanglefoot(R) co…	WOS:000223327600004
444	BA	KWOK H H L	APPLICATIONS OF THE AUTO REGRESSIVE TECHNIQUE TO SPECTRAL ANALYSIS OF PHYSIOLOGICAL SIGNALS	Automedica (London)	3	1	7	18	Unknown	1979	The autoregressive technique was applied to spectral analysis of physiological signals from the gastrointestinal tract. Detailed studies were made on the various model parameters and their importance to a successful modelling process. Particular attention was paid to the order selection scheme and the effects due to different signal sampling frequencies and noise contents. The significance of the…	BIOABS:BACD198069042737
467	WOSCC	Chen, M. K.; Chou, C. J.; Chen, H. S.	ASSESSMENT OF GLARE RATING FOR NON-UNIFORM LIGHT SOURCES	PROCEEDINGS OF CIE 2016 LIGHTING QUALITY AND ENERGY EFFICIENCY	Unknown	Unknown	697	703	Unknown	2016	The current white LEDs could provoke more discomfort glare than traditional light sources. In this study, three experiments were designed to analyse visual comfort effect and visual fatigue degree of the white LED arrays with/without nano-wire grid polarizer. A 2D imaging colorimeter was used to analyse the uniformity of the two lighting types (polarized and unpolarized LEDs) in Experiment 1. In …	WOS:000386326700091
537	BA	Gonzalez De Rivera, J. L.	Behavioural toxicity of psychoactive drugs: Concept and measurement	Psiquis	14	1	9	17	Unknown	1993	The author defines "Behavioural Toxicity" as "Pharmacological changes of perception, of information processing and integration, and of psychomotor activity which disturb the subjective wellbeing of the patient and/or interfere with his ability to adapt his/her behavior to the events, needs and ambiance of his/her physical and human environment." The following main measurement techniques useful to…	BIOABS:BACD199497083635
688	BA	YASUMA T; ICHIKAWA H; ICHIKAWA K	CHARACTERISTICS OF GENETIC CARRIERS OF CONGENITAL COLOR VISION DEFECTS 3. SPATIAL SUMMATION FUNCTION OF PROTO CARRIERS	Nippon Ganka Gakkai Zasshi	85	4	306	309	Unknown	1981	The spatial summation function of the flicker detecting properties of each conducting system related to red or green cone pigment was sought in 10 photo-carriers. The following conclusions were obtained. Although the spatial summation function of the green cone system revealed similar properties to that of normal males, the spatial summation function of the red cone system revealed abnormal prope…	BIOABS:BACD198172063223
702	BA	BIERMANN E; SCHEIBE J	CHARACTERIZATION OF STRESS EFFECTS OF HIGH COGNITIVE DEMANDS BY MEASURING THE FLICKER FUSION THRESHOLD AND HEART RATE	Zeitschrift fuer die Gesamte Hygiene und ihre Grenzgebiete	33	9	433	435	Unknown	1987	The monitoring of the state of central-nervous activation is of special importance to a faultless performance in activities with high demands on the cognitive processing. By means of a summary assessment of the flicker fusion rate and the pulse psycho-physical states of activation can be distingiushed. Under special practice-relevant conditions the required activity level of 5 monitoring cycles c…	BIOABS:BACD198885031781
760	BA	YASUMA T; YAMAMOTO N; YAMAZAKI J; NAGASAKA T	CLINICAL APPLICATIONS OF TIME-DEPENDENT PERIMETRY 7 MECHANISMS OF DFR AND CFF	Nippon Ganka Gakkai Zasshi	92	4	584	590	Unknown	1988	The perceptual thresholds of the test lights for double flash resolution (DFR) and flicker fusion threshold (CFF) were determined separately, in order to measure the sensitivity of DFR or CFF as a function of the test light intensity around the perceptual thresholds. At the 3.degree. temporal visual field v.f. the function of DFR was the same as that of CFF, indicating that both DFR and CFF funct…	BIOABS:BACD198886075572
812	BA	Sjostrand, F. S.	Color vision at low light intensity, dark adaptation, Purkinje shift, critical flicker frequency and the deterioration of vision at low illumination. Neurophysiology at the nanometer range of neural structure.	Journal of Submicroscopic Cytology and Pathology	35	2	117	127	Unknown	2003	The discovery that color vision extends to low illumination reported in this communication eliminates the duplicity theory as an explanation of vision differing at high and low illumination. Instead, an explanation of the difference was found when analyzing synaptic interaction between retinal neurons, made possible by revealing the synaptic connections between the neurons through three-dimension…	BIOABS:BACD200300342988
1145	BA	OKUNO Y; YANASE T	CRITICAL FUSION FREQUENCY IN SINGLE RETINA CELLS OF THE SQUILLA-ORATORIA COMPOUND EYE	Memoirs of Osaka Kyoiku University Series III Natural Science and Applied Science	30	3	163	170	Unknown	1982	The critical fusion frequency (CFF) was determined in the compound eye of the marine crustacean S. oratoria. A microelectrode was inserted into a single retina cell in which the depolarizing potentials were induced. The flickering light was given by rotating the sector made of a transparent disk to which the fan-shaped filters were attached. Six types of the sector were designed by changing area …	BIOABS:BACD198375011067
1250	WOSCC	SEREDENKO, MM; POLSHCHIKOV, GV; MURASHKO, MP	DEVICE FOR STUDYING FLICKER FUSION FREQUENCY	JOURNAL OF OPTICAL TECHNOLOGY	62	7	465	466	Unknown	1995	This paper describes the PIM-3Ts device for measuring the flicker fusion frequency (FFF) in the blue, green, and red regions and the technique for working with it. Preliminary results show that the FFF is highest for green irritants and lowest for red ones.	WOS:A1995RL96100011
1472	WOSCC	Schellart, NAM; Pollen, M; VanderKley, A	Effect of dysoxia and moderate air-hyperbarism on red-green color sensitivity	UNDERSEA & HYPERBARIC MEDICINE	24	1	7	13	Unknown	1997	The effect of acute air-hyperbarism (maximal 520 kPa), normobaric low and high FIO2 levels (minimal 0.1, maximal 1.0) and hyperbaric oxygen (HBO2) on the red-green sensitivity ratio (rgSR) and on color discrimination for foveal vision were studied. Effects were quantified by measuring the red-green flicker (16 Hz) fusion point for normals with the Oscar tester (Am J Optom Physiol Opt 1983; 60:892…	WOS:A1997WM34700005
1663	BA	Belousov, V. V.; Zaugol'nikova, L. A.; Knyazev, V. M.; Strzhizhovskii, A. D.	Effects of prolonged ultraviolet radiation on the state of eye structure and parameters of electroretinogram	Radiatsionnaya Biologiya Radioekologiya	34	2	300	305	Unknown	1994	Rabbits were exposed to vertically directed UV-B-radiation (280-320 nm) 5 days a week during 10 months with daily dose 6.5 J/m-2 (biological effective daily dose 0.83 J/m-2). Within the first week expressed photokeratoconjunktivitis was observed, but to the end of third week state of cornea and conjunktiva became practically normal. Transparency of intra-eye structures was unchanged, functional a…	BIOABS:BACD199598195221
1751	BA	ZANGALLI A L; GHIZONI M; DANTAS A M	ELECTRO RETINOGRAM WAVES OF THE PIG EXPERIMENTAL MODEL IN OPHTHALMOLOGY	Revista Brasileira de Oftalmologia	39	2	251	256	Unknown	1980	The ERG [electroretinogram] of the pig was recorded in light- and dark-adapted conditions. The waveform of the pig ERG was similar to the ERG waveforms recorded from other vertebrate species with retinas having mixed receptors. The fusion frequency was 20 flashes(s).	BIOABS:BACD198172020722
1778	BA	YANASE T; OKUNO Y	ELECTROPHYSIOLOGICAL STUDIES OF CENTRAL OMMATIDIA OF THE MANTIS SHRIMP COMPOUND EYE	Memoirs of Osaka Kyoiku University Series III Natural Science and Applied Science	40	2	175	183	Unknown	1992	Spectral sensitivities and flicker fusion frequency (CFF) were recorded intracellularly in frontal and central regions of the mantis shrimp compound eye. All retina cells had peak sensitivities at 530 nm and 370 nm. It is concluded that both frontal and central region eyes contain retina cells with a visual pigment absorbing maximally at 530 nm. It has been found that CFF of the central region of…	BIOABS:BACD199294040527
1840	WOSCC	Eisner, A	Equivalence of temporal frequency and modulation depth for flicker response suppression: Preliminary results	BASIC AND CLINICAL APPLICATIONS OF VISION SCIENCE: THE PROFESSOR JAY M ENOCH FESTSCHRIFT VOLUME	60	Unknown	149	152	Unknown	1997	For a wide range of temporal frequencies and modulation depths, stimulus conditions can be chosen so that nicker threshold decreases abruptly (i.e. nicker response becomes enhanced) with small increases of adaptation field illuminance [1]. At test illuminances sufficiently above this reduced flicker threshold, flicker again becomes subthreshold [1]. The adaptation field illuninances at which flic…	WOS:A1997BH34E00023
2107	WOSCC	Lakshminarayanan, Vasudevan	Flicker Sensitivity	HANDBOOK OF VISUAL DISPLAY TECHNOLOGY, VOLS 1-4	Unknown	Unknown	101	108	10.1007/978-3-540-79567-4_2.1.4	2012	The visual system is sensitive to temporal changes in stimuli. The image appears to be continuous as the visual system integrates the responses with respect to time. A crucial factor is the CFF - critical flicker fusion frequency - and refers to the temporal frequency beyond which flicker is no longer perceived. CFF is a measure of the minimum temporal interval that can be resolved by the visual …	WOS:000349301400009
2202	WOSCC	Furuse, M; Fukurotani, K	Frequency response properties of S-potential in the retina in situ of the Japanese flounder	NIPPON SUISAN GAKKAISHI	65	6	1069	1077	Unknown	1999	Frequency response properties of L-type S-potential in the retina in situ of the Japanese flounder Paralichths olivaceus were examined by flicker light stimulus. Three light intensities for the flicker were used. At the lowest intensity, response amplitude of the S-potential decreased monotonically as flicker frequency became higher. At the higher intensities, however, the response amplitude had …	WOS:000084586800010
2241	BA	MURATA Y; MIZUHARA S; YAMADA S; TAKAHASHI K; INATOMI A	FUNDUS PERIMETRY IN GLAUCOMA	Folia Ophthalmologica Japonica	32	5	1067	1073	Unknown	1981	The central visual field was examined in cases of glaucoma and ocular hypertension as well as in normal subjects by using a fundus haploscope equipped with static and kinetic perimeter. By examining the flicker fusion frequency field, it was possible to measure the sensitivity threshold of the central visual field in cases of glaucoma as well as in normal subjects, allowing more detailed and accu…	BIOABS:BACD198273043034
2663	WOSCC	FOX, DA; SRIVASTAVA, D; HURWITZ, RL	LEAD-INDUCED ALTERATIONS IN ROD-MEDIATED VISUAL FUNCTIONS AND CGMP METABOLISM - NEW INSIGHTS	NEUROTOXICOLOGY	15	3	503	512	Unknown	1994	Long-term scotopic (rod-mediated) visual deficits following developmental lead exposure occur in monkeys and hooded rats. This report describes and summarizes previous ERG and biochemical findings, presents new biochemical data aimed at determining the mechanism of inhibition of lead on rod cCMP-PDE, presents an integratory framework for understanding the ERG and cGMP results and speculates on th…	WOS:A1994PN14800010
2724	WOSCC	FOX, DA; KATZ, LM; FARBER, DB	LOW-LEVEL DEVELOPMENTAL LEAD-EXPOSURE DECREASES THE SENSITIVITY, AMPLITUDE AND TEMPORAL RESOLUTION OF RODS	NEUROTOXICOLOGY	12	4	641	654	Unknown	1991	Electro-retinographic (ERG), morphometric and biochemical studies on retinas from monkeys or rats reveal that moderate level developmental lead (Pb) exposure produces long-term selective rod deficits and degeneration. The present studies determined whether similar alterations occur following low level developmental Pb exposure. Long-Evans rats, exposed to Pb only via dam's milk from parturition t…	WOS:A1991GV74000001
2781	WOSCC	Sakai, S.; Shiga, T.; Mikoshiba, S.	Measurement of critical flicker frequency at extremely low luminance levels and flicker-less 20Hz reset drive of PDPs	IDW '07: PROCEEDINGS OF THE 14TH INTERNATIONAL DISPLAY WORKSHOPS, VOLS 1-3	Unknown	Unknown	2113	2116	Unknown	2007	Critical flicker frequency (CFF) was measured under luminance as low as 0.002cd/m(2). Together with the measurements of a ramp reset pulse frequency vs. background emission, it was found that the reset frequency could be reduced to 20Hz without flickering of the background luminance. The background luminance then could be reduced to 0.036cd/m(2) with a dark room contrast of 35,000:1.	WOS:000258483900555
2805	WOSCC	Jiang, Weizhong; Su, Ning; Ding, Liping; Wang, Ze	MECHANISM ANALYSIS AND IMPROVED METHOD OF FLICKER DETECTION UNDER IEC STANDARD	MATERIAL ENGINEERING AND MECHANICAL ENGINEERING (MEME2015)	Unknown	Unknown	320	329	Unknown	2016	The IEC61000-4-15 standard flicker meter is based on amplitude modulation wave modulated model, needs in a series of square, filtering and statistical process, which defect is the complexity of process, not conducive to the design of digital flicker meter. From the mathematical model, derived the flicker detection mechanism under IEC standard firstly, provided a theoretical basis for the digital …	WOS:000435485000039
2833	BA	Ovchinnikov, N. D.	Method for quantitative evaluation of interhemispheric functional asymmetry of the brain	Fiziologiya Cheloveka	23	6	131	132	Unknown	1997	A method is suggested for quantitative analysis of interhemispheric functional asymmetry of the brain. The tested subjects were presented with a flickering light test in either right or left visual semifield. Parameters of asymmetry were determined based on critical visual fusion frequencies.	BIOABS:BACD199800274293
3681	WOSCC	SMITH, EL; CHINO, YM; HARWERTH, RS; RIDDER, WH; CRAWFORD, MLJ; DESANTIS, L	RETINAL INPUTS TO THE MONKEYS LATERAL GENICULATE-NUCLEUS IN EXPERIMENTAL GLAUCOMA	CLINICAL VISION SCIENCES	8	2	113	&	Unknown	1993	1. The large, alpha type retinal ganglion cells (M-cells) that project to the magnocellular layers of the lateral geniculate nucleus (LGN) are thought to be preferentially damaged in glaucoma. To test this hypothesis, we employed microelectrode recording techniques to analyze the response properties of individual LGN neurons in both the parvo- and magnocellular layers of nine monkeys with experim…	WOS:A1993LB54500001
3896	BA	LORIE L A U	SOME CONSIDERATIONS ON FATIGUE BIBLIOGRAPHIC REVIEW	Revista Cubana de Medicina	24	10	1088	1100	Unknown	1985	The study of fatigue and its relationship to critical fusion frequency, heart rate and lactic acid is presented in this paper as a summary of other previous papers. It is stated that when physical work is performed in aerobiosis, there is a slight increment of lactic acid as well as of the critical fusion frequency. When effort performed reaches anaerobiosis, lactic acid increases and critical fu…	BIOABS:BACD198682106011
4014	WOSCC	HIMSTEDT, W	STRUCTURE AND FUNCTION OF THE EYES IN THE CAECILIAN ICHTHYOPHIS-KOHTAOENSIS (AMPHIBIA, GYMNOPHIONA)	ZOOLOGY-ANALYSIS OF COMPLEX SYSTEMS	99	1	81	94	Unknown	1995	In the caecilian Ichthyophis kohtaoensis the size of eye and lens does not increase with age from newly hatched larvae 70 mm in length to 350-mm adults. Average eye diameter is 0.54 mm. In all developmental stages the retina shows all layers typical for vertebrate retinae. The number of ganglion cells does not increase after hatching; a mean of 1,878 cells was found for 39 eyes. Thus, in all deve…	WOS:A1995TH76000008
4015	WOSCC	Sjostrand, FS	Structure determines function of the retina, a neural center. 4. The 'duplex' nature of vision	JOURNAL OF SUBMICROSCOPIC CYTOLOGY AND PATHOLOGY	30	4	463	474	Unknown	1998	Part 4 reveals how the differences in the quality of vision at high and low illumination are explained by synaptic interaction between the neurons in the outer plexiform layer changing with illumination. Analysis of data available in the literature revealed that rod vision is active over the entire range of light intensities generating visual responses. It is revealed that the input from the reti…	WOS:000077132900001
4037	BA	Nakamura, Naoto; Awaya, Shinobu; Yagasaki, Teiji	Studies on the Effect of Checkerboard Pattern on Sensory and Motor Fusion	Nippon Ganka Gakkai Zasshi	98	10	1027	1035	Unknown	1994	We studied the fundamental effects of checkerboard pattern (CP) as fusional background on sensory and motor fusion to clarify the effectiveness of the checkerboard pattern stimulator (CPS), which clinically accelerates anti-suppression and bifoveal fusion in the treatment of manifest strabismus. We studied the size of CP which could generate motor fusion in order to eliminate artificial deviation…	BIOABS:BACD199598057231
4092	BA	Tomida, Naoki; Horiguchi, Masayuki; Miyake, Yozo	Suppressive rod-cone interaction in complete and incomplete congenital stationary night blindness	Nippon Ganka Gakkai Zasshi	99	8	932	937	Unknown	1995	Dark-adapted rods have a suppressive effect on cone response (suppressive rod-cone interaction : SRCI). This phenomenon has been applied to analyze the pathological mechanism of congenital stationary night blindness (CSNB), but the results have been discrepant among the investigators. Alexander et al reported that 2 individuals with CSNB exhibited a normal SRCI, but Arden and Hogg reported an abs…	BIOABS:BACD199598507384
4454	WOSCC	Blooming, TM; Bishop, MT; Skendzic, V	The measurement of power system voltage flicker	54TH ELECTRIC FURNACE CONFERENCE PROCEEDINGS	54	Unknown	323	332	Unknown	1997	The measurement of voltage flicker is discussed including important issues such as voltage flicker definitions, the use of weighting curves, and establishing violation limits. The advantages of reporting a weighted average, in addition to reporting individual voltage flicker frequency components, are also discussed. Statistical analysis techniques are presented. The use of voltage flicker limits …	WOS:A1997BH99Q00039
4463	ZR	Sbikin, Yu.N.	The optomotor reaction and some peculiarities of vision in young sturgeons (Acipenseridae).	Voprosy Ikhtiologii	21	1	174	177	Unknown	1981	The presence of optomotor response was studied in young sturgeons at various ontogenetic stages. Some functional characteristics of young sturgeon vision, the critical flicker-fusion frequency and visual acuity in particular, were determined using a method based on the manifestation of optomotor response. A low level of object vision and its insignificant role in spatial orientation were confirme…	ZOOREC:ZOOR11800054957
4579	WOSCC	CHAUHAN, K; CHARMAN, WN; HALNAN, AM; KELLY, CM; LOUGHLIN, A; NEILSON, KJ; WALSH, G	TIME-AVERAGED ACCOMMODATION RESPONSE TO FLICKERING STIMULI	OPHTHALMIC AND PHYSIOLOGICAL OPTICS	12	3	327	334	10.1016/0275-5408(92)90220-Q	1992	Experiments are described in which the steady-state accommodation response versus stimulus curve was measured with an infrared autorefractor for high-contrast stimuli having a 100% square-wave temporal modulation of luminance in the frequency band 1-200 Hz. Slightly more accurate responses were found at frequencies approximately 50-100 Hz, i.e. above flicker fusion. The relevance of the results t…	WOS:A1992JF61700009
