# Supplementary material for: A flashing light may not be that flashy: A systematic review on critical fusion frequencies
Source: PLoS One. 2022 Dec 30;17(12):e0279718. doi: 10.1371/journal.pone.0279718 (PMC9803175; doi:10.1371/journal.pone.0279718)
Supplement: S10 File — (XLSX) [file pone.0279718.s010.xlsx]

## Sheet: README
Dataset Name	S10 File.xlsx
Author	Alix Lafitte & Marc Legrand
Date	2022-03-10
Tables
README	metadata concerning the document, pages, attributes
CFFdatabase	CFF data extracted from articles accepted after critical appraisal
Legend of attributes
ID	article's unique ID
Source	article's source: 'WOSCC' Web of Science Core Collection; 'BA' Biological Abstract; 'CLIGNO review' yet unpublished review
Author	author's name
Title	Title of the article
Year	Year of publication
Critical_appraisal	E': excluded at critical appraisal stage; 'H': High risk of bias; 'M': Medium risk of bias; 'L': Low risk of bias
Class	Species taxonomic class (from GBIF as of 13/12/2021)
Spname_common	Common species name
Spname_raw	species name as stated in articles
Spname_accepted	Accepted species name (from GBIF as of 13/12/2021)
Sp_distrib	Distriution of species in France: M: 'Métropole' ; OM: 'Outre-Mer'; verified on INPN/GBIF as of 16/12/2021; W; world if not INPN
Light_exposure	High'; 'Low'; 'Variable' (classification from Healy et al. (2013) and Inger et al. (2014))
Light_exposure_source	source of light exposure data
Body_size	'Very small' body mass < 1 g; 'Small' 1 g < Body mass < 1000 g; 'Medium' 1000 g < Body mass < 10^4 g;'Large' 10^4 g < Body mass < 10^5 g;'Very large' Body mass > 10^5 g
Body_mass	Body mass in g searched
Body_mass_value_type	Type of value for body mass
Body_mass_source	Source of Body mass data: mainly Animal Diversity Web: https://animaldiversity.org/ or http://fishbase.us/ or literature
Trophic_guild	Prinicipal food habits: 'Herbivore'; 'Omnivore', 'Carnivore'
Trophic_guild_source	Source of trophic guild data: Animal Diversity Web: https://animaldiversity.org/ or https://www.fishbase.in/manual/fishbasethe_ecology_table.htm or literature
Light_source	Type of light source used: 'Gas discharge'; 'Halogen'; Incandescent'; 'LED' Light Emitting Diode; 'Monitor screen'; 'Monochromator'
Light_intensity_raw	Light intensity at CFF from articles
Light_intensity_unit_raw	Light intensity unit from articles
Light_intensity	Light intensity standardised in cd.m-2 or lux; conversion (Butcher et al., 2016)
Light_intensity_unit	Light intensity unit: cd.m-2 or lux
Method_raw	method as stated in the article
Method	ERG' Electroretigram; 'Behaviour'; 'EEG' Electroencephalogram; 'Physiological'; 'Optomotor'
CFF_value_type	media'; 'mean'; 'maximum'; 'minimum'; 'range'; 'extrapolation'
CFF_raw	Critical Fusion Frequency, value as stated in the articles
CFF_variability	Critical Fusion Frequency, highest CFF_raw value found; if mean (mean + varation)
CFF_variability_type	SE' standard error; 'SD' standard deviation
CFF	Critical Fusion Frequency; if CFF_value_type = 'mean' or' range' = mean value; otherwise = extrapolation, median, minimum, maximum
CFF_max	maximum Critical Fusion Frequency: highest CFF_raw value found
Comments	Additional information
General rules for coding
|	If applicable, multiple values are delimited with a pipe
NA	NA is used as a substitute for "not applicable"
Unknown	Unknown is used when information is not available
References
Healy et al., 2013	Healy K, McNally L, Ruxton GD, Cooper N, Jackson AL. Metabolic rate and body size are linked with perception of temporal information. Animal Behaviour. 2013;86: 685–696. doi:10.1016/j.anbehav.2013.06.018
Inger et al., 2014	Inger R, Bennie J, Davies TW, Gaston KJ. Potential Biological and Ecological Effects of Flickering Artificial Light. Boyles JG, editor. PLoS ONE. 2014;9: e98631. doi:10.1371/journal.pone.0098631
Lisney et al., 2011	Lisney TJ, Rubene D, Rózsa J, Løvlie H, Håstad O, Ödeen A. Behavioural assessment of flicker fusion frequency in chicken Gallus gallus domesticus. Vision Research. 2011;51: 1324–1332. doi:10.1016/j.visres.2011.04.009
Potier et al., 2019	Potier S, Lieuvin M, Pfaff M, Kelber A. How fast can raptors see? Journal of Experimental Biology. 2019; jeb.209031. doi:10.1242/jeb.209031
Ryan et al., 2017	Ryan LA, Hemmi JM, Collin SP, Hart NS. Electrophysiological measures of temporal resolution, contrast sensitivity and spatial resolving power in sharks. J Comp Physiol A. 2017;203: 197–210. doi:10.1007/s00359-017-1154-z
Warrington et al., 2017	Warrington RE, Hart NS, Potter IC, Collin SP, Hemmi JM. Retinal temporal resolution and contrast sensitivity in the parasitic lamprey Mordacia mordax and its non-parasitic derivative M . praecox. Journal of Experimental Biology. 2017; jeb.150383. doi:10.1242/jeb.150383
Woo et al., 2009	Woo KL, Hunt M, Harper D, Nelson NJ, Daugherty CH, Bell BD. Discrimination of flicker frequency rates in the reptile tuatara (Sphenodon). Naturwissenschaften. 2009;96: 415–419. doi:10.1007/s00114-008-0491-8
Butcher et al., 2016	Butcher KS, Crown LD, Gentry EJ. The international system of units (SI) - conversion factors for general use. 0 ed. Gaithersburg, MD: National Institute of Standards and Technology; 2006 p. NIST SP 1038. Report No.: NIST SP 1038. doi:10.6028/NIST.SP.1038

## Sheet: CFFdatabase
ID	Source	Author	Title	Year	Critical_appraisal	Class	Spname_common	Spname_raw	Spname_accepted	Sp_distrib	Light_exposure	Light_exposure_source	Body_size	Body_mass	Body_mass_value_type	Body_mass_source	Trophic_guild	Trophic_guild_source	Light_source	Light_intensity_raw	Light_intensity_unit_raw	Light_intensity	Light_intensity_unit	Method_raw	Method	CFF_value_type	CFF_raw	CFF_variability	CFF_variability_type	CFF	CFF_max	Comments
1805	BA	Ali, M. A.; Kobayashi, H.	Electroretinogram - Flicker fusion frequency in albino trout	1968	M	Actinopterygii	American brook charr	Salvelinus fontinalis	Salvelinus fontinalis Mitchill, 1814	M|OM	High	CONTI Cédric, CHANET Bruno, DIDIERLAURENT Sylvie in : DORIS, 16/02/2021 : Salvelinus fontinalis (Mitchill, 1814), https://doris.ffessm.fr/ref/specie/1657	Medium	1000 - 6000	range	https://animaldiversity.org/accounts/Salvelinus_fontinalis/	Carnivore	https://fishbase.mnhn.fr/summary/Salvelinus-fontinalis.html	Unclear	~959.03	ft-c	3285.9	cd.m-2	ERG	Electrophysiology	mean	~67.5	Unknown	NA	68	75	diagram reading of the mean for light adapted animals at maximum intensity of 600 ft-c; higher valuer for albinos for lower intensities; range of values (~59.58-74.98)
4862	Warrington et al., 2017	AULT S J; HOUSE E W	ELECTRORETINOGRAPHIC RESPONSES OF THE GREAT HORNED OWL BUBO-VIRGINIANUS	1987	H	Aves	Great horned owl	Bubo virginianus	Bubo virginianus J.F.Gmelin, 1788	OM	Low	from article	Medium	1450	mean	https://animaldiversity.org/accounts/Bubo_virginianus/	Carnivore	https://animaldiversity.org/accounts/Bubo_virginianus/	Incandescent	1.9	cd.m-2	1.9	cd.m-2	ERG	Electrophysiology	range	35-45	Unknown	NA	40	45	range and maximum photopic ; mean and SEscotopic = 16 ± 3,7 Hz
4176	WOSCC	Behrend, Konstantin; Benkner, Boris; Mora-Ferrer, Carlos	Temporal resolution and temporal transfer properties: Gabaergic and cholinergic mechanisms	2007	M	Actinopterygii	Goldfish	Carassius auratus	Carassius auratus Linnaeus, 1758	M|OM	High	from Healy et al. (2013)	Medium	3000	maximum	https://animaldiversity.org/accounts/Carassius_auratus/	Herbivore	https://fishbase.mnhn.fr/summary/Carassius-auratus.html	LED	4240	cd.m-2	4240	cd.m-2	ERG	Electrophysiology	Unknown	~34	Unknown	NA	34	34	FFF; "the behavioral flicker fusion frequency, about 39 Hz, is approximately 5 Hz higher than the ERG-derived flicker fusion frequency"
4176	WOSCC	Behrend, Konstantin; Benkner, Boris; Mora-Ferrer, Carlos	Temporal resolution and temporal transfer properties: Gabaergic and cholinergic mechanisms	2007	M	Actinopterygii	Goldfish	Carassius auratus	Carassius auratus Linnaeus, 1758	M|OM	High	from Healy et al. (2013)	Medium	3000	maximum	https://animaldiversity.org/accounts/Carassius_auratus/	Herbivore	https://fishbase.mnhn.fr/summary/Carassius-auratus.html	LED	60	lux	60	lux	Behavioural	Behavioural	range	39-40	Unknown	NA	39.5	40	FFF ; range for behavioural for half-maximal behavioural response
1645	WOSCC	Bilotta, J; Lynd, FM; Powers, MK	Effects of mean luminance on goldfish temporal contrast sensitivity	1998	M	Actinopterygii	Goldfish	Carassius auratus	Carassius auratus Linnaeus, 1758	M|OM	High	from Healy et al. (2013)	Medium	3000	maximum	https://animaldiversity.org/accounts/Carassius_auratus/	Herbivore	https://fishbase.mnhn.fr/summary/Carassius-auratus.html	Gas discharge	10	cd.m-2	10	cd.m-2	Behavioural	Behavioural	extrapolation	24	Unknown	NA	24	24	at 10 cd/m 2, FFF ; "The CFF at l0 cd/m 2, determined by extrapolating to find the temporal frequency detectable at 25% contrast (0.6 on the log contrast sensitivity axis), is about 24 Hz" ; "At a mean luminance of 10 -1 cd/m 2, the CFF was about 13 Hz. "
3664	WOSCC	Bobkova, MV; Tartakovskaya, OS; Borissenko, SL; Zhukov, VV; Meyer-Rochow, VB	Restoration of morphological and functional integrity in the regenerating eye of the giant African land snail Achatina fulica	2004	M	Gastropoda	Giant African Snail	Achatina fulica	Lissachatina fulica Bowdich, 1822	W	Low	from article	Small	32	mean	https://animaldiversity.org/accounts/Achatina_fulica/	Herbivore	https://animaldiversity.org/accounts/Achatina_fulica/	Incandescent	17	lux	17	lux	ERG	Electrophysiology	mean	0.57	0.08	NA	0.57	0.7	"electrical response fused at"; variation: N = 9
3254	WOSCC	Bok, Michael J.; Nilsson, Dan-Eric; Garm, Anders	Photoresponses in the radiolar eyes of the fan worm Acromegalomma vesiculosum	2019	M	Polychaeta	NA	Acromegalomma vesiculosum	Acromegalomma vesiculosum Montagu, 1813	M|OM	High	from article	Unknown	Unknown	NA	NA	Unknown	NA	LED	250	W.sr−1.m−2	NA	NA	ERG	Electrophysiology	range	30-35	Unknown	NA	32.5	35	for radiolar eyes : range for 14 eyes ; averaged Fourier transform power curves, which cross a 5 % threshold at around 32 Hz; "shallow" waters
4640	WOSCC	Bostrom, Jannika E.; Dimitrova, Marina; Canton, Cindy; Hastad, Olle; Qvarnstrom, Anna; Odeen, Anders	Ultra-Rapid Vision in Birds	2016	L	Aves	Eurasian blue tit	Cyanistes caeruleus	Cyanistes caeruleus Linnaeus, 1758	OM	High	from article	Small	11.1	mean	Tobias, Joseph (2021): AVONET: morphological, ecological and geographical data for all birds (Tobias et al 2021 Ecology Letters). figshare. Dataset. https://doi.org/10.6084/m9.figshare.16586228.v1	Omnivore	https://animaldiversity.org/accounts/Paridae/#food_habits	LED	1500	cd.m-2	1500	cd.m-2	Behavioural	Behavioural	mean	130.3	0.94	SD	130.3	131	mean at 1500 cd.m-2 ; maximum 131 Hz
4640	WOSCC	Bostrom, Jannika E.; Dimitrova, Marina; Canton, Cindy; Hastad, Olle; Qvarnstrom, Anna; Odeen, Anders	Ultra-Rapid Vision in Birds	2016	L	Aves	Collared flycatcher	Ficedula albicollis	Ficedula albicollis Temminck, 1815	OM	High	from article	Small	12.7	mean	Tobias, Joseph (2021): AVONET: morphological, ecological and geographical data for all birds (Tobias et al 2021 Ecology Letters). figshare. Dataset. https://doi.org/10.6084/m9.figshare.16586228.v1	Carnivore	Tobias, Joseph (2021): AVONET: morphological, ecological and geographical data for all birds (Tobias et al 2021 Ecology Letters). figshare. Dataset. https://doi.org/10.6084/m9.figshare.16586228.v1	LED	1500	cd.m-2	1500	cd.m-2	Behavioural	Behavioural	mean	138.2	6.5	SD	138.2	141	mean at 1500 cd.m-2 ; maximum 141 Hz
4640	WOSCC	Bostrom, Jannika E.; Dimitrova, Marina; Canton, Cindy; Hastad, Olle; Qvarnstrom, Anna; Odeen, Anders	Ultra-Rapid Vision in Birds	2016	L	Aves	European pied flycatcher	Ficedula hypoleuca	Ficedula hypoleuca Pallas, 1764	OM	High	from article	Small	13	mean	https://animaldiversity.org/accounts/Ficedula_hypoleuca/	Carnivore	https://animaldiversity.org/accounts/Ficedula_hypoleuca/	LED	1500	cd.m-2	1500	cd.m-2	Behavioural	Behavioural	mean	128.1	9.8	SD	128.1	146	mean at 1500 cd.m-2 ; maximum 146 Hz
4395	WOSCC	Bostrom, Jannika E.; Haller, Nicola K.; Dimitrova, Marina; Odeen, Anders; Kelber, Almut	The flicker fusion frequency of budgerigars (Melopsittacus undulatus) revisited	2017	M	Aves	Budgerigar	Melopsittacus undulatus	Melopsittacus undulatus Shaw, 1805	M|OM	High	from article	Small	30	mean	https://animaldiversity.org/accounts/Melopsittacus_undulatus/	Herbivore	https://animaldiversity.org/accounts/Melopsittacus_undulatus/	LED	3500 -7200	cd.m-2	NA	NA	Behavioural	Behavioural	range	77-93	Unknown	NA	85	93	range of individual values of CFF for each budgerigars; three birds had CFF at 3500 cd/m² and one CFF at 93 Hz for 7200 cd/m² so AL calculated a ponderated mean
3335	WOSCC	Bourque, Stephane L.; Kuny, Sharee; Reyes, Laura M.; Davidge, Sandra T.; Sauve, Yves	Prenatal Hypoxia Is Associated with Long-Term Retinal Dysfunction in Rats	2013	M	Mammalia	Brown rat	Rattus norvegicus	Rattus norvegicus Berkenhout, 1769	M|OM	Low	from article	Small	400	mean	https://animaldiversity.org/accounts/Rattus_norvegicus/	Omnivore	https://animaldiversity.org/accounts/Rattus_norvegicus/	Gas discharge	1	log I cd.s.m-2	NA	NA	ERG	Electrophysiology	mean	42	1	SE	42	42	mean
1594	WOSCC	Brill, Richard W.; Horodysky, Andrij Z.; Place, Allen R.; Larkin, Mary E. M.; Reimschuessel, Renate	Effects of dietary taurine level on visual function in European sea bass (Dicentrarchus labrax)	2019	M	Actinopterygii	European bass	Dicentrarchus labrax	Dicentrarchus labrax Linnaeus, 1758	M	Variable	MARAN Vincent, GRIOCHE Alain, ZIEMSKI Frédéric in : DORIS, 08/11/2020 : Dicentrarchus labrax (Linnaeus, 1758), https://doris.ffessm.fr/ref/specie/407	Large	12000	maximum	https://www.fishbase.us/summary/SpeciesSummary.php?ID=63&genusname=Dicentrarchus&speciesname=labrax&AT=Dicentrarchus+labrax	Carnivore	https://www.fishbase.us/summary/SpeciesSummary.php?ID=63&genusname=Dicentrarchus&speciesname=labrax&AT=Dicentrarchus+labrax	LED	~3.7	log I cd.m-2	NA	NA	ERG	Electrophysiology	median	~116.9	Unknown	NA	117	154.6	diagram reading ; not maximal light intensity ; max: ~ 154.59 Hz and min at ~70.35 Hz
3792	WOSCC	BULLOCK, TH; BUDELMANN, BU	SENSORY EVOKED-POTENTIALS IN UNANESTHETIZED UNRESTRAINED CUTTLEFISH - A NEW PREPARATION FOR BRAIN PHYSIOLOGY IN CEPHALOPODS	1991	H	Cephalopoda	Common cuttlefish	Sepia officinalis	Sepia officinalis Linnaeus, 1758	M	Variable	https://www.iucnredlist.org/species/162664/939991	Medium	2000 - 4000	range	https://animaldiversity.org/accounts/Sepia_officinalis/	Carnivore	https://animaldiversity.org/accounts/Sepia_officinalis/	Unclear	3350	lux	3350	lux	EEG (electroencephalogram) and Visual Evoked Potentials (VEP)	Electrophysiology	maximum	<30	Unknown	NA	30	30	lower fusion frequency ; always lower than 30 Hz : maximum value
1399	WOSCC	BULLOCK, TH; HOFMANN, MH; NEW, JG; NAHM, FK	DYNAMIC PROPERTIES OF VISUAL EVOKED-POTENTIALS IN THE TECTUM OF CARTILAGINOUS AND BONY FISHES, WITH NEUROETHOLOGICAL IMPLICATIONS	1990	M	Actinopterygii	Californian grunion	Leuresthes tenuis	Leuresthes tenuis Ayres, 1860	W	High	https://www.fishbase.se/summary/Leuresthes-tenuis.html	Unknown	Unknown	NA	NA	Carnivore	https://www.fishbase.us/summary/SpeciesSummary.php?ID=3239&genusname=Leuresthes&speciesname=tenuis&AT=Leuresthes+tenuis	Gas discharge	10^5-10^6	lux	500000	lux	ERG	Electrophysiology	minimum	> 60	Unknown	NA	60	60	individual lower fusion frequency (not averaged)
1399	WOSCC	BULLOCK, TH; HOFMANN, MH; NEW, JG; NAHM, FK	DYNAMIC PROPERTIES OF VISUAL EVOKED-POTENTIALS IN THE TECTUM OF CARTILAGINOUS AND BONY FISHES, WITH NEUROETHOLOGICAL IMPLICATIONS	1990	M	Actinopterygii	Grey mullet	Mugil cephalus	Mugil cephalus Linnaeus, 1758	M|OM	High	https://www.iucnredlist.org/species/135567/127923853	Medium	8000	maximum	https://animaldiversity.org/accounts/Mugil_cephalus/	Omnivore	https://fishbase.mnhn.fr/summary/Mugil-cephalus.html	Gas discharge	10^5-10^6	lux	500000	lux	ERG	Electrophysiology	minimum	> 100	Unknown	NA	100	100	individual lower fusion frequency (not averaged)
1399	WOSCC	BULLOCK, TH; HOFMANN, MH; NEW, JG; NAHM, FK	DYNAMIC PROPERTIES OF VISUAL EVOKED-POTENTIALS IN THE TECTUM OF CARTILAGINOUS AND BONY FISHES, WITH NEUROETHOLOGICAL IMPLICATIONS	1990	M	Actinopterygii	Barred sand bass	Paralabrax nebulifer	Paralabrax nebulifer Girard, 1854	W	Variable	https://www.iucnredlist.org/species/183861/8190471	Medium	6000	maximum	https://www.fishbase.us/summary/SpeciesSummary.php?ID=3337&genusname=Paralabrax&speciesname=nebulifer&AT=Paralabrax+nebulifer	Carnivore	https://www.fishbase.us/summary/SpeciesSummary.php?ID=3337&genusname=Paralabrax&speciesname=nebulifer&AT=Paralabrax+nebulifer	Gas discharge	10^5-10^6	lux	500000	lux	ERG	Electrophysiology	minimum	>50	Unknown	NA	50	50	individual lower fusion frequency (not averaged)
1399	WOSCC	BULLOCK, TH; HOFMANN, MH; NEW, JG; NAHM, FK	DYNAMIC PROPERTIES OF VISUAL EVOKED-POTENTIALS IN THE TECTUM OF CARTILAGINOUS AND BONY FISHES, WITH NEUROETHOLOGICAL IMPLICATIONS	1990	M	Elasmobranchii	Thornback ray	Platyrhinoidis triseriata	Platyrhinoidis triseriata Jordan & Gilbert, 1880	W	Variable	https://www.iucnredlist.org/species/60112/80673588	Unknown	Unknown	NA	NA	Carnivore	https://www.fishbase.us/summary/SpeciesSummary.php?ID=2547&genusname=Platyrhinoidis&speciesname=triseriata&AT=Platyrhinoidis+triseriata	Gas discharge	10^5-10^6	lux	500000	lux	ERG	Electrophysiology	range	30-60	Unknown	NA	45	60	range of individual lower fusion frequency (not averaged) ; ("equivalent to the critical flicker frequency (CFF)") ; more accurate determination not satisfactory
1399	WOSCC	BULLOCK, TH; HOFMANN, MH; NEW, JG; NAHM, FK	DYNAMIC PROPERTIES OF VISUAL EVOKED-POTENTIALS IN THE TECTUM OF CARTILAGINOUS AND BONY FISHES, WITH NEUROETHOLOGICAL IMPLICATIONS	1990	M	Elasmobranchii	Shovelnose guitarfish	Rhinobatos productus	Pseudobatos productus Ayres, 1854	W	Variable	https://www.iucnredlist.org/species/60171/104004394	Medium	9800	maximum	https://www.fishbase.us/summary/SpeciesSummary.php?ID=2549&genusname=Pseudobatos&speciesname=productus&AT=Pseudobatos+productus	Carnivore	https://www.fishbase.us/summary/SpeciesSummary.php?ID=2549&genusname=Pseudobatos&speciesname=productus&AT=Pseudobatos+productus	Gas discharge	10^5-10^6	lux	500000	lux	ERG	Electrophysiology	maximum	<30	Unknown	NA	30	30	individual lower fusion frequency (not averaged)
1399	WOSCC	BULLOCK, TH; HOFMANN, MH; NEW, JG; NAHM, FK	DYNAMIC PROPERTIES OF VISUAL EVOKED-POTENTIALS IN THE TECTUM OF CARTILAGINOUS AND BONY FISHES, WITH NEUROETHOLOGICAL IMPLICATIONS	1990	M	Actinopterygii	Longspine thornyhead	Sebastolobus altivelis	Sebastolobus altivelis Gilbert, 1896	W	Low	from article	Unknown	1000 - 9500	extrapolation	from S.alascanus and S.macrochir in EOL database	Carnivore	https://www.fishbase.us/summary/SpeciesSummary.php?ID=4010&genusname=Sebastolobus&speciesname=altivelis&AT=Sebastolobus+altivelis	Gas discharge	10^5-10^6	lux	500000	lux	ERG	Electrophysiology	Unknown	~10	Unknown	NA	10	10	individual lower fusion frequency (not averaged); "deep water"
1399	WOSCC	BULLOCK, TH; HOFMANN, MH; NEW, JG; NAHM, FK	DYNAMIC PROPERTIES OF VISUAL EVOKED-POTENTIALS IN THE TECTUM OF CARTILAGINOUS AND BONY FISHES, WITH NEUROETHOLOGICAL IMPLICATIONS	1990	M	Actinopterygii	Yellowfin tuna	Thunnus albacares	Thunnus albacares Bonnaterre, 1788	OM	High	from Inger et al. (2014)	Large	200000	maximum	https://www.fishbase.us/summary/SpeciesSummary.php?ID=143&genusname=Thunnus&speciesname=albacares&AT=Thunnus+albacares	Carnivore	https://www.fishbase.us/summary/SpeciesSummary.php?ID=143&genusname=Thunnus&speciesname=albacares&AT=Thunnus+albacares	Gas discharge	10^5-10^6	lux	500000	lux	ERG	Electrophysiology	range	60 - >100	Unknown	NA	80	100	range of individual lower fusion frequency (not averaged)
4541	WOSCC	Buschbeck, EK; Ehmer, B; Hoy, RR	The unusual visual system of the Strepsiptera: external eye and neuropils	2003	E	Insecta	Fruit fly	Drosophila melanogaster	Drosophila melanogaster Linnaeus, 1758	NA	NA	NA	NA	NA	NA	NA	NA	NA	NA	NA	NA	NA	NA	ERG	Electrophysiology	NA	>57	NA	NA	57	NA	highest frequency achieved
4541	WOSCC	Buschbeck, EK; Ehmer, B; Hoy, RR	The unusual visual system of the Strepsiptera: external eye and neuropils	2003	H	Insecta	NA	Xenos peckii	Xenos pecki Kirby, 1813	W	Low	from article	Unknown	Unknown	NA	NA	Unknown	NA	Unclear	1.3	mW.m-2	NA	NA	ERG	Electrophysiology	mean	35	Unknown	NA	35	35	"exceeds 35 Hz on average"; "critical fusion frequency lies around"
3483	WOSCC	Callahan, TL; Petry, HM	Psychophysical measurement of temporal modulation sensitivity in the tree shrew (Tupaia belangeri)	2000	M	Mammalia	Northern treeshrew	Tupaia belangeri	Tupaia belangeri Wagner, 1841	W	High	from article	Small	50 - 270	range	https://animaldiversity.org/accounts/Tupaia_belangeri/	Omnivore	https://animaldiversity.org/accounts/Tupaia_belangeri/	Monitor screen	34	cd.m-2	34	cd.m-2	Behavioural	Behavioural	minimum	>50	Unknown	NA	50	50	high frequency cut-off beyond 50 Hz ; 80-100 Hz for ERG in other studies from the 60's
4864	Healy et al., 2013	CARVALHO, P. S. M.; NOLTIE, D. B.; TILLITT, D. E.	Biochemical, histological and behavioural aspects of visual functioning during early development of rainbow trout	2004	M	Actinopterygii	Rainbow trout	Oncorhynchus mykiss	Oncorhynchus mykiss Walbaum, 1792	M|OM	Low	from Healy et al. (2013)	Large	25400	maximum	https://www.fishbase.us/summary/SpeciesSummary.php?ID=239&genusname=Oncorhynchus&speciesname=mykiss&AT=Oncorhynchus+mykiss	Carnivore	https://www.fishbase.us/summary/SpeciesSummary.php?ID=239&genusname=Oncorhynchus&speciesname=mykiss&AT=Oncorhynchus+mykiss	Incandescent	91.1	lux	91.1	lux	Behavioural	Behavioural	mean	27.1	Unknown	NA	27.1	27.1	highest mean value for 90 days post hatch and max illuminance of 4.42E-05 W cm-2
3075	WOSCC	Carvalho, PSM; Noltie, DB; Tillitt, DE	Ontogenetic improvement of visual function in the medaka Oryzias latipes based on an optomotor testing system for larval and adult fish	2002	M	Actinopterygii	Medaka	Oryzias latipes	Oryzias latipes Temminck & Schlegel, 1846	W	Variable	from Healy et al. (2013)	Very small	0.21	mean	Healy et al. (2013)	Carnivore	https://www.fishbase.us/summary/SpeciesSummary.php?ID=4669&genusname=Oryzias&speciesname=latipes&AT=Oryzias+latipes	LED	91.1	lux	91.1	lux	Behavioural	Behavioural	mean	37.2	Unknown	NA	37.2	37.2	adult (65 days post hatch) (for 10 days posthatch: 18 Hz ; for juveniles: 26 Hz) at maximum illuminance ; cannot distinguish movement of the stripes
1920	WOSCC	Chatterjee, Payel; Mohan, Umesh; Krishnan, Anand; Sane, Sanjay P.	Evolutionary constraints on flicker fusion frequency in Lepidoptera	2020	M	Insecta	Tawny Coster	Acraea terpsichore	Acraea terpsichore Linnaeus, 1758	W	High	from article	Unknown	Unknown	NA	NA	Unknown	NA	LED	297	lux	297	lux	ERG	Electrophysiology	mean	169	19.8	SE	169	183	mean and SE from AL; 155-183 Hz range of individual values ; no illuminance trial
1920	WOSCC	Chatterjee, Payel; Mohan, Umesh; Krishnan, Anand; Sane, Sanjay P.	Evolutionary constraints on flicker fusion frequency in Lepidoptera	2020	E	Insecta	NA	Ariadne ariadne	Ariadne ariadne Linnaeus, 1763	NA	NA	NA	NA	NA	NA	NA	NA	NA	NA	NA	NA	NA	NA	ERG	Electrophysiology	NA	205	NA	NA	NA	NA	individual values ; no illuminance trial
1920	WOSCC	Chatterjee, Payel; Mohan, Umesh; Krishnan, Anand; Sane, Sanjay P.	Evolutionary constraints on flicker fusion frequency in Lepidoptera	2020	E	Insecta	NA	Moduza procris	Moduza procris Cramer, 1777	NA	NA	NA	NA	NA	NA	NA	NA	NA	NA	NA	NA	NA	NA	ERG	Electrophysiology	NA	199	NA	NA	NA	NA	individual values ; no illuminance trial
1920	WOSCC	Chatterjee, Payel; Mohan, Umesh; Krishnan, Anand; Sane, Sanjay P.	Evolutionary constraints on flicker fusion frequency in Lepidoptera	2020	E	Insecta	Core	Euploea core	Euploea coreCramer, 1780	NA	NA	NA	NA	NA	NA	NA	NA	NA	NA	NA	NA	NA	NA	ERG	Electrophysiology	NA	208	NA	NA	NA	NA	individual values ; no illuminance trial
1920	WOSCC	Chatterjee, Payel; Mohan, Umesh; Krishnan, Anand; Sane, Sanjay P.	Evolutionary constraints on flicker fusion frequency in Lepidoptera	2020	E	Insecta	NA	Junonia lemonias	Junonia lemonias Linnaeus, 1758	NA	NA	NA	NA	NA	NA	NA	NA	NA	NA	NA	NA	NA	NA	ERG	Electrophysiology	NA	203	NA	NA	NA	NA	individual values ; no illuminance trial
1920	WOSCC	Chatterjee, Payel; Mohan, Umesh; Krishnan, Anand; Sane, Sanjay P.	Evolutionary constraints on flicker fusion frequency in Lepidoptera	2020	M	Insecta	Common emigrant	Catopsilia pomona	Catopsilia pomona Fabricius, 1775	OM	High	from article	Unknown	Unknown	NA	NA	Unknown	NA	LED	297	lux	297	lux	ERG	Electrophysiology	mean	154.5	36.1	SE	154.5	180	mean and SE from AL; 129-180 Hz range of individual values ; no illuminance trial
1920	WOSCC	Chatterjee, Payel; Mohan, Umesh; Krishnan, Anand; Sane, Sanjay P.	Evolutionary constraints on flicker fusion frequency in Lepidoptera	2020	M	Insecta	Mottled Emigrant	Catopsilia pyranthe	Catopsilia pyranthe Linnaeus, 1758	OM	High	from article	Unknown	Unknown	NA	NA	Unknown	NA	LED	297	lux	297	lux	ERG	Electrophysiology	mean	181.5	15.5	SE	181.5	194	mean and SE from AL; 159-194 Hz range of individual values ; no illuminance trial
1920	WOSCC	Chatterjee, Payel; Mohan, Umesh; Krishnan, Anand; Sane, Sanjay P.	Evolutionary constraints on flicker fusion frequency in Lepidoptera	2020	E	Insecta	Indian wanderer	Pareronia hippia	Pareronia valeria Cramer, 1776	NA	NA	NA	NA	NA	NA	NA	NA	NA	NA	NA	NA	NA	NA	ERG	Electrophysiology	NA	113.25	NA	NA	NA	NA	individual values ; no illuminance trial
1920	WOSCC	Chatterjee, Payel; Mohan, Umesh; Krishnan, Anand; Sane, Sanjay P.	Evolutionary constraints on flicker fusion frequency in Lepidoptera	2020	E	Insecta	common Jezebel	Delias eucharis	Delias eucharis Drury, 1773	NA	NA	NA	NA	NA	NA	NA	NA	NA	NA	NA	NA	NA	NA	ERG	Electrophysiology	NA	140.4	NA	NA	NA	NA	individual values ; no illuminance trial
1920	WOSCC	Chatterjee, Payel; Mohan, Umesh; Krishnan, Anand; Sane, Sanjay P.	Evolutionary constraints on flicker fusion frequency in Lepidoptera	2020	E	Insecta	NA	Agrius convolvuli	Agrius convolvuli Linnaeus, 1758	NA	NA	NA	NA	NA	NA	NA	NA	NA	NA	NA	NA	NA	NA	ERG	Electrophysiology	NA	174.8	NA	NA	NA	NA	individual values ; no illuminance trial
1920	WOSCC	Chatterjee, Payel; Mohan, Umesh; Krishnan, Anand; Sane, Sanjay P.	Evolutionary constraints on flicker fusion frequency in Lepidoptera	2020	E	Insecta	coffee bee hawkmoth	Cephonodes hylas	Cephonodes hylas Linnaeus, 1771	NA	NA	NA	NA	NA	NA	NA	NA	NA	NA	NA	NA	NA	NA	ERG	Electrophysiology	NA	105	NA	NA	NA	NA	individual values ; no illuminance trial
1920	WOSCC	Chatterjee, Payel; Mohan, Umesh; Krishnan, Anand; Sane, Sanjay P.	Evolutionary constraints on flicker fusion frequency in Lepidoptera	2020	E	Insecta	Acherontia styx	Acherontia styx	Acherontia styx Westwood, 1844	NA	NA	NA	NA	NA	NA	NA	NA	NA	NA	NA	NA	NA	NA	ERG	Electrophysiology	NA	106.5	NA	NA	NA	NA	individual values ; no illuminance trial
1920	WOSCC	Chatterjee, Payel; Mohan, Umesh; Krishnan, Anand; Sane, Sanjay P.	Evolutionary constraints on flicker fusion frequency in Lepidoptera	2020	E	Insecta	plain grey hawkmoth	Psilogramma increta	Psilogramma increta Walker, 1864	NA	NA	NA	NA	NA	NA	NA	NA	NA	NA	NA	NA	NA	NA	ERG	Electrophysiology	NA	171	NA	NA	NA	NA	individual values ; no illuminance trial
1920	WOSCC	Chatterjee, Payel; Mohan, Umesh; Krishnan, Anand; Sane, Sanjay P.	Evolutionary constraints on flicker fusion frequency in Lepidoptera	2020	E	Insecta	NA	Udapses folus	Udaspes folus Cramer, 1775	NA	NA	NA	NA	NA	NA	NA	NA	NA	NA	NA	NA	NA	NA	ERG	Electrophysiology	NA	126	NA	NA	NA	NA	individual values ; no illuminance trial
1920	WOSCC	Chatterjee, Payel; Mohan, Umesh; Krishnan, Anand; Sane, Sanjay P.	Evolutionary constraints on flicker fusion frequency in Lepidoptera	2020	E	Insecta	NA	Eudocima matema	Eudocima materna Linnaeus, 1767	NA	NA	NA	NA	NA	NA	NA	NA	NA	NA	NA	NA	NA	NA	ERG	Electrophysiology	NA	139	NA	NA	NA	NA	individual values ; no illuminance trial
1920	WOSCC	Chatterjee, Payel; Mohan, Umesh; Krishnan, Anand; Sane, Sanjay P.	Evolutionary constraints on flicker fusion frequency in Lepidoptera	2020	M	Insecta	African monarch	Danaus chrysippus	Danaus chrysippus Linnaeus, 1758	M|OM	High	from article	Unknown	Unknown	NA	NA	Unknown	NA	LED	297	lux	297	lux	ERG	Electrophysiology	mean	187.5	33.2	SE	187.5	211	mean and SE from AL; 164-211 Hz range of individual values ; no illuminance trial
1920	WOSCC	Chatterjee, Payel; Mohan, Umesh; Krishnan, Anand; Sane, Sanjay P.	Evolutionary constraints on flicker fusion frequency in Lepidoptera	2020	M	Insecta	Army green moth	Daphnis nerii	Daphnis nerii Linnaeus, 1758	M|OM	Low	from article	Unknown	Unknown	NA	NA	Unknown	NA	LED	297	lux	297	lux	ERG	Electrophysiology	mean	113.3	2.5	SE	113.3	116	mean and SE from AL; 110-116 Hz range of individual values ; no illuminance trial
1920	WOSCC	Chatterjee, Payel; Mohan, Umesh; Krishnan, Anand; Sane, Sanjay P.	Evolutionary constraints on flicker fusion frequency in Lepidoptera	2020	M	Insecta	Common owl-moth	Erebus macrops	Eupatula macrops Linnaeus, 1768	W	Low	from article	Unknown	Unknown	NA	NA	Unknown	NA	LED	297	lux	297	lux	ERG	Electrophysiology	mean	106.5	4.9	SE	106.5	110	mean and SE from AL; 103-110 Hz range of individual values ; no illuminance trial
1920	WOSCC	Chatterjee, Payel; Mohan, Umesh; Krishnan, Anand; Sane, Sanjay P.	Evolutionary constraints on flicker fusion frequency in Lepidoptera	2020	M	Insecta	Giant redeye	Gangara thyrsis	Gangara thyrsis Fabricius, 1775	W	Variable	from article	Unknown	Unknown	NA	NA	Unknown	NA	LED	297	lux	297	lux	ERG	Electrophysiology	mean	155.7	15	SE	155.7	173	mean and SEfrom AL; 146-173 Hz range of individual values ; no illuminance trial
1920	WOSCC	Chatterjee, Payel; Mohan, Umesh; Krishnan, Anand; Sane, Sanjay P.	Evolutionary constraints on flicker fusion frequency in Lepidoptera	2020	M	Insecta	Common banded awl	Hasora chromus	Hasora chromus Cramer, 1780	W	Variable	from article	Unknown	Unknown	NA	NA	Unknown	NA	LED	297	lux	297	lux	ERG	Electrophysiology	mean	147.3	2.1	SE	147.3	149	mean and SE from AL; 145-149 Hz range of individual values ; no illuminance trial
1920	WOSCC	Chatterjee, Payel; Mohan, Umesh; Krishnan, Anand; Sane, Sanjay P.	Evolutionary constraints on flicker fusion frequency in Lepidoptera	2020	M	Insecta	NA	Hippotion sp	Hippotion sp. Hübner, 1819	M|OM	Low	from article	Unknown	Unknown	NA	NA	Unknown	NA	LED	297	lux	297	lux	ERG	Electrophysiology	mean	126	28.3	SE	126	146	mean and SE from AL; 106-146 Hz range of individual values ; no illuminance trial
1920	WOSCC	Chatterjee, Payel; Mohan, Umesh; Krishnan, Anand; Sane, Sanjay P.	Evolutionary constraints on flicker fusion frequency in Lepidoptera	2020	M	Insecta	Common Eggfly	Hypolimnas bolina	Hypolimnas bolina Linnaeus, 1758	OM	High	from article	Unknown	Unknown	NA	NA	Unknown	NA	LED	297	lux	297	lux	ERG	Electrophysiology	mean	182	24	SE	182	199	mean and SE from AL; 165-199 Hz range of individual values ; no illuminance trial
1920	WOSCC	Chatterjee, Payel; Mohan, Umesh; Krishnan, Anand; Sane, Sanjay P.	Evolutionary constraints on flicker fusion frequency in Lepidoptera	2020	M	Insecta	NA	Macroglosssum sp	Macroglossum sp. Scopoli, 1777	M|OM	High	from article	Unknown	Unknown	NA	NA	Unknown	NA	LED	297	lux	297	lux	ERG	Electrophysiology	mean	140.4	28.4	SE	140.4	182	mean and SE from AL; 110-182 Hz range of individual values ; no illuminance trial
1920	WOSCC	Chatterjee, Payel; Mohan, Umesh; Krishnan, Anand; Sane, Sanjay P.	Evolutionary constraints on flicker fusion frequency in Lepidoptera	2020	M	Insecta	Common evening brown	Melanitis leda	Melanitis leda Linnaeus, 1758	OM	Variable	from article	Unknown	Unknown	NA	NA	Unknown	NA	LED	297	lux	297	lux	ERG	Electrophysiology	mean	200.9	13.1	SE	200.9	230	mean and SE from AL; 192-230 Hz range of individual values ; no illuminance trial
1920	WOSCC	Chatterjee, Payel; Mohan, Umesh; Krishnan, Anand; Sane, Sanjay P.	Evolutionary constraints on flicker fusion frequency in Lepidoptera	2020	M	Insecta	Lime butterfly	Papilio demoleus	Papilio demoleus Linnaeus, 1758	OM	High	from article	Unknown	Unknown	NA	NA	Unknown	NA	LED	297	lux	297	lux	ERG	Electrophysiology	mean	105	7.6	SE	105	110	mean and SE from AL; 90-110 Hz range of individual values ; no illuminance trial
1920	WOSCC	Chatterjee, Payel; Mohan, Umesh; Krishnan, Anand; Sane, Sanjay P.	Evolutionary constraints on flicker fusion frequency in Lepidoptera	2020	M	Insecta	Common mormon	Papilio polytes	Papilio polytes Linnaeus, 1758	W	High	from article	Unknown	Unknown	NA	NA	Herbivore	https://animaldiversity.org/accounts/Papilio_polytes/#food_habits	LED	297	lux	297	lux	ERG	Electrophysiology	mean	174.8	47.3	SE	174.8	240	mean and SE from AL; 127-240 Hz range of individual values ; no illuminance trial
3047	WOSCC	Chung, Wen-Sung; Marshall, N. Justin; Watson, Sue-Ann; Munday, Philip L.; Nilsson, Goran E.	Ocean acidification slows retinal function in a damselfish through interference with GABA(A) receptors	2014	H	Actinopterygii	Spiny chromis	Acanthochromis polyacanthus	Acanthochromis polyacanthus Bleeker, 1855	OM	High	from article	Unknown	Unknown	NA	NA	Omnivore	https://www.fishbase.us/summary/SpeciesSummary.php?ID=6655&genusname=Acanthochromis&speciesname=polyacanthus&AT=Acanthochromis+polyacanthus	LED	10^14	photons cm−2 ms−1	NA	NA	ERG	Electrophysiology	mean	89	1.6	SE	89	90.6	mean (89.0±1.6 Hz); "weell lit environment"
4817	WOSCC	Cohen, Jonathan H.; Frank, Tamara M.	Visual physiology of the Antarctic amphipod Abyssorchomene plebs	2006	M	Malacostraca	NA	Abyssorchomene plebs	Pseudorchomene plebs Hurley, 1965	OM	Low	from article	Unknown	Unknown	NA	NA	Unknown	NA	Monochromator	Unknown	NA	NA	NA	ERG	Electrophysiology	mean	15	0.58	SE	15	15.6	scotopic: at 7°C, but 11,7 Hz at 3°C ; mean values : highest CFF values; "deep sea"; ca. 0.2 relaive irradiance
4905	Woo et al., 2009	Coile, C.; Politz, C. H.; Smith, J. C.	Behavioral Determination of Critical Flicker Fusion in Dogs	1989	M	Mammalia	Domestic dog	NA	Canis lupus subsp. familiaris Linnaeus, 1758	M|OM	High	from Inger et al. (2014)	Large	<1 - 70000	range	https://animaldiversity.org/accounts/Canis_lupus_familiaris/	Omnivore	https://animaldiversity.org/accounts/Canis_lupus_familiaris/	Gas discharge	~1218.3-1194.1	cd.m-2	1206	cd.m-2	Behavioural	Behavioural	range	~73.2-94.1	Unknown	NA	84	94	diagram reading (Fig. 4.) at maximum 1206 cd/m² intensity
4898	CLIGNO review	CROGNALE, MA; JACOBS, GH	BEHAVIORAL AND ELECTROPHYSIOLOGICAL SENSITIVITY TO TEMPORALLY MODULATED VISUAL-STIMULI IN THE GROUND-SQUIRREL	1991	E	Mammalia	Californian ground squirrel	Spermophilus beecheyi	Otospermophilus beecheyi Richardson, 1830	W	NA	NA	NA	NA	NA	NA	NA	NA	NA	NA	NA	NA	NA	ERG	Electrophysiology	minimum	>50	NA	NA	50	50	diagram reading; still responses at 50 Hz (maximum tested)
4898	CLIGNO review	CROGNALE, MA; JACOBS, GH	BEHAVIORAL AND ELECTROPHYSIOLOGICAL SENSITIVITY TO TEMPORALLY MODULATED VISUAL-STIMULI IN THE GROUND-SQUIRREL	1991	M	Mammalia	Californian ground squirrel	Spermophilus beecheyi	Otospermophilus beecheyi Richardson, 1829	W	High	from Inger et al. (2014)	Small	280 - 738	range	https://animaldiversity.org/accounts/Spermophilus_beecheyi/	Omnivore	https://animaldiversity.org/accounts/Spermophilus_beecheyi/	Incandescent	Unknown	NA	NA	NA	Behavioural	Behavioural	minimum	>50	Unknown	NA	50	50	diagram reading; still responses at 50 Hz (maximum tested)
4866	Potier et al., 2019	Crozier, W. J.; Wolf, E.	Flicker response contours for the sparrow, and the theory of the avian pecten	1944	M	Aves	House sparrow	Passer domesticus	Passer domesticus Linnaeus, 1758	M|OM	High	https://viagallica.com/a/moineau_domestique.htm	Small	28.5	mean	https://animaldiversity.org/accounts/Passer_domesticus/	Omnivore	https://animaldiversity.org/accounts/Passer_domesticus/	Unclear	0.17	Unknown	NA	NA	Optomotor	Behavioural	mean	55	Unknown	NA	55	55	range of mean value at maximum intensity tested (for different 'tl'?)
4868	Ryan et al., 2017	Crozier, W. J.; Wolf, E.	The flicker response contour for Phrynosoma (horned lizard; cone retina)	1941	M	Reptilia	Horned lizard	Pkrynosoma cornutum	Phrynosoma cornutum Harlan, 1825	W	High	from article	Unknown	Unknown	NA	NA	Unknown	NA	Unclear	2.03	log I millilambert	NA	NA	Optomotor	Behavioural	mean	42	Unknown	NA	42	42	mean value at maximum intensity tested
4867	Ryan et al., 2017	Crozier, W. J.; Wolf, E.	The flicker response contour for the gecko (rod retina)	1939	M	Reptilia	Inagua least gecko	Sphaerodactylus inaguae	Sphaerodactylus inaguae Noble, 1932	W	Low	from article	Very small	0.56	maximum	EOL database	Unknown	NA	Unclear	2.25	log I millilambert	NA	NA	Optomotor	Behavioural	mean	25.09	Unknown	NA	25.1	25.1	mean value at maximum intensity tested of 2.25 log I; at ca. 0.0002 millilambert, curve change
4865	Potier et al., 2019	Crozier, W. J.; Wolf, E.	The simplex flicker threshold contour for the zebra finch	1941	M	Aves	Zebra Finch	Taeniopygia guttata	Taeniopygia guttata Vieillot, 1817	W	High	from article	Small	12	mean	https://animaldiversity.org/accounts/Taeniopygia_guttata/	Herbivore	https://animaldiversity.org/accounts/Taeniopygia_guttata/	Unclear	2.04	log I millilambert	NA	NA	Optomotor	Behavioural	mean	55	Unknown	NA	55	55	highest intensity mean value
3029	WOSCC	de Haan, Roel; Lee, Yu-Jen; Nordstrom, Karin	Novel Flicker-Sensitive Visual Circuit Neurons Inhibited by Stationary Patterns	2013	M	Insecta	Drone fly	Eristalis sp	Eristalis sp. Latreille, 1804	M|OM	High	extraplated from Syrphidae: https://doi.org/10.1093/aesa/72.2.237	Unknown	Unknown	NA	NA	Unknown	NA	Monitor screen	135	lux	135	lux	EEG on cSIFE neurons	Electrophysiology	minimum	> 40	Unknown	NA	40	40	above range of measurements ; respond strongly at 40 Hz
4105	WOSCC	Delius, Juan D.; Delius, Julia A. M.; Lee, Jennifer M.	Symmetry recognition by pigeons: Generalized or not?	2017	M	Aves	Common pigeon	Columba livia	Columba livia J.F.Gmelin, 1789	M	High	from Inger et al. (2014)	Small	354.2	mean	Tobias, Joseph (2021): AVONET: morphological, ecological and geographical data for all birds (Tobias et al 2021 Ecology Letters). figshare. Dataset. https://doi.org/10.6084/m9.figshare.16586228.v1	Herbivore	https://animaldiversity.org/accounts/Columba_livia/	LED	2	log cd.m-2	NA	NA	Behavioural	Behavioural	mean	70	Unknown	NA	70	74	for each peak wavelength average and range in parenthesis ; 810 nm: 38 (34–42) Hz; 660 nm: 59 (57–63) Hz; 565 nm: 73 (70–74) Hz; 470 nm: 52 (48–57) Hz; 375 nm:63 (58–65) Hz
4870	Lisney et al, 2011	Dodt, E.; Wirth, A.	Differentiation between rods and cones by flicker electroretinography in pigeon and guinea pig	1953	H	Mammalia	Guinea Pig	Cavia aperea f. porcellus	Cavia porcellus Linnaeus, 1758	W	Low	from Healy et al. (2013)	Small	700 - 1100	range	https://animaldiversity.org/accounts/Cavia_porcellus/	Herbivore	https://animaldiversity.org/accounts/Cavia_porcellus/	Unclear	5000	lux	5000	lux	ERG	Electrophysiology	range	45-50	Unknown	NA	47.5	50	at maximum light intensity of 5000 lux
4870	Lisney et al, 2011	Dodt, E.; Wirth, A.	Differentiation between rods and cones by flicker electroretinography in pigeon and guinea pig	1953	H	Aves	Common pigeon	Columbia livia	Columba livia J.F.Gmelin, 1789	M	High	from Inger et al. (2014)	Small	354.2	mean	Tobias, Joseph (2021): AVONET: morphological, ecological and geographical data for all birds (Tobias et al 2021 Ecology Letters). figshare. Dataset. https://doi.org/10.6084/m9.figshare.16586228.v1	Herbivore	https://animaldiversity.org/accounts/Columba_livia/	Unclear	8000	lux	8000	lux	ERG	Electrophysiology	Unknown	143	Unknown	NA	143	143	at maximum light intensity of 8000 lux; from total range of 3-143 Hz
4871	Warrington et al., 2017	Dreyfert, T; Holmberg, Kaj; Struwe, G	Critical flicker fusion frequency of the river lamprey (Lampetra fluviatilis).	1979	M	Cephalaspidomorphi	River Lamprey	Lampetra fluviatilis	Lampetra fluviatilis Linnaeus, 1758	M	Low	SOHIER Sandra, BEAUVERGER Laetitia, COROLLA Jean-Pierre, SABATIÉ Richard in : DORIS, 27/12/2020 : Lampetra fluviatilis (Linnaeus, 1758), https://doris.ffessm.fr/ref/specie/1122	Very large	150000	maximum	https://www.fishbase.us/summary/SpeciesSummary.php?ID=4480&genusname=Lampetra&speciesname=fluviatilis&AT=Lampetra+fluviatilis	Carnivore	https://www.fishbase.us/summary/SpeciesSummary.php?ID=4480&genusname=Lampetra&speciesname=fluviatilis&AT=Lampetra+fluviatilis	Unclear	1.7*10^5	lux	170000	lux	ERG	Electrophysiology	mean	24	Unknown	NA	24	31.1	18.2-31.1 Hz range of maximal CFF at highest light intensities
2357	WOSCC	Eichorn, Courtney; Hrabar, Michael; Van Ryn, Emma C.; Brodie, Bekka S.; Blake, Adam J.; Gries, Gerhard	How flies are flirting on the fly	2017	M	Insecta	Common green bottle fly	Lucilia sericata	Lucilia sericata Meigen, 1826	M|OM	High	extrapolated from Calliphoridae 10.1111/1556-4029.13188	Unknown	Unknown	NA	NA	Carnivore	https://animaldiversity.org/accounts/Lucilia_sericata/#food_habits	LED	9000	lumen	NA	NA	Behavioural	Behavioural	minimum	> 250	Unknown	NA	250	290	fly temporal encoding ability amply sufficient to distinguish 250 Hz ; even choice at 290 Hz
2032	WOSCC	Ezra-Elia, Raaya; Banin, Eyal; Honig, Hen; Rosov, Alexander; Obolensky, Alexey; Averbukh, Edward; Hauswirth, William W.; Gootwine, Elisha; Ofri, Ron	Flicker cone function in normal and day blind sheep: a large animal model for human achromatopsia caused by CNGA3 mutation	2014	M	Mammalia	Sheep	Ovis aries	Ovis aries Linnaeus, 1758	M|OM	High	10.3409/fb.56_3-4.133-137	Very large	20000 - 200000	range	https://animaldiversity.org/accounts/Ovis_aries/	Herbivore	https://animaldiversity.org/accounts/Ovis_aries/	LED	10	cd.m-2	10	cd.m-2	ERG	Electrophysiology	minimum	> 80	Unknown	NA	80	80	still detectable at maximum frequency tested of 80 Hz; maximum 10 cd/m² luminance
2150	WOSCC	Fenk, Lisa M.; Schmid, Axel	Flicker-induced eye movements and the behavioural temporal cut-off frequency in a nocturnal spider	2011	M	Arachnida	Tiger wandering spider	Cupiennius salei	Cupiennius salei Keyserling, 1877	W	Low	from article	Unknown	Unknown	NA	NA	Unknown	NA	Monitor screen	56.0±0.5	cd.m-2	56	cd.m-2	Eye muscle electrical signal reading	Electrophysiology	range	4.3 - 8.6	Unknown	NA	6.45	8.6	between 4.3 and 8.6 Hz; still responses at 8,3 cycles.s-1 ; "We measured a luminosity of 56.0±0.5cdm–2 for the bright squares, 2.15±0.05 cdm–2 for the dark squares and 28.0±0.5cdm–2 for the checkerboard pattern (Luminance Meter, LS100, Konica Minolta, Tokyo, Japan)."
1540	WOSCC	Ferrez, PW; Chamot, SR; Petrig, BL; Pournaras, CJ; Riva, CR	Effect of visual stimulation on blood oxygenation in the optic nerve head of miniature pigs: A pilot study	2004	H	Mammalia	Wild boar	Sus domesticus	Sus scrofa Linnaeus, 1758	M	Variable	https://www.iucnredlist.org/species/41775/44141833	Very large	66000 - 272000	range	https://animaldiversity.org/accounts/Sus_scrofa/	Omnivore	https://animaldiversity.org/accounts/Sus_scrofa/	LED	30	lux	30	lux	Physiological	Electrophysiology	minimum	50	Unknown	NA	50	50	pO2 levels still significant at 50 Hz but maximum at 15 Hz (not significant at 80 Hz)
4872	Healy et al., 2013	Fleishman, L. J.; Marshall, C. J.; Hertz E. H.	Comparative Study of Temporal Response Properties of the Visual System of Three Species of Anoline Lizards	1997	L	Reptilia	Anole lizards	Anolis cristatellus	Anolis cristatellus Duméril & Bibron, 1837	W	High	from article	Small	6	mean	Healy et al. (2013)	Carnivore	https://animaldiversity.org/accounts/Anolis_cristatellus/#food_habits	Gas discharge	238	µmol.m-2.s-1	NA	NA	ERG	Electrophysiology	extrapolation	70	Unknown	NA	70	70	estimation of CFF (higher than maximum frequency tested) at highest light intensity tested
4872	Healy et al., 2013	Fleishman, L. J.; Marshall, C. J.; Hertz E. H.	Comparative Study of Temporal Response Properties of the Visual System of Three Species of Anoline Lizards	1996	L	Reptilia	Anole lizards	Anolis gundlachi	Anolis gundlachi Peters, 1877	W	High	from article	Small	11.6	maximum	EOL database	Unknown	NA	Gas discharge	238	µmol.m-2.s-1	NA	NA	ERG	Electrophysiology	extrapolation	55	Unknown	NA	55	55	estimation of CFF (higher than maximum frequency tested) at highest light intensity tested
4872	Healy et al., 2013	Fleishman, L. J.; Marshall, C. J.; Hertz E. H.	Comparative Study of Temporal Response Properties of the Visual System of Three Species of Anoline Lizards	1995	L	Reptilia	Anole lizards	Anolis pulchellus	Anolis pulchellus Duméril & Bibron, 1837	W	High	from article	Small	3.2	maximum	EOL database	Unknown	NA	Gas discharge	238	µmol.m-2.s-1	NA	NA	ERG	Electrophysiology	extrapolation	63	Unknown	NA	63	63	estimation of CFF (higher than maximum frequency tested) at highest light intensity tested
2677	WOSCC	Frank, Tamara M.; Johnsen, Soenke; Cronin, Thomas W.	Light and vision in the deep-sea benthos: II. Vision in deep-sea crustaceans	2012	M	Malacostraca	NA	Booralana tricarinata	Booralana tricarinata Camp & Heard, 1988	OM	Low	from article	Unknown	Unknown	NA	NA	Unknown	NA	Monochromator	Unknown	NA	NA	NA	ERG	Electrophysiology	mean	4	1	NA	4	5	mean ; scotopic; "deep-sea" considered as Low light exposure
2677	WOSCC	Frank, Tamara M.; Johnsen, Soenke; Cronin, Thomas W.	Light and vision in the deep-sea benthos: II. Vision in deep-sea crustaceans	2012	M	Malacostraca	NA	Eugonatonotus crassus	Eugonatonotus crassus A.Milne-Edwards, 1881	W	Low	from article	Unknown	Unknown	NA	NA	Unknown	NA	Monochromator	Unknown	NA	NA	NA	ERG	Electrophysiology	mean	24	Unknown	NA	24	24	mean but no SE because only 2 individuals ; scotopic; "deep-sea" considered as Low light exposure
2677	WOSCC	Frank, Tamara M.; Johnsen, Soenke; Cronin, Thomas W.	Light and vision in the deep-sea benthos: II. Vision in deep-sea crustaceans	2012	M	Malacostraca	NA	Eumunida picta	Eumunida picta Smith, 1883	OM	Low	from article	Unknown	Unknown	NA	NA	Unknown	NA	Monochromator	Unknown	NA	NA	NA	ERG	Electrophysiology	mean	11	2	NA	11	13	mean ; scotopic; "deep-sea" considered as Low light exposure
2677	WOSCC	Frank, Tamara M.; Johnsen, Soenke; Cronin, Thomas W.	Light and vision in the deep-sea benthos: II. Vision in deep-sea crustaceans	2012	E	Malacostraca	NA	Heterocarpus ensifer	Heterocarpus ensifer A.Milne-Edwards, 1881	NA	NA	NA	NA	NA	NA	NA	NA	NA	NA	NA	NA	NA	NA	ERG	Electrophysiology	NA	16	NA	NA	NA	NA	individual value ; scotopic
2677	WOSCC	Frank, Tamara M.; Johnsen, Soenke; Cronin, Thomas W.	Light and vision in the deep-sea benthos: II. Vision in deep-sea crustaceans	2012	E	Malacostraca	NA	Munidopsis erinacea	Munidopsis erinacea A.Milne Edwards, 1880	NA	NA	NA	NA	NA	NA	NA	NA	NA	NA	NA	NA	NA	NA	ERG	Electrophysiology	NA	12	NA	NA	NA	NA	individual value ; scotopic
2677	WOSCC	Frank, Tamara M.; Johnsen, Soenke; Cronin, Thomas W.	Light and vision in the deep-sea benthos: II. Vision in deep-sea crustaceans	2012	E	Malacostraca	NA	Bathynectes longipes	Bathynectes longipes Risso, 1816	NA	NA	NA	NA	NA	NA	NA	NA	NA	NA	NA	NA	NA	NA	ERG	Electrophysiology	NA	14	NA	NA	NA	NA	individual value ; scotopic
2677	WOSCC	Frank, Tamara M.; Johnsen, Soenke; Cronin, Thomas W.	Light and vision in the deep-sea benthos: II. Vision in deep-sea crustaceans	2012	M	Malacostraca	NA	Gastroptychus spinifer	Gastroptychus spinifer A.Milne Edwards, 1880	OM	Low	from article	Unknown	Unknown	NA	NA	Unknown	NA	Monochromator	Unknown	NA	NA	NA	ERG	Electrophysiology	mean	10	2	NA	10	12	mean ; scotopic; "deep-sea" considered as Low light exposure
849	WOSCC	Frank, TM	Comparative study of temporal resolution in the visual systems of mesopelagic crustaceans	1999	E	Malacostraca	NA	Stylocheiron maximum	Stylocheiron maximum Hansen, 1908	NA	NA	NA	NA	NA	NA	NA	NA	NA	NA	NA	log photons cm−2 ms−1	NA	NA	ERG	Electrophysiology	NA	36	NA	NA	NA	NA	36 Hz individual value; scotopic
849	WOSCC	Frank, TM	Comparative study of temporal resolution in the visual systems of mesopelagic crustaceans	1999	M	Malacostraca	NA	Funchalia villosa	Funchalia villosa Bouvier, 1905	M|OM	Low	from article	Unknown	Unknown	NA	NA	Unknown	NA	Monochromator	9.3±0.00	log photons cm−2 ms−1	NA	NA	ERG	Electrophysiology	mean	24	0.5	SE	24	24.5	24 Hz mean ; scotopic; "deep-sea" considered as Low light exposure
849	WOSCC	Frank, TM	Comparative study of temporal resolution in the visual systems of mesopelagic crustaceans	1999	E	Malacostraca	NA	Sergia filictum	Phorcosergia filicta Burkenroad, 1940	NA	NA	NA	NA	NA	NA	NA	NA	NA	NA	NA	log photons cm−2 ms−1	NA	NA	ERG	Electrophysiology	NA	25	NA	NA	NA	NA	25 Hz individual value ; scotopic
849	WOSCC	Frank, TM	Comparative study of temporal resolution in the visual systems of mesopelagic crustaceans	1999	M	Malacostraca	NA	Janicella spinacauda	Janicella spinicauda A.Milne-Edwards, 1883	M|OM	Low	from article	Unknown	Unknown	NA	NA	Unknown	NA	Monochromator	9.4±0.06	log photons cm−2 ms−1	NA	NA	ERG	Electrophysiology	mean	31	0.3	SE	31	31.3	mean ; scotopic; "deep-sea" considered as Low light exposure
849	WOSCC	Frank, TM	Comparative study of temporal resolution in the visual systems of mesopelagic crustaceans	1999	M	Malacostraca	NA	Nematobrachion flexipes	Nematobrachion flexipes Ortmann, 1893	M	Low	from article	Unknown	Unknown	NA	NA	Unknown	NA	Monochromator	10.2±0.38	log photons cm−2 ms−1	NA	NA	ERG	Electrophysiology	mean	44	1	SE	44	45	mean ; scotopic; "deep-sea" considered as Low light exposure
849	WOSCC	Frank, TM	Comparative study of temporal resolution in the visual systems of mesopelagic crustaceans	1999	M	Malacostraca	NA	Nematobrachion sexspinosus	Nematobrachion sexspinosum Hansen, 1911	M|OM	Low	from article	Unknown	Unknown	NA	NA	Unknown	NA	Monochromator	10.8±0.18	log photons cm−2 ms−1	NA	NA	ERG	Electrophysiology	mean	56	2	SE	56	58	mean ; scotopic; "deep-sea" considered as Low light exposure
849	WOSCC	Frank, TM	Comparative study of temporal resolution in the visual systems of mesopelagic crustaceans	1999	M	Malacostraca	NA	Oplophorus gracilirostris	Oplophorus gracilirostris A.Milne-Edwards, 1881	M|OM	Low	from article	Unknown	Unknown	NA	NA	Unknown	NA	Monochromator	9.4±0.09	log photons cm−2 ms−1	NA	NA	ERG	Electrophysiology	mean	32	0.5	SE	32	32.5	mean ; scotopic; "deep-sea" considered as Low light exposure
849	WOSCC	Frank, TM	Comparative study of temporal resolution in the visual systems of mesopelagic crustaceans	1999	M	Malacostraca	NA	Systellaspis debilis	Systellaspis debilis A.Milne-Edwards, 1881	M|OM	Low	from article	Unknown	Unknown	NA	NA	Unknown	NA	Monochromator	8.9±0.06	log photons cm−2 ms−1	NA	NA	ERG	Electrophysiology	mean	21	0.6	SE	21	21.6	mean ; scotopic; "deep-sea" considered as Low light exposure
1629	WOSCC	Frank, TM	Effects of light adaptation on the temporal resolution of deep-sea crustaceans	2003	M	Malacostraca	NA	Acanthephyra purpurea	Acanthephyra purpurea A.Milne-Edwards, 1881	M|OM	Low	from article	Unknown	Unknown	NA	NA	Unknown	NA	Monochromator	11.33±0.21	log photons cm−2 ms−1	NA	NA	ERG	Electrophysiology	mean	18	1.3	SE	18	19.3	mean ; scotopic; 16Hz photopic; "deep-sea" considered as Low light exposure
1629	WOSCC	Frank, TM	Effects of light adaptation on the temporal resolution of deep-sea crustaceans	2003	M	Malacostraca	NA	Euphausia gibboides	Euphausia gibboides Ortmann, 1893	M	Low	from article	Unknown	Unknown	NA	NA	Unknown	NA	Monochromator	11.81±0.31	log photons cm−2 ms−1	NA	NA	ERG	Electrophysiology	minimum	>32	Unknown	NA	32	32	24 ± 0.9 Hz mean ; scotopic ; >32 Hz individual value photopic; "deep-sea" considered as Low light exposure
1629	WOSCC	Frank, TM	Effects of light adaptation on the temporal resolution of deep-sea crustaceans	2003	M	Malacostraca	NA	Sergestes arcticus	Eusergestes arcticus Krøyer, 1855	W	Low	from article	Unknown	Unknown	NA	NA	Unknown	NA	Monochromator	11.20±0.15	log photons cm−2 ms−1	NA	NA	ERG	Electrophysiology	mean	21	1.1	SE	21	22.2	mean ; scotopic, 16 Hz photopic; "deep-sea" considered as Low light exposure
1629	WOSCC	Frank, TM	Effects of light adaptation on the temporal resolution of deep-sea crustaceans	2003	M	Malacostraca	NA	Funchalia villosa	Funchalia villosa Bouvier, 1905	M|OM	Low	from article	Unknown	Unknown	NA	NA	Unknown	NA	Monochromator	10.89±0.17	log photons cm−2 ms−1	NA	NA	ERG	Electrophysiology	mean	21	0.9	SE	21	21.9	21 ± 0.9 Hz mean ; scotopic, 21 ± 1.2 Hz Hz photopic; "deep-sea" considered as Low light exposure
1629	WOSCC	Frank, TM	Effects of light adaptation on the temporal resolution of deep-sea crustaceans	2003	M	Malacostraca	NA	Janicella spinicauda	Janicella spinicauda A.Milne-Edwards, 1883	M|OM	Low	from article	Unknown	Unknown	NA	NA	Unknown	NA	Monochromator	11.42±0.20	log photons cm−2 ms−1	NA	NA	ERG	Electrophysiology	mean	23	0.4	SE	23	23.4	23 ± 0.4 Hz mean ; scotopic, 29 Hz photopic; "deep-sea" considered as Low light exposure
1629	WOSCC	Frank, TM	Effects of light adaptation on the temporal resolution of deep-sea crustaceans	2003	M	Malacostraca	NA	Meganyctiphanes norvegica	Meganyctiphanes norvegica M.Sars, 1857	M	Low	from article	Unknown	Unknown	NA	NA	Unknown	NA	Monochromator	11.98±0.18	log photons cm−2 ms−1	NA	NA	ERG	Electrophysiology	mean	41	2.5	SE	41	43.5	23 ± 0.7 Hz mean ; scotopic ; 41 Hz photopic; "deep-sea" considered as Low light exposure
1629	WOSCC	Frank, TM	Effects of light adaptation on the temporal resolution of deep-sea crustaceans	2003	M	Malacostraca	NA	Nematobrachion boopis	Nematobrachion boopis Calman, 1905	M	Low	from article	Unknown	Unknown	NA	NA	Unknown	NA	Monochromator	11.47±0.14	log photons cm−2 ms−1	NA	NA	ERG	Electrophysiology	minimum	>50	Unknown	NA	50	50	33 ± 1.9 Hz mean ; scotopic ; >50 Hz individual value photopic; "deep-sea" considered as Low light exposure
1629	WOSCC	Frank, TM	Effects of light adaptation on the temporal resolution of deep-sea crustaceans	2003	M	Malacostraca	NA	Nematobrachion sexspinosus	Nematobrachion sexspinosum Hansen, 1911	M|OM	Low	from article	Unknown	Unknown	NA	NA	Unknown	NA	Monochromator	11.88±0.24	log photons cm−2 ms−1	NA	NA	ERG	Electrophysiology	mean	54	1.6	SE	54	55.6	36 ± 2.5 Hz mean ; scotopic ; 54 photopic; "deep-sea" considered as Low light exposure
1629	WOSCC	Frank, TM	Effects of light adaptation on the temporal resolution of deep-sea crustaceans	2003	M	Malacostraca	NA	Nematocelis megalops	Nematoscelis megalops G.O.Sars, 1883	W	Low	from article	Unknown	Unknown	NA	NA	Unknown	NA	Monochromator	12.21±0.28	log photons cm−2 ms−1	NA	NA	ERG	Electrophysiology	mean	48	2.3	SE	48	50.3	28 ± 2 Hz mean ; scotopic ; 48 Hz photopic; "deep-sea" considered as Low light exposure
1629	WOSCC	Frank, TM	Effects of light adaptation on the temporal resolution of deep-sea crustaceans	2003	M	Malacostraca	NA	Pasiphaea multidentata	Pasiphaea multidentata Esmark, 1866	M|OM	Low	from article	Unknown	Unknown	NA	NA	Unknown	NA	Monochromator	10.74±0.15	log photons cm−2 ms−1	NA	NA	ERG	Electrophysiology	mean	21	1.5	SE	21	22.5	mean ; scotopic, 19 Hz photopic; "deep-sea" considered as Low light exposure
1629	WOSCC	Frank, TM	Effects of light adaptation on the temporal resolution of deep-sea crustaceans	2003	M	Malacostraca	NA	Plesionika rossignoli	Plesionika rossignoli Crosnier & Forest, 1968	W	Low	from article	Unknown	Unknown	NA	NA	Unknown	NA	Monochromator	10.30±0.24	log photons cm−2 ms−1	NA	NA	ERG	Electrophysiology	mean	14	1	SE	14	15	mean ; scotopic,13 Hz photopic; "deep-sea" considered as Low light exposure
1629	WOSCC	Frank, TM	Effects of light adaptation on the temporal resolution of deep-sea crustaceans	2003	M	Malacostraca	NA	Stylocheiron maximum	Stylocheiron maximum Hansen, 1908	M	Low	from article	Unknown	Unknown	NA	NA	Unknown	NA	Monochromator	Unknown	NA	NA	NA	ERG	Electrophysiology	mean	44	1	SE	44	45	34 ± 1.8 Hz mean ; scotopic; 44Hz photopic; "deep-sea" considered as Low light exposure; "Acceptable V/log I curves were not obtained from S. maximum; therefore, K and latency data are also not available for this species. "
1629	WOSCC	Frank, TM	Effects of light adaptation on the temporal resolution of deep-sea crustaceans	2003	M	Malacostraca	NA	Systellaspis debilis	Systellaspis debilis A.Milne-Edwards, 1881	M|OM	Low	from article	Unknown	Unknown	NA	NA	Unknown	NA	Monochromator	10.45±0.04	log photons cm−2 ms−1	NA	NA	ERG	Electrophysiology	mean	21	0.3	SE	21	21.3	mean ; scotopic, 15 Hz photopic; "deep-sea" considered as Low light exposure
4177	WOSCC	Frank, TM	Temporal resolution in mesopelagic crustaceans	2000	M	Malacostraca	NA	Sergestes arcticus	Eusergestes arcticus Krøyer, 1855	W	Low	from article	Unknown	Unknown	NA	NA	Unknown	NA	Monochromator	Unknown	NA	NA	NA	ERG	Electrophysiology	mean	17	1.3	SE	17	18.3	mean ; scotopic; "deep-sea" considered as Low light exposure
4177	WOSCC	Frank, TM	Temporal resolution in mesopelagic crustaceans	2000	M	Malacostraca	NA	Funchalia villosa	Funchalia villosa Bouvier, 1905	M|OM	Low	from article	Unknown	Unknown	NA	NA	Unknown	NA	Monochromator	Unknown	NA	NA	NA	ERG	Electrophysiology	mean	21	0.9	SE	21	21.9	mean ; scotopic; "deep-sea" considered as Low light exposure
4177	WOSCC	Frank, TM	Temporal resolution in mesopelagic crustaceans	2000	E	Malacostraca	NA	Sergia grandis	Phorcosergia grandis Sund, 1920	NA	NA	NA	NA	NA	NA	NA	NA	NA	NA	NA	NA	NA	NA	ERG	Electrophysiology	NA	22	NA	NA	NA	NA	individual value ; scotopic
4177	WOSCC	Frank, TM	Temporal resolution in mesopelagic crustaceans	2000	M	Malacostraca	NA	Pasiphaea multidentata	Pasiphaea multidentata Esmark, 1866	M|OM	Low	from article	Unknown	Unknown	NA	NA	Unknown	NA	Monochromator	Unknown	NA	NA	NA	ERG	Electrophysiology	mean	17	1	SE	17	18	mean ; scotopic; "deep-sea" considered as Low light exposure
4177	WOSCC	Frank, TM	Temporal resolution in mesopelagic crustaceans	2000	M	Malacostraca	NA	Sergia filictum	Phorcosergia filicta Burkenroad, 1940	W	Low	from article	Unknown	Unknown	NA	NA	Unknown	NA	Monochromator	Unknown	NA	NA	NA	ERG	Electrophysiology	mean	24	1	SE	24	25	mean ; scotopic; "deep-sea" considered as Low light exposure
4177	WOSCC	Frank, TM	Temporal resolution in mesopelagic crustaceans	2000	M	Malacostraca	NA	Phronima sedenteria	Phronima sedentaria Forskål, 1775	W	Low	from article	Unknown	Unknown	NA	NA	Unknown	NA	Monochromator	Unknown	NA	NA	NA	ERG	Electrophysiology	mean	27	1	SE	27	28	mean ; scotopic; "deep-sea" considered as Low light exposure
4177	WOSCC	Frank, TM	Temporal resolution in mesopelagic crustaceans	2000	M	Malacostraca	NA	Stylocheiron maximum	Stylocheiron maximum Hansen, 1908	M	Low	from article	Unknown	Unknown	NA	NA	Unknown	NA	Monochromator	Unknown	NA	NA	NA	ERG	Electrophysiology	mean	40	1.6	SE	40	41.6	mean ; scotopic; "deep-sea" considered as Low light exposure
4853	WOSCC	Fritsches, KA; Brill, RW; Warrant, EJ	Warm eyes provide superior vision in swordfishes	2005	M	Actinopterygii	Yellowfin tuna	Thunnus albacares	Thunnus albacares Bonnaterre, 1788	OM	High	from Inger et al. (2014)	Very large	200000	maximum	https://www.fishbase.us/summary/SpeciesSummary.php?ID=143&genusname=Thunnus&speciesname=albacares&AT=Thunnus+albacares	Carnivore	https://www.fishbase.us/summary/SpeciesSummary.php?ID=143&genusname=Thunnus&speciesname=albacares&AT=Thunnus+albacares	LED	Unknown	NA	NA	NA	ERG	Electrophysiology	minimum	>50	Unknown	NA	50	50	diagram reading; at 25 °C, maximum for experiment
4853	WOSCC	Fritsches, KA; Brill, RW; Warrant, EJ	Warm eyes provide superior vision in swordfishes	2005	M	Actinopterygii	Bigeye tuna	Thunnus obesus	Thunnus obesus Lowe, 1839	M|OM	High	from Horodysky et al. (2010)	Very large	210000	maximum	https://www.fishbase.us/summary/SpeciesSummary.php?ID=146&genusname=Thunnus&speciesname=obesus&AT=Thunnus+obesus&lang=French	Carnivore	https://www.fishbase.us/summary/SpeciesSummary.php?ID=146&genusname=Thunnus&speciesname=obesus&AT=Thunnus+obesus&lang=French	LED	Unknown	NA	NA	NA	ERG	Electrophysiology	extrapolation	~37.7	Unknown	NA	38	38	diagram readings; at 25°C
4853	WOSCC	Fritsches, KA; Brill, RW; Warrant, EJ	Warm eyes provide superior vision in swordfishes	2005	M	Actinopterygii	Swordfish	Xiphias gladius	Xiphias gladius Linnaeus, 1758	M|OM	Low	from article	Very large	650000	maximum	https://www.fishbase.us/summary/SpeciesSummary.php?ID=226&genusname=Xiphasia&speciesname=gladius	Carnivore	https://www.fishbase.us/summary/SpeciesSummary.php?ID=226&genusname=Xiphasia&speciesname=gladius	LED	Unknown	NA	NA	NA	ERG	Electrophysiology	minimum	>40	Unknown	NA	40	40	at 20°C, 5 Hz at 10°C but eye biological temperature between 19°C and 28°C
4873	Healy et al., 2013	Ginsburg, N.; Nilsson, V.	MEASURING FLICKER THRESHOLDS IN THE BUDGERIGAR	1971	M	Aves	Buderigar	Melopsittacus undulatus	Melopsittacus undulatus Shaw, 1805	M|OM	High	from Bostrom et al. (2017)	Small	30	mean	https://animaldiversity.org/accounts/Melopsittacus_undulatus/	Herbivore	https://animaldiversity.org/accounts/Melopsittacus_undulatus/	Gas discharge	17.1	cd.m-2	17.1	cd.m-2	Behavioural	Behavioural	range	64.0 - 74.7	Unknown	NA	69.35	74.7	range of individual (repetition) mean of CFF (for all trials for each individual) at highest light intensity
3913	WOSCC	Goller, Benjamin; Fellows, Tyee K.; Dakin, Roslyn; Tyrrell, Luke; Fernandez-Juricic, Esteban; Altshuler, Douglas L.	Spatial and Temporal Resolution of the Visual System of the Anna's Hummingbird (Calypte anna) Relative to Other Birds	2019	M	Aves	Anna's hummingbird	Calypte anna	Calypte anna R.Lesson, 1829	W	High	from article	Small	4 - 5	range	https://animaldiversity.org/accounts/Calypte_anna/	Herbivore	https://animaldiversity.org/accounts/Calypte_anna/	LED	Unknown	NA	NA	NA	Behavioural	Behavioural	extrapolation	70-80	Unknown	NA	75	80	estimation of limit of temporal visual resolution
4016	WOSCC	Gresh, J; Goletz, PW; Crouch, RK; Rohrer, B	Structure-function analysis of rods and cones in juvenile, adult, and aged C57BL/6 and Balb/c mice	2003	M	Mammalia	House mouse	Mus musculus	Mus musculus Linnaeus, 1758	M|OM	Low	from Yang et al. (2015)	Small	12 - 30	range	https://animaldiversity.org/accounts/Mus_musculus/	Omnivore	https://animaldiversity.org/accounts/Mus_musculus/	Gas discharge	2.48	photopic cd-s/m²	2.48	lux	ERG	Electrophysiology	mean	>30	Unknown	NA	30	30	mean for the mid-wavelentgh cone only (not short wavelentgh); 'above 30 Hz' (max frequency tested) and 20 Hz for albino mice; for one illuminance
4875	Ryan et al., 2017	Hamasaki, D. I.; Peregrin, J.	A blue-sensitive system in the lateral eye of the green iguana	1970	H	Reptilia	Green iguana	Iguana iguana	Iguana iguana Linnaeus, 1758	OM	High	from Healy et al. (2013)	Medium	4000 - 8000	range	https://animaldiversity.org/accounts/Iguana_iguana/	Omnivore	https://animaldiversity.org/accounts/Iguana_iguana/	Gas discharge	0	log I (max 4E4 I m/m²)	NA	NA	ERG	Electrophysiology	Unknown	~57.3	Unknown	NA	57	57	diagram reading; at maximum light intensity for 648 nm
3784	WOSCC	Hammer, DX; Schmitz, H; Schmitz, A; Rylander, HG; Welch, AJ	Sensitivity threshold and response characteristics of infrared detection in the beetle Melanophila acuminata (Coleoptera : Buprestidae)	2001	H	Insecta	NA	Melanophila acuminata	Melanophila acuminata DeGeer, 1774	W	High	extrapolated from Melanophila sp.https://doi.org/10.3389/fphys.2015.00391	Unknown	Unknown	NA	NA	Unknown	NA	Gas discharge	325	mW/cm²	NA	NA	ERG	Electrophysiology	range	300-500	Unknown	NA	400	500	of the pit organ (IR, not eyes) ; range "not measured precisely" ; only one irradiance
4876	Inger et al., 2014	Hanyu, I.; Ali, M. A.	Electroretinogram and its flicker fusion frequency at different tempretures in light adapted salmon (Salmo salar	1964	L	Actinopterygii	Salmon	Salmo salar	Salmo salar Linnaeus, 1758	M|OM	Variable	from Inger et al. (2014)	Large	2300 - 35890	range	https://animaldiversity.org/accounts/Salmo_salar/	Carnivore	https://fishbase.mnhn.fr/summary/Salmo-salar.html	Incandescent	390-600	ft-c	5328.1	lux	ERG	Electrophysiology	mean	95.8	6.3	SD	95.8	102.3	maximum mean value at 25°C ; 73.5 ± 4.3 at 15°C and 47.7 ± 5.6 Hz at 5°C for higest light intensities tested (390 and 600 ft-c) (definite plateau not attained)
3265	WOSCC	Hasenei, Aaron; Kerstetter, David W.; Horodysky, Andrij Z.; Brill, Richard W.	Physiological limits to inshore invasion of Indo-Pacific lionfish (Pterois spp.): insights from the functional characteristics of their visual system and hypoxia tolerance	2020	L	Actinopterygii	Butterfly cods	Pterois spp	Pterois sp. Oken, 1817	M|OM	Variable	from article	Medium	1400	maximum	https://www.fishbase.us/summary/SpeciesSummary.php?ID=5195&AT=butterfly+cod	Carnivore	https://www.fishbase.us/summary/SpeciesSummary.php?ID=5195&AT=butterfly+cod	LED	1.6 ± 0.1	log light intensity cd.m-2	39.8	cd.m-2	ERG	Electrophysiology	median	~88.3	Unknown	NA	88	92	median for max illuminance (35 hz for ambiant light) ; diagram reading: min 58 Hz and max 92 Hz ;"Although lionfish are native to the clear tropical waters of the Indo-Pacific, they are crepuscular foragers in their native range"
4877	Potier et al., 2019	Hendricks, J.	Flicker thresholds as determined by a modified conditioned suppression procedure	1966	M	Aves	Common pigeon	Columbia livia	Columba livia J.F.Gmelin, 1789	M	High	from Inger et al. (2014)	Small	354.2	mean	Tobias, Joseph (2021): AVONET: morphological, ecological and geographical data for all birds (Tobias et al 2021 Ecology Letters). figshare. Dataset. https://doi.org/10.6084/m9.figshare.16586228.v1	Herbivore	https://animaldiversity.org/accounts/Columba_livia/	Gas discharge	41.86	ml	NA	NA	Behavioural	Behavioural	Unknown	77	Unknown	NA	77	77	individual value for highest intensity tested of 41.86 ml (abstract value) ; intersubject variability minimal (inferior to 5 Hz)
853	WOSCC	Horodysky, Andrij Z.; Brill, Richard W.; Crawford, Kendyl C.; Seagroves, Elizabeth S.; Johnson, Andrea K.	Comparative visual ecophysiology of mid-Atlantic temperate reef fishes	2013	L	Actinopterygii	Black seabass	Centropristis striata	Centropristis striata Linnaeus, 1758	OM	High	from article	Medium	4300	maximum	https://www.fishbase.us/summary/SpeciesSummary.php?ID=361&genusname=Centropristis&speciesname=striata&AT=Centropristis+striata	Carnivore	https://www.fishbase.us/summary/SpeciesSummary.php?ID=361&genusname=Centropristis&speciesname=striata&AT=Centropristis+striata	LED	1585	cd.m-2	1585	cd.m-2	ERG	Electrophysiology	mean	52	Unknown	NA	52	52	mean ; day-time experiment value ; FFFmax
853	WOSCC	Horodysky, Andrij Z.; Brill, Richard W.; Crawford, Kendyl C.; Seagroves, Elizabeth S.; Johnson, Andrea K.	Comparative visual ecophysiology of mid-Atlantic temperate reef fishes	2013	L	Actinopterygii	Atlantic spadefish	Chaetodipterus faber	Chaetodipterus faber Broussonet, 1782	OM	High	from article	Medium	9000	maximum	https://www.fishbase.us/summary/SpeciesSummary.php?ID=1024&genusname=Chaetodipterus&speciesname=faber&AT=Chaetodipterus+faber	Carnivore	https://www.fishbase.us/summary/SpeciesSummary.php?ID=1024&genusname=Chaetodipterus&speciesname=faber&AT=Chaetodipterus+faber	LED	1585	cd.m-2	1585	cd.m-2	ERG	Electrophysiology	mean	60	Unknown	NA	60	60	mean ; day-time experiment value ; FFFmax
853	WOSCC	Horodysky, Andrij Z.; Brill, Richard W.; Crawford, Kendyl C.; Seagroves, Elizabeth S.; Johnson, Andrea K.	Comparative visual ecophysiology of mid-Atlantic temperate reef fishes	2013	L	Actinopterygii	Tautog	Tautoga onitis	Tautoga onitis Linnaeus, 1758	W	High	from article	Large	11300	maximum	https://www.fishbase.us/summary/SpeciesSummary.php?ID=458&genusname=Tautoga&speciesname=onitis&AT=Tautoga+onitis	Carnivore	https://www.fishbase.us/summary/SpeciesSummary.php?ID=458&genusname=Tautoga&speciesname=onitis&AT=Tautoga+onitis	LED	1585	cd.m-2	1585	cd.m-2	ERG	Electrophysiology	mean	48	Unknown	NA	48	48	mean ; day-time experiment value ; FFFmax
855	WOSCC	Horodysky, Andrij Z.; Brill, Richard W.; Warrant, Eric J.; Musick, John A.; Latour, Robert J.	Comparative visual function in five sciaenid fishes inhabiting Chesapeake Bay	2008	L	Actinopterygii	Spotted seatrout	Cynoscion nebulosus	Cynoscion nebulosus Cuvier, 1830	W	High	from article	Medium	7900	maximum	https://www.fishbase.us/summary/SpeciesSummary.php?ID=405&genusname=Cynoscion&speciesname=nebulosus&AT=Cynoscion+nebulosus	Carnivore	https://www.fishbase.us/summary/SpeciesSummary.php?ID=405&genusname=Cynoscion&speciesname=nebulosus&AT=Cynoscion+nebulosus	LED	1585	cd.m-2	1585	cd.m-2	ERG	Electrophysiology	mean	60	5.5	SE	60	65.5	mean value from the text (60 Hz in the graph) and SE from graph; day-time experiment value
855	WOSCC	Horodysky, Andrij Z.; Brill, Richard W.; Warrant, Eric J.; Musick, John A.; Latour, Robert J.	Comparative visual function in five sciaenid fishes inhabiting Chesapeake Bay	2008	L	Actinopterygii	Gray weakfish	Cynoscion regalis	Cynoscion regalis Bloch & Schneider, 1801	OM	Low	from article	Medium	8900	maximum	https://www.fishbase.us/summary/SpeciesSummary.php?ID=406&genusname=Cynoscion&speciesname=regalis&AT=Cynoscion+regalis	Carnivore	https://www.fishbase.us/summary/SpeciesSummary.php?ID=406&genusname=Cynoscion&speciesname=regalis&AT=Cynoscion+regalis	LED	1585	cd.m-2	1585	cd.m-2	ERG	Electrophysiology	mean	43	7.2	SE	43	50.2	mean value from the text (42 Hz in graph) and SE from graph; night-time experiment value ; 40,8 Hz at day-time
855	WOSCC	Horodysky, Andrij Z.; Brill, Richard W.; Warrant, Eric J.; Musick, John A.; Latour, Robert J.	Comparative visual function in five sciaenid fishes inhabiting Chesapeake Bay	2008	L	Actinopterygii	Spot	Leiostomus xanthurus	Leiostomus xanthurus Lacepède, 1802	W	High	from article	Very large	450000	maximum	https://www.fishbase.us/summary/SpeciesSummary.php?ID=429&genusname=Leiostomus&speciesname=xanthurus&AT=Leiostomus+xanthurus	Carnivore	https://www.fishbase.us/summary/SpeciesSummary.php?ID=429&genusname=Leiostomus&speciesname=xanthurus&AT=Leiostomus+xanthurus	LED	1585	cd.m-2	1585	cd.m-2	ERG	Electrophysiology	mean	~55	5	SE	55	60	diagram reading, mean ; day-time experiment value
855	WOSCC	Horodysky, Andrij Z.; Brill, Richard W.; Warrant, Eric J.; Musick, John A.; Latour, Robert J.	Comparative visual function in five sciaenid fishes inhabiting Chesapeake Bay	2008	L	Actinopterygii	Atlantic croaker	Micropogonias undulatus	Micropogonias undulatus Linnaeus, 1766	OM	High	from article	Medium	2600	maximum	https://www.fishbase.us/summary/SpeciesSummary.php?ID=408&genusname=Micropogonias&speciesname=undulatus&AT=Micropogonias+undulatus	Carnivore	https://www.fishbase.us/summary/SpeciesSummary.php?ID=408&genusname=Micropogonias&speciesname=undulatus&AT=Micropogonias+undulatus	LED	1585	cd.m-2	1585	cd.m-2	ERG	Electrophysiology	mean	~59.4	4.2	SE	59	64	diagram reading, mean ; day-time experiment value
855	WOSCC	Horodysky, Andrij Z.; Brill, Richard W.; Warrant, Eric J.; Musick, John A.; Latour, Robert J.	Comparative visual function in five sciaenid fishes inhabiting Chesapeake Bay	2008	L	Actinopterygii	Red drum	Sciaenops ocellatus	Sciaenops ocellatus Linnaeus, 1766	OM	High	from article	Large	45000	maximum	https://www.fishbase.us/summary/SpeciesSummary.php?ID=1191&genusname=Sciaenops&speciesname=ocellatus&AT=Sciaenops+ocellatus	Carnivore	https://www.fishbase.us/summary/SpeciesSummary.php?ID=1191&genusname=Sciaenops&speciesname=ocellatus&AT=Sciaenops+ocellatus	LED	1585	cd.m-2	1585	cd.m-2	ERG	Electrophysiology	mean	~54.5	1.2	SE	55	56	diagram reading, mean ; day-time experiment value
854	WOSCC	Horodysky, Andrij Z.; Brill, Richard W.; Warrant, Eric J.; Musick, John A.; Latour, Robert J.	Comparative visual function in four piscivorous fishes inhabiting Chesapeake Bay	2010	M	Actinopterygii	Striped bass	Morone saxatilis	Morone saxatilis Walbaum, 1792	OM	High	from article	Large	57000	maximum	https://www.fishbase.us/summary/SpeciesSummary.php?ID=353&genusname=Morone&speciesname=saxatilis&AT=Morone+saxatilis	Carnivore	https://www.fishbase.us/summary/SpeciesSummary.php?ID=353&genusname=Morone&speciesname=saxatilis&AT=Morone+saxatilis	LED	1585	cd.m-2	1585	cd.m-2	ERG	Electrophysiology	mean	~74.6	2.5	SE	75	77	diagram reading, mean, SE ; day-time experiment value
854	WOSCC	Horodysky, Andrij Z.; Brill, Richard W.; Warrant, Eric J.; Musick, John A.; Latour, Robert J.	Comparative visual function in four piscivorous fishes inhabiting Chesapeake Bay	2010	M	Actinopterygii	Summer flounder	Paralichthys dentatus	Paralichthys dentatus Linnaeus, 1766	W	Low	from article	Large	12000	maximum	https://www.fishbase.us/summary/SpeciesSummary.php?ID=1338&genusname=Paralichthys&speciesname=dentatus&AT=Paralichthys+dentatus	Carnivore	https://www.fishbase.us/summary/SpeciesSummary.php?ID=1338&genusname=Paralichthys&speciesname=dentatus&AT=Paralichthys+dentatus	LED	1585	cd.m-2	1585	cd.m-2	ERG	Electrophysiology	mean	~52.2	2.9	SE	52	55	diagram reading, mean, SE ; day-time experiment value, "benthic"
854	WOSCC	Horodysky, Andrij Z.; Brill, Richard W.; Warrant, Eric J.; Musick, John A.; Latour, Robert J.	Comparative visual function in four piscivorous fishes inhabiting Chesapeake Bay	2010	M	Actinopterygii	Bluefish	Pomatomus saltatrix	Pomatomus saltatrix Linnaeus, 1766	M	High	from article	Large	14400	maximum	https://www.fishbase.us/summary/SpeciesSummary.php?ID=364&genusname=Pomatomus&speciesname=saltatrix&AT=Pomatomus+saltatrix	Carnivore	https://www.fishbase.us/summary/SpeciesSummary.php?ID=364&genusname=Pomatomus&speciesname=saltatrix&AT=Pomatomus+saltatrix	LED	1585	cd.m-2	1585	cd.m-2	ERG	Electrophysiology	mean	~56.3	1.3	SE	56	58	diagram reading, mean, SE ; day-time experiment value
854	WOSCC	Horodysky, Andrij Z.; Brill, Richard W.; Warrant, Eric J.; Musick, John A.; Latour, Robert J.	Comparative visual function in four piscivorous fishes inhabiting Chesapeake Bay	2010	M	Actinopterygii	Cobia	Rachycentron canadum	Rachycentron canadum Linnaeus, 1766	OM	High	from article	Large	68000	maximum	https://www.fishbase.us/summary/SpeciesSummary.php?ID=3542&genusname=Rachycentron&speciesname=canadum&AT=Rachycentron+canadum	Carnivore	https://www.fishbase.us/summary/SpeciesSummary.php?ID=3542&genusname=Rachycentron&speciesname=canadum&AT=Rachycentron+canadum	LED	1585	cd.m-2	1585	cd.m-2	ERG	Electrophysiology	mean	~65.5	3.7	SE	66	69	diagram reading, mean, SE ; day-time experiment value, "shallow" foraging
862	WOSCC	Ioshimoto, Gabriela Lourencon; Camargo, Amanda Alves; Passos Liber, Andre Mauricio; Nagy, Balazs Vince; Damico, Francisco Max; Ventura, Dora Fix	Comparison between albino and pigmented rabbit ERGs	2018	H	Mammalia	English butterfly rabbit	NA	Oryctolagus cuniculus Linnaeus, 1758	M|OM	Low	from Yang et al. (2015)	Medium	1500 - 2500	range	https://animaldiversity.org/accounts/Oryctolagus_cuniculus/	Herbivore	https://animaldiversity.org/accounts/Oryctolagus_cuniculus/	LED	9.5	cd s.m-2	9.5	lux	ERG	Electrophysiology	minimum	>30	Unknown	NA	30	30	still phasic responses to flicker at 30 Hz ; only one luminance
2791	WOSCC	Jarvis, JR; Taylor, NR; Prescott, NB; Meeks, I; Wathes, CM	Measuring and modelling the photopic flicker sensitivity of the chicken (Gallus g. domesticus)	2002	M	Aves	Chicken	Gallus gallus domesticus	Gallus gallus Linnaeus, 1758	M|OM	High	from Lisney et al. (2011)	Medium	2580.2	mean	https://animaldiversity.org/accounts/Gallus_gallus/	Omnivore	https://animaldiversity.org/accounts/Gallus_gallus/	LED	1000	cd.m-2	1000	cd.m-2	Behavioural	Behavioural	Unknown	71.5	Unknown	NA	71.5	71.5	CFF for maximum light intensity ; mean ? ; in abstract, no values in results and discussion
4878	Ryan et al., 2017	Jenssen, T.; Swenson, B.	An ecological correlate of critical flicker-fusion frequencies for some Anolis lizards	1974	M	Reptilia	Anole lizards	Anolis auratus	Anolis auratus Daudin, 1802	OM	High	from article	Very small	0.4	mean	Herberstein, M.E., McLean, D.J., Lowe, E. et al. AnimalTraits - a curated animal trait database for body mass, metabolic rate and brain size. Sci Data 9, 265 (2022). https://doi.org/10.1038/s41597-022-01364-9	Unknown	NA	Unclear	353	lux	353	lux	Optomotor	Behavioural	range	39.4-43.5	Unknown	NA	41.45	43.5	range of mean values for unique light intensity; total mean: 42.0 Hz
4878	Ryan et al., 2017	Jenssen, T.; Swenson, B.	An ecological correlate of critical flicker-fusion frequencies for some Anolis lizards	1974	M	Reptilia	Anole lizards	Anolis carolinensis	Anolis carolinensis Voigt, 1832	W	High	from article	Small	2 - 6	range	https://animaldiversity.org/accounts/Anolis_carolinensis/	Carnivore	https://animaldiversity.org/accounts/Anolis_carolinensis/	Unclear	353	lux	353	lux	Optomotor	Behavioural	range	33.0-36.1	Unknown	NA	34.55	36.1	range of mean values for unique light intensity; total mean: 34.5 Hz
4878	Ryan et al., 2017	Jenssen, T.; Swenson, B.	An ecological correlate of critical flicker-fusion frequencies for some Anolis lizards	1974	M	Reptilia	Anole lizards	Anolis grahami	Anolis grahami Gray, 1845	W	High	from article	Small	11.16	maximum	EOL database	Unknown	NA	Unclear	353	lux	353	lux	Optomotor	Behavioural	range	33.4-35.9	Unknown	NA	34.65	35.9	range of mean values for unique light intensity; total mean: 34.6 Hz
4878	Ryan et al., 2017	Jenssen, T.; Swenson, B.	An ecological correlate of critical flicker-fusion frequencies for some Anolis lizards	1974	M	Reptilia	Anole lizards	Anolis limifrons	Anolis limifrons Cope, 1862	W	High	from article	Small	1.006 - 3.2	range	EOL database	Unknown	NA	Unclear	353	lux	353	lux	Optomotor	Behavioural	range	27.9-29.1	Unknown	NA	28.5	29.1	range of mean values for unique light intensity; total mean: 28.4 Hz
4878	Ryan et al., 2017	Jenssen, T.; Swenson, B.	An ecological correlate of critical flicker-fusion frequencies for some Anolis lizards	1974	M	Reptilia	Anole lizards	Anolis sagrei	Anolis sagrei Duméril & Bibron, 1837	W	High	from article	Very small	0.4	mean	Herberstein, M. E. et al. 2021. AnimalTraits: a curated animal trait database for body mass, metabolic rate and brain size	Unknown	NA	Unclear	353	lux	353	lux	Optomotor	Behavioural	range	33.8-35	Unknown	NA	34.9	35	range of mean values for unique light intensity; total mean: 34.4 Hz
4878	Ryan et al., 2017	Jenssen, T.; Swenson, B.	An ecological correlate of critical flicker-fusion frequencies for some Anolis lizards	1974	E	Reptilia	Anole lizards	Anolis lineatopus neckeri	Anolis lineatopus subsp. neckeri Grant, 1940	NA	NA	NA	NA	NA	NA	NA	NA	NA	NA	NA	NA	NA	NA	Optomotor	Behavioural	NA	26.1	NA	NA	NA	NA	individual highest value for unique intensity
4878	Ryan et al., 2017	Jenssen, T.; Swenson, B.	An ecological correlate of critical flicker-fusion frequencies for some Anolis lizards	1974	E	Reptilia	Anole lizards	Anolis valencienni	Anolis valencienni Duméril & Bibron, 1837	NA	NA	NA	NA	NA	NA	NA	NA	NA	NA	NA	NA	NA	NA	Optomotor	Behavioural	NA	33.4	NA	NA	NA	NA	individual highest value for unique intensity
3966	WOSCC	Kalinoski, Mieka; Hirons, Amy; Horodysky, Andrij; Brill, Richard	Spectral sensitivity, luminous sensitivity, and temporal resolution of the visual systems in three sympatric temperate coastal shark species	2014	L	Elasmobranchii	Sandbar shark	Carcharhinus plumbeus	Carcharhinus plumbeus Nardo, 1827	M|OM	Low	from article	Very large	117900	maximum	https://www.fishbase.us/summary/SpeciesSummary.php?ID=880&genusname=Carcharhinus&speciesname=plumbeus&AT=Carcharhinus+plumbeus	Carnivore	https://www.fishbase.us/summary/SpeciesSummary.php?ID=880&genusname=Carcharhinus&speciesname=plumbeus&AT=Carcharhinus+plumbeus	LED	0.8	log I cd.m-2	NA	NA	ERG	Electrophysiology	mean	21	1	SE	21	22	mean, maximum luminance, "bottom dweller"
3966	WOSCC	Kalinoski, Mieka; Hirons, Amy; Horodysky, Andrij; Brill, Richard	Spectral sensitivity, luminous sensitivity, and temporal resolution of the visual systems in three sympatric temperate coastal shark species	2014	L	Elasmobranchii	Smooth dogfish	Mustelus canis	Mustelus canis Mitchill, 1815	OM	Low	from article	Large	12200	maximum	https://www.fishbase.us/summary/SpeciesSummary.php?ID=2539&genusname=Mustelus&speciesname=canis&AT=Mustelus+canis	Carnivore	https://www.fishbase.us/summary/SpeciesSummary.php?ID=2539&genusname=Mustelus&speciesname=canis&AT=Mustelus+canis	LED	0.5	log I cd.m-2	NA	NA	ERG	Electrophysiology	mean	13	0.9	SE	13	13.9	mean, maximum luminance; "crepuscular and nocturnal"
3966	WOSCC	Kalinoski, Mieka; Hirons, Amy; Horodysky, Andrij; Brill, Richard	Spectral sensitivity, luminous sensitivity, and temporal resolution of the visual systems in three sympatric temperate coastal shark species	2014	L	Elasmobranchii	Spiny dogfish	Squalus acanthias	Squalus acanthias Linnaeus, 1758	M|OM	Low	from article	Medium	9100	maximum	https://www.fishbase.us/summary/SpeciesSummary.php?ID=139&genusname=Squalus&speciesname=acanthias&AT=Squalus+acanthias&lang=French	Carnivore	https://www.fishbase.us/summary/SpeciesSummary.php?ID=139&genusname=Squalus&speciesname=acanthias&AT=Squalus+acanthias&lang=French	LED	1.4	log I cd.m-2	NA	NA	ERG	Electrophysiology	mean	20	0.9	SE	20	20.9	mean, maximum luminance; "bottom dweller"
4899	CLIGNO review	KARAMURSEL, S; BULLOCK, TH	DYNAMICS OF EVENT-RELATED POTENTIALS TO TRAINS OF LIGHT AND DARK FLASHES - RESPONSES TO MISSING AND EXTRA STIMULI IN ELASMOBRANCH FISH	1994	E	Elasmobranchii	Stingray	Urolophus halleri	Urolophus halleri Cooper, 1863	W	NA	NA	NA	NA	NA	NA	NA	NA	NA	NA	NA	NA	NA	EEG	Electrophysiology	NA	NA	NA	NA	NA	NA	no value given
4899	CLIGNO review	KARAMURSEL, S; BULLOCK, TH	DYNAMICS OF EVENT-RELATED POTENTIALS TO TRAINS OF LIGHT AND DARK FLASHES - RESPONSES TO MISSING AND EXTRA STIMULI IN ELASMOBRANCH FISH	1994	H	Elasmobranchii	Thornack ray	Platyrhinoidis triseriata	Platyrhinoidis triseriata Jordan & Gilbert, 1880	W	Variable	https://www.iucnredlist.org/species/60112/80673588	Unknown	Unknown	NA	NA	Carnivore	https://www.fishbase.us/summary/SpeciesSummary.php?ID=2547&genusname=Platyrhinoidis&speciesname=triseriata&AT=Platyrhinoidis+triseriata	Gas discharge	200-600	lux	400	lux	EEG	Electrophysiology	minimum	>20	Unknown	NA	20	20	diagram reading (Fig. 6.); still esrponses at that frequency
4554	WOSCC	Landgren, Eva; Fritsches, Kerstin; Brill, Richard; Warrant, Eric	The visual ecology of a deep-sea fish, the escolar Lepidocybium flavobrunneum (Smith, 1843)(+)	2014	M	Actinopterygii	Escolar	Lepidocybium flavobrunneum	Lepidocybium flavobrunneum Smith, 1843	M|OM	Low	from article	Large	45000	maximum	https://www.fishbase.us/summary/SpeciesSummary.php?ID=1042&genusname=Lepidocybium&speciesname=flavobrunneum&AT=Lepidocybium+flavobrunneum	Carnivore	https://www.fishbase.us/summary/SpeciesSummary.php?ID=1042&genusname=Lepidocybium&speciesname=flavobrunneum&AT=Lepidocybium+flavobrunneum	LED	1600	cd.m-2	1600	cd.m-2	ERG	Electrophysiology	mean	8.8	3.3	SD	8.8	12.1	mean ; highest recorded 12,8 Hz at 23°C ; minimum at deeper levels 2 Hz
2672	WOSCC	LANKHEET, MJM; VANWEZEL, RJA; VANDEGRIND, WA	LIGHT ADAPTATION AND FREQUENCY TRANSFER PROPERTIES OF CAT HORIZONTAL CELLS	1991	H	Mammalia	House cat	Felis catus	Felis catus Linnaeus, 1758	M|OM	Low	from Healy et al. (2013)	Medium	4100 - 5400	range	https://animaldiversity.org/accounts/Felis_catus/	Carnivore	https://animaldiversity.org/accounts/Felis_catus/	Gas discharge	530	cd.m-2	530	cd.m-2	ERG	Electrophysiology	range	50-90	Unknown	NA	70	110	range for Horizontal cells; rarely 90-110 Hz CFF recorded for wide bandwidth units
4901	CLIGNO review	Lansing, Marihan; Sauve, Yves; Dimopoulos, Ioannis; Field, Catherine J.; Suh, Miyoung; Wizzard, Pamela; Goruk, Susan; Lim, David; Muto, Mitsuru; Wales, Paul; Turner, Justine	Parenteral Lipid Dose Restriction With Soy Oil, Not Fish Oil, Preserves Retinal Function in Neonatal Piglets	2018	M	Mammalia	Landrace-Large white cross piglets	NA	Sus scrofa Linnaeus, 1758	M|OM	Variable	https://www.iucnredlist.org/species/41775/44141833	Very large	66000 - 272000	range	https://animaldiversity.org/accounts/Sus_scrofa/	Omnivore	https://animaldiversity.org/accounts/Sus_scrofa/	LED	1.37	log candela.S.m-2	NA	NA	ERG	Electrophysiology	minimum	>60	Unknown	NA	60	60	maximum tested value 60 Hz
3162	WOSCC	LEHRER, M; WUNDERLI, M; SRINIVASAN, MV	PERCEPTION OF HETEROCHROMATIC FLICKER BY HONEYBEES - A BEHAVIORAL-STUDY	1993	H	Insecta	European hohey bee	Apis mellifera	Apis mellifera Linnaeus, 1758	M|OM	High	from Miall (1978)	Very small	0.048 - 0.12	range	Herberstein, M.E., McLean, D.J., Lowe, E. et al. AnimalTraits - a curated animal trait database for body mass, metabolic rate and brain size. Sci Data 9, 265 (2022). https://doi.org/10.1038/s41597-022-01364-9	Herbivore	https://animaldiversity.org/accounts/Apis_mellifera/#food_habits	Gas discharge	Unknown	NA	NA	NA	Behavioural	Behavioural	minimum	>30	Unknown	NA	30	30	still preference for flicker over steady at 30 Hz for blue UV light source ; >20 Hz for green blue ; > 10 Hz for green-UV
4679	WOSCC	Lisney, Thomas J.; Ekesten, Bjorn; Tauson, Ragnar; Hastad, Olle; Odeen, Anders	Using electroretinograms to assess flicker fusion frequency in domestic hens Gallus gallus domesticus	2012	L	Aves	Chicken	Gallus gallus domesticus (2 genotypes)	Gallus gallus Linnaeus, 1758	M|OM	High	from article	Medium	2580.2	mean	https://animaldiversity.org/accounts/Gallus_gallus/	Omnivore	https://animaldiversity.org/accounts/Gallus_gallus/	LED	2740	cd.m-2	2740	cd.m-2	Behavioural	Behavioural	range	102-106	Unknown	NA	104	119	average range ; maximum recorded value for 2740 cd.m-2 of 118-119 Hz for three individual hens
534	WOSCC	Lisney, Thomas J.; Rubene, Diana; Rozsa, Jani; Lovlie, Hanne; Hastad, Olle; Odeen, Anders	Behavioural assessment of flicker fusion frequency in chicken Gallus gallus domesticus	2011	L	Aves	Chicken	Gallus gallus domesticus (old game breed)	Gallus gallus Linnaeus, 1758	M|OM	High	from article	Medium	2580.2	mean	https://animaldiversity.org/accounts/Gallus_gallus/	Omnivore	https://animaldiversity.org/accounts/Gallus_gallus/	LED	1375	cd.m-2	1375	cd.m-2	ERG	Electrophysiology	mean	87	8.98	SD	87	96	mean ; for a maximum light intensity of 1375 cd m2 ; maximum individual value of 100 Hz ;
4881	Healy et al., 2013	Loop, M. S.; Berkeley, M. A.	Temporal modulation sensitivity of the cat — I: Behavioral measures	1975	M	Mammalia	House cat	Felis catus	Felis catus Linnaeus, 1758	M|OM	Low	from Healy et al. (2013)	Medium	4100 - 5400	range	https://animaldiversity.org/accounts/Felis_catus/	Carnivore	https://animaldiversity.org/accounts/Felis_catus/	Incandescent	0.03	cd.m-2	0.03	cd.m-2	Behavioural	Behavioural	range	40-55	Unknown	NA	47.5	55	range of measurements for CFF and TSMF (Temporal modulation sensitivity function) (NB: but concomitent measurement for Humans at CFF of 25 Hz so highest intensity ?)
289	WOSCC	Malone, JC; Armento, MEA; Nemeth, RM; Billington, EJ; Carpenter, CN; Andrews, KB	Adaptation level effects in discrimination of flicker frequency	2004	M	Aves	Common pigeon	Columba livia	Columba livia J.F.Gmelin, 1789	M	High	from Inger et al. (2014)	Small	354.2	mean	Tobias, Joseph (2021): AVONET: morphological, ecological and geographical data for all birds (Tobias et al 2021 Ecology Letters). figshare. Dataset. https://doi.org/10.6084/m9.figshare.16586228.v1	Herbivore	https://animaldiversity.org/accounts/Columba_livia/	Unclear	Unknown	NA	NA	NA	Behavioural	Behavioural	minimum	28	Unknown	NA	28	28	for some individuals, not a mean ; higher response rates (peak response) ; not CFF nor FFF
1957	WOSCC	Matsuda, Keishi; Wilder, Marcy N.	Eye structure and function in the giant freshwater prawn Macrobrachium rosenbergii	2014	M	Malacostraca	NA	Macrobrachium sp.	Macrobrachium sp. Spence Bate, 1868	M|OM	Low	from article	Unknown	Unknown	NA	NA	Unknown	NA	LED	165.8	lux	165.8	lux	ERG	Electrophysiology	mean	44.3	1.5	SD	44.3	45.8	mean maximum value (CFF) at light intensity of 165,8 lux
4175	WOSCC	McComb, D. Michelle; Frank, Tamara M.; Hueter, Robert E.; Kajiura, Stephen M.	Temporal Resolution and Spectral Sensitivity of the Visual System of Three Coastal Shark Species from Different Light Environments	2010	M	Elasmobranchii	Blacknose shark	Carcharhinus acronotus	Carcharhinus acronotus Poey, 1860	OM	Low	from article	Large	18900	maximum	https://www.fishbase.us/summary/SpeciesSummary.php?ID=857&genusname=Carcharhinus&speciesname=acronotus&AT=Carcharhinus+acronotus	Carnivore	https://www.fishbase.us/summary/SpeciesSummary.php?ID=857&genusname=Carcharhinus&speciesname=acronotus&AT=Carcharhinus+acronotus	LED	Unknown	NA	NA	NA	ERG	Electrophysiology	mean	18	0.85	SE	18	18.9	mean; photopic for CFF (max irradiance); and scotopic 16 ± 1,0 Hz
4175	WOSCC	McComb, D. Michelle; Frank, Tamara M.; Hueter, Robert E.; Kajiura, Stephen M.	Temporal Resolution and Spectral Sensitivity of the Visual System of Three Coastal Shark Species from Different Light Environments	2010	M	Elasmobranchii	Scalloped Hammerhead	Sphyrna lewini	Sphyrna lewini Griffith & Smith, 1834	M|OM	Low	from article	Very large	152400	maximum	https://www.fishbase.us/summary/SpeciesSummary.php?ID=912&genusname=Sphyrna&speciesname=lewini&AT=Sphyrna+lewini	Carnivore	https://www.fishbase.us/summary/SpeciesSummary.php?ID=912&genusname=Sphyrna&speciesname=lewini&AT=Sphyrna+lewini	LED	Unknown	NA	NA	NA	ERG	Electrophysiology	mean	27.3	3.15	SE	27.3	30.5	mean; photopic for CFF (max irradiance); and scotopic 25,1 ± 2,53 Hz;"shallow" but turbid bay considered a Low light exposure (following Healy et al. (2013))
4175	WOSCC	McComb, D. Michelle; Frank, Tamara M.; Hueter, Robert E.; Kajiura, Stephen M.	Temporal Resolution and Spectral Sensitivity of the Visual System of Three Coastal Shark Species from Different Light Environments	2010	M	Elasmobranchii	Bonnethead	Sphyrna tiburo	Sphyrna tiburo Linnaeus, 1758	OM	High	from article	Large	10800	maximum	https://www.fishbase.us/summary/SpeciesSummary.php?ID=915&genusname=Sphyrna&speciesname=tiburo&AT=Sphyrna+tiburo	Carnivore	https://www.fishbase.us/summary/SpeciesSummary.php?ID=915&genusname=Sphyrna&speciesname=tiburo&AT=Sphyrna+tiburo	LED	Unknown	NA	NA	NA	ERG	Electrophysiology	mean	31	2.89	SE	31	33.9	mean; photopic for CFF (max irradiance); and scotopic (25,6 ± 2,30 Hz)
856	WOSCC	McComb, D. Michelle; Kajiura, Stephen M.; Horodysky, Andrij Z.; Frank, Tamara M.	Comparative Visual Function in Predatory Fishes from the Indian River Lagoon	2013	M	Actinopterygii	Common snook	Centropomus undecimalis	Centropomus undecimalis Bloch, 1792	OM	Low	from article	Large	24300	maximum	https://www.fishbase.us/summary/SpeciesSummary.php?ID=345&genusname=Centropomus&speciesname=undecimalis&AT=Centropomus+undecimalis	Carnivore	https://www.fishbase.us/summary/SpeciesSummary.php?ID=345&genusname=Centropomus&speciesname=undecimalis&AT=Centropomus+undecimalis	Monochromator	Unknown	NA	NA	NA	ERG	Electrophysiology	mean	39.6	1.22	SE	39.6	40.8	mean; photopic for CFF (max irradiance); and scotopic 34 ± 1,03 Hz
856	WOSCC	McComb, D. Michelle; Kajiura, Stephen M.; Horodysky, Andrij Z.; Frank, Tamara M.	Comparative Visual Function in Predatory Fishes from the Indian River Lagoon	2013	M	Actinopterygii	Pinfish	Lagodon rhomboides	Lagodon rhomboides Linnaeus, 1766	OM	Variable	https://www.iucnredlist.org/species/170250/1301642	Medium	1500	maximum	https://www.fishbase.us/summary/SpeciesSummary.php?ID=3576&genusname=Lagodon&speciesname=rhomboides&AT=Lagodon+rhomboides	Carnivore	https://www.fishbase.us/summary/SpeciesSummary.php?ID=3576&genusname=Lagodon&speciesname=rhomboides&AT=Lagodon+rhomboides	Monochromator	Unknown	NA	NA	NA	ERG	Electrophysiology	mean	43.7	0.94	SE	43.7	44.6	mean; photopic for CFF (max irradiance); and scotopic 36,5 ± 1,11 Hz
856	WOSCC	McComb, D. Michelle; Kajiura, Stephen M.; Horodysky, Andrij Z.; Frank, Tamara M.	Comparative Visual Function in Predatory Fishes from the Indian River Lagoon	2013	M	Actinopterygii	Grey snapper	Lutjanus griseus	Lutjanus griseus Linnaeus, 1758	OM	High	from article	Large	20000	maximum	https://www.fishbase.us/summary/SpeciesSummary.php?ID=266&genusname=Lutjanus&speciesname=griseus&AT=Lutjanus+griseus	Carnivore	https://www.fishbase.us/summary/SpeciesSummary.php?ID=266&genusname=Lutjanus&speciesname=griseus&AT=Lutjanus+griseus	Monochromator	Unknown	NA	NA	NA	ERG	Electrophysiology	mean	46.7	2.13	SE	46.7	48.8	mean; photopic for CFF (max irradiance); and scotopic 42,0 ± 1,88 Hz
4733	WOSCC	Mebouro, Emmanuel Kamba; Bernath, Balazs; Schenker, Dominique; Guerin, Patrick M.	Vision and genesis of survival strategies in tsetse flies: A laboratory study	2018	M	Insecta	Tsetse fly	Glossina pallidipes	Glossina pallidipes Austen, 1903	W	High	from article	Very small	0.02316 - 0.02672	range	Herberstein, M.E., McLean, D.J., Lowe, E. et al. AnimalTraits - a curated animal trait database for body mass, metabolic rate and brain size. Sci Data 9, 265 (2022). https://doi.org/10.1038/s41597-022-01364-9	Unknown	NA	Gas discharge	2000	lux	2000	lux	Optomotor	Behavioural	mean	300	Unknown	NA	300	300	mean ; 200-250 Hz for 1 day old teneral and 300 Hz for 7 day old fed once
4733	WOSCC	Mebouro, Emmanuel Kamba; Bernath, Balazs; Schenker, Dominique; Guerin, Patrick M.	Vision and genesis of survival strategies in tsetse flies: A laboratory study	2018	M	Insecta	Tsetse fly	Glossina pallidipes	Glossina pallidipes Austen, 1903	W	High	from article	Very small	0.02316 - 0.02672	range	Herberstein, M.E., McLean, D.J., Lowe, E. et al. AnimalTraits - a curated animal trait database for body mass, metabolic rate and brain size. Sci Data 9, 265 (2022). https://doi.org/10.1038/s41597-022-01364-9	Unknown	NA	LED	Unknown	NA	NA	NA	ERG	Electrophysiology	mean	265	Unknown	NA	265	265	mean ; at 27 day-old ; 125.5 Hz for 12h old and 175 Hz for 7 day old and increase with age
4883	Healy et al., 2013	Meneghini, K. A.; Hamasaki, D. I.	The electroretinogram of the iguana and Tokay gecko	1967	M	Reptilia	Tokay Gecko	Gekko gekko	Gekko gecko Linnaeus, 1758	OM	Low	from article	Small	54.8	mean	Healy et al. (2013)	Carnivore	https://animaldiversity.org/accounts/Gekko_gecko/#food_habits	Incandescent	0.2	log I ft-L	NA	NA	ERG	Electrophysiology	extrapolation	~20.6	Unknown	NA	21	21	diagram reading at maximum intensity tested; "pure rod retina"
4883	Healy et al., 2013	Meneghini, K. A.; Hamasaki, D. I.	The electroretinogram of the iguana and Tokay gecko	1967	M	Reptilia	Green Iguana	Iguana iguana	Iguana iguana Linnaeus, 1758	OM	High	from article	Medium	4000 - 8000	range	https://animaldiversity.org/accounts/Iguana_iguana/	Omnivore	https://animaldiversity.org/accounts/Iguana_iguana/	Incandescent	-0.1	log I ft-L	NA	NA	ERG	Electrophysiology	extrapolation	~79.6	Unknown	NA	80	80	diagram reading at maximum intensity tested; "pure cone retina"
4885	Inger et al., 2014	Meyer-Rochow, VB; Tiang, KM	The eye of Jasus edwardsii (Crustacea, Decapoda): electrophysiology, histology, and behaviour	1984	M	Malacostraca	New Zealand rock lobster	Jasus edwardsi	Jasus edwardsii Hutton, 1875	W	Low	from article	Unknown	Unknown	NA	NA	Unknown	NA	Gas discharge	60000	lux	60000	lux	ERG	Electrophysiology	maximum	<60	Unknown	NA	60	60	still responses at max 50 Hz tested for dark-adapted animals at log 0 intensity; CFF of ~50 Hz for light-adapted eyes
4886	Inger et al., 2014	Miall, RC	The flicker fusion frequencies of six laboratory insects, and the response of the compound eye to mains fluorescent ‘ripple’	1978	M	Insecta	Silk Moth	Antheraea pernyi	Antheraea pernyi Guerin-Meneville, 1855	W	Low	from article	Unknown	Unknown	NA	NA	Unknown	NA	Unclear	5-22	lux	13.5	lux	ERG	Electrophysiology	mean	42.5	Unknown	NA	42.5	70	25-70 Hz range of values (not enough values for mean for authors ; mean value = 42.5 Hz ; 90 min dark-adapted
4886	Inger et al., 2014	Miall, RC	The flicker fusion frequencies of six laboratory insects, and the response of the compound eye to mains fluorescent ‘ripple’	1978	M	Insecta	Fruit Fly	Drosophila hydei	Drosophila hydei Sturtevant, 1921	M	Low	from article	Unknown	Unknown	NA	NA	Unknown	NA	Unclear	5-22	lux	13.5	lux	ERG	Electrophysiology	mean	81.9	Unknown	NA	81.9	100	60-100 Hz range of values (not enough values for mean for authors ; mean value = 81.9 Hz) ; 90 min dark-adapted
4886	Inger et al., 2014	Miall, RC	The flicker fusion frequencies of six laboratory insects, and the response of the compound eye to mains fluorescent ‘ripple’	1978	M	Insecta	Tsetse fly	Glossina morsitans	Glossina morsitans Westwood, 1851	W	High	from Inger et al. (2014)	Unknown	Unknown	NA	NA	Unknown	NA	Unclear	300	lux	300	lux	ERG	Electrophysiology	mean	290	Unknown	NA	290	308	30 min dark-adapted eyes: Males 183-233 Hz (mean = 212.5 Hz for 5 indviduals) and Females 150-190 Hz (mean 176.0 for 5 individuals) and 20 min light-adapted 285-308 Hz (mean 290.0 Hz) and 220-270 Hz (mean = 248.0 Hz) for females ; range of 85-205 (not enough values for mean for authors ; mean value = 116.4 Hz) for 90 min dark-adapted
4886	Inger et al., 2014	Miall, RC	The flicker fusion frequencies of six laboratory insects, and the response of the compound eye to mains fluorescent ‘ripple’	1978	M	Insecta	Migbrown ratory Locust	Locusta migratoria	Locusta migratoria Linnaeus, 1758	M|OM	High	from Inger et al. (2014)	Unknown	Unknown	NA	NA	Unknown	NA	Unclear	300	lux	300	lux	ERG	Electrophysiology	mean	85	Unknown	NA	85	100	55-100 Hz nymphs: 30 min dark-adapted CFF with a mean of 49.5 Hz (range 40-80 Hz) for 10 individuals and 20 min light-adapted mean of 85.0 Hz (range 55-100 Hz); range of 40-90 (not enough values for mean for authors ; mean value = 66.3 Hz) for 90 min dark-adapted ;
4886	Inger et al., 2014	Miall, RC	The flicker fusion frequencies of six laboratory insects, and the response of the compound eye to mains fluorescent ‘ripple’	1978	M	Insecta	American Cockroach	Periplaneta americana	Periplaneta americana Linnaeus, 1758	M|OM	Low	from article	Very small	0.092 - 0.9	range	Herberstein, M.E., McLean, D.J., Lowe, E. et al. AnimalTraits - a curated animal trait database for body mass, metabolic rate and brain size. Sci Data 9, 265 (2022). https://doi.org/10.1038/s41597-022-01364-9	Omnivore	https://animaldiversity.org/accounts/Periplaneta_americana/#food_habits	Unclear	5-22	lux	13.5	lux	ERG	Electrophysiology	mean	41.8	Unknown	NA	41.8	60	25-60 Hz range of values (not enough values for mean for authors ; mean value = 41.8 Hz) ; 90 min dark-adapted
4886	Inger et al., 2014	Miall, RC	The flicker fusion frequencies of six laboratory insects, and the response of the compound eye to mains fluorescent ‘ripple’	1978	M	Insecta	Emperor	Saturnia pavonia	Saturnia pavonia Linnaeus, 1758	M	Low	from Inger et al. (2014)	Unknown	Unknown	NA	NA	Unknown	NA	Unclear	5-22	lux	13.5	lux	ERG	Electrophysiology	mean	76.7	Unknown	NA	76.7	85	65-85 Hz range of values (not enough values for mean for authors ; mean value = 76.7 Hz ; 90 min dark-adapted
4129	WOSCC	Milosevic, Milena; Visnjic-Jeftic, Zeljka; Damjanovic, Ilija; Nikcevic, Miroslav; Andjus, Pavle; Gacic, Zoran	Temporal analysis of electroretinographic responses in fishes with rod-dominated and mixed rod-cone retina	2009	M	Actinopterygii	European eel	Anguilla anguilla	Anguilla anguilla Linnaeus, 1758	M	Low	from article	Medium	6600	maximum	https://www.fishbase.us/summary/SpeciesSummary.php?ID=35&genusname=Anguilla&speciesname=anguilla&AT=Anguilla+anguilla&lang=French	Carnivore	https://www.fishbase.us/summary/SpeciesSummary.php?ID=35&genusname=Anguilla&speciesname=anguilla&AT=Anguilla+anguilla&lang=French	Incandescent	Unknown	NA	NA	NA	ERG	Electrophysiology	mean	20	Unknown	NA	20	20	mean ; not maximum light intensity
4129	WOSCC	Milosevic, Milena; Visnjic-Jeftic, Zeljka; Damjanovic, Ilija; Nikcevic, Miroslav; Andjus, Pavle; Gacic, Zoran	Temporal analysis of electroretinographic responses in fishes with rod-dominated and mixed rod-cone retina	2009	M	Actinopterygii	Prussian carp	Carassius gibelio	Carassius gibelio Bloch, 1782	M|OM	High	CONTI Cédric, DESVIGNES Thomas, DIDIERLAURENT Sylvie in : DORIS, 23/01/2021 : Carassius spp. , https://doris.ffessm.fr/ref/specie/2552	Medium	3000	maximum	https://www.fishbase.in/summary/6376	Omnivore	https://www.fishbase.in/summary/6376	Incandescent	Unknown	NA	NA	NA	ERG	Electrophysiology	mean	33	Unknown	NA	33	33	mean ; not maximum light intensity
4129	WOSCC	Milosevic, Milena; Visnjic-Jeftic, Zeljka; Damjanovic, Ilija; Nikcevic, Miroslav; Andjus, Pavle; Gacic, Zoran	Temporal analysis of electroretinographic responses in fishes with rod-dominated and mixed rod-cone retina	2009	M	Elasmobranchii	Smallspotted catshark	Scyliorhinus canicula	Scyliorhinus canicula Linnaeus, 1758	M	Low	from article	Medium	1300	maximum	https://www.fishbase.us/summary/SpeciesSummary.php?ID=845&genusname=Scyliorhinus&speciesname=canicula&AT=Scyliorhinus+canicula	Carnivore	https://www.fishbase.us/summary/SpeciesSummary.php?ID=845&genusname=Scyliorhinus&speciesname=canicula&AT=Scyliorhinus+canicula	Incandescent	Unknown	NA	NA	NA	ERG	Electrophysiology	mean	3.2	Unknown	NA	3.2	3.2	mean ; not maximum light intensity; "moderately deep sea"
4129	WOSCC	Milosevic, Milena; Visnjic-Jeftic, Zeljka; Damjanovic, Ilija; Nikcevic, Miroslav; Andjus, Pavle; Gacic, Zoran	Temporal analysis of electroretinographic responses in fishes with rod-dominated and mixed rod-cone retina	2009	M	Actinopterygii	Painted comber	Serranus scriba	Serranus scriba Linnaeus, 1758	M	High	from article	Unknown	Unknown	NA	NA	Carnivore	https://www.fishbase.us/summary/SpeciesSummary.php?ID=1761&genusname=Serranus&speciesname=scriba&AT=Serranus+scriba	Incandescent	Unknown	NA	NA	NA	ERG	Electrophysiology	mean	25	Unknown	NA	25	25	mean ; not maximum light intensity
3086	WOSCC	MIZUTANI, A; TOH, Y	OPTICAL AND PHYSIOLOGICAL-PROPERTIES OF THE LARVAL VISUAL-SYSTEM OF THE TIGER BEETLE, CICINDELA-CHINENSIS	1995	M	Insecta	Tiger European hohey beetle	Cicindela chinensis	Cicindela chinensis DeGeer, 1774	W	High	extraoplated from Cicindela sp.: 10.1007/BF00545242	Unknown	Unknown	NA	NA	Unknown	NA	Gas discharge	Unknown	NA	NA	NA	ERG	Electrophysiology	mean	45	Unknown	NA	45	45	mean for 2 large stemmata
1161	WOSCC	Mora-Ferrer, C; Gangluff, V	D2-dopamine receptor blockade modulates temporal resolution in goldfish	2002	H	Actinopterygii	Goldfish	Carassius auratus	Carassius auratus Linnaeus, 1758	M|OM	High	from Healy et al. (2013)	Medium	3000	maximum	https://animaldiversity.org/accounts/Carassius_auratus/	Herbivore	https://fishbase.mnhn.fr/summary/Carassius-auratus.html	Gas discharge	95	cd.m-2	95	cd.m-2	Behavioural	Behavioural	range	35-40	Unknown	NA	37.5	40	range of individual values FFF, not CFF (max luminance)
1283	WOSCC	NAKAGAWA, T; EGUCHI, E	DIFFERENCES IN FLICKER FUSION FREQUENCIES OF THE 5 SPECTRAL PHOTORECEPTOR TYPES IN THE SWALLOWTAIL BUTTERFLYS COMPOUND EYE	1994	M	Insecta	Asian swallowtail	Papilio xuthus	Papilio xuthus Linnaeus, 1767	W	High	extrapolated Papilio sp. (Chatterjee et al., 2020)	Unknown	Unknown	NA	NA	Unknown	NA	Unclear	2.45*10^11	photons.cm-2.s	NA	NA	ERG	Electrophysiology	mean	107	Unknown	NA	107	107	mean FFFmax value for green photoreceptor cells ; 103 Hz for blue ; 90 Hz for UV ; 83 Hz for violet
1876	WOSCC	Nomura, Yuichiro; Ikuta, Shohei; Yokota, Satoshi; Mita, Junpei; Oikawa, Mami; Matsushima, Hiroki; Amano, Akira; Shimonomura, Kazuhiro; Seya, Yasuhiro; Koike, Chieko	Evaluation of critical flicker-fusion frequency measurement methods using a touchscreen-based visual temporal discrimination task in the behaving mouse	2019	M	Mammalia	House mouse	Mus musculus	Mus musculus Linnaeus, 1758	M|OM	Low	from Yang et al. (2015)	Small	12 - 30	range	https://animaldiversity.org/accounts/Mus_musculus/	Omnivore	https://animaldiversity.org/accounts/Mus_musculus/	LED	45	cd.m-2	45	cd.m-2	Behavioural	Behavioural	mean	13.6	1	SD	13.6	14.6	mean value for randomized frequencies ; 17,3 ± 2,9 Hz for ascending method ; but the latter tend to overestimate
4887	Woo et al., 2009	Nowak, L. M.; Green, D. G.	Flicker fusion characteristics of rod receptors in the toad	1983	M	Amphibia	Bufo Toad	Bufo marinus	Rhinella marina Linnaeus, 1758	OM	Low	from Inger et al. (2014)	Small	106.25	mean	https://animaldiversity.org/accounts/Rhinella_marina/	Carnivore	https://animaldiversity.org/accounts/Rhinella_marina/	Unclear	4.6	log I (quanta/rod/s)	NA	NA	ERG	Electrophysiology	Unknown	~18.5	Unknown	NA	19	19	diagram reading at maximum intensity tested; value from ERG; values of intracellulat recordings: 4.2-6.7 Hz CFF for individual rods, 16 Hz for one Horizontal cell at 1000 quanta/rod/sec
451	WOSCC	NUBOER, JFW; COEMANS, MAJM; VOS, JJ	ARTIFICIAL LIGHTING IN POULTRY HOUSES - DO HENS PERCEIVE THE MODULATION OF FLUORESCENT LAMPS AS FLICKER	1992	M	Aves	Chicken	Gallus gallus domesticus	Gallus gallus Linnaeus, 1758	M|OM	High	from Lisney et al. (2011)	Medium	2580.2	mean	https://animaldiversity.org/accounts/Gallus_gallus/	Omnivore	https://animaldiversity.org/accounts/Gallus_gallus/	Gas discharge	3.5	log Td	NA	NA	Behavioural	Behavioural	maximum	~105.1	Unknown	NA	105	105	mean value ; underestimated by behavioural noise ; not capable too reach max CFF but established to max CFF ; abstract value; diagram reading
4181	WOSCC	Nusinowitz, S.; Ridder, W. H., III; Ramirez, J.	Temporal response properties of the primary and secondary rod-signaling pathways in normal and Gnat2 mutant mice	2007	M	Mammalia	House mouse	Mus musculus	Mus musculus Linnaeus, 1758	M|OM	Low	from Yang et al. (2015)	Small	12 - 30	range	https://animaldiversity.org/accounts/Mus_musculus/	Omnivore	https://animaldiversity.org/accounts/Mus_musculus/	Gas discharge	0.73	log cd s.m-2	NA	NA	ERG	Electrophysiology	mean	~57.3	5.6	NA	57	63	diagram reading (Fig 6); for secondary rod-pathway ; 30 Hz for primary rod pathway ; but theoratical value based on model (range of tested frequency 1-30 Hz) ; could be higher if cones taken into account also
4174	WOSCC	O'Connor, Megan; Nilsson, Dan-E.; Garm, Anders	Temporal properties of the lens eyes of the box jellyfish Tripedalia cystophora	2010	M	Cnidaria	Box jellyfish	Tripedalia cystophora	Tripedalia cystophora Conant, 1897	W	High	from article	Unknown	Unknown	NA	NA	Unknown	NA	LED	4.6*10^4	W/sr/m-2	NA	NA	ERG	Electrophysiology	mean	9.5-10	Unknown	NA	9.75	10	range of means for upper lens eye ; 8 Hz for lower lence eye
4902	CLIGNO review	Palavalli-Nettimi, Ravindra; Theobald, Jamie C.	Small eyes in dim light: Implications to spatio-temporal visual abilities in Drosophila melanogaster	2020	M	Insecta	Fruit fly	Drosophila melangaster	Drosophila melanogaster Linnaeus, 1758	M|OM	High	from article	Very small	0.00049	mean	Herberstein, M.E., McLean, D.J., Lowe, E. et al. AnimalTraits - a curated animal trait database for body mass, metabolic rate and brain size. Sci Data 9, 265 (2022). https://doi.org/10.1038/s41597-022-01364-9	Herbivore	https://animaldiversity.org/accounts/Drosophila_melanogaster/#food_habits	Unclear	7.6-50.1	lux	28.9	lux	Optomotor	Behavioural	maximum	<50	Unknown	NA	50	50	for all light intensities higher than 3.9 lux; difference in light acuity following animals' size, no sex difference
3080	WOSCC	Patterson, WF; McDowell, AL; Hughes, A; Bilotta, J	Opponent and nonopponent contributions to the zebrafish electroretinogram using heterochromatic flicker photometry	2002	L	Actinopterygii	Zebrafish	Danio rerio	Danio rerio Hamilton, 1822	OM	High	https://www.iucnredlist.org/species/166487/6219667	Unknown	Unknown	NA	NA	Carnivore	https://www.fishbase.us/summary/SpeciesSummary.php?ID=4653&genusname=Danio&speciesname=rerio&AT=Danio+rerio	Incandescent	13.5	log quanta.s-1.cm-2	NA	NA	ERG	Electrophysiology	minimum	>32	Unknown	NA	32	32	still responses to flicker at 32 Hz (max tested); while differences in responses between ech type of cones
4811	WOSCC	Petie, Ronald; Hall, Michael R.; Hyldahl, Mia; Garm, Anders	Visual orientation by the crown-of-thorns starfish (Acanthaster planci)	2016	H	Asteroidea	Crown-of-thorns starfish	Acanthaster planci	Acanthaster planci Linnaeus, 1758	M|OM	Low	ADER Denis, ARMAND KOLLER Joëlle, LAMARE Véronique in : DORIS, 18/01/2021 : Acanthaster planci (Linnaeus, 1758), https://doris.ffessm.fr/ref/specie/827	Unknown	Unknown	NA	NA	Unknown	NA	LED	250	W.sr-1.m-2	NA	NA	ERG	Electrophysiology	range	0.6-0.7	Unknown	NA	0.65	0.7	threshold value of 10%
927	WOSCC	Pinilla, I; Lund, RD; Sauve, Y	Cone function studied with flicker electroretinogram during progressive retinal degeneration in RCS rats	2005	M	Mammalia	RCS (Royal College of Surgeon) Brown rat	Rattus norvegicus	Rattus norvegicus Berkenhout, 1769	M|OM	Low	from Wells et al. (2001)	Small	400	mean	https://animaldiversity.org/accounts/Rattus_norvegicus/	Omnivore	https://animaldiversity.org/accounts/Rattus_norvegicus/	Gas discharge	1.4	log cds.m-2	NA	NA	ERG	Electrophysiology	mean	~46.5	2.5	SE	47	49.5	mean; diagram reading for non dystrophic rats
1820	WOSCC	Pinilla, I; Lund, RD; Sauve, Y	Enhanced cone dysfunction in rats homozygous for the P23H rhodopsin mutation	2005	M	Mammalia	Brown rat	Rattus norvegicus	Rattus norvegicus Berkenhout, 1769	M|OM	Low	from Wells et al. (2001)	Small	400	mean	https://animaldiversity.org/accounts/Rattus_norvegicus/	Omnivore	https://animaldiversity.org/accounts/Rattus_norvegicus/	Gas discharge	1.4	log cds.m-2	NA	NA	ERG	Electrophysiology	mean	43	7	SE	43	50	mean at 30 days ; 37 ± 5 Hz at 150 ; not value of neurodegenerative rats (27 Hz)
4888	Lisney et al, 2011	Porciatti, V; Fontanesi, G; Bagnoli, P	The electroretinogram of the little owl (Athene noctua)	1989	M	Aves	Little owl	Athene noctua	Athene noctua Scopoli, 1769	M	Low	from article	Small	164	mean	https://animaldiversity.org/accounts/Athene_noctua/	Carnivore	https://animaldiversity.org/accounts/Athene_noctua/	Unclear	0.1	log I cd.m-2	NA	NA	ERG	Electrophysiology	Unknown	~49.8	Unknown	NA	50	50	diagram reading at maximal intensity
2356	WOSCC	Potier, Simon; Lieuvin, Margaux; Pfaff, Michael; Kelber, Almut	How fast can raptors see?	2020	M	Aves	Peregrine Falcon	Falco peregrinus	Falco peregrinus Tunstall, 1771	M|OM	High	from article	Small	907	mean	https://animaldiversity.org/accounts/Falco_peregrinus/	Carnivore	https://animaldiversity.org/accounts/Falco_peregrinus/	LED	14100	cd.m-2	14100	cd.m-2	Behavioural	Behavioural	mean	124.5	Unknown	NA	124.5	129	mean value of CFF ; maximum: 129 Hz
2356	WOSCC	Potier, Simon; Lieuvin, Margaux; Pfaff, Michael; Kelber, Almut	How fast can raptors see?	2020	M	Aves	Harris's hawk	Parabuteo unicinctus	Parabuteo unicinctus Temminck, 1824	W	High	from article	Small	735 - 1047	range	https://animaldiversity.org/accounts/Parabuteo_unicinctus/	Carnivore	https://animaldiversity.org/accounts/Parabuteo_unicinctus/	LED	26400	cd.m-2	26400	cd.m-2	Behavioural	Behavioural	mean	77.7	Unknown	NA	77.7	81	mean value of CFF ; maximum: 81 Hz
2356	WOSCC	Potier, Simon; Lieuvin, Margaux; Pfaff, Michael; Kelber, Almut	How fast can raptors see?	2020	E	Aves	Saker falcon	Falco cherrug	Falco cherrug J.E.Gray, 1834	NA	NA	NA	Small	400	mean	https://animaldiversity.org/accounts/Rattus_norvegicus/	Omnivore	https://animaldiversity.org/accounts/Falco_cherrug/#food_habits	NA	NA	NA	NA	NA	Behavioural	Behavioural	NA	102	NA	NA	NA	NA	one individual value of CFF
104	WOSCC	Pusch, Roland; Kassing, Vanessa; Riemer, Ursula; Wagner, Hans-Joachim; von der Emde, Gerhard; Engelmann, Jacob	A grouped retina provides high temporal resolution in the weakly electric fish Gnathonemus petersii	2013	M	Actinopterygii	Goldfish	Carassius auratus	Carassius auratus Linnaeus, 1758	M|OM	High	from Healy et al. (2013)	Medium	3000	maximum	https://animaldiversity.org/accounts/Carassius_auratus/	Herbivore	https://fishbase.mnhn.fr/summary/Carassius-auratus.html	LED	107136	cd.m-2	107136	cd.m-2	ERG	Electrophysiology	mean	40	Unknown	NA	40	40	about' ; high frequency CFF ; at 100 % contrast
104	WOSCC	Pusch, Roland; Kassing, Vanessa; Riemer, Ursula; Wagner, Hans-Joachim; von der Emde, Gerhard; Engelmann, Jacob	A grouped retina provides high temporal resolution in the weakly electric fish Gnathonemus petersii	2013	M	Actinopterygii	Weakly electric fish	Gnathonemus petersii	Gnathonemus petersii Günther, 1862	W	Low	from article	Unknown	Unknown	NA	NA	Carnivore	https://www.fishbase.us/summary/SpeciesSummary.php?ID=2085&genusname=Gnathonemus&speciesname=petersii&AT=Gnathonemus+petersii	LED	107136	cd.m-2	107136	cd.m-2	ERG	Electrophysiology	mean	50	Unknown	NA	50	50	about' ; high frequency CFF ; at 100 % contrast
104	WOSCC	Pusch, Roland; Kassing, Vanessa; Riemer, Ursula; Wagner, Hans-Joachim; von der Emde, Gerhard; Engelmann, Jacob	A grouped retina provides high temporal resolution in the weakly electric fish Gnathonemus petersii	2013	E	Actinopterygii	NA	Gnathonemus petersii	Gnathonemus petersii Günther, 1862	NA	NA	NA	NA	NA	NA	NA	NA	NA	NA	NA	NA	NA	NA	Behavioural	Behavioural	NA	40-45	NA	NA	NA	NA	for a single fish
4504	WOSCC	Rager, G; Singer, W	The response of cat visual cortex to flicker stimuli of variable frequency	1998	H	Mammalia	House cat	Felis catus	Felis catus Linnaeus, 1758	M|OM	Low	from Healy et al. (2013)	Medium	4100 - 5400	range	https://animaldiversity.org/accounts/Felis_catus/	Carnivore	https://animaldiversity.org/accounts/Felis_catus/	Unclear	2.2/1337	mW/cm²	NA	NA	Behavioural	Behavioural	minimum	40	Unknown	NA	40	40	"the visual system exhibits a preference to engage in oscillatory activity in the frequency ranges of 6-8 Hz and 16 - 40 Hz"
68	WOSCC	Railton, Renee Caron Richards; Foster, T. Mary; Temple, William	A comparison of two methods for assessing critical flicker fusion frequency in hens	2009	M	Aves	Chicken	Gallus gallus domesticus	Gallus gallus Linnaeus, 1758	M|OM	High	from Lisney et al. (2011)	Medium	2580.2	mean	https://animaldiversity.org/accounts/Gallus_gallus/	Omnivore	https://animaldiversity.org/accounts/Gallus_gallus/	LED	300	cd.m-2	300	cd.m-2	Behavioural for successive presentation method	Behavioural	range	69.8-95.4	Unknown	NA	82.6	95.4	range of values for successive presentation method; Behavioural for simultaneous presentation method = 68.5-92.3 Hz, same parameters otherwise
4555	WOSCC	Ridder, WH; Nusinowitz, S	The visual evoked potential in the mouse - Origins and response characteristics	2006	M	Mammalia	House mouse	Mus musculus	Mus musculus Linnaeus, 1758	M|OM	Low	from article	Small	12 - 30	range	https://animaldiversity.org/accounts/Mus_musculus/	Omnivore	https://animaldiversity.org/accounts/Mus_musculus/	Gas discharge	1.66	cd s.m-2	1.66	lux	ERG	Electrophysiology	extrapolation	41.3	Unknown	NA	41.3	41.3	Photopic (Cone mediated vision) ; extrapolation from data (double exponential fit) ; 9,0 Hz for VEPs; Scotopic (rod-mediated vision) = 26.2 Hz; extrapolation from data (double exponential fit) ; 7,1 Hz for VEPs
4889	Potier et al., 2019	Ronald, K. L.; Fernandez-Juricic, E.; Lucas, J. R.	Mate choice in the eye and ear of the beholder? Female multimodal sensory configuration influences her preferences	2018	M	Aves	Brown-headed cowbird	Molothrus ater	Molothrus ater Boddaert, 1783	M|OM	High	https://www.fs.fed.us/database/feis/animals/bird/moat/all.html	Small	38 - 50	range	https://animaldiversity.org/accounts/Molothrus_ater/#food_habits	Herbivore	https://animaldiversity.org/accounts/Molothrus_ater/#food_habits	Gas discharge	455	cd.m-2	255	cd.m-2	ERG	Electrophysiology	mean	114.7	15.9	SE	114.7	153.8	mean value and SE for unique intensity calculated by AL ; range of 94.5-153.8 Hz
4475	WOSCC	Rubene, Diana; Hastad, Olle; Tauson, Ragnar; Wall, Helena; Odeen, Anders	The presence of UV wavelengths improves the temporal resolution of the avian visual system	2010	M	Aves	Chicken	Gallus gallus domesticus	Gallus gallus Linnaeus, 1758	M|OM	High	from Lisney et al. (2011)	Medium	2580.2	mean	https://animaldiversity.org/accounts/Gallus_gallus/	Omnivore	https://animaldiversity.org/accounts/Gallus_gallus/	LED	800	cd.m-2	800	cd.m-2	Behavioural	Behavioural	mean	83	Unknown	NA	83	83	for UV light at maximum intensity ; 44 Hz white UV free at lowest intensity
2027	WOSCC	Rubin, Glen R.; Kraft, Timothy W.	Flicker assessment of rod and cone function in a model of retinal degeneration	2007	M	Mammalia	Long Evans Brown rat	Rattus norvegicus	Rattus norvegicus Berkenhout, 1769	M|OM	Low	from Wells et al. (2001)	Small	400	mean	https://animaldiversity.org/accounts/Rattus_norvegicus/	Omnivore	https://animaldiversity.org/accounts/Rattus_norvegicus/	Incandescent	1.79-1.98 e + 6	photons.µm-2	NA	NA	ERG	Electrophysiology	mean	51	4.7	SD	51	55.7	photopic CFF at age 23 days for wild-type rat 49,3 ± 3,8 Hz at age 64d ; scotopic: 32,7 ± 1,6 Hz and 35,1 ± 2,5 at age 64d
1777	WOSCC	Ryan, Laura A.; Hemmi, Jan M.; Collin, Shaun P.; Hart, Nathan S.	Electrophysiological measures of temporal resolution, contrast sensitivity and spatial resolving power in sharks	2017	L	Elasmobranchii	Brownbanded bamboo shark	Chiloscyllium punctatum	Chiloscyllium punctatum Müller & Henle, 1838	W	Low	from article	Unknown	645 - 2600	extrapolation	from C.arabicum in EOL database	Carnivore	https://www.fishbase.us/summary/SpeciesSummary.php?ID=5903&genusname=Chiloscyllium&speciesname=punctatum&AT=Chiloscyllium+punctatum	LED	3.57.10^16	photons.cm-2	NA	NA	ERG	Electrophysiology	mean	44	4.1	SD	44	48.1	mean maximum light intensity value (CFF); "CFFF"
1777	WOSCC	Ryan, Laura A.; Hemmi, Jan M.; Collin, Shaun P.; Hart, Nathan S.	Electrophysiological measures of temporal resolution, contrast sensitivity and spatial resolving power in sharks	2017	L	Elasmobranchii	Puffadder shyshark	Haploblepharus edwardsii	Haploblepharus edwardsii Schinz, 1822	W	Low	from article	Unknown	Unknown	NA	NA	Carnivore	https://www.fishbase.us/summary/SpeciesSummary.php?ID=825&genusname=Haploblepharus&speciesname=edwardsii&AT=Haploblepharus+edwardsii	LED	3.57.10^16	photons.cm-2	NA	NA	ERG	Electrophysiology	mean	29	0.5	SD	29	29.5	mean maximum light intensity value (CFF); "CFFF"; 130 m maximum depth occupied = Low light exposure following Healy et al. (2013))
1777	WOSCC	Ryan, Laura A.; Hemmi, Jan M.; Collin, Shaun P.; Hart, Nathan S.	Electrophysiological measures of temporal resolution, contrast sensitivity and spatial resolving power in sharks	2017	M	Elasmobranchii	Epaulette shark	Hemiscyllium ocellatum	Hemiscyllium ocellatum Bonnaterre, 1788	W	Low	from article	Unknown	Unknown	NA	NA	Carnivore	https://www.fishbase.us/summary/SpeciesSummary.php?ID=5906&genusname=Hemiscyllium&speciesname=ocellatum&AT=Hemiscyllium+ocellatum	LED	3.57.10^16	photons.cm-2	NA	NA	ERG	Electrophysiology	mean	40	0.1	SD	40	40.1	mean maximum light intensity value (CFF); "CFFF"
1777	WOSCC	Ryan, Laura A.; Hemmi, Jan M.; Collin, Shaun P.; Hart, Nathan S.	Electrophysiological measures of temporal resolution, contrast sensitivity and spatial resolving power in sharks	2017	L	Elasmobranchii	Port Jackson shark	Heterodontus portusjacksoni	Heterodontus portusjacksoni Meyer, 1793	W	Low	from article	Unknown	Unknown	NA	NA	Carnivore	https://www.fishbase.us/summary/SpeciesSummary.php?ID=743&genusname=Heterodontus&speciesname=portusjacksoni&AT=Heterodontus+portusjacksoni	LED	3.57.10^16	photons.cm-2	NA	NA	ERG	Electrophysiology	mean	28	3.6	SD	28	31.6	mean maximum light intensity value (CFF); "CFFF"; 275 m maximum depth occupied = Low light exposure following Healy et al. (2013))
1777	WOSCC	Ryan, Laura A.; Hemmi, Jan M.; Collin, Shaun P.; Hart, Nathan S.	Electrophysiological measures of temporal resolution, contrast sensitivity and spatial resolving power in sharks	2017	E	Elasmobranchii	Common smooth-hound	Mustelus mustelus	Mustelus mustelus Linnaeus, 1758	NA	NA	NA	NA	NA	NA	NA	NA	NA	NA	NA	NA	NA	NA	ERG	Electrophysiology	NA	29	NA	NA	NA	NA	individual value (CFF) at maximum light intensity; "CFFF"
2542	WOSCC	Salelkar, Siddhesh; Ray, Supratim	Interaction between steady-state visually evoked potentials at nearby flicker frequencies	2020	M	Mammalia	Barbary macaque	Macaca radiata	Macaca radiata É.Geoffroy Saint-Hilaire, 1812	W	High	extrapolated Macaca sp. (Inger et al., 2014)	Medium	3900 - 6700	range	https://animaldiversity.org/accounts/Macaca_radiata/	Omnivore	https://animaldiversity.org/accounts/Macaca_radiata/	Monitor screen	?	NA	NA	NA	EEG	Electrophysiology	minimum	>50	Unknown	NA	50	50	diagram reading for local field potentials and EEG (supplementary figure 2); still responses at higher contrast for higher temporal frequency (2-50 Hz) ; peak at 8-16 Hz
4906	Ryan et al., 2017	Smith, E.L.; Witzel, D. A.; Pitts, D. G.	THE WAVEFORM AND SCOTOPIC CFF OF THE SHEEP ELECTRORETINOGRAM	1976	M	Mammalia	Dealine-Merino cross sheep	NA	Ovis aries Linnaeus, 1758	M|OM	High	10.3409/fb.56_3-4.133-137	Very large	20000 - 200000	range	https://animaldiversity.org/accounts/Ovis_aries/	Herbivore	https://animaldiversity.org/accounts/Ovis_aries/	Gas discharge	1.24.10^(-9)	W.cm-2	NA	NA	ERG	Electrophysiology	minimum	>60	Unknown	NA	60	60	still responses at 60 fps maximum frequency tested for photopic system; range of 30-35 fps for scotopic system; frame per second and not Hz given
1566	WOSCC	SPEAR, PD; MOORE, RJ; KIM, CBY; XUE, JT; TUMOSA, N	EFFECTS OF AGING ON THE PRIMATE VISUAL-SYSTEM - SPATIAL AND TEMPORAL PROCESSING BY LATERAL GENICULATE NEURONS IN YOUNG-ADULT AND OLD RHESUS-MONKEYS	1994	M	Mammalia	Rhesus macaque	Macaca mulatta	Macaca mulatta Zimmermann, 1780	W	High	from Inger et al. (2014)	Large	4000 - 12000	range	https://animaldiversity.org/accounts/Macaca_mulatta/	Omnivore	https://animaldiversity.org/accounts/Macaca_mulatta/	Monitor screen	Unknown	NA	NA	NA	EEG	Electrophysiology	mean	23.38	2.55	SD	23.4	25.9	mean values for parvocellular cells of the lateral geniculate nucleus of rhesus macaques ; and magnocellular cells ( 20,26 ± 2,06 Hz) cells ; both age groups mixed because no significant difference between young and old
4891	Inger et al., 2014	Srinivasan, MV; Lehrer, M	Temporal acuity of honeybee vision: behavioural studies using moving stimul	1984	M	Insecta	Local subspecies of Domestic European hohey bees	Apis mellifera	Apis mellifera Linnaeus, 1758	M|OM	High	from Miall (1978)	Very small	0.048 - 0.12	range	Herberstein, M.E., McLean, D.J., Lowe, E. et al. AnimalTraits - a curated animal trait database for body mass, metabolic rate and brain size. Sci Data 9, 265 (2022). https://doi.org/10.1038/s41597-022-01364-9	Herbivore	https://animaldiversity.org/accounts/Apis_mellifera/#food_habits	Unclear	Unknown	NA	NA	NA	Behavioural	Behavioural	Unknown	200	Unknown	NA	200	200	higher frequency with a 50% correct choice rate
528	WOSCC	Stavros, Kara A.; Kiorpes, Lynne	Behavioral measurement of temporal contrast sensitivity development in macaque monkeys (Macaca nemestrina)	2008	L	Mammalia	Southern pig-tailed macaque	Macaca nemestrina	Macaca nemestrina Linnaeus, 1766	W	High	https://www.iucnredlist.org/species/12555/181324867	Medium	4700 - 14500	range	https://animaldiversity.org/accounts/Macaca_nemestrina/	Herbivore	https://animaldiversity.org/accounts/Macaca_nemestrina/	Monitor screen	Unknown	NA	NA	NA	Behavioural	Behavioural	mean	69	Unknown	NA	69	89	mean for adult monkeys ; range 55-89 Hz ; individual values of 46 and 44 Hz for 5 week-old infants
4740	WOSCC	Tanimoto, Naoyuki; Muehlfriedel, Regine L.; Fischer, M. Dominik; Fahl, Edda; Humphries, Peter; Biel, Martin; Seeliger, Mathias W.	Vision tests in the mouse: Functional phenotyping with electroretinography	2009	M	Mammalia	House mouse	Mus musculus	Mus musculus Linnaeus, 1758	M|OM	Low	from Yang et al. (2015)	Small	12 - 30	range	https://animaldiversity.org/accounts/Mus_musculus/	Omnivore	https://animaldiversity.org/accounts/Mus_musculus/	Gas discharge	0.5	log cd*s.m-2	NA	NA	ERG	Electrophysiology	mean	5	Unknown	NA	5	5	scotopic (rod mediated vision); "flicker responses vanish at about"
2437	WOSCC	Ubels, John L.; DeJong, Randall J.; Hoolsema, Brittany; Wurzberger, Amy; Thuy-Tien Nguyen; Blankespoor, Harvey D.; Blankespoor, Curtis L.	Impairment of retinal function in yellow perch (Perca flavescens) by Diplostomum baeri metacercariae	2018	M	Actinopterygii	Yellow perch	Perca flavescens	Perca flavescens Mitchill, 1814	W	High	https://www.iucnredlist.org/species/202567/18235054	Medium	1900	maximum	https://www.fishbase.us/summary/SpeciesSummary.php?ID=359&genusname=Perca&speciesname=flavescens	Carnivore	https://www.fishbase.us/summary/SpeciesSummary.php?ID=359&genusname=Perca&speciesname=flavescens	LED	1.5	µJ.cm-2	NA	NA	ERG	Electrophysiology	mean	23	9.2	NA	23	32.2	mean values for normal retinae ; up to 40 Hz (individual values) ; only average 15,8 ± 3,8 Hz for infected by nematod perch
4904	CLIGNO review	Umino, Yumiko; Guo, Ying; Chen, Ching-Kang; Pasquale, Rose; Solessio, Eduardo	Rod Photoresponse Kinetics Limit Temporal Contrast Sensitivity in Mesopic Vision	2019	M	Mammalia	House mouse	Mus musculus	Mus musculus Linnaeus, 1758	M|OM	Low	from Yang et al. (2015)	Small	12 - 30	range	https://animaldiversity.org/accounts/Mus_musculus/	Omnivore	https://animaldiversity.org/accounts/Mus_musculus/	LED	8200	ph/s/µm²	NA	NA	Behavioural	Behavioural	Unknown	~41.2	Unknown	NA	41	41	diagram reading for wild-type at 8200 ph/sec/µm2; threshold: 76% correct responses in alternative forced-choice
4904	CLIGNO review	Umino, Yumiko; Guo, Ying; Chen, Ching-Kang; Pasquale, Rose; Solessio, Eduardo	Rod Photoresponse Kinetics Limit Temporal Contrast Sensitivity in Mesopic Vision	2019	L	Mammalia	House mouse	Mus musculus	Mus musculus Linnaeus, 1758	M|OM	Low	from Yang et al. (2015)	Small	12 - 30	range	https://animaldiversity.org/accounts/Mus_musculus/	Omnivore	https://animaldiversity.org/accounts/Mus_musculus/	LED	1600	ph/s/µm²	NA	NA	ERG	Electrophysiology	Unknown	~36	Unknown	NA	36	36	diagram reading for wild-type at 1600 ph/sec/µm2
452	BA	VANDERMEER, HJ	ONTOGENIC CHANGE OF VISUAL THRESHOLDS IN THE CICHLID FISH HAPLOCHROMIS-SAUVAGEI	1994	M	Actinopterygii	NA	Haplochromis sauvagei	Haplochromis sauvagei Pfeffer, 1896	W	High	from article	Unknown	Unknown	NA	NA	Omnivore	https://www.fishbase.us/summary/SpeciesSummary.php?ID=6843&genusname=Haplochromis&speciesname=sauvagei&AT=Haplochromis+sauvagei	LED	1.63	log I lux	NA	NA	Optomotor	Behavioural	Unknown	>18	Unknown	NA	18	18	diagram reading ; for threshold values of FFF ; last value recorded but still increasing with log Intensity
3077	WOSCC	VANTOI, V; RIVA, CE	VARIATIONS OF BLOOD-FLOW AT OPTIC-NERVE HEAD INDUCED BY SINUSOIDAL FLICKER STIMULATION IN CATS	1995	M	Mammalia	House cat	Felis catus	Felis catus Linnaeus, 1758	M|OM	Low	from Healy et al. (2013)	Medium	4100 - 5400	range	https://animaldiversity.org/accounts/Felis_catus/	Carnivore	https://animaldiversity.org/accounts/Felis_catus/	Unclear	600	cd.m-2	600	cd.m-2	Physiological	Electrophysiology	Unknown	75	Unknown	NA	75	90	value from the summarizing table ; 90 Hz individual highest CFF measured for maximum light intensity tested ; 40 Hz for 30 td ; 80 Hz for 30 000 td
3687	WOSCC	Warrington, Rachael E.; Hart, Nathan S.; Potter, Ian C.; Collin, Shaun P.; Hemmi, Jan M.	Retinal temporal resolution and contrast sensitivity in the parasitic lamprey Mordacia mordax and its non-parasitic derivative Mordacia praecox	2017	L	Cephalaspidomorphi	Short-headed lamprey	Mordacia mordax	Mordacia mordax Richardson, 1846	W	Low	from article	Unknown	Unknown	NA	NA	Unknown	NA	LED	49000	lux	49000	lux	ERG	Electrophysiology	mean	31.1	Unknown	NA	31.1	31.1	24°C maximum tested; "4.5 x 10-4 W cm-2"
3687	WOSCC	Warrington, Rachael E.; Hart, Nathan S.; Potter, Ian C.; Collin, Shaun P.; Hemmi, Jan M.	Retinal temporal resolution and contrast sensitivity in the parasitic lamprey Mordacia mordax and its non-parasitic derivative Mordacia praecox	2017	L	Cephalaspidomorphi	Australian brook lamprey	Mordacia praecox	Mordacia praecox Potter, 1968	W	Low	from article	Unknown	Unknown	NA	NA	Unknown	NA	LED	49000	lux	49000	lux	ERG	Electrophysiology	mean	36.9	Unknown	NA	36.9	36.9	24°C maximum tested; "4.5 x 10-4 W cm-2"
1070	WOSCC	Wells, EF; Bernstein, GM; Scott, BW; Bennett, PJ; Mendelson, JR	Critical flicker frequency responses in visual cortex	2001	M	Mammalia	Brown rat	Rattus norvegicus	Rattus norvegicus Berkenhout, 1769	M|OM	Low	from article	Small	400	mean	https://animaldiversity.org/accounts/Rattus_norvegicus/	Omnivore	https://animaldiversity.org/accounts/Rattus_norvegicus/	Gas discharge	17	cd.m-2	17	cd.m-2	ERG	Electrophysiology	mean	21.54	6	NA	21.6	35	mean value ; range of 10-35 Hz
4895	Healy et al., 2013	Williams, R. A.; Pollitz, C. H.; Smith, J. C.; Williams, T. P.	Flicker detection in the albino rat following light-induced retinal damage	1985	M	Mammalia	Sprague Dawley strain of Albino Brown rat	Rattus norvegicus	Rattus norvegicus Berkenhout, 1769	M|OM	Low	from Wells et al. (2001)	Small	400	mean	https://animaldiversity.org/accounts/Rattus_norvegicus/	Omnivore	https://animaldiversity.org/accounts/Rattus_norvegicus/	Gas discharge	2	ft-L	6.9	cd.m-2	Behavioural	Behavioural	mean	39	Unknown	NA	39	39	at intermediary light intensity tested of 2 Foot Lambert ; mean for both rats
4896	Warrington et al., 2017	Wolf, E.; Zerrahn-Wolf, G.	Threshold intensity of illumination and flicker frequency for the eye of the sun-fish	1935	M	Actinopterygii	Sunfish	NA	Lepomis sp. Rafinesque, 1819	M	High	https://www.iucnredlist.org/species/202555/18237003	Very large	2200 - 630000	range	https://www.fishbase.us/summary/SpeciesSummary.php?ID=3375&AT=sunfish ; https://www.fishbase.us/summary/SpeciesSummary.php?ID=3372&AT=sunfish	Carnivore	https://www.fishbase.us/summary/SpeciesSummary.php?ID=3375&AT=sunfish ; https://www.fishbase.us/summary/SpeciesSummary.php?ID=3372&AT=sunfish	Incandescent	2.2	log millilambert	501.5	cd.m-2	Optomotor	Behavioural	mean	50	Unknown	NA	50	50	maximum mean value of CFF at maximum light intensity; diagram reading for intensity
1319	WOSCC	Woo, Kevin L.; Hunt, Maree; Harper, David; Nelson, Nicola J.; Daugherty, Charles H.; Bell, Ben D.	Discrimination of flicker frequency rates in the reptile tuatara (Sphenodon)	2009	M	Reptilia	Tuatara	Sphenodon punctatus	Sphenodon punctatus Gray, 1842	W	Low	from Healy et al. (2013)	Small	400 - 1000	range	https://animaldiversity.org/accounts/Sphenodon_punctatus/	Carnivore	https://animaldiversity.org/accounts/Sphenodon_punctatus/	LED	3.5	lumen	NA	NA	Behavioural	Behavioural	range	> 45.61 and < 65.09	Unknown	NA	55.35	65.1	between those two frequency tested, no intermediate values tested
4387	WOSCC	Yang, Shengyan; Luo, Xiaopeng; Xiong, Guoyin; So, Kwok-Fai; Yang, Hui; Xu, Ying	The electroretinogram of Mongolian gerbil (Meriones unguiculatus): Comparison to mouse	2015	M	Mammalia	Mongolian gerbil	Meriones unguiculatus	Meriones unguiculatus Milne-Edwards, 1867	W	High	from article	Small	52 - 133	range	https://animaldiversity.org/accounts/Meriones_unguiculatus/	Herbivore	https://animaldiversity.org/accounts/Meriones_unguiculatus/	Gas discharge	3	cds.m-2	3	lux	ERG	Electrophysiology	minimum	>55	Unknown	NA	55	55	not flicker frequency maximum
4387	WOSCC	Yang, Shengyan; Luo, Xiaopeng; Xiong, Guoyin; So, Kwok-Fai; Yang, Hui; Xu, Ying	The electroretinogram of Mongolian gerbil (Meriones unguiculatus): Comparison to mouse	2015	M	Mammalia	House mouse	Mus musculus	Mus musculus Linnaeus, 1758	M|OM	Low	from article	Small	12 - 30	range	https://animaldiversity.org/accounts/Mus_musculus/	Omnivore	https://animaldiversity.org/accounts/Mus_musculus/	Gas discharge	3	cds.m-2	3	lux	ERG	Electrophysiology	mean	36	1	SE	36	37	mean value
681	WOSCC	Yuan, Nini; Liang, Zhen; Yang, Yun; Li, Guangxing; Zhou, Yifeng	Changes of spatial and temporal frequency tuning properties of neurons in the middle temporal area of aged rhesus monkeys	2014	M	Mammalia	Rhesus macaque	Macaca mulatta	Macaca mulatta Zimmermann, 1780	W	High	from Inger et al. (2014)	Medium	4000 - 12000	range	https://animaldiversity.org/accounts/Macaca_mulatta/	Omnivore	https://animaldiversity.org/accounts/Macaca_mulatta/	Monitor screen	38.7	cd.m-2	38.7	cd.m-2	EEG	Electrophysiology	mean	21.93	9.95	SD	21.9	31.9	mean value for Middle Temporal area of the brain of young monkey ; 16,87 ± 7,47 Hz for aged monkeys ; significant difference
